# Supplementary material for: Plastid Genome Comparative and Phylogenetic Analyses of the Key Genera in Fagaceae: Highlighting the Effect of Codon Composition Bias in Phylogenetic Inference
Source: Front Plant Sci. 2018 Feb 1;9:82. doi: 10.3389/fpls.2018.00082 (PMC5800003; doi:10.3389/fpls.2018.00082)
Supplement: Table S1 — Gene differences compared with Quercus baronii. [file Table1.XLSX]

## Sheet: Sheet1
Table S1 Gene differences compared with Quercus baronii.
	Number of total genes	Number of protein-coding genes	Protein-coding gene differences	Number of tRNA genes	tRNA gene differences	Number of rRNA genes
Q. baronii	134	86	/	40	/	8
Q. aquifolioides	134	86	/	40	/	8
Q. spinosa	134	86	/	40	/	8
Q. dolicholepis	134	86	/	40	/	8
Q. variabilis	134	86	/	40	/	8
Q. aliena	134	86	/	40	/	8
Q. aliena var. acuteserrata	134	86	/	40	/	8
Q. rubra	137	89	Extra genes: ycf15(×2), rps12	40	/	8
Q. glauca	134	86	/	40	/	8
Q. edithiae	128	90	Extra genes: ycf15(×4)	30	Lost genes: trnK-UUU, trnM-CAU, trnG-GCC, trnL-UAA, trnV-UAC, trnT-GGU, trnP-GGG, trnI-GAU, trnA-UGC, trnA-UGC, trnI-GAU; Extra gene: trnI-TAT	8
F. engleriana	131	83	Lost genes: rps16, infA, rpl22	40	/	8
T. doichangensis	128	81	Lost genes: ycf1, infA, rpl22, rps12, rpl2	39	Lost genes: trnG-GCC, trnT-GGU. Extra gene: trnH-GUG	8
C. echinocarpa	132	84	Lost genes: petG, rpl2	40	/	8
L. balansae	134	87	Extra gene: orf188	39	Lost gene: trnM-CAU	8
C. mollissima	130	85	Lost gene: infA	37	Lost genes: trnM-CAU, trnT-GGU, trnP-GGG	8
C. pumila var. pumila	131	84	Lost genes: infA, rpl2	39	Lost gene: trnG-GCC	8

## Sheet: Sheet2
Table S2 Summary of average relative synonymous codon usage (RSCU) of the codon usage in the Fagaceae cp genomes. AA: Amino acid, Fe: F. engleriana, Td: T. doichangensis, Qr: Q. rubra, Qs: Q. spinosa, Qa: Q. aquifolioides, Qb: Q. baronii, Qal: Q. aliena, Qala: Q. aliena var. acuteserrata, Qv: Q. variabilis, Qd: Q. dolicholepis, Qg: Q. glauca, Qe: Q. edithiae, Ce: C. echinocarpa, Lb: L. balansae, …
AA	Codon	RSCU(Fe)	Number	RSCU(Td)	Number	RSCU(Qr)	Number	RSCU(Qs)	Number	RSCU(Qa)	Number	RSCU(Qb)	Number	RSCU(Qal)	Number	RSCU(Qala)	Number	RSCU(Qv)	Number	RSCU(Qd)	Number	RSCU(Qg)	Number	RSCU(Qe)	Number	RSCU(Ce)	Number	RSCU(Lb)	Number	RSCU(Cm)	Number	RSCU(Cp)	Number
Phe	UUU(F)	1.25	772	1.25	757	1.25	771	1.25	770	1.26	770	1.26	773	1.25	769	1.25	769	1.26	770	1.26	772	1.25	768	1.25	768	1.25	758	1.27	783	1.26	772	1.28	884
	UUC(F)	0.75	459	0.75	451	0.75	458	0.75	458	0.74	457	0.74	457	0.75	460	0.75	460	0.74	455	0.74	457	0.75	457	0.75	463	0.75	451	0.73	451	0.74	457	0.72	492
Leu	UUA(L)	1.83	704	1.84	703	1.86	721	1.85	716	1.85	717	1.87	721	1.85	715	1.85	715	1.87	723	1.87	723	1.85	716	1.84	713	1.85	706	1.88	721	1.87	722	1.91	818
	UUG(L)	1.24	477	1.26	481	1.27	493	1.26	487	1.26	488	1.25	481	1.26	485	1.26	485	1.25	483	1.25	481	1.26	488	1.27	492	1.26	482	1.25	481	1.25	484	1.22	523
	CUU(L)	1.31	505	1.26	482	1.26	487	1.26	488	1.26	488	1.26	487	1.26	487	1.26	487	1.26	487	1.26	487	1.26	488	1.26	486	1.27	485	1.26	482	1.27	488	1.24	533
	CUC(L)	0.4	156	0.41	158	0.41	158	0.41	160	0.41	160	0.41	157	0.41	158	0.41	158	0.41	159	0.41	157	0.41	158	0.41	160	0.41	156	0.4	154	0.4	156	0.41	175
	CUA(L)	0.82	316	0.82	312	0.8	310	0.81	311	0.8	310	0.81	312	0.81	313	0.81	313	0.8	310	0.81	312	0.82	316	0.81	315	0.79	303	0.81	310	0.8	307	0.8	345
	CUG(L)	0.4	156	0.4	152	0.4	154	0.4	156	0.41	157	0.4	156	0.41	157	0.41	157	0.4	154	0.4	156	0.41	157	0.41	157	0.41	155	0.4	153	0.41	157	0.42	179
Ile	AUU(I）	1.47	923	1.48	924	1.47	935	1.46	924	1.46	923	1.47	929	1.47	926	1.47	926	1.47	932	1.47	930	1.47	925	1.46	925	1.46	920	1.47	937	1.47	930	1.45	1025
	AUC(I)	0.59	370	0.6	371	0.61	385	0.61	383	0.61	384	0.6	382	0.61	385	0.61	385	0.6	382	0.6	380	0.61	383	0.61	386	0.6	379	0.6	380	0.6	381	0.59	419
	AUA(I)	0.94	594	0.92	574	0.92	584	0.93	588	0.93	588	0.93	586	0.92	583	0.92	583	0.93	588	0.93	587	0.93	584	0.93	585	0.93	585	0.93	589	0.93	587	0.95	674
Met	AUG(M)	1	488	1	492	1	505	1	502	1	501	1	500	1	503	1	503	1	499	1	499	1	502	1	498	1	499	1	496	1	502	1	539
Val	GUU(V)	1.41	416	1.42	413	1.43	424	1.43	424	1.43	424	1.43	421	1.43	422	1.43	422	1.43	421	1.43	421	1.44	423	1.43	424	1.41	410	1.42	420	1.42	419	1.39	449
	GUC(V)	0.46	136	0.45	131	0.47	138	0.46	135	0.45	133	0.46	136	0.46	135	0.46	135	0.46	135	0.46	136	0.45	133	0.45	132	0.46	135	0.46	136	0.46	134	0.5	160
	GUA(V)	1.56	461	1.53	447	1.51	448	1.52	450	1.52	450	1.51	445	1.52	449	1.52	449	1.52	447	1.52	447	1.52	449	1.53	452	1.53	445	1.52	449	1.53	452	1.53	492
	GUG(V)	0.57	169	0.6	175	0.59	175	0.59	175	0.6	176	0.6	176	0.59	175	0.59	175	0.6	177	0.6	176	0.59	173	0.59	176	0.61	177	0.59	174	0.59	173	0.58	188
Ser	UCU(S)	1.69	477	1.63	451	1.62	455	1.63	456	1.62	456	1.64	458	1.63	459	1.63	459	1.64	456	1.63	458	1.62	455	1.62	454	1.62	451	1.61	453	1.63	454	1.64	498
	UCC(S)	1.03	291	1.11	306	1.09	306	1.09	306	1.1	308	1.09	304	1.08	305	1.08	305	1.09	304	1.09	305	1.09	306	1.1	310	1.09	304	1.11	311	1.09	304	1.08	328
	UCA(S)	1.16	327	1.15	317	1.17	329	1.18	331	1.18	330	1.16	324	1.17	328	1.17	328	1.15	322	1.16	326	1.16	326	1.16	327	1.17	327	1.16	326	1.18	329	1.17	355
	UCG(S)	0.59	165	0.56	154	0.57	160	0.56	158	0.56	158	0.58	162	0.57	161	0.57	161	0.58	161	0.57	160	0.58	163	0.58	163	0.57	158	0.57	159	0.56	157	0.58	175
Pro	CCU(P)	1.54	353	1.5	343	1.5	348	1.5	347	1.51	349	1.51	349	1.5	346	1.5	346	1.5	348	1.51	349	1.51	349	1.52	351	1.49	341	1.51	347	1.5	347	1.48	370
	CCC(P)	0.75	171	0.81	184	0.82	190	0.81	188	0.81	186	0.81	187	0.81	188	0.81	187	0.81	187	0.8	185	0.81	186	0.8	186	0.82	187	0.8	184	0.8	184	0.82	206
	CCA(P)	1.12	258	1.11	254	1.11	256	1.1	253	1.1	253	1.11	257	1.11	255	1.11	256	1.11	258	1.11	257	1.09	251	1.09	253	1.12	256	1.1	253	1.11	256	1.11	278
	CCG(P)	0.59	136	0.58	132	0.57	132	0.59	135	0.59	135	0.57	133	0.58	134	0.58	134	0.58	134	0.58	135	0.59	136	0.59	136	0.57	129	0.59	136	0.59	137	0.58	146
Thr	ACU(T)	1.6	432	1.57	415	1.62	435	1.63	437	1.63	437	1.63	437	1.63	436	1.63	436	1.64	439	1.63	437	1.62	435	1.62	434	1.63	434	1.62	436	1.63	437	1.61	486
	ACC(T)	0.77	208	0.8	210	0.74	199	0.74	199	0.75	200	0.75	202	0.75	200	0.75	200	0.74	198	0.75	201	0.74	199	0.75	200	0.75	199	0.74	200	0.74	198	0.73	220
	ACA(T)	1.15	311	1.16	307	1.17	314	1.17	315	1.17	314	1.16	311	1.17	314	1.17	314	1.17	315	1.16	313	1.18	317	1.18	316	1.16	309	1.17	315	1.18	316	1.19	358
	ACG(T)	0.47	128	0.47	123	0.46	124	0.46	123	0.45	122	0.46	124	0.46	123	0.46	123	0.45	122	0.46	124	0.45	120	0.45	120	0.46	122	0.46	124	0.45	122	0.47	142
Ala	GCU(A)	1.8	537	1.77	536	1.8	548	1.81	548	1.8	546	1.81	549	1.81	548	1.81	548	1.81	548	1.81	548	1.8	548	1.8	547	1.81	547	1.81	549	1.81	550	1.8	565
	GCC(A)	0.64	191	0.65	197	0.64	194	0.62	189	0.63	191	0.63	192	0.63	192	0.63	192	0.64	194	0.64	193	0.64	194	0.63	192	0.63	189	0.63	192	0.64	196	0.64	202
	GCA(A)	1.1	330	1.07	324	1.1	333	1.1	333	1.1	334	1.1	334	1.1	334	1.1	334	1.1	335	1.1	333	1.09	333	1.09	333	1.1	333	1.1	335	1.1	333	1.11	347
	GCG(A)	0.46	137	0.5	151	0.46	140	0.47	141	0.47	142	0.46	139	0.45	137	0.45	137	0.45	137	0.46	140	0.47	144	0.48	146	0.45	137	0.45	138	0.45	137	0.45	141
Tyr	UAU(Y)	1.6	650	1.58	634	1.59	653	1.59	649	1.59	648	1.59	649	1.59	648	1.59	648	1.58	648	1.59	653	1.59	647	1.59	650	1.59	642	1.59	654	1.59	655	1.6	734
	UAC(Y)	0.4	162	0.42	169	0.41	168	0.41	169	0.41	169	0.41	168	0.41	167	0.41	167	0.42	170	0.41	168	0.41	169	0.41	170	0.41	166	0.41	169	0.41	168	0.4	184
Stop codon	UAA(*)	1.75	31	1.75	31	1.81	32	1.75	31	1.75	31	1.81	32	1.81	32	1.81	32	1.75	31	1.81	32	1.75	31	1.75	31	1.81	32	1.81	32	1.87	33	1.87	33
	UAG(*)	0.68	12	0.68	12	0.62	11	0.68	12	0.68	12	0.62	11	0.62	11	0.62	11	0.62	11	0.62	11	0.68	12	0.74	13	0.62	11	0.68	12	0.62	11	0.62	11
His	CAU(H)	1.51	407	1.52	400	1.53	411	1.53	409	1.53	410	1.53	410	1.53	410	1.53	410	1.54	411	1.53	410	1.53	409	1.54	410	1.53	410	1.54	412	1.54	410	1.53	439
	CAC(H)	0.49	133	0.48	128	0.47	125	0.47	126	0.47	125	0.47	125	0.47	125	0.47	125	0.46	124	0.47	125	0.47	124	0.46	124	0.47	125	0.46	124	0.46	124	0.47	133
Gln	CAA(Q）	1.52	611	1.51	608	1.53	621	1.53	619	1.53	618	1.53	618	1.53	619	1.53	619	1.53	615	1.53	619	1.53	617	1.53	616	1.53	611	1.53	619	1.53	614	1.53	680
	CAG(Q)	0.48	193	0.49	195	0.47	189	0.47	191	0.47	190	0.47	190	0.47	189	0.47	189	0.47	190	0.47	190	0.47	188	0.47	188	0.47	187	0.47	191	0.47	189	0.47	207
Asn	AAU(N)	1.51	794	1.51	772	1.53	802	1.53	800	1.53	800	1.53	801	1.53	797	1.53	797	1.53	798	1.53	802	1.53	801	1.53	801	1.52	785	1.53	795	1.53	794	1.53	932
	AAC(N)	0.49	259	0.49	250	0.47	247	0.47	246	0.47	247	0.47	246	0.47	246	0.47	246	0.47	246	0.47	246	0.47	244	0.47	247	0.48	245	0.47	247	0.47	247	0.47	285
Lys	AAA(K)	1.45	752	1.46	762	1.47	777	1.46	768	1.47	768	1.47	769	1.47	769	1.47	769	1.47	767	1.47	770	1.46	766	1.46	764	1.46	762	1.47	770	1.47	777	1.48	972
	AAG(K)	0.55	284	0.54	280	0.53	279	0.54	281	0.53	279	0.53	279	0.53	278	0.53	278	0.53	279	0.53	280	0.54	281	0.54	281	0.54	282	0.53	278	0.53	280	0.52	344
Asp	GAU(D)	1.6	728	1.61	713	1.61	733	1.61	728	1.61	729	1.61	729	1.61	733	1.61	733	1.61	729	1.61	729	1.61	727	1.61	728	1.61	729	1.61	727	1.61	730	1.62	818
	GAC(D)	0.4	182	0.39	174	0.39	177	0.39	178	0.39	177	0.39	176	0.39	175	0.39	175	0.39	176	0.39	177	0.39	176	0.39	177	0.39	174	0.39	177	0.39	176	0.38	195
Glu	GAA(E)	1.47	854	1.47	854	1.47	855	1.47	851	1.47	851	1.47	850	1.48	855	1.48	855	1.47	849	1.47	849	1.47	852	1.47	852	1.47	848	1.47	853	1.48	855	1.5	996
	GAG(E)	0.53	311	0.53	311	0.53	309	0.53	310	0.53	310	0.53	308	0.52	304	0.52	304	0.53	309	0.53	308	0.53	309	0.53	308	0.53	303	0.53	307	0.52	304	0.5	333
Cys	UGU(C)	1.41	177	1.45	183	1.44	184	1.44	181	1.44	181	1.43	181	1.44	181	1.44	181	1.44	181	1.44	181	1.44	181	1.44	181	1.44	182	1.43	178	1.43	180	1.41	194
	UGC(C)	0.59	74	0.55	70	0.56	72	0.56	71	0.56	71	0.57	72	0.56	71	0.56	71	0.56	71	0.56	71	0.56	71	0.56	71	0.56	71	0.57	71	0.57	71	0.59	81
Stop codon	UGA(*)	0.57	10	0.57	10	0.57	10	0.57	10	0.57	10	0.57	10	0.57	10	0.57	10	0.62	11	0.57	10	0.57	10	0.51	9	0.57	10	0.51	9	0.51	9	0.51	9
Trp	UGG(W)	1	398	1	393	1	394	1	394	1	394	1	397	1	397	1	397	1	397	1	397	1	393	1	394	1	388	1	395	1	394	1	429
Arg	CGU(R)	1.36	294	1.29	279	1.3	285	1.3	282	1.3	282	1.3	284	1.3	283	1.3	283	1.3	283	1.3	284	1.31	286	1.31	286	1.3	282	1.31	283	1.31	285	1.27	304
	CGC(R)	0.4	87	0.46	99	0.43	93	0.44	95	0.44	95	0.43	94	0.43	94	0.43	94	0.43	94	0.43	94	0.43	94	0.43	95	0.43	93	0.43	93	0.43	93	0.42	102
	CGA(R)	1.4	302	1.32	285	1.33	291	1.35	294	1.35	293	1.34	293	1.35	293	1.35	293	1.35	296	1.34	292	1.34	293	1.35	295	1.36	294	1.34	289	1.34	291	1.33	319
	CGG(R)	0.46	100	0.49	106	0.47	103	0.47	102	0.48	104	0.47	103	0.47	103	0.47	103	0.47	103	0.47	103	0.47	102	0.48	105	0.48	103	0.48	104	0.46	101	0.44	106
Ser	AGU(S)	1.15	325	1.16	322	1.16	326	1.15	321	1.14	320	1.15	323	1.15	324	1.15	324	1.15	322	1.16	325	1.16	324	1.15	323	1.15	320	1.16	326	1.15	322	1.16	353
	AGC(S)	0.38	106	0.39	109	0.39	110	0.39	110	0.4	112	0.39	108	0.39	110	0.39	110	0.39	108	0.39	109	0.39	109	0.38	108	0.4	110	0.39	110	0.39	108	0.37	111
Arg	AGA(R)	1.69	365	1.73	375	1.77	386	1.74	379	1.74	379	1.74	380	1.75	381	1.75	381	1.73	379	1.74	379	1.75	382	1.75	382	1.74	376	1.75	379	1.76	383	1.86	446
	AGG(R)	0.69	150	0.71	154	0.7	154	0.7	152	0.7	153	0.71	156	0.7	152	0.7	152	0.71	156	0.72	156	0.69	151	0.68	149	0.69	149	0.69	150	0.69	151	0.68	164
Gly	GGU(G)	1.31	499	1.29	494	1.29	499	1.28	495	1.28	495	1.29	500	1.29	498	1.29	498	1.29	496	1.29	499	1.29	499	1.29	500	1.28	489	1.28	493	1.29	496	1.26	514
	GGC(G)	0.46	175	0.46	178	0.46	177	0.47	180	0.47	181	0.46	177	0.46	178	0.46	178	0.46	178	0.46	177	0.46	179	0.46	179	0.47	178	0.47	179	0.47	180	0.47	193
	GGA(G)	1.54	587	1.55	592	1.53	592	1.53	591	1.53	591	1.53	592	1.54	593	1.54	593	1.52	587	1.53	590	1.54	596	1.54	596	1.54	588	1.54	591	1.53	588	1.55	630
	GGG(G)	0.69	263	0.7	268	0.72	279	0.72	276	0.71	275	0.72	277	0.71	273	0.71	273	0.73	281	0.72	278	0.71	274	0.71	275	0.71	273	0.72	276	0.72	277	0.72	292

## Sheet: Sheet3
Table S3 Repeats distribution.			Note: D=dispersed repeat; P= palindromic repeat							Note: D=dispersed repeat; P= palindromic repeat
Tandem repeats
No	Size(bp)	Repeat sequence	Repeat number	Start position	Region
C. mollissima
1	37	ATTATGACCCATTTTTTTGTTCGACAAAAGATACATT	2	10434	LSC; IGS(trnS, trnG)
2	20	TCTTATATATATCGTATAAT	2	91044	IRb; intron (rpl2)
3	21	TTTTTGTCCAAGTTACTTCTT	3	95243	IRb; CDS(ycf2)
4	31	CATTGTTCAACTCTTTGACAACACGAAAAAC	2	113403	IRb; IGS(rrn4.5,rrn5)
5	31	TTTTTCATGTTGTCAAAGAGTTGAACAATGG	2	137769	IRa; IGS(rrn5,rrn4.5)
6	21	AAAAAGAGAAGTAACTTAGAC	4	155923	IRa; CDS(ycf2)
7	20	ATTATACGATATATATAAGA	2	160149	IRa; intron (rpl2)
C. pumila var. pumila
1	21	TTTTTATTAAATGAAAATAAA	2	41088	LSC; IGS(psbZ,trnG)
2	20	TCTTATATATATCGTATAAT	2	90862	IRb; intron (rpl2)
3	21	TTTTTGTCCAAGTTACTTCTT	3	95062	IRb; CDS(ycf2)
4	31	CATTGTTCAACTCTTTGACAACACGAAAAAC	2	113224	IRb; IGS(rrn4.5,rrn5)
5	31	TTTTTCATGTTGTCAAAGAGTTGAACAATGG	2	137569	IRa; IGS(rrn5,rrn4.5)
6	21	AAAAAGAGAAGTAACTTAGAC	4	155725	IRa; CDS(ycf2)
7	20	ATTATACGATATATATAAGA	2	159952	IRa; IGS(rpl23,trnH)
C. echinocarpa
1	20	TCTTTTATAAAGTTATAAAG	2	30646	LSC; IGS(trnC,petN)
2	20	AAAAAAAAAACAAAAAATCA	2	40653	LSC; IGS(IhbA,trnG)
3	24	TATATTATTTATTTATATTTATAA	2	40728	LSC; IGS(IhbA,trnG)
4	19	ATTTTATTATTTATATTTA	2	54340	LSC; IGS(trnF,ndhJ)
5	20	TCTTATATATATCGTATAAT	2	90987	IRb; intron(rpl2)
6	21	TTTTTGTCCAAGTTACTTCTT	3	95180	IRb; CDS(ycf2)
7	31	CATTGTTCAACTCTTTGACAACACGAAAAAC	2	113264	IRb; IGS(rrn4.5,rrn5)
8	23	TTTAATTTGGACTTTTCTTATTA	2	124660	SSC; IGS(ndhE,ndhG)
9	24	AATAAAAATTTTAAAATTTTTATT	2	134261	SSC; CDS(ycf1)
10	31	TTTTTCATGTTGTCAAAGAGTTGAACAATGG	2	137718	IRa; IGS(rrn5,rrn4.5)
11	21	AAAAAGAGAAGTAACTTAGAC	4	155796	IRa; CDS(ycf2)
12	20	ATTATACGATATATATAAGA	2	160016	IRa; IGS(rpl23,trnH)
L. balansae
1	16	AGTTTCTATAAACTAC	2	32936	LSC; IGS(psbM,trnD)
2	19	ATTTTATTATTTATATTTA	2	54504	LSC; IGS(trnF,ndhJ)
3	20	TCTTATATATATCGTATAAT	2	91202	IRb; intron (rpl2)
4	21	TTTTTGTCCAAGTTACTTCTT	3	95407	IRb; CDS(ycf2)
5	31	CATTGTTCAACTCTTTGACAACACGAAAAAC	2	113742	IRb; IGS(rrn4.5,rrn5)
6	21	ACTTTAACAATTATTTCTATT	2	118970	SSC; IGS(ndhF,rpl32)
7	31	TTTTTCATGTTGTCAAAGAGTTGAACAATGG	2	137815	IRa; IGS(rrn5,rrn4.5)
8	21	AAAAAGAGAAGTAACTTAGAC	4	156144	IRa; CDS(ycf2)
9	20	ATTATACGATATATATAAGA	2	160376	IRa; intron (rpl2)
Q. rubra
1	27	ATATATATATAATAAATAATATTTAAT	2	6770	LSC; IGS(rps16, trnQ)
2	24	TATACTATTTATTTATATTTATAA	2	40856	LSC; IGS(IhbA,trnG)
3	20	TCTTATATATATCGTATAAT	3	91147	IRb; intron (rpl2)
4	21	TTTTTGTCCAAGTTACTTCTT	3	95366	IRb; CDS(ycf2)
5	31	CATTGTTCAACTCTTTGACAACACGAAAAAC	2	113704	IRb; IGS(rrn4.5,rrn5)
6	26	TATTTTTCAACATTTTATTTCTTACT	2	120582	SSC; IGS(rpl32,trnL)
7	31	TTTTTCATGTTGTCAAAGAGTTGAACAATGG	2	138082	IRa; IGS(rrn5,rrn4.5)
8	21	AAAAAGAGAAGTAACTTAGAC	4	156414	IRa; CDS(ycf2)
9	20	ATTATACGATATATATAAGA	3	160640	IRa; intron (rpl2)
Q. spinosa
1	23	ATATAATATATAGAAATATAATAAT	2	6821	LSC; IGS(rps16, trnQ)
2	19	ATTTTATTATTTATATTTA	2	54408	LSC; IGS(trnF,ndhJ)
3	20	TTTATTCCGTATATCTATTC	2	81220	LSC; intron(petB)
4	20	TCTTATATATATCGTATAAT	2	91048	IRb; intron (rpl2)
5	21	TTTTTGTCCAAGTTACTTCTT	3	95247	IRb; CDS(ycf2)
6	31	CATTGTTCAACTCTTTGACAACACGAAAAAC	2	113586	IRb; IGS(rrn4.5,rrn5)
7	20	ACTTTTCTTATTATATTAAT	2	124971	SSC; IGS(ndhE,ndhG)
8	31	TTTTTCATGTTGTCAAAGAGTTGAACAATGG	2	137952	IRa; IGS(rrn5,rrn4.5)
9	21	AAAAAGGAAGTGAGTTAGACA	4	156285	IRa; CDS(ycf2)
10	20	ATTATACGATATATATAAGA	2	160511	IRa; intron (rpl2)
Q. aquifolioides
1	20	TATTTATTCTTAATAATAAT	2	11810	LSC; IGS(trnR, atpA)
2	28	CTTTATTTTCATTTTCGACTCATTATAT	2	39840	LSC; IGS(psbC, trnS)
3	19	ATTTTATTATTTATATTTA	2	54508	LSC; IGS(trnF,ndhJ)
4	20	TCTTATATATATCGTATAAT	2	91142	IRb; intron (rpl2)
5	21	TTTTTGTCCAAGTTACTTCTT	3	95341	IRb; CDS(ycf2)
6	31	CATTGTTCAACTCTTTGACAACACGAAAAAC	2	113671	IRb; IGS(rrn4.5,rrn5)
7	20	TCAAAATAAACTACTCTTTT	2	119290	SSC; IGS(ndhF,rpl32)
8	20	ACTTTTCTTATTATATTAAT	2	125048	SSC; IGS(ndhE,ndhG)
9	31	TTTTTCATGTTGTCAAAGAGTTGAACAATGG	2	138030	IRa; IGS(rrn5,rrn4.5)
10	21	AAAAAGGAAGTGAGTTAGACA	4	156354	IRa; CDS(ycf2)
11	20	ATTATACGATATATATAAGA	2	160580	IRa; intron (rpl2)
Q. glauca
1	19	ATTTTATTATTTATATTTA	2	54233	LSC; IGS(trnF,ndhJ)
2	20	TCTTATATATATCGTATAAT	3	90837	IRb; intron (rpl2)
3	21	TTTTTGTCCAAGTTACTTCTT	3	95047	IRb; CDS(ycf2)
4	31	CATTGTTCAACTCTTTGACAACACGAAAAAC	2	113347	IRb; IGS(rrn4.5,rrn5)
5	28	GAATTAATAGTAAAGAACAATTGGTTTT	2	119175	SSC; IGS(ndhF,rpl32)
6	31	TTTTTCATGTTGTCAAAGAGTTGAACAATGG	2	137621	IRa; IGS(rrn5,rrn4.5)
7	21	AAAAAGAGAAGTAACTTAGAC	4	155915	IRa; CDS(ycf2)
8	20	ATTATACGATATATATAAGA	3	160132	IRa; intron (rpl2)
Q. edithiae
1	75	TCATTTCTTAATTATTTTATTCTTGCACAATTTATGTTATGGCATACGCCTTTTTTTTATCGAGACGTATCCATC	2	10138	LSC; IGS(trnS,trnR)
2	94	TATATAATAAGGAAAGCCGGGGTATAAAAAATATAGTATTCCATCGCTAAGAGAGAAAGAGAGATGGGATCCTTCTTTTTTGAGCTTTCTTTT	2	33039	LSC; IGS(psbM,trnD)
3	19	ATTTTATTATTTATATTTA	2	54358	LSC; IGS(trnF,ndhJ)
4	80	GAAGTTAGTTTTTTCAAAAACATCATCAGATCATTAAGAACTCAACGGGACCTAACCCCTCTTTATTTATCTGATTCGAG	2	69227	LSC; IGS(petA,psbJ)
5	20	TCTTATATATATCGTATAAT	3	90960	IRb; intron(rpl2)
6	21	TTTTTGTCCAAGTTACTTCTT	3	95179	IRb; CDS(ycf2)
7	31	CATTGTTCAACTCTTTGACAACACGAAAAAC	2	113479	IRb; gene (rrn4.5)
8	75	AAATATCAATAACCCGTCGTTTTCAATTTTGAAAAAAAAAGGGGGGGGGCTTACTGAATAAAGGATTATTTC	2	127233	SSC; intron(ndhA)
9	31	TTTTTCATGTTGTCAAAGAGTTGAACAATGG	2	137802	IRa; gene (rrn4.5)
10	21	AAAAAGAGAAGTAACTTAGAC	4	156096	IRa; CDS(ycf2)
11	20	ATTATACGATATATATAAGA	3	160322	IRa; intron (rpl2)
F. engleriana
1	43	TAGATTTCGAATATAACGATTAATATTCGAAATCGAATCTAAT	2	49716	LSC; IGS(trnT,trnL)
2	21	TTTTTGTCCAAGTTACTTCTT	3	92479	IRb; CDS(ycf2)
3	18	TATTGATGATAGTGACGA	2	94905	IRb; CDS(ycf2)
4	31	CATTGTTCAACTCTTTGACAACACGAAAAAC	2	110876	IRb; IGS(rrn4.5,rrn5)
5	31	TTTTTCATGTTGTCAAAGAGTTGAACAATGG	2	135078	IRa; IGS(rrn5,rrn4.5)
6	18	TCAATATCGTCACTATCA	2	151068	IRa; CDS(ycf2)
7	21	AAAAAGGAAGTGAGTTAGACA	4	153469	IRa; CDS(ycf2)
T. doichangensis
1	33	TTGAAAAAAAAAAAAGAAACAACGTTGCTGACA	2	13071	LSC; CDS(atpF)
2	21	ATATGATACTATAGTAGTTTA	3	35531	LSC; IGS(trnM, psbD)
3	18	ATAGTAGTTTAATAAGTAC	2	35541	LSC; IGS(trnM, psbD)
4	21	TTACTAAATTAAATAAAATAA	2	45843	LSC; IGS(psaA, ycf3)
5	36	AGTCATAGTATGTATATTGTGAAGAGGACCACTTGA	2	67083	LSC; IGS(petA, psbJ)
6	22	TATTATTATTATTACTAAAAGA	2	76811	LSC; IGS(clpP, psbB)
7	20	TCTTATATATATCGTATAAT	2	89985	IRb; intron(rpl2)
8	21	TTTTTGTCCAAGTTACTTCTT	3	94190	IRb; CDS(ycf2)
9	31	CATTGTTCAACTCTTTGACAACACGAAAAAC	2	112552	IRb; IGS(rrn4.5,rrn5)
10	21	ATCAACAGAATAATAAGATAA	2	119022	SSC; IGS(rpl32,trnL)
11	39	TTTCTATTTTTTTTTTTTTTTCGTTCCTATTCTTCTTTCT	2	126418	SSC; intron(ndhA)
12	31	TTTTTCATGTTGTCAAAGAGTTGAACAATGG	2	136700	IRa; IGS(rrn5,rrn4.5)
13	21	AAAAAGAGAAGTAACTTAGAC	4	155056	IRa; CDS(ycf2)
14	20	ATTATACGATATATATAAGA	2	159288	IRa; IGS(rpl23,trnH)
Q. baronii
1	14	ATTACATAATATCC	3	17592	LSC; IGS(atpI,rps2)
2	35	TAATTATAATGAATAATATTATATTATATTTAATG	2	35833	LSC; IGS(trnT,psbD)
3	19	ATTTTATTATTTATATTTA	2	54356	LSC; IGS(trnF,ndhJ)
4	20	TCTTATATATATCGTATAAT	2	90948	IRb; intron (rpl2)
5	21	TTTTTGTCCAAGTTACTTCTT	3	95147	IRb; CDS(ycf2)
6	31	CATTGTTCAACTCTTTGACAACACGAAAAAC	2	113485	IRb; IGS(rrn4.5,rrn5)
7	31	TTTTTCATGTTGTCAAAGAGTTGAACAATGG	2	137869	IRa; IGS(rrn5,rrn4.5)
8	21	AAAAAGAGAAGTAACTTAGAC	4	156201	IRa; CDS(ycf2)
9	20	ATTATACGATATATATAAGA	2	160427	IRa; intron (rpl2)
Q. dolicholepis
1	28	TAGATGGAACAGAGGGAAATAGATACAT	2	4804	LSC; IGS(trnK,rps16)
2	21	AAAAAAGTGATACTTAGTATT	2	15074	LSC; IGS(atpF,atpH)
3	14	ATTACATAATATCC	3	17675	LSC; IGS(atpI,rps2)
4	17	AAATAGATAAAGCAAAG	2	32357	LSC; IGS(petN,psbM)
5	20	TCTTATATATATCGTATAAT	2	91068	IRb; intron (rpl2)
6	21	TTTTTGTCCAAGTTACTTCTT	3	95267	IRb; CDS(ycf2)
7	31	CATTGTTCAACTCTTTGACAACACGAAAAAC	2	113605	IRb; IGS(rrn4.5,rrn5)
8	31	TTTTTCATGTTGTCAAAGAGTTGAACAATGG	2	138034	IRa; IGS(rrn5,rrn4.5)
9	21	AAAAAGGAAGTGAGTTAGACA	4	156366	IRa; CDS(ycf2)
10	20	ATTATACGATATATATAAGA	2	160592	IRa; intron (rpl2)
Q. variabilis
1	22	TATTATAACAAATCTAACTTAT	2	47227	LSC; IGS(psaA,ycf3)
2	21	TTTTTGTCCAAGTTACTTCTT	3	95173	IRb; CDS(ycf2)
3	31	CATTGTTCAACTCTTTGACAACACGAAAAAC	2	113511	IRb; IGS(rrn4.5,rrn5)
4	31	TTTTTCATGTTGTCAAAGAGTTGAACAATGG	2	137894	IRa; IGS(rrn5,rrn4.5)
5	21	AAAAAGGAAGTGAGTTAGACA	4	156226	IRa; CDS(ycf2)
Q.aliena
1	20	TTTGTTTCCCTTTCTTATAA	2	157	LSC; IGS(trnH,psbA)
2	19	ATTTTATTATTTATATTTA	2	54484	LSC; IGS(trnF,ndhJ)
3	20	TCTTATATATATCGTATAAT	2	91051	IRb; intron (rpl2)
4	21	TTTTTGTCCAAGTTACTTCTT	3	95238	IRb; CDS(ycf2)
5	31	CATTGTTCAACTCTTTGACAACACGAAAAAC	2	113576	IRb; IGS(rrn4.5,rrn5)
6	31	TTTTTCATGTTGTCAAAGAGTTGAACAATGG	2	137959	IRa; IGS(rrn5,rrn4.5)
7	21	AAAAAGGAAGTGAGTTAGACA	3	156291	IRa; CDS(ycf2)
8	20	ATTATACGATATATATAAGA	2	160505	IRa; intron (rpl2)
Q. aliena var. acuteserrata
1	20	TTTGTTTCCCTTTCTTATAA	2	157	LSC; IGS(trnH,psbA)
2	19	ATTTTATTATTTATATTTA	2	54500	LSC; IGS(trnF,ndhJ)
3	20	TCTTATATATATCGTATAAT	2	91064	IRb; intron (rpl2)
4	21	TTTTTGTCCAAGTTACTTCTT	3	95251	IRb; CDS(ycf2)
5	31	CATTGTTCAACTCTTTGACAACACGAAAAAC	2	113589	IRb; IGS(rrn4.5,rrn5)
6	31	TTTTTCATGTTGTCAAAGAGTTGAACAATGG	2	137962	IRa; IGS(rrn5,rrn4.5)
7	21	AAAAAGGAAGTGAGTTAGACA	3	156294	IRa; CDS(ycf2)
8	20	ATTATACGATATATATAAGA	2	160508	IRa; intron (rpl2)
Dispersed and palindromic repeats
Tpye	Size(bp)	Repeat sequence	PositionA	PositionB	RegionA	RegionB
C. mollissima
D	30	CATTGTTCAACTCTTTGACAACACGAAAAA	113403	113434	IRb; IGS(rrn4.5,rrn5)	IRb; IGS(rrn4.5,rrn5)
D	30	TTTTTCATGTTGTCAAAGAGTTGAACAATG	137769	137800	IRa; IGS(rrn5,rrn4.5)	IRa; IGS(rrn5,rrn4.5)
D	30	TGCAATAGCTAAATGATGATGAGCAATATC	43596	45820	LSC; CDS(psaB)	LSC; CDS(psaA)
D	30	TGAGATTTTCATCTCATACGGCTCCTCCTT	48661	104649	LSC; intron (ycf3)	IRb; IGS(rps12,trnV)
D	30	TACATGAGATTTTCACCTCATACGGCTCCT	104645	126928	IRb; IGS(rps12,trnV)	SSC; intron (ndhA)
D	30	AATGTACTTATTAGATCTAATAAGTACCTT	115660	135543	IRb; gene(ycf1)	IRa; CDS(ycf1)
D	30	AAAGCGGAAAGAGAGGGATTCGAACCCTCG	9411	40000	LSC; trnS(GCU)	LSC; trnS(UGA)
D	30	GATGCGGGTTCGATTCCCGCTACCCGCTTA	11298	41344	LSC; trnG(GCC)	LSC; trnG(UCC)
D	39	CAGAACCGTACGTGAGATTTTCATCTCATACGGCTCCTC	48649	104637	LSC; intron (ycf3)	IRb; IGS(rps12,trnV)
D	40	TACAGAACCGTACATGAGATTTTCACCTCATACGGCTCCT	104635	126918	IRb; IGS(rps12,trnV)	SSC; intron (ndhA)
D	30	TATTTCTTAATTCTTTTTTGGAAAAAAAAA	13452	34103	LSC; IGS(atpA, atpF)	LSC;IGS(trnD, trnY)
D	34	TAATAAATATTTTTTTAATATATTATTTTATTTT	6792	11832	LSC;IGS(rps16, trnQ)	LSC;IGS(trnR, atpA)
P	30	CATTGTTCAACTCTTTGACAACACGAAAAA	113403	137769	IRb; IGS(rrn4.5,rrn5)	IRa; IGS(rrn5,rrn4.5)
P	30	CATTGTTCAACTCTTTGACAACATGAAAAA	113434	137800	IRb; IGS(rrn4.5,rrn5)	IRa; IGS(rrn5,rrn4.5)
P	30	TACATGAGATTTTCGCTTCATACGGCTCCT	126928	146558	SSC; intron (ndhA)	IRa; IGS (trnV,rps12)
P	30	AAGGAGAGAGAGGGATTCGAACCCTCGATA	40003	50444	LSC; trnS(UGA)	LSC; trnS(GGA)
P	32	CAATTATTTCTTTTTTCGATTTGAAATAGCTA	62424	62477	LSC;IGS(rbcL, accD)	LSC;IGS(rbcL, accD)
P	40	TACAGAACCATACATGAGATTTTCGCTTCATACGGCTCCT	126918	146558	SSC; intron (ndhA)	IRa; IGS (trnV,rps12)
C. pumila var. pumila
D	30	CATTGTTCAACTCTTTGACAACACGAAAAA	113224	113255	IRb; IGS(rrn4.5,rrn5)	IRb; IGS(rrn4.5,rrn5)
D	30	TTTTTCATGTTGTCAAAGAGTTGAACAATG	137569	137600	IRa; IGS(rrn5,rrn4.5)	IRa; IGS(rrn5,rrn4.5)
D	30	TGCAATAGCTAAATGATGATGAGCAATATC	43510	45734	LSC; CDS(psaB)	LSC; CDS(psaA)
D	30	TGAGATTTTCATCTCATACGGCTCCTCCTT	48573	104470	LSC; intron (ycf3)	IRb; IGS(rps12,trnV)
D	30	TACATGAGATTTTCACCTCATACGGCTCCT	104466	126733	IRb; IGS(rps12,trnV)	SSC; intron (ndhA)
D	30	AATGTACTTATTAGATCTAATAAGTACCTT	115481	135343	IRb; CDS(ycf1)	IRa; CDS(ycf1)
D	30	AAAGCGGAAAGAGAGGGATTCGAACCCTCG	9391	39879	LSC; trnS(GCU)	LSC; trnS(UGA)
D	30	GATGCGGGTTCGATTCCCGCTACCCGCTTA	11233	41257	LSC;IGS(trnS, trnR)	LSC; trnG(UCC)
D	39	CAGAACCGTACGTGAGATTTTCATCTCATACGGCTCCTC	48561	104458	LSC; intron (ycf3)	IRb; IGS(rps12,trnV)
D	40	TACAGAACCGTACATGAGATTTTCACCTCATACGGCTCCT	104456	126723	IRb; IGS(rps12,trnV)	SSC; intron (ndhA)
D	30	TATTTCTTAATTCTTTTTTGGAAAAAAAAA	13388	33991	LSC; IGS(atpA, atpF)	LSC;IGS(trnD, trnY)
D	34	TAATAAATATTTTTTTAATATATTATTTTATTTT	6773	11768	LSC;IGS(rps16, trnQ)	LSC;IGS(trnR, atpA)
P	30	CATTGTTCAACTCTTTGACAACACGAAAAA	113224	137569	IRb; IGS(rrn4.5,rrn5)	IRa; IGS(rrn5,rrn4.5)
P	30	CATTGTTCAACTCTTTGACAACATGAAAAA	113255	137600	IRb; IGS(rrn4.5,rrn5)	IRa; IGS(rrn5,rrn4.5)
P	30	TACATGAGATTTTCGCTTCATACGGCTCCT	126733	146358	SSC; intron (ndhA)	IRa; IGS (trnV,rps12)
P	30	AAGGAGAGAGAGGGATTCGAACCCTCGATA	39882	50343	LSC; trnS(UGA)	LSC; trnS(GGA)
P	32	CAATTATTTCTTTTTTCGATTTGAAATAGCTA	62310	62363	LSC;IGS(rbcL, accD)	LSC;IGS(rbcL, accD)
P	40	TACAGAACCATACATGAGATTTTCGCTTCATACGGCTCCT	126723	146358	SSC; intron (ndhA)	IRa; IGS (trnV,rps12)
C. echinocarpa
D	30	CATTGTTCAACTCTTTGACAACACGAAAAA	113264	113295	IRb; IGS(rrn4.5,rrn5)	IRb; IGS(rrn4.5,rrn5)
D	30	TTTTTCATGTTGTCAAAGAGTTGAACAATG	137718	137749	IRa; IGS(rrn5,rrn4.5)	IRa; IGS(rrn5,rrn4.5)
D	30	TGCAATAGCTAAATGATGATGAGCAATATC	43477	45701	LSC; CDS(psaB)	LSC; CDS(psaA)
D	30	TGAGATTTTCATCTCATACGGCTCCTCCTT	48540	104572	LSC; intron (ycf3)	IRb; IGS(rps12,trnV)
D	30	TACATGAGATTTTCACCTCATACGGCTCCT	104568	126852	IRb; IGS(rps12,trnV)	SSC; IGS (ndhI,ndhA)
D	30	AATGTACTTATTAGATCTAATAAGTACCTT	115517	135496	IRb; CDS(ycf1)	IRa; CDS(ycf1)
D	30	AAAGCGGAAAGAGAGGGATTCGAACCCTCG	9202	39803	LSC; trnS(GCU)	LSC; trnS(UGA)
D	30	GATGCGGGTTCGATTCCCGCTACCCGCTTA	11038	41223	LSC; trnG(GCC)	LSC; trnG(UCC)
D	30	TTAAAAAAAAAACACAAAAACAAAAAAAAA	40651	76596	LSC; IGS(IhbA,trnG)	LSC; intron (clpP)
D	39	CAGAACCGTACGTGAGATTTTCATCTCATACGGCTCCTC	48528	104560	LSC; intron (ycf3)	IRb; IGS(rps12,trnV)
D	40	TACAGAACCGTACATGAGATTTTCACCTCATACGGCTCCT	104558	126842	IRb; IGS(rps12,trnV)	SSC; IGS (ndhI,ndhA)
D	35	TATTTCTTAATTCTTTTTTGGAAAAAAAAAAAAAA	13191	33919	LSC; IGS(atpA, atpF)	LSC;IGS(trnD, trnY)
D	34	TAATAAATATTTTTTTAATATATTATTTTATTTT	6588	11571	LSC;IGS(rps16, trnQ)	LSC;IGS(trnR, atpA)
P	30	CATTGTTCAACTCTTTGACAACACGAAAAA	113264	137718	IRb; IGS(rrn4.5,rrn5)	IRa; IGS(rrn5,rrn4.5)
P	30	CATTGTTCAACTCTTTGACAACATGAAAAA	113295	137749	IRb; IGS(rrn4.5,rrn5)	IRa; IGS(rrn5,rrn4.5)
P	30	TACATGAGATTTTCGCTTCATACGGCTCCT	126852	146445	SSC; IGS (ndhI,ndhA)	IRa; IGS(trnV,rps12)
P	30	AAGGAGAGAGAGGGATTCGAACCCTCGATA	39806	50296	LSC; trnS(UGA)	LSC; trnS(GGA)
P	31	AATTATTTCTTTTTTCGATTTGAAATAGCTA	62293	62345	LSC;IGS(rbcL, accD)	LSC;IGS(rbcL, accD)
P	40	TACAGAACCATACATGAGATTTTCGCTTCATACGGCTCCT	126842	146445	SSC; IGS (ndhI,ndhA)	IRa; IGS(trnV,rps12)
L. balansae
D	30	CATTGTTCAACTCTTTGACAACACGAAAAA	113742	113773	IRb; IGS(rrn4.5,rrn5)	IRb; IGS(rrn4.5,rrn5)
D	30	TTTTTCATGTTGTCAAAGAGTTGAACAATG	137815	137846	IRa; IGS(rrn5,rrn4.5)	IRa; IGS(rrn5,rrn4.5)
D	30	TGCAATAGCTAAATGATGATGAGCAATATC	43687	45911	LSC; CDS(psaB)	LSC; CDS(psaA)
D	30	TGAGATTTTCATCTCATACGGCTCCTCCTT	48744	104818	LSC; intron (ycf3)	IRb; IGS(rps12,trnV)
D	30	TACATGAGATTTTCACCTCATACGGCTCCT	104814	127206	IRb; IGS(rps12,trnV)	SSC; intron (ndhA)
D	30	AATGTACTTATTAGATCTAATAAGTACCTT	116001	135587	IRb; CDS(ycf1)	IRa; CDS(ycf1)
D	30	AACCCCCCCCCCCCCCCAAAAAAAAAAATG	4432	30391	LSC;IGS(trnK, rps16)	LSC;IGS(rpoB, trnC)
D	30	AAAGCGGAAAGAGAGGGATTCGAACCCTCG	9501	40097	LSC; trnS(GCU)	LSC; trnS(UGA)
D	30	GATGCGGGTTCGATTCCCGCTACCCGCTTA	11338	41428	LSC; trnG(GCC)	LSC; trnG(UCC)
D	39	CAGAACCGTACGTGAGATTTTCATCTCATACGGCTCCTC	48732	104806	LSC; intron (ycf3)	IRb; IGS(rps12,trnV)
D	40	TACAGAACCGTACATGAGATTTTCACCTCATACGGCTCCT	104804	127196	IRb; IGS(rps12,trnV)	SSC; intron (ndhA)
D	30	ATTTTTTTTTCTCTTTCTTTCCTTTTTTTT	48411	55878	LSC; intron (ycf3)	IRb; IGS(ndhK,ndhC)
D	31	TATTTCTTAATTCTTTTTTGGAAAAAAAAAA	13495	34200	LSC; IGS(atpA, atpF)	LSC;IGS(trnD, trnY)
P	30	CATTGTTCAACTCTTTGACAACACGAAAAA	113742	137815	IRb; IGS(rrn4.5,rrn5)	IRa; IGS(rrn5,rrn4.5)
P	30	CATTGTTCAACTCTTTGACAACATGAAAAA	113773	137845	IRb; IGS(rrn4.5,rrn5)	IRa; IGS(rrn5,rrn4.5)
P	30	TACATGAGATTTTCGCTTCATACGGCTCCT	127206	146774	SSC; intron (ndhA)	IRa; IGS (trnV,rps12)
P	30	AAGGAGAGAGAGGGATTCGAACCCTCGATA	40100	50446	LSC; trnS(UGA)	LSC; trnS(GGA)
P	32	CAATTATTTCTTTTTTCGATTTGAATTTGATA	62464	62517	LSC;IGS(rbcL, accD)	LSC;IGS(rbcL, accD)
P	40	TACAGAACCATACATGAGATTTTCGCTTCATACGGCTCCT	127196	146774	SSC; intron (ndhA)	IRa; IGS (trnV,rps12)
Q. rubra
D	30	CATTGTTCAACTCTTTGACAACACGAAAAA	113704	113735	IRb; IGS(rrn4.5,rrn5)	IRb; IGS(rrn4.5,rrn5)
D	30	TTTTTCATGTTGTCAAAGAGTTGAACAATG	138082	138113	IRa; IGS(rrn5,rrn4.5)	IRa; IGS(rrn5,rrn4.5)
D	30	TGCAATAGCTAAATGATGATGAGCAATATC	43594	45818	LSC; CDS(psaB)	LSC; CDS(psaA)
D	30	TGAGATTTTCATCTCATACGGCTCCTCCTT	48656	104778	LSC; intron (ycf3)	IRb; IGS(rps12,trnV)
D	30	TACATGAGATTTTCACCTCATACGGCTCCT	104774	127274	IRb; IGS(rps12,trnV)	SSC; intron (ndhA)
D	30	AATGTACTTATTAGATCTAATAAGTACCTT	115955	135862	IRb; CDS(ycf1)	IRa; CDS(ycf1)
D	30	AAAGCGGAAAGAGAGGGATTCGAACCCTCG	9417	39968	LSC; trnS(GCU)	LSC; trnS(UGA)
D	30	GATGCGGGTTCGATTCCCGCTACCCGCTTA	11250	41334	LSC; trnG(GCC)	LSC; trnG(UCC)
D	39	CAGAACCGTACGTGAGATTTTCATCTCATACGGCTCCTC	48644	104765	LSC; intron (ycf3)	IRb; IGS(rps12,trnV)
D	40	TACAGAACCGTACATGAGATTTTCACCTCATACGGCTCCT	104764	127264	IRb; IGS(rps12,trnV)	SSC; intron (ndhA)
D	30	TTTTTTTTATTTAATTTTCCTATTTATTTT	36212	54237	LSC; IGS(trnT,psbD)	LSC; IGS(trnF,ndhJ)
D	30	AAAAAAAAAAATAAAAAAAAAAACTTTAAC	118998	127561	SSC; IGS(ndhF, rpl32)	SSC; intron (ndhA)
D	32	GTTTTTTTTTTTACTTTCTTTATCTTTATTTT	55841	118849	LSC;CDS(ndhK)	SSC; IGS(ndhF,rpl32)
P	30	CATTGTTCAACTCTTTGACAACACGAAAAA	113704	138082	IRb; IGS(rrn4.5,rrn5)	IRa; IGS(rrn5,rrn4.5)
P	30	CATTGTTCAACTCTTTGACAACATGAAAAA	113735	138113	IRb; IGS(rrn4.5,rrn5)	IRa; IGS(rrn5,rrn4.5)
P	30	TACATGAGATTTTCGCTTCATACGGCTCCT	127274	147043	SSC; intron (ndhA)	IRa; IGS (trnV,rps12)
P	30	AAGGAGAGAGAGGGATTCGAACCCTCGATA	39971	50455	LSC; trnS(UGA)	LSC; trnS(GGA)
P	32	CAATTATTTCTTTTTTCGATTTGAAATAGCTA	62404	62457	LSC;IGS(rbcL, accD)	LSC;IGS(rbcL, accD)
P	40	TACAGAACCATACATGAGATTTTCGCTTCATACGGCTCCT	127264	147043	SSC; intron (ndhA)	IRa; IGS (trnV,rps12)
Q. spinosa
D	30	CATTGTTCAACTCTTTGACAACACGAAAAA	113586	113617	IRb; IGS(rrn4.5,rrn5)	IRb; IGS(rrn4.5,rrn5)
D	30	TTTTTCATGTTGTCAAAGAGTTGAACAATG	137952	137983	IRa; IGS(rrn5,rrn4.5)	IRa; IGS(rrn5,rrn4.5)
D	30	TGCAATAGCTAAATGATGATGAGCAATATC	43528	45752	LSC; CDS(psaB)	LSC; CDS(psaA)
D	30	TACATGAGATTTTCACCTCATACGGCTCCT	104654	127139	IRb; IGS(rps12,trnV)	SSC; intron (ndhA)
D	30	AATGTACTTATTAGATCTAATAAGTACCTT	115841	135728	IRb; CDS(ycf1)	IRa; CDS(ycf1)
D	30	AAAGCGGAAAGAGAGGGATTCGAACCCTCG	9484	39936	LSC; trnS(GCU)	LSC; trnS(UGA)
D	30	GATGCGGGTTCGATTCCCGCTACCCGCTTA	11325	41276	LSC; trnG(GCC)	LSC; trnG(UCC)
D	30	TGAGATTTCCATCTCATACGGCTCCTCCTT	48589	104656	LSC; intron (ycf3)	IRb; IGS(rps12,trnV)
D	39	CAGAACCGTACGTGAGATTTCCATCTCATACGGCTCCTC	48577	104646	LSC; intron (ycf3)	IRb; IGS(rps12,trnV)
D	40	TACAGAACCGTACATGAGATTTTCACCTCATACGGCTCCT	104644	127129	IRb; IGS(rps12,trnV)	SSC; intron (ndhA)
D	30	AAAAAAAAAAAAATAAAAAAAAACTTTAAC	118887	127426	SSC; IGS(ndhF,rpl32)	SSC; intron (ndhA)
D	33	TATTTCTTAATTCTTTTTTGGAAAAAAAAAAAA	13473	34057	LSC; IGS(atpA, atpF)	LSC;IGS(trnD, trnY)
P	30	CATTGTTCAACTCTTTGACAACACGAAAAA	113586	137952	IRb; IGS(rrn4.5,rrn5)	IRa; IGS(rrn5,rrn4.5)
P	30	CATTGTTCAACTCTTTGACAACATGAAAAA	113617	137983	IRb; IGS(rrn4.5,rrn5)	IRa; IGS(rrn5,rrn4.5)
P	30	TTCTATTCTTTTTTCTTTTTATTCCAGTAA	10239	10271	LSC; IGS(trnS, trnG)	LSC; IGS(trnS, trnG)
P	30	TACATGAGATTTTCGCTTCATACGGCTCCT	127139	146915	SSC; intron (ndhA)	IRa; IGS (trnV,rps12)
P	30	AAGGAGAGAGAGGGATTCGAACCCTCGATA	39939	50370	LSC; trnS(UGA)	LSC; trnS(GGA)
P	32	CAATTATTTCTTTTTTCGATTTGAAATAGCTA	62328	62380	LSC;IGS(rbcL, accD)	LSC;IGS(rbcL, accD)
P	40	TACAGAACCATACATGAGATTTTCGCTTCATACGGCTCCT	127129	146915	SSC; intron (ndhA)	IRa; IGS (trnV,rps12)
Q. aquifolioides
D	30	CATTGTTCAACTCTTTGACAACACGAAAAA	113671	113702	IRb; IGS(rrn4.5,rrn5)	IRb; IGS(rrn4.5,rrn5)
D	30	TTTTTCATGTTGTCAAAGAGTTGAACAATG	138030	138061	IRa; IGS(rrn5,rrn4.5)	IRa; IGS(rrn5,rrn4.5)
D	30	TGCAATAGCTAAATGATGATGAGCAATATC	43624	45848	LSC; CDS(psaB)	LSC; CDS(psaA)
D	30	TACATGAGATTTTCACCTCATACGGCTCCT	104748	127226	IRb; IGS(rps12,trnV)	SSC; intron (ndhA)
D	30	AATGTACTTATTAGATCTAATAAGTACCTT	115924	135808	IRb; CDS(ycf1)	IRa; CDS(ycf1)
D	30	AAAGCGGAAAGAGAGGGATTCGAACCCTCG	9480	40030	LSC; trnS(GCU)	LSC; trnS(UGA)
D	30	GATGCGGGTTCGATTCCCGCTACCCGCTTA	11312	41371	LSC; trnG(GCC)	LSC; trnG(UCC)
D	30	TGAGATTTCCATCTCATACGGCTCCTCCTT	48687	104752	LSC; intron (ycf3)	IRb; IGS(rps12,trnV)
D	39	CAGAACCGTACGTGAGATTTCCATCTCATACGGCTCCTC	48675	104740	LSC; intron (ycf3)	IRb; IGS(rps12,trnV)
D	40	TACAGAACCGTACATGAGATTTTCACCTCATACGGCTCCT	104738	127216	IRb; IGS(rps12,trnV)	SSC; intron (ndhA)
D	30	TTTTTTTTCTCTTTCTTTCCTTTTTTTTTT	48354	55866	LSC; intron (ycf3)	LSC; IGS(ndhK, ndhC)
D	32	TATTTCTTAATTCTTTTTTGGAAAAAAAAAAA	13470	34150	LSC; IGS(atpA, atpF)	LSC;IGS(trnD, trnY)
P	30	CATTGTTCAACTCTTTGACAACACGAAAAA	113671	138030	IRb; IGS(rrn4.5,rrn5)	IRa; IGS(rrn5,rrn4.5)
P	30	CATTGTTCAACTCTTTGACAACATGAAAAA	113702	138061	IRb; IGS(rrn4.5,rrn5)	IRa; IGS(rrn5,rrn4.5)
P	30	TACATGAGATTTTCGCTTCATACGGCTCCT	127226	146984	SSC; intron (ndhA)	IRa; IGS (trnV,rps12)
P	30	AAGGAGAGAGAGGGATTCGAACCCTCGATA	40033	50460	LSC; trnS(UGA)	LSC; trnS(GGA)
P	32	CAATTATTTCTTTTTTCGATTTGAAATAGCTA	62451	62503	LSC;IGS(rbcL, accD)	LSC;IGS(rbcL, accD)
P	40	TACAGAACCATACATGAGATTTTCGCTTCATACGGCTCCT	127216	146984	SSC; intron (ndhA)	IRa; IGS (trnV,rps12)
Q. glauca
D	30	CATTGTTCAACTCTTTGACAACACGAAAAA	113347	113378	IRb; IGS(rrn4.5,rrn5)	IRb; IGS(rrn4.5,rrn5)
D	30	TTTTTCATGTTGTCAAAGAGTTGAACAATG	137815	137846	IRa; IGS(rrn5,rrn4.5)	IRa; IGS(rrn5,rrn4.5)
D	30	TGCAATAGCTAAATGATGATGAGCAATATC	43346	45570	LSC; CDS(psaB)	LSC; CDS(psaA)
D	30	TGAGATTTTCATCTCATACGGCTCCTCCTT	48409	104448	LSC; intron (ycf3)	IRb; IGS(rps12,trnV)
D	30	TACATGAGATTTTCACCTCATACGGCTCCT	104444	126861	IRb; IGS(rps12,trnV)	SSC; intron (ndhA)
D	30	AATGTACTTATTAGATCTAATAAGTACCTT	115601	135398	IRb; CDS(ycf1)	IRa; CDS(ycf1)
D	30	AAAGCGGAAAGAGAGGGATTCGAACCCTCG	9404	39759	LSC; trnS(GCU)	LSC; trnS(UGA)
D	30	GATGCGGGTTCGATTCCCGCTACCCGCTTA	11160	41092	LSC; trnG(GCC)	LSC; trnG(UCC)
D	39	CAGAACCGTACGTGAGATTTTCATCTCATACGGCTCCTC	48397	104436	LSC; intron (ycf3)	IRb; IGS(rps12,trnV)
D	40	TACAGAACCGTACATGAGATTTTCACCTCATACGGCTCCT	104434	126851	IRb; IGS(rps12,trnV)	SSC; intron (ndhA)
D	33	TATTTCTTAATTCTTTTTTGGAAAAAAAAAAAA	13314	33887	LSC; IGS(atpA, atpF)	LSC;IGS(trnD, trnY)
D	34	TAATAAATATTTTTTTAATATATTATTTTATTTT	6822	11694	LSC;IGS(rps16, trnQ)	LSC;IGS(trnR, atpA)
P	30	CATTGTTCAACTCTTTGACAACACGAAAAA	113347	137621	IRb; IGS(rrn4.5,rrn5)	IRa; IGS(rrn5,rrn4.5)
P	30	CATTGTTCAACTCTTTGACAACATGAAAAA	113378	137652	IRb; IGS(rrn4.5,rrn5)	IRa; IGS(rrn5,rrn4.5)
P	30	TACATGAGATTTTCGCTTCATACGGCTCCT	126861	146555	SSC; intron (ndhA)	IRa; IGS (trnV,rps12)
P	30	AAGGAGAGAGAGGGATTCGAACCCTCGATA	39762	50174	LSC; trnS(UGA)	LSC; trnS(GGA)
P	32	CAATTATTTCTTTTTTCGATTTGAAATAGCTA	62156	62209	LSC;IGS(rbcL, accD)	LSC;IGS(rbcL, accD)
P	40	TACAGAACCATACATGAGATTTTCGCTTCATACGGCTCCT	126851	146555	SSC; intron (ndhA)	IRa; IGS (trnV,rps12)
Q. edithiae
D	30	CATTGTTCAACTCTTTGACAACACGAAAAA	113479	113510	IRb; GENE(rrn4.5)	IRb; GENE(rrn4.5)
D	30	TTTTTCATGTTGTCAAAGAGTTGAACAATG	137802	137833	IRa; GENE(rrn4.5)	IRa; GENE(rrn4.5)
D	30	TGCAATAGCTAAATGATGATGAGCAATATC	43470	45694	LSC; CDS(psaB)	LSC; CDS(psaA)
D	30	TGAGATTTTCATCTCATACGGCTCCTCCTT	48533	104580	LSC; intron (ycf3)	IRb; IGS(rps12,ycf15)
D	30	TACATGAGATTTTCACCTCATACGGCTCCT	104576	126969	IRb; IGS(rps12,ycf15)	SSC; intron (ndhA)
D	30	AATGTACTTATTAGATCTAATAAGTACCTT	115733	135579	IRb; CDS(ycf1)	IRa; CDS(ycf1)
D	30	AAAGCGGAAAGAGAGGGATTCGAACCCTCG	9418	39861	LSC; trnS(GCT)	LSC; trnS(TGA)
D	30	GATGCGGGTTCGATTCCCGCTACCCGCTTA	11248	41215	LSC; IGS(trnS,trnR)	LSC; trnG(GCC)
D	39	CAGAACCGTACGTGAGATTTTCATCTCATACGGCTCCTC	48521	104568	LSC; intron (ycf3)	IRb; IGS(rps12,ycf15)
D	40	TACAGAACCGTACATGAGATTTTCACCTCATACGGCTCCT	104566	126959	IRb; IGS(rps12,ycf15)	SSC; intron (ndhA)
D	72	AAATATCAATAACCCGTCGTTTTCAATTTTGAAAAAAAAAGGGGGGGGGCTTACTGAATAAAGGATTATTTC	127233	127308	SSC; intron (ndhA)	SSC; intron (ndhA)
D	31	TATTTCTTAATTCTTTTTTGGAAAAAAAAAA	13402	34063	LSC; IGS(atpA, atpF)	LSC;IGS(trnD, trnY)
D	34	TAATAAATATTTTTTTAATATATTATTTTATTTT	6817	11782	LSC;IGS(rps16, trnQ)	LSC;IGS(trnR, atpA)
P	30	CATTGTTCAACTCTTTGACAACACGAAAAA	113479	137802	IRb; GENE(rrn4.5)	IRa; GENE(rrn4.5)
P	30	CATTGTTCAACTCTTTGACAACATGAAAAA	113510	137833	IRb; GENE(rrn4.5)	IRa; GENE(rrn4.5)
P	30	TACATGAGATTTTCGCTTCATACGGCTCCT	126969	146736	SSC; intron (ndhA)	IRa; IGS (ycf15,rps12)
P	30	AAGGAGAGAGAGGGATTCGAACCCTCGATAGTTCTTTGTT	39864	50299	LSC; trnS(TGA)	LSC; trnS(GGA)
P	32	CAATTATTTCTTTTTTCGATTTGAAATAGCTA	62295	62348	LSC;IGS(rbcL, accD)	LSC;IGS(rbcL, accD)
P	40	TACAGAACCATACATGAGATTTTCGCTTCATACGGCTCCT	126959	146736	SSC; intron (ndhA)	IRa; IGS (ycf15,rps12)
F. engleriana
D	30	CATTGTTCAACTCTTTGACAACACGAAAAA	110876	110907	IRb; IGS(rrn4.5,rrn5)	IRb; IGS(rrn4.5,rrn5)
D	30	TTTTTCATGTTGTCAAAGAGTTGAACAATG	135078	135109	IRa; IGS(rrn5,rrn4.5)	IRa; IGS(rrn5,rrn4.5)
D	30	TGCAATAGCTAAATGATGATGAGCAATATC	41547	43771	LSC; CDS(psaB)	LSC; CDS(psaA)
D	30	TGAGATTTTCATCTCATACGGCTCCTCCTT	46578	101956	LSC; intron (ycf3)	IRb; IGS(rps12,trnV)
D	31	AAAAGCGGAAAGAGAGGGATTCGAACCCTCG	7906	38120	LSC; trnS(GCU)	LSC; trnS(UGA)
D	31	TACAGAACCGGACATGAGAGTTTCTTCTCAT	84969	124259	LSC; intron (rpl16)	SSC; intron (ndhA)
D	33	CATCTCTACTACAGAACCGGACATGAGAGTTTC	84960	124250	LSC; intron (rpl16)	SSC; intron (ndhA)
D	38	CAGAACCGTACGTGAGATTTTCATCTCATACGGCTCCT	46566	124261	LSC; intron (ycf3)	SSC; intron (ndhA)
D	39	CAGAACCGTACGTGAGATTTTCATCTCATACGGCTCCTC	46566	101944	LSC; intron (ycf3)	IRb; IGS(rps12,trnV)
D	40	TACAGAACCGTACATGAGATTTTCACCTCATACGGCTCCT	101942	124259	IRb; IGS(rps12,trnV)	SSC; intron (ndhA)
D	30	GGAAAGGAAAAATAAATAAATAAAATAAGA	31957	50537	LSC;IGS(psbM, trnD)	LSC; trnL(UAA)
D	32	TTTTTTTTTTTCTATTTTTATTTGATTTTTAT	51855	68564	LSC;IGS(trnF, ndhJ)	LSC;IGS(psbE, petL)
P	30	CATTGTTCAACTCTTTGACAACACGAAAAA	110876	135078	IRb; IGS(rrn4.5,rrn5)	IRa; IGS(rrn5,rrn4.5)
P	30	CATTGTTCAACTCTTTGACAACATGAAAAA	110907	135109	IRb; IGS(rrn4.5,rrn5)	IRa; IGS(rrn5,rrn4.5)
P	30	AAGGAGAGAGAGGGATTCGAACCCTCGATA	38124	48221	LSC; trnS(UGA)	LSC; trnS(GGA)
P	40	TACAGAACCGTACATGAGATTTTCATCTCATACGGCTCCT	124259	144033	SSC; intron (ndhA)	IRa; IGS(trnV,rps12)
T. doichangensis
D	30	CATTGTTCAACTCTTTGACAACACGAAAAA	112552	112583	IRb; IGS(rrn4.5,rrn5)	IRb; IGS(rrn4.5,rrn5)
D	30	TTTTTCATGTTGTCAAAGAGTTGAACAATG	136700	136731	IRa; IGS(rrn5,rrn4.5)	IRa; IGS(rrn5,rrn4.5)
D	30	TGCAATAGCTAAATGATGATGAGCAATATC	42043	44267	LSC; CDS(psaB)	LSC; CDS(psaA)
D	30	TGAGATTTTCATCTCATACGGCTCCTCCTT	47096	103626	LSC; intron (ycf3)	IRb; IGS(rps12,trnV)
D	30	TACATGAGATTTTCACCTCATACGGCTCCT	103622	126102	IRb; IGS(rps12,trnV)	SSC; intron (ndhA)
D	30	AATGTACTTATTAGATCTAATAAGTACCTT	114816	134465	IRb; CDS(ycf1)	IRa; IGS(rps15,trnN)
D	30	AAAGCGGAAAGAGAGGGATTCGAACCCTCG	8662	38725	LSC; trnS(GCU)	LSC; trnS(UGA)
D	30	ATTTTATTCTTTCTTTTTTTTTTTATTTTT	9191	126409	LSC;IGS (trnS,trnR)	SSC; intron (ndhA)
D	37	ATTTAATAACTCCTATTTCTTTTTTTTTTGTAAAGAC	88956	89374	LSC;IGS (rps19,trnH)	IRb; IGS(trnH,rpl2)
D	38	TTCTTTATCTTTTATTTCTTTAACTTTTTCTATTTCTA	115301	134267	SSC;IGS (ycf1,ndhF)	SSC; IGS(rps15,trnN)
D	38	TTTCTATTTTTTTTTTTTTTTCGTTCCTTTTCTTTTTT	126418	126457	SSC; intron (ndhA)	SSC; intron (ndhA)
D	39	CAGAACCGTACGTGAGATTTTCATCTCATACGGCTCCTC	47084	103614	LSC; intron (ycf3)	IRb; IGS(rps12,trnV)
D	40	TACAGAACCGTACATGAGATTTTCACCTCATACGGCTCCT	103612	126092	IRb; IGS(rps12,trnV)	SSC; intron (ndhA)
P	30	CATTGTTCAACTCTTTGACAACACGAAAAA	112552	136700	IRb; IGS(rrn4.5,rrn5)	IRa; IGS(rrn5,rrn4.5)
P	30	CATTGTTCAACTCTTTGACAACATGAAAAA	112583	136731	IRb; IGS(rrn4.5,rrn5)	IRa; IGS(rrn5,rrn4.5)
P	30	TACATGAGATTTTCGCTTCATACGGCTCCT	126102	145661	SSC; intron (ndhA)	IRa; IGS(trnV,rps7)
P	30	AAGGAGAGAGAGGGATTCGAACCCTCGATA	38728	48860	LSC; trnS(UGA)	LSC; trnS(GGA)
P	32	CAATTATTTCTTTTTTCGATTTGAAATAGCTA	60804	60857	LSC;IGS(rbcL, accD)	LSC;IGS(rbcL, accD)
P	38	ATTATAATATTTTTTTTTCTATTTATTTATTATTTATT	12944	13244	LSC;intron (atpF)	LSC;intron (atpF)
P	40	TACAGAACCATACATGAGATTTTCGCTTCATACGGCTCCT	126092	145661	SSC; intron (ndhA)	IRa; IGS(trnV,rps7)
Q. baronii
D	30	CATTGTTCAACTCTTTGACAACACGAAAAA	113484	113515	IRb; IGS(rrn4.5,rrn5)	IRb; IGS(rrn4.5,rrn5)
D	30	TTTTTCATGTTGTCAAAGAGTTGAACAATG	137868	137899	IRa; IGS(rrn5,rrn4.5)	IRa; IGS(rrn5,rrn4.5)
D	30	TGCAATAGCTAAATGATGATGAGCAATATC	43462	45686	LSC; CDS(psaB)	LSC; CDS(psaA)
D	30	TGAGATTTTCATCTCATACGGCTCCTCCTT	48526	104558	LSC; intron (ycf3)	IRb; IGS(rps12,trnV)
D	30	TACATGAGATTTTCACCTCATACGGCTCCT	104553	127060	IRb; IGS(rps12,trnV)	SSC; intron (ndhA)
D	30	AATGTACTTATTAGATCTAATAAGTACCTT	115737	135646	IRb; CDS(ycf1)	IRa; CDS(ycf1)
D	30	AAAGCGGAAAGAGAGGGATTCGAACCCTCG	9499	39859	LSC; trnS(GCU)	LSC; trnS(UGA)
D	39	CAGAACCGTACGTGAGATTTTCATCTCATACGGCTCCTC	48514	104545	LSC; intron (ycf3)	IRb; IGS(rps12,trnV)
D	40	TACAGAACCGTACATGAGATTTTCACCTCATACGGCTCCT	104543	127050	IRb; IGS(rps12,trnV)	SSC; intron (ndhA)
D	30	ATTTTTTTTTCTCTTTCTTTCCTTTTTTTT	48193	55714	LSC; intron (ycf3)	LSC;IGS(ndhK, ndhC)
D	34	TATTTCTTAATTCTTTTTTGGAAAAAAAAAAAAA	13488	33963	LSC; IGS(atpA, atpF)	LSC;IGS(trnD, trnY)
D	30	AAATAACACAAATAAGTTTTTTTTTTTAAT	6918	8516	LSC;IGS(rps16, trnQ)	LSC;IGS(trnQ, psbK)
D	34	TAATAAATATTTTTTTAATATATTATTTTATTTT	6827	11868	LSC;IGS(rps16, trnQ)	LSC;IGS(trnR, atpA)
P	30	CATTGTTCAACTCTTTGACAACACGAAAAA	113484	137868	IRb; IGS(rrn4.5,rrn5)	IRa; IGS(rrn5,rrn4.5)
P	30	CATTGTTCAACTCTTTGACAACATGAAAAA	113515	137899	IRb; IGS(rrn4.5,rrn5)	IRa; IGS(rrn5,rrn4.5)
P	30	TACATGAGATTTTCGCTTCATACGGCTCCT	127060	146830	SSC; intron (ndhA)	IRa; intron (rps12)
P	30	AAGGAGAGAGAGGGATTCGAACCCTCGATA	39862	50310	LSC; trnS(UGA)	LSC; trnS(GGA)
P	32	CAATTATTTCTTTTTTCGATTTGAAATAGCTA	62290	62343	LSC;IGS(rbcL, accD)	LSC;IGS(rbcL, accD)
P	40	TACAGAACCATACATGAGATTTTCGCTTCATACGGCTCCT	127050	146830	SSC; intron (ndhA)	IRa; intron (rps12)
Q. dolicholepis
D	30	CATTGTTCAACTCTTTGACAACACGAAAAA	113604	113635	IRb; IGS(rrn4.5,rrn5)	IRb; IGS(rrn4.5,rrn5)
D	30	TTTTTCATGTTGTCAAAGAGTTGAACAATG	138033	138064	IRa; IGS(rrn5,rrn4.5)	IRa; IGS(rrn5,rrn4.5)
D	30	TGCAATAGCTAAATGATGATGAGCAATATC	43531	45755	LSC; CDS(psaB)	LSC; CDS(psaA)
D	30	TGAGATTTTCATCTCATACGGCTCCTCCTT	48596	104677	LSC; intron (ycf3)	IRb; IGS(rps12,trnV)
D	30	TACATGAGATTTTCACCTCATACGGCTCCT	104673	127208	IRb; IGS(rps12,trnV)	SSC; intron (ndhA)
D	30	AATGTACTTATTAGATCTAATAAGTACCTT	115857	135811	IRb; CDS(ycf1)	IRa; CDS(ycf1)
D	30	GCAACCCCCCCCCCCCCCAAAAAAAAAATG	4415	24889	LSC; IGS(trnK,rps16)	LSC; intron (rpoC1)
D	30	AAAGCGGAAAGAGAGGGATTCGAACCCTCG	9560	39931	LSC; trnS(GCU)	LSC; trnS(UGA)
D	30	GATGCGGGTTCGATTCCCGCTACCCGCTTA	11397	41278	LSC; trnG(GCC)	LSC; trnG(UCC)
D	39	CAGAACCGTACGTGAGATTTTCATCTCATACGGCTCCTC	48584	104665	LSC; intron (ycf3)	IRb; IGS(rps12,trnV)
D	40	TACAGAACCGTACATGAGATTTTCACCTCATACGGCTCCT	104663	127198	IRb; IGS(rps12,trnV)	SSC; intron (ndhA)
D	31	ATTTTTTTTTCTCTTTCTTTCCTTTTTTTTT	48262	55760	LSC; intron (ycf3)	LSC;IGS(ndhK, ndhC)
D	32	TATTTCTTAATTCTTTTTTGGAAAAAAAAAAA	13551	34072	LSC; IGS(atpA, atpF)	LSC;IGS(trnD, trnY)
D	34	TAATAAATATTTTTTTAATATATTATTTTATTTT	6898	11931	LSC;IGS(rps16, trnQ)	LSC;IGS(trnR, atpA)
P	30	CATTGTTCAACTCTTTGACAACACGAAAAA	113604	138033	IRb; IGS(rrn4.5,rrn5)	IRa; IGS(rrn5,rrn4.5)
P	30	CATTGTTCAACTCTTTGACAACATGAAAAA	113635	138064	IRb; IGS(rrn4.5,rrn5)	IRa; IGS(rrn5,rrn4.5)
P	30	TACATGAGATTTTCGCTTCATACGGCTCCT	127208	146995	SSC; intron (ndhA)	IRa; intron (rps12)
P	30	AAGGAGAGAGAGGGATTCGAACCCTCGATA	39934	50380	LSC; trnS(UGA)	LSC; trnS(GGA)
P	32	CAATTATTTCTTTTTTCGATTTGAATTTGATA	62351	62404	LSC;IGS(rbcL, accD)	LSC;IGS(rbcL, accD)
P	40	TACAGAACCATACATGAGATTTTCGCTTCATACGGCTCCT	127198	146995	SSC; intron (ndhA)	IRa; intron (rps12)
Q. variabilis
D	30	CATTGTTCAACTCTTTGACAACACGAAAAA	113510	113541	IRb; IGS(rrn4.5,rrn5)	IRb; IGS(rrn4.5,rrn5)
D	30	TTTTTCATGTTGTCAAAGAGTTGAACAATG	137893	137924	IRa; IGS(rrn5,rrn4.5)	IRa; IGS(rrn5,rrn4.5)
D	30	TGCAATAGCTAAATGATGATGAGCAATATC	43430	45654	LSC; CDS(psaB)	LSC; CDS(psaA)
D	30	TGAGATTTTCATCTCATACGGCTCCTCCTT	48526	104583	LSC; intron (ycf3)	IRb; IGS(rps12,trnV)
D	30	TACATGAGATTTTCACCTCATACGGCTCCT	104579	127091	IRb; IGS(rps12,trnV)	SSC; intron (ndhA)
D	30	AATGTACTTATTAGATCTAATAAGTACCTT	115763	135671	IRb; CDS(ycf1)	IRa; CDS(ycf1)
D	30	AAAGCGGAAAGAGAGGGATTCGAACCCTCG	9518	39823	LSC; trnS(GCU)	LSC; trnS(UGA)
D	30	GATGCGGGTTCGATTCCCGCTACCCGCTTA	11361	41177	LSC; trnG(GCC)	LSC; trnG(UCC)
D	39	CAGAACCGTACGTGAGATTTTCATCTCATACGGCTCCTC	48514	104571	LSC; intron (ycf3)	IRb; IGS(rps12,trnV)
D	40	TACAGAACCGTACATGAGATTTTCACCTCATACGGCTCCT	104569	127081	IRb; IGS(rps12,trnV)	SSC; intron (ndhA)
D	30	ATTTTTTTTTCTCTTTCTTTCCTTTTTTTT	48193	55701	LSC; intron (ycf3)	LSC;IGS(ndhK, ndhC)
D	32	TATTTCTTAATTCTTTTTTGGAAAAAAAAAAA	13515	33969	LSC; IGS(atpA, atpF)	LSC;IGS(trnD, trnY)
D	34	TAATAAATATTTTTTTAATATATTATTTTATTTT	6857	11895	LSC;IGS(rps16, trnQ)	LSC;IGS(trnR, atpA)
P	30	CATTGTTCAACTCTTTGACAACACGAAAAA	113510	137893	IRb; IGS(rrn4.5,rrn5)	IRa; IGS(rrn5,rrn4.5)
P	30	CATTGTTCAACTCTTTGACAACATGAAAAA	113541	137924	IRb; IGS(rrn4.5,rrn5)	IRa; IGS(rrn5,rrn4.5)
P	30	TACATGAGATTTTCGCTTCATACGGCTCCT	127091	146855	SSC; intron (ndhA)	IRa; intron (rps12)
P	30	AAGGAGAGAGAGGGATTCGAACCCTCGATA	39826	50310	LSC; trnS(UGA)	LSC; trnS(GGA)
P	32	CAATTATTTCTTTTTTCGATTTGAATTTGATA	62288	62341	LSC;IGS(rbcL, accD)	LSC;IGS(rbcL, accD)
P	40	TACAGAACCATACATGAGATTTTCGCTTCATACGGCTCCT	127081	146855	SSC; intron (ndhA)	IRa; intron (rps12)
Q.aliena
D	30	CATTGTTCAACTCTTTGACAACACGAAAAA	113575	113606	IRb; IGS(rrn4.5,rrn5)	IRb; IGS(rrn4.5,rrn5)
D	30	TTTTTCATGTTGTCAAAGAGTTGAACAATG	137958	137989	IRa; IGS(rrn5,rrn4.5)	IRa; IGS(rrn5,rrn4.5)
D	30	TGCAATAGCTAAATGATGATGAGCAATATC	43632	45856	LSC; CDS(psaB)	LSC; CDS(psaA)
D	30	TGAGATTTTCATCTCATACGGCTCCTCCTT	48696	104648	LSC; intron (ycf3)	IRb; IGS(rps12,trnV)
D	30	TACATGAGATTTTCACCTCATACGGCTCCT	104644	127160	IRb; IGS(rps12,trnV)	SSC; intron (ndhA)
D	30	AATGTACTTATTAGATCTAATAAGTACCTT	115827	135737	IRb; CDS(ycf1)	IRa; CDS(ycf1)
D	30	AAAGCGGAAAGAGAGGGATTCGAACCCTCG	9483	40052	LSC; trnS(GCU)	LSC; trnS(UGA)
D	30	GATGCGGGTTCGATTCCCGCTACCCGCTTA	11306	41380	LSC; trnG(GCC)	LSC; trnG(UCC)
D	39	CAGAACCGTACGTGAGATTTTCATCTCATACGGCTCCTC	48684	104636	LSC; intron (ycf3)	IRb; IGS(rps12,trnV)
D	40	TACAGAACCGTACATGAGATTTTCACCTCATACGGCTCCT	104634	127150	IRb; IGS(rps12,trnV)	SSC; intron (ndhA)
D	32	TATTTCTTAATTCTTTTTTGGAAAAAAAAAAA	13460	34152	LSC; IGS(atpA, atpF)	LSC;IGS(trnD, trnY)
P	30	CATTGTTCAACTCTTTGACAACACGAAAAA	113575	137958	IRb; IGS(rrn4.5,rrn5)	IRa; IGS(rrn5,rrn4.5)
P	30	CATTGTTCAACTCTTTGACAACATGAAAAA	113606	137989	IRb; IGS(rrn4.5,rrn5)	IRa; IGS(rrn5,rrn4.5)
P	30	TACATGAGATTTTCGCTTCATACGGCTCCT	127160	146920	SSC; intron (ndhA)	IRa; intron (rps12)
P	30	AAGGAGAGAGAGGGATTCGAACCCTCGATA	40055	50457	LSC; trnS(UGA)	LSC; trnS(GGA)
P	31	AATTATTTCTTTTTTCGATTTGAATTTGATA	62415	62467	LSC;IGS(rbcL, accD)	LSC;IGS(rbcL, accD)
P	40	TACAGAACCATACATGAGATTTTCGCTTCATACGGCTCCT	127150	146920	SSC; intron (ndhA)	IRa; intron (rps12)
Q. aliena var. acuteserrata
D	30	CATTGTTCAACTCTTTGACAACACGAAAAA	113588	113619	IRb; IGS(rrn4.5,rrn5)	IRb; IGS(rrn4.5,rrn5)
D	30	TTTTTCATGTTGTCAAAGAGTTGAACAATG	137961	137992	IRa; IGS(rrn5,rrn4.5)	IRa; IGS(rrn5,rrn4.5)
D	30	TGCAATAGCTAAATGATGATGAGCAATATC	43648	45872	LSC; CDS(psaB)	LSC; CDS(psaA)
D	30	TGAGATTTTCATCTCATACGGCTCCTCCTT	48712	104661	LSC; intron (ycf3)	IRb; IGS(rps12,trnV)
D	30	TACATGAGATTTTCACCTCATACGGCTCCT	104657	127164	IRb; IGS(rps12,trnV)	SSC; intron (ndhA)
D	30	AATGTACTTATTAGATCTAATAAGTACCTT	115840	135740	IRb; CDS(ycf1)	IRa; CDS(ycf1)
D	30	AAAGCGGAAAGAGAGGGATTCGAACCCTCG	9485	40068	LSC; trnS(GCU)	LSC; trnS(UGA)
D	30	GATGCGGGTTCGATTCCCGCTACCCGCTTA	11316	41396	LSC; trnG(GCC)	LSC; trnG(UCC)
D	39	CAGAACCGTACGTGAGATTTTCATCTCATACGGCTCCTC	48700	104649	LSC; intron (ycf3)	IRb; IGS(rps12,trnV)
D	40	TACAGAACCGTACATGAGATTTTCACCTCATACGGCTCCT	104647	127154	IRb; IGS(rps12,trnV)	SSC; intron (ndhA)
D	32	TATTTCTTAATTCTTTTTTGGAAAAAAAAAAA	13470	34167	LSC; IGS(atpA, atpF)	LSC;IGS(trnD, trnY)
P	30	CATTGTTCAACTCTTTGACAACACGAAAAA	113588	137961	IRb; IGS(rrn4.5,rrn5)	IRa; IGS(rrn5,rrn4.5)
P	30	CATTGTTCAACTCTTTGACAACATGAAAAA	113619	137992	IRb; IGS(rrn4.5,rrn5)	IRa; IGS(rrn5,rrn4.5)
P	30	TACATGAGATTTTCGCTTCATACGGCTCCT	127164	146923	SSC; intron (ndhA)	IRa; intron (rps12)
P	30	AAGGAGAGAGAGGGATTCGAACCCTCGATA	40071	50473	LSC; trnS(UGA)	LSC; trnS(GGA)
P	31	AATTATTTCTTTTTTCGATTTGAATTTGATA	62431	62483	LSC;IGS(rbcL, accD)	LSC;IGS(rbcL, accD)
P	40	TACAGAACCATACATGAGATTTTCGCTTCATACGGCTCCT	127154	146923	SSC; intron (ndhA)	IRa; intron (rps12)

## Sheet: Sheet4
Table S4 Protein-coding sequence divergence (K2p) in Fagaceae.
Protein-coding sequence divergence (K2p) in Fagaceae (excluding Quercus)
	F. engleriana	T. doichangensis	C. echinocarpa	L. balansae	C. mollissima	C. pumila var. pumila
F. engleriana	/
T. doichangensis	0.032	/
C. echinocarpa	0.029	0.007	/
L. balansae	0.03	0.008	0.004	/
C. mollissima	0.029	0.007	0.003	0.004	/
C. pumila var. pumila	0.03	0.007	0.003	0.004	0.001	/
Protein-coding sequence divergence (K2p) in Quercus
	Q. spinosa	Q. aquifolioides	Q. baronii	Q. dolicholepis	Q. variabilis	Q. aliena	Q. aliena var. acuteserrata	Q. rubra	Q. glauca	Q. edithiae
Q. spinosa	/
Q. aquifolioides	0.001	/
Q. baronii	0.003	0.003	/
Q. dolicholepis	0.003	0.003	0.001	/
Q. variabilis	0.003	0.003	0.001	0.001	/
Q. aliena	0.003	0.002	0.002	0.002	0.003	/
Q. aliena var. acuteserrata	0.002	0.002	0.002	0.002	0.003	0	/
Q. rubra	0.003	0.003	0.003	0.003	0.003	0.002	0.002	/
Q. glauca	0.002	0.002	0.003	0.003	0.003	0.003	0.003	0.003	/
Q. edithiae	0.003	0.003	0.004	0.004	0.004	0.004	0.004	0.005	0.001	/
Protein-coding sequence divergence (K2p) in Quercusand other Fagaceae genera
	F. engleriana	T. doichangensis	C. echinocarpa	L. balansae	C. mollissima	C. pumila var. pumila
Q. spinosa	0.029	0.007	0.003	0.004	0.003	0.003
Q. aquifolioides	0.029	0.007	0.003	0.004	0.003	0.003
Q. baronii	0.029	0.007	0.003	0.004	0.003	0.003
Q. dolicholepis	0.029	0.007	0.003	0.004	0.003	0.003
Q. variabilis	0.029	0.007	0.003	0.004	0.003	0.003
Q. aliena	0.029	0.006	0.003	0.004	0.002	0.002
Q. aliena var. acuteserrata	0.029	0.006	0.003	0.004	0.002	0.003
Q. rubra	0.029	0.007	0.003	0.004	0.003	0.003
Q. glauca	0.029	0.007	0.003	0.004	0.003	0.003
Q. edithiae	0.03	0.008	0.004	0.005	0.004	0.004
