# Supplementary material for: Plastid Genome Comparative and Phylogenetic Analyses of the Key Genera in Fagaceae: Highlighting the Effect of Codon Composition Bias in Phylogenetic Inference
Source: Front Plant Sci. 2018 Feb 1;9:82. doi: 10.3389/fpls.2018.00082 (PMC5800003; doi:10.3389/fpls.2018.00082)
Supplement: Supplementary file 8 [file DataSheet1.ZIP]

Archive with 4 entries (3 files):
- datasets/
- datasets/Fagaceae codon 3 position dataset.fas
- datasets/Fagaceae codon1+2 positions dataset.fas
- datasets/Fagaceae76cds dataset.fas
