# Supplementary material for: Plastid Genome Comparative and Phylogenetic Analyses of the Key Genera in Fagaceae: Highlighting the Effect of Codon Composition Bias in Phylogenetic Inference
Source: Front Plant Sci. 2018 Feb 1;9:82. doi: 10.3389/fpls.2018.00082 (PMC5800003; doi:10.3389/fpls.2018.00082)
Supplement: Supplementary file 8 [file DataSheet1.ZIP › datasets/Fagaceae codon 3 position dataset.fas]

>Castanea pumila var. pumila codon 3
--GTATAGACACACAGTCCTCGACCTACTTCTAGTCTGGCTCAGCATTATTTTCTTTTGGTTTTTTATTTATATCATTTTTTCTTTTTATATGCTCAAGATTCTTAGACTCTTTGATTACCATTATTTGTTGGATTCTGTGCTGTTTATATATTTATCTCGATCTTAACTTCTGTAGTTTTCCCGTACGTGCCCTGCATCGATATTACCTCACTTGTTCGATTTGCGACAATATTCATCACTAGAATTTCATTTTTTCAGTCATTTCCTTTTATCCAGTGTAATCGCCTATCCTGTCCATTCTCCATATTTATTATTCGTTTTTTTCTTGATGTATTTTTCTACATTCATATATAAG--GATAATAACTATGATCCACATCTGATTTA--TTTTATA-CGGGATATTTTATTAGTAACATTAGTAGTTGATTTTTTAATATTGCCGTGTTATAAAATACTGATATTAAAATTAAGAACAATCTAACTTAATCTAGAGCATATTGATAAACCTCTGAAGTACTTCGGATTTTGTAGGCTTTGTTTTCTTTTATATTCTTAATTGACTACATTTTATACACCCTTCTCATTTAAAATTACTTAACTATAAAATTCACTTTTTGCCACTCGTTCGTTTATAAAATGTCACATTAGTAGATCTCTAGATTTTAGTCGATCT--ACAACGTCCTTGTC--TATTAATTAGGGTAGAATATAATTTCTACTAATATTTGTAAGTAGATTCAAGTATTGGTGCTAGTTGTCTATGTATATTTTTCCACAAAGTGTAAATATGTTTTATGCTACATTACTTAAAGTGACCAACTCGAGGTTTGCCAATCTTGAGATCGATGTGTTTCCTTGCTCAA---GTTCT---TGCTTTTTTTTTATTTCCAAGCGTTTTGTACATTGAAATGCTTCATTTGATTATTAAGTTTAATTCAAGACTTTCTCCACATTTAAGTTATAGAGACTAGTATTTTTGATTGATTAAAGTATCTCATAACCCTCTTTTTTAAGGTAAAATAGTAACTTGTGAATTCTTAAGTCTGGCAAATTAAAAAATTGACACGTTATTTATCAGATTTTATATATTATGATAAGTTTTTGATCATGCTAAATTTCTGGCTAATTGAAATTGTGGCTAAAACATGTCTAAGATAATCTCTTTAGATTGTGAGTTAAAGAAGACGTGACAGGTTGTAAACCTTTAAATGTATTGCTAACTACTTTTTCAAAGTTCAGTTAAAAGGTCATTAATTTTGTAATGAACTAATGTATAATGTTAAATGCAGATTATTTTTTACATATCATCACCTACTTACATCTCGGTCCCAAATCTATACGAAACCAAAAAGAACAAAACTAACGTTCTATTGTAGAATAAACGGCAATAACTCGGAAGAGTTTTAGTTTTTAAATAGAGATCTGAGTTAAGTAGGCAACATTCGACTGAAACTGACTTAAAGACTATGAGAAGATACTTCTCGTAGACCGTCGTTCTTAAATAATATAGCCAGTTTAGAG-----ATTAATTAAGGCGGTTATAAAACGACTAGGAACGATAGAGAGAGTGTGGTACTTAAAAGGCGTTATTATGAACATCATACTTTAAAAGTTACAAGTCAACAAATAATGTTTGCCGATATCCTTTTCGTGGGAAACTGGTAGTTCTCTTTTGGCCGTTTTATGTTATTTGCATAAGCGAGCGGGAAAATTAGTTGTTGATAATTAGTAGAATATGTCTTAG----------AATTCCAAACATTACTGACCATCTGAAATTACTCAATTTTGTATTCAATACTATTTTAACTTTCTGTCCATTTACTATGCATGTCAACTAGTCTTATGTATTTTGTGGTTTATGACAGATTGAACGTATTATTTTTATACGAAATCTGTTTAAAATTTTACTAATACTACTTTAATCAACAATTTATCATAATTAAATTTTTTAATAGTTACCGATAATACTTATTTTATATGTTACACGGTTTAGAAATGCCTGAAGGAAATTTTTTTTAGTTAGATTCTAGTGTTTTATTTATCTTAAATTTATTTAATGAGACATTTCATAACTAAAGTAAGCTTTTTTAAGACTGAGTGTTGAGATTGCGCGAGAAGGGACTTTGAATATGGGAAATCGAATGCGCATGTAACTTAACTTGAAATGTTAATGTGATAGTTACTATTCATCTTTGCAATTCGATACAATTCAAATATTGTTTTTAATTAGGATGAAGCTGCTCTAGATATCTAATTCAAATCCAGATAACTGTAAGCCGCGACTTACTAAATTTTAAATTGAGACATGAAATGTGAACTTTATACAAAAAAACTGAGTTATATGAAAGTTTTGGTTTTTAATGGTTGATAATATAACAAATGAGAGGTAAAAGCTACTACTATAAGTAAATATTCCACAAATATTTAAAATTATTACATGATTACTTATAATTTTCATTTGTTATGGAGAGTTAAAATTTAAATTATGCGACTCTATATTGTATCTATACTAAAAATTACTTTTTTATGCCAATTCATTTTGCGCAGAATATTCGTATTGACCTAAAAACTTCCAACAGTTAATAACTCTAATACTATATTCATATTGTCTTATTACGTATTGTATTACGCTTGAATTTACATTATAAAAATTTGTCGACTGTTTAGGTAATTTTCAGAAGCGTCTACTAGATACCTATCAAAATTAGAAAATACCTTACTTGTAGTATATCTTTTTTAAATTTTGAATTTAAAAACTTATCTTAAAAATGTTTTAATTAGT---TTTAATTTTCCATTTAGAGAAATACCTAAAGTAAAAAGAGTTCTTGTAACATTTTTAATTTTTTTTTACAAGTACTGATGTAGGTCCCAGGTTTGTAACAAGGAACAGAATATTCTCGAATTGAATTCAGAGCTTCTAATAACTATAACAGCAGCAGGAAAAGTATACTTATCTTTAGGTGACACTTCGCGTAGAAATTGAAAAAGATGCTCAGCATCGAGTTTGTACACATGAGCTATAAATCCGTGGCAGTTGATATCTTCTTCTCAATGATTAATTAATGTTAGGTGAACAATTTCAGCCTTTTAATATTGTATCGACTAG-ACTTGTCAAGATGATAAGCTTGGACCCTCTATTTTTCGAGTAAATCATAA--TTTGGGGGTGACATTATGAATTTTAGTACCTAATCTTAAAAAAGAATTATATGTCGATAAAAACTATGTTT-ATCTAATTTGCGATATAATCT--CAGTTAGTATTAGTATTGTTTTTTCTGCTCCTGTACTGTGTTC----TTTTTAAGTAATCTGGTTTATATACACAGCAAGTATATTATCTAAAAATATTGCTGAACTTCTTAACTCAATAATATATAAGATGTAGATTAAGAAGAAGTGTTAAGGCAAGATGTGCGTAAATTATTGACGTTTGATAGAGTCTGTTGCAATTATGGGGTTTATAATTGTAAAAAGGTAAGAGTTTTACAAGTAGGGGAAAGCTGAAGCTCATCAGAAGAATATTATTACAATTAATTATAAACTCGTTCTGGATGAGCTTAGGGACTTGACCAAGATAGATCCTTGACACTAACGAAGATTGCCCAAATTTCTAGTACTAGAAATA-------GGTTCAGCTGTATAACATAATTTAAATTGCTACATTGGATAGGAAGTTTTCACTATAATAGTTAATTGGAATGTCTTATTAACGTAAACTTTTAACACACGTTGAAACAGCTCAGACAACTGGTGGTTTTTCGTTATATTAAAAAGACCT-CATTTTTGCATAATTCAAAATACATACACGACCCATCTTCACCTATATAAGTTAATTAAAAACTGTGATTATTGGAAGAAAGAAGCGTTGGATAGTAAAGTTGTACCAATGTTTAATAAAAGGTATAAATTTCGGAGCTGACGTAAGCGTTTATTAATTTGCTTTCTAAAATAGAGGAAAGCGGAGAAATGTATTTTACCAAAGGCTTTGTCGGTGTATACAGAATTGTGTCAGGTTGTTTCTCGTCCTAATATAGTCAAAAATCGATATTTATAATTTGCGATTGTATGAAGATAGAATGATGGGCCAGGTAATTGTAACAGACCCTAGAGCTTTATAATTGACTATTTGTAGGTTATATGGTAGGTTATGTTTGTAGTATTGTATCAACATGTTGCTAAGCGTCATTTATGTTATTCATTATAAGTCTCTGTGAAAACTTTTCTTATATTTGAACTATTTAGCGGAACACTTTAAATTCATCTATGTTTTGTTGCCAAAATAAAATTTACTACTTTTTTTTAACAATCAGGCGCC-----ATTCAGTGTATGAGTAATGTTAAATAGTTGCTTGCAAAATTGTAAGATATAATATAATGAATAGAAGGAAAATTATAGCATTTAATACGAATGACTATGAAAATTTACTTAGTCGATTAATAACATGCTAAGACCTCTCGAAGCTCATGTTACCAAATGGGAAAAGTTAGAGAGTTGTGAAAATTATAAATGTGCAAATAGTTCCTATTGTCGTTGGAAATGAAATCTGGTTAATTTACATGATTACATGAAAGACTAAATAAAGTTCATGCGAGTTTATGCTATGAGATAGATGTTGTAGATAGTATCTGTTGATATTGTAGTCAATACAGTGTTAATGTAATACAATGTAGAATTGTAATATAAACTTATTCAACCATATGTATTAAGAATTGAAGTTGCTAAGATATTTTGAATCTTTCTGCTCATCGTAACTTACTACAATTGATTTGGCAAGATTACTGAAAAGGGTTAAATACACTTAAAATTGGGTATTAAGGTTGTACTAACGCTAGAGATTATTTCCATTTTATCCTTTCATTTGTATAGTTTGATGATATCGCAGTTTATGGACAGTATAGTCTATACGAGCTTCTTCGATAGC---GGTGGTTACTAATGTATTCATTTGTAAGGTGATACCAGAATAGTTTTGTCCATTGAACAAATTGAGGTCTTATGACTCGTAATATTTTTTCAGATATGTTGACCCTAACTTAAGTCACCATATACATATGGGGTGCAGCTTAATAAGTGAAAAGGTCGGCAAAACATCTGACTAAATTAAACATTGTATTTGGGCGAGATCTTTAAATTATTAGATAAAACTACTAGTATGTCTCATGTAGTGGTGATAACTTGCCCAAGATAAGTAGGATATGCGAGGTGATATTAAATTTGATAAGTTAAAGTTAATACTGAAATAGATCCGTGAACAAGTAAGGTTTGGTTAAAGTTCGAATTATTTAATATCCATTATTAAACTAAGTGAAAGGAAAGGTGTAAGTTTTTTAAGGTTTATTTTATCAAATTTACTAAAATATGTGAATTAACTAAAACGTGATTTCTATGGCCGGTGGATA---GTAATCTGTTAGACTATTTACAAGTATACGGAATTCATTTTAGCTATGTTTATAACAAGCTATTAGTACTGATCACATTATTTGTCGAGGCTTTTATGCTAGCTTTTTCGAATGTATACTATAGTATAGGTCTGACCCCACGATTTTTTTAACTGGAAGTAAAAATTTTGTAACTGGTTTTCCCTCAAATCGATATATTATTAGATTTACACTTATTTTTTACGTTGATGTTGCTGCTTTCATATACCCTCAGTTTGAGCATTGGGTCTAGCTCTACTTTTTCAATTATATTTCATACTTTCATAGAATTAGCCTCCTGCACTGTTTCTATGATCTGATAAATTAGGTTTAACCGTGCACCTCCTTGACTAGATTATGGCCCATTTATACTTTGGGTATGTTACTACTGGTACTACTTA--------------GACATCGGGCCCGAGCTTATACACTTCAACATCTGGCGTCATCTACTAAGATTACTCAACACGCAAGCATAGTTCAAAGCGTAAAATATCCATTATGGATTTGATATCTACTGTAATCATCTAAGCTCTTTCATGACGTTAGTTACCTTAGATATAGTATGTTCATGATATTTTAACATTTTACATTCGCAAGATAAATCCGCTCACCATTTAAACTTAAGAGTTTGCTGATATAGTAGGTCTTATTACGTCACATTAGGCTGTAGTGGTCGTTTATTATTTTTTTTCTTGCTTCTTTTGTCGCTAAATTATAATTTGTACACTGTCGGCCAATCTATATAGTTGTAAATTGAATGTTGTGTTCGAACAGTCTGGCGTGGAACAATGAAATCGATGTTTTATTATCGTTATCGCTACTTCTTATGATCTTTTAACCACATTAGTAAGTTATAAATAAATTCTTATTTCGTTTCAGAAATATGGAGGGAAGAAATTGTTACCAAAATATAGGTGAGATCAGAACAGTTTATATTTATTTACAAGATCTACTGACACATTAGTTATGGTAAAGATGAGAAATAGTCACATGCCTTCTTGTTTTCACCCATTTTTGGATTTGTTTTTTTGAAAATTGGTCATGTTATGAATTGAGAGCTATAGTTTTATGTTTTTAGTGATTTGGTTTAAATCTTTTTTAGGTACGAGTTATTTTAGTTAATTTCATAAATGACAAGAGAGCTGGTATCATTCTTTGAAACAATCGTGAATACTCTTTACGGACTAGTTCAGAGGTCAAACATTATGGTTTTACCTGTTTATTCCACAATCTACTCGATTGAGGTAGGTTTTTTTATTATTTCTCTTGTAGCCTTGCTAATTAAATTTAGGAAGTATATTTCACTTGTTTAACTTACTAGTTTCGATATGCTATTTGCAAACTTTACGATGTCACTAACCGAATTTTATATTTATCTGAATGTTAGAAGGCTGATCACTATGCCTTGACTTGATTTTTTCGTTTTTCGAACGCACATCAGAATTTTATATGCTATATAACCAGCCGTACAGGCTGATTTTGTTTAATAAAGTACCGTTTTTTATATATAGCAAATTATATTCGAGATAGTTTTTTTCTTGAACTTTTTGTGTATTGATTGGATCTAGTTTTGTGGCCAAGGTCTAGTTATCTTGGAGAATTAGACTAATCCATCTTTGTTAATGGGGCATATTTGTTATGCATCGTATGAAGTATAAGTTACATGTTATAGATAAATTCTGAAAGTAACTTTATTACTCGTCGTCTAGCATTAGTTTGGAAAAATGATGTCAATTCGAGCACCTCAAAATAGTTTCTGCGCATTTTCTCCCTTTTGGGCCAAATTCTCCACCCCTTGGTCGTCCTTTTCTTAAGATTTTCTATTCGGTGGAGCAAAGTTTACCTCAAAAACCTTTGTGAATAATTAAACTTCATTAGCTATAGTTTTGCTCCATTAAGTGCATAATGGTCTAAGAAATGTTTGGGTAATATAGTCATATTAGTTAGCATTTATCGTGTTGTATTCTTTGAACATCCGTGAATGCTTTTTAAATAATATCGACTTACTTATTATTCGAGTCGTGCCGCTTTTAATTAGTTGTATAGGATACATGCAAGAGTTAATTCACGAATACTTATCTGTGGCTTATAGTCCTCATAGCATCGGTTATCATTTTGTAGTTGAACTTATTACCCAATTATGTTTACAACCCGATATACTCTTTGTTTTTCGCTAGTCATGTATGTAAAACCTTAGAACCTTAATTAGCCTAAACCTGTGGTTTAGAGCAGTTGATTAAACGTTAATCTTATGTTGGAGACGATTATTTCGTGAGTAATCTTTCTTTATAAGGACAACTGTTCTATACGGCTATGAAACTCTGAGGATTGTTATTAGAATTCGAACTGGTCTTTTGGCCTCAGAGACGATGTTTCAATATCCTCATTTTAGTTTAGTACCATTTGAATTACCTGTTTAAATTTTTGTACGCTCAATTAAATTCTGCATCAAGACCAAATTAAAAGTATGATATTTTGCTATACTCAAAATGATAAAAGACCTCATTGATACAATTGATAGTTTATGAAATTCTTATTACTCACTCTAGCAATGATGATTTGGAAACGCAAATTTTGCGCTTCGAAGCTAGATTATGGTGCTACTGTGAATAGTTCGTTTGAGTGGGCAATCAGGGTCAGTTCAAAATGGTAGAATTAGTACACTTACAATCTAATATTTTAAAAAAGTTTTTTAAAAATACTTTCAACAGAGTGTAAAATAGTGTCCTTAGTGCGTTCACCAATCTATTATTTTAATAATTCCACATTTAGGTAAATATGTATTTTACTTTGAAAATGTTCACATAAACTAAATTAGCTGAATAGATAATTTTGTAGATTGTTGACATGATTATGCCCCAAAGTAAAGTGTGTCTTCTATATTCTTATCATCTTAAGCAGATTGTTTGAAT-TTATAAAGATAAATCAGGTTATGTTCGTGATGTTAAGATTTGGACTTTTTATGATCAGCATGAAGCATGTTTCGTTTAAGTT-------------------------------------TAGCATTATACTATATAATAAACTAGTGTCTGTCATTAACCAATATTATAATTTATGAAGCTGGGTATTCTTTCTATTAAACAACCTCTTGGAAAGTTAGACATATGTAAAGAGTTTAGAATAAGTAAATTTTGAATATAGTGCTCTTTTTTGGCTGATTATCTGATTATAGGATATTAAATTAAATAACTATATGTAGGTGTTTCCCGTTTAATTTTATTTAAACTAAATAGTAGCTTAATCACCGTAATCCAAGTGGTATCATTTCGATAAAATTTTTGATGTGATACGTCAGGGATTTTAGAAAAGTTTGCATATGTTGTTATTTTTTTAGTTTTAGAGTTTAGTATATAATCTCGTCATTTATTAGAAAAGAGTGGCATTTAGCGTATTGTAATAACTATTTTAATCAACTCGTTCGTATATTGAACTTCAGAGGTGGCTCTAATTTGCTTAATTGAGTTCTTAAATGATTAAGATCGTATACGAAATGATATCAATGAAGGTTTGTGAGAATTTTTTTGTCGTAAACGATATACCTGAGTATCCCGAGTTTCCTGATGTATTCTAATTGTTAAAAAAATTATATATGTTATTAGAAGAGTCGATTACTGCCAGTAAATCCGTAGCTCTATTATTCAATTTTATGTTTAGATAAATTTAAATAAATTACTTCTAAAAAACGATAGTAAACTGAGCCCTCATTGTATATCAATATTTAATTTCGAGAATAATTAATTAAGACTAATTGGTAGTATTGATTATCACGAATCATTTAACATATCCTCCTCTAAACAACCAGTAGTCTGTTACCTTCAGTTAAAATTTCAAACATTTAATTGTGCTGCTTTTCGATATATTTCAAAAAATCATCTAACTTATATATGCATGCTTAATTATGAATAATAGGCAATGCTATCTAGCAACAGTCACAAAAAATGTCAAATTCAAAATGGCGAATTTAAACTAGTAGCTCAAATTTTAGTTTGATCCTATTGGTACAAGGCAGGAA-------GAAAAGTAATTACATTTATTAGTTTTTCTACATTTCGACCAATTATATGGGAAGCGATTATCTGAGATGGTCGTCTTTTCAAACCCCGGTTAAATATTTTATCCACCTAATTTTCGTTCTGTTATACGCGCTATGGTGACTTTTTATCATGTTCCATGGTAACGTCCCAAATTTATAGAACTGTCTAATTATCCTGTTTCATTGCTTCAATGTGACTCATTCAATTAGGTAATACGGTCGTTTATACAAGCAGTATCAAGATTCAGTCCACGGCTATTCGTTTCATTTATTCCTTAGTATTTAGGTTTACTTAATAAATGTCATTTTCTCAATATAGAAACTACTTTAATTTTTAATACCTTTCTATGCTAATTGCGTAGTTCTGTGTTGCACTATTCAAATCAATGGCTGATATTCATTAATAAATAATTTGATTTTTGTTATTTGTTAGTTGATTTTAAGAGCATACAAGTTGAGTTTAGTTATATGAACTGAAGGCCGGGCAAGGAACGTGATAAGCCTTTTATCTATACGTATTATACTTTGCTTCTTTCTTTTTACCTACTTTCATTTTTATGTTTGCTTCATTTTATATTGTCTTTTTATAAACTTTTTGTTTTATTATTTTTCCTTTCATTTATTGTACTTC----------TTTTCTATTTCTCTCTCTTTCTTTACATTTACGTATAAGTGTTTGATAA--AGATTTTATTTAATGTAGTACATTTAATTGATGAAAGTTCACTATTGAGTTATAAATGTTATTGTTGTATGCTGTCTATGGAGATCATTTTTTAAAAAATGTTAACATAACTTCAATGTGTTGTGGTTGCCATCGGCTTGCATTCTGTGTTTAGTTCAAACGAAATGCGGAGTAATCTATTTAAGAGACTAACTATTTTTGGACCTTGGCTCTTCACTCCTATGTAAATAAAGTGAATGCAAGTATACTGCACCACAATTTAACTGTGATGCCTCTTGTATACGGCTTAAATAATTATATTTTTTAAA----------ATTGGATACTTTGTCGCAAGGATGGTTATTTTAACGTTGGTGAAATAGAATAAGTAAATTCCGCTCTTATAAGTAATATCTTTTATGATATGTGACTTTAGGCGGTCCATGTCTTCTTGGCATGGTATTTTTGCTAAAAAGTTTTGATTAATTCCCCACTGACCGCCAAAGAGTTTTTTCTTGACACTCTTTGTTTTGTGTAAATGAATTAGTTCGTAATAATAGAAGAACTCTATTATAATGCGGCTCATTATGATGTTTGGTTGACATTGTTTAAGTTAAACAAAGACACGCAGAGACGAATAAGTTCACCCAGCAGCGGCTATTCTGTGCCGATGCTCTTATTTTGATTAATTTTCTGTAATATCACCACACTCTTAATTATAGCTGCCTGAAGTATCCATTATTTTTATACTTTTCTGCTATATAATGTCTTATTATCATAGTTTACTCAGATATCTTTGAGAGTTACTCAGCGATAATGACTATCTCTTAGGTTATACAGCCTTATCTCTATTACGTTGTAGGATTTTATAGTTATTTTGAAAATTTTTAGGTGTGGTTTTATAGTAACCCTTTGCGTAAGACTGTTGCCCGTAATTTGATTTTTGATCACCTTTTCGCCTTAATTCCAATCACACGCGAGTGTTCCTCGTCTTTTTTAAGTAACACAAAAAAACAACAGTAGTGTAGGTTCCTATATTTAAAACCATTAAAGTTTTACATTGGTGAAATATAATCACTGTCGACTTAAAATGTTAGAGTGGTAGCAGTCGGCTTTAGTTTGAACTAGTTTGTTACTTCTTTATCAGTACGGGAAACGCAATTAGTTCTCCGGAACTTATTTATCTTCCTAGCATAATCTTAGAGGTTCAATATCTTTGGAAAAGGCAAAAGTACAAATTTTTTTCTTACGCTTCTTATCTCTGTGACCCGTATCTATACTTACGTTAGTAAATAAATCTTTTGAACTATTATTGGTTATTTCTTAAGTATACATATCGGCGAATTAGATAAATCCGGGAATTAGCGTAATAGAGCTTATGTGGACCTTACGGCGGATTAAATTGATCTTTTATTTTGAAGGTTTCATTTAGTACTGTTAGAGAACTCTTCATATTGGAGAGGTACGACTTACGATTTGTGCGTGGGTATTTACGTATTATTTAAAGAATAGGTAACAAAAAATTTTCGATTTATGACTTTTGAATAATGGTTATGTTACAGGTGTTTCGTATCTGCAAGTAGCATAAATATGATAAATTATAACTAGTTAATTATTTAGAAATGTGTTGTATGAGATTCTGGCTGATAATAGTAACTTTTTCACTGCGGGGTTTTAATGAATAATATTTTGTCTGTAAAGATTAATTAGGAGACATTGACCCTGACTGAAAATTGGT-----------CTCCCAAACTCATATCAACACTATACTTTATTTCTTAAATTACAAAGAGTGTACTGATCTTAACATTCAAGTTAAGTTATGCAGA-AAGTTTTAAATTATTAGATAGGTCA-CATTAAAATTACAGTTCTCGTATTTTGAT--CTAGTTC------ATGTGTACTCGGGAACAATTTTTGATAAATAGAACGAGCTAAATTTGCAAATCATAACTTTGGAGCTATTTTTTGACAAATCGAGAAGGGGCACTAGTTAAAACATAGTACACGAATTTGAAAACATTATTTTAGAAAGTGTGTTTTCCAGT-TGTTGTTTTAGT------ATATTTGCTGGTACAGGT-TTCTCCTTTAGGAGTGTTACCGT----TAAACTAGCTGTCAATTAGTGTTGTCATGCGATTGTTCACTGATTGTGGCGTAAATT----TATAAATTATATGTTATTATTAGGTTTGTCATTAGGGTTTAAGGCTTTAACAGAATATAGGTGATTTTTTGAAACTTTTAAGAGCAACCACTTTCTGCATACAAACGATTACCTCCTCTTCTTCTTTTTATGGTTAATCGTAA---TTCTTTAGTGACCGAAATAATCTGACATATAAGTGTATTAAGTTTTCCTTTGAGGAA-CAGCAGCCGTAATTGGAACTCTATGAGTATTATTGCTTTAATGTTGACACTTTACTTGTAGAGGGTTCAAATATGGCTTCAGTACTTTTTTTGAATTACTAGCATTAATTTTGACTTTTTCTAGTGTTTCTTATTGCCCCATTGTCTA--CGCATTTCTTCATGTTAAATAACAATGTGTAAAAACA---GAAGTTACCACGTGAAATCCCTTAAAT---ATATAGGAAGAAACATCCTATT-------------ATATTTGCCATTT-------------------------TGACTAAA------ATACGACACG--------------GTAACTGTTTATTAAACTAGTAGAAGTGATTAATATGATTTGGTT----AGTATGACATTTGGTTTTCTAGTATAGTGG-------------TAATTGCAATTGTGGTATTATTATCTCTGCATT----------TACATATTTTAAAAT-----GATTGTTCTCAGTTGTTT-CTATAGTATCTTGACAATTAGCATGGGAGGCGCATTGTCCTCTAATTAGTGTATATATAGCATTCGTTTCACGCATTTGACATAACAGA-------------TTTAAAGTG--AGAGCATTTAAACCGTTTTTACTTAATATTCATGAGCCAGATGACCTTTAGG--------------AGAAATCGC----------TTAAATGGTATGTTTTTAACAGCTTTATTTAAATAATT-------ATCACAGTAAA--AGTTACGTATATTAAAGCAGTCTCATAATTAGCTGA-GGTTAGTAACGTAAAATTG---GTTTACATATTTAAAAACTGTTCAACTGGTTAAAATTTACATATT-----TAGTAGAAAAGTG--AGGGGTTAAAATTTTCTTATCTGTATGATACTAACTGGAATGCAAAAAATCACAATGAAATATTCAATTAAAATATAGTGAATAGATTGTATTTGCTTCGTCATATTATCCA------------------ATTGATTTTAGTATCAGAATTGTTAAACAGTCATTAAAATCTACATTTCCT-----------ACGTTATACTTTTTTATGTAAAGATTCAAGATATATTAAAT----TACATTGTG----ATTTTATGAAAAATAATTA--------AATTACTTTTTTAG--TAATATAAAAAGACTTACAAAGCTATTTCCAGCTATCCGCTATCTACC----TGATATTCAACAATAGCTCAAAGTCAA--------GAACACACTATGTGTTTATGTGTAAAAGTTTTAATCCTCTGTTATAACGATTGCCCTTTACGTAAAGACTGAACAAATTTGGAGTATGAACACGAACCTCAATAAAGTTTATTAAATCAGTACTGATTCTGCTAAGTGAGAAGCCTTATTAATAGCTAGAATAATTCCGATAAAAAAGTACTTTTAATTACTTCGTAAAATAAATTCCCACTTAAGAAATTTATGGATGACCATTGTACAGT--AGTGATATATTAT--AAGCTACTAAATTTTAATTATATGGGTATTTCTGTAGGCAGCAAAACCAATGTTAGAGTATACCATAGTCCGCAAAGTTACAATTTAATTTTTCTTTTACGAA-----------------AATATAAACAGC-------ATATATTTAACATCCTGAAATTCTTGTTTTAAATCAATATTTGCAGAGAGATCTAATAAATAAAA-GTTCAACACTAATAAAGAAATTATTTTCTTATTTGATACGGCGTAAAAAGGAAGAACACCCAAAGATATACATT------------------------AAACGAGTGTCTAATCATGATCTAGTAATTAGTAAAATACAGTTAA--GACAGTAAGACTTGAAGAAAATATTCATTACATTTTTGTA------------AAATTCAGAAATAACATGCGTTAAATTAACTTTGATACAGTAAACTGTGCACTGACAAAAAATATGTAACAAGGATAAAATTTACAACCTTTAATACTTACTTTCCATACAAAGTGTATAAAGA--------GTTAATAAATAAATAAATAATCCAAGTGTCAGCAGTATTAACTATATTTTCTATATCTGAACCATGATACGACAGACAAAAAATT---TAGTTAAAAATGTCAAGAAAAAATGCAATCT---ACAGTCCTTTATTAAATTTTTAATTGGCTAGGACA--TTATCAACAATTTATTTAGGATACATTCGCACTACACTAGACTAATTGCTAGTTTTATTTCAACTCAGTAGATTGTACTAATTAGTAACATTACACAACCTTATACTTCACTGTTGAATTATCAGTATATCTTTTAATTAAGATCATG-------------CTGCACGCATCAACATAGTAAATAAATTAGAGTAAGGAGCAAAA------TTGGCTGACACCAAACAAGTTTGGCGATGTACATATGATGTTAAAAATGCTACTCTGTTAGGCATTAAACACTGTTTATAAATAAGTATTTTGTTTCTTAGGTACATAATACATTGAGTATATTTTCAGAATGAAAGTGCACCTTCGAATGTTTACGAGTAAGATTGATAGTCATGCTGTAGTTTTATTAGAATAGAATACACGTCATAGAGAGCGTTCTCATAGCA------CTAGATCTCTTCTAATTAACGCCATGTCATACTAGTAACTATCGCGTAAATAAGCTATTTCTAGGCAAATCTGAATTTATGTCTACATTAGACTTCTCTCTGGTTGCGTTAAAAGCTGCT---CGTGAGTTGTCAATAGTCGTATCGTGGGGGCGCAAGGTCTTGATTTACCTATGCACAGATCATGGTTTATTTTTGCCGCTTGAGTTTTTGGGGACACCGTGAGACACAGACGTT-----TCCTTTTAAA--ATAGGTCCAAAATG----ATTAATTTGTTCTCCGACGGTTTGATTTATTGGACCATCCT-TGGGTGCAGTTGGAAGAGTGTGACTGGGACGTGTTCGAGTAG-ATTATTCAATTCTAAGTTCAG--AATTTACATTCTCTTTGTGATCAGCTAAGTAAAAAAGTTGTTCTTAGAAAGAAACATTACCTATCAGCGACGATGGGGTTTGTGAACAATTGTTAACTTTTCTCAGAATTGTGTTTGGCTATGAGGGAAATTTTCTCGAGA-----TAAATTACGATTTAATCCATTTTACTGATTGTGGTAGTGCTCTGTACGCATATTTAT---TCGCGGACGACCTTAAAGATAAGGTACTAAACGGTGGTTGATCTTTTCCAGTAAACGTGACCCGTAGAGATAG-TATTTTTAGTACTTAGCAAAGCGCCCGTTGATAAAAAGATTCCCACGAC--TATAGCATG-TACATCCTGCAATAGTACTAGTACTCCCATATAGTAAATTTGTTATAGATGCCATAATGAGCGGAGCTTTTT--TTACGACGTGTTTATACAGCTGCGTCGATGATCT------TAGGCTTTTAAG-----CTAATTTATGTTGTGTCCAATGTGATTCTGCGATTTGCGTTCTGTCATTTCTGTCGTCCTTG-CGCCCTAGATGTTACCTGGAAAATTACTTGAAGACCAGTTTTTCGAGACGCCAAAAAATGCTGAAGGGGTCACTTATTCGATTGCG----TCTCAGACCTACTGGTCGAATTATAGATTTTAA-TATACGTTATCCCCTTCAACTTTGAGCTCTTTTTGTAACCTCGCTCCAATTGCCTAAATTTGGATT--TAACGAGATCACATCTTAATTCAAGTCGCATCTTATACTACTTATTCGCACTTAATAAGAAACTTAATTTATTATGTATTAGGGCGGGTCTCTACGTGTCTA----TTGATAACAGGAAGTTTAGACTGAGGGTACTAATTTTATCAAGTACAATGAGCTTGAGCATATGATATTTA-CAGGAATCCAATACTTTTTGTAATAAGATTGAAGTTAAGTGATGTGTGTATTTTGCAAGTTA--TTGAAGAGATGAGATTGGCCTACTCTTTTTATCTTATTCTTTACTTGAGAACAGCATGGTAACGTGGAATGTGTTATGGTTCGAGTCTATTGAAAATTAAAAGTTTCCCCGAGCTGCTTGCAAATTGGAT---GTCTCCTCGTCAATCCTACTTGATGATATTATAGCTAGAAAAACGCTTGTTTAAACGCGCTTGTTTAAAACGTGCCCAGAAAGTTATAGTGTTTTTAAGTCTTTAGTAAGAATCAACATCTTAGTAGTTGCTACTAAAAGATTTTTGACTTAACGTGTTTTTCATTAACTGCCACACCTGTTAGATTAATAACTGCACAGACCTTTCTAATGCGCGTCGTGTT-----------------TTTTTCTTCTC------TTGGGGTATGGTGATGTGGGAACATTCCTACAAAAAGTTCAAGTACTTTATGTGGTCACCTAAGCTCCGTTAATCTATTTTTTGTTTCAAATCTAATGTAATACTGAAGTTTAAAAGCTCTTATTGATCGAGAGCTTTTTACGCACGTCTAATTAATCTGCAATTTAGGAATACTTATATTTTAATGTGACGAAGTTTTGCTCTGAAGTTAATATATTCCATTATCTGGGAATCAGTTTGCAGCCATAGCGGAAGATTCTGTTTCAGCTACTGTACACTAATGCTTTACTGTTTTATTC-AAAAACCGGACAGAAATCTGTTTTAGAGTTGCAAGTCATGGATATTTCTTGATCTAACAGGTAAAGAAAACCCGAGAGGTACTCATGTTAAGCTGCTATTTCAGCTAGATCTGTGATGCGGCTTTAGTGTAGTTGGCGGTACGGCGAATATCAAACTTAACACTGCTGTATTCACATGCTCTGTATAACTATAGGAGGTTTCAACTTATATACGTCGTGAAGCCAGGTTCGAGTACTTAATTATCTTTTACGTTGTAATGCATCAGAGTAGAGAGGAAAGTCGTAGATACGAGCGTAGTACCTCTTGATTGACTTGTCCTATTTCAATCATTCATTTGGCTACTTAATATGATCCTAATAAGCAGCGGCAGAAATGTCTGATCAGCTCCACTATTTAATATATTTACAGCTATAAGTAAGTGACAAATTAAAGTACTTCTAATCTATAATCTACCTAATATCGATAGTTGTTGATACGCGACTTTGTTTCTGATTACGAGCGTAAAGTTTCTAAGTCCAATATGTACCTCATGCGTCACTTTAGTTCACA-----ATCTACTTTTTTTGAATTATACTATCTTTTTAAACAGTTTGACATTTCGAGGTCTTTTAACGATGTGTGCATACATATTAATTACATTATACGATTGGCTCCGTAATTTCTAATTATCATGCTATTAAACGATTTGTCTCCATCACAATTTAAATTCAATTACGTAGGATATCGTAAACTGCTTTCCTTAGACGAAGTAACAAACTCGATTAACTAAACTCCAGTGTATGAATTAAAAAGCGTTATTGTCTTGGATATTAAAATAACTATTTTAATCGGTCTTGACAAAAGTTATCTATGAGTAAGAAATAATTATAAATAATCCAAAAAATACAGTTATCTAAACAAAAATCTTGAAGACAACGTATGTCGATCAAGTTCAGTCTCATAGAGTTAGAGATATTATTTAGATATATAGCATCTATATTGAAAGACATCGGAAATTGC-GGTTTTTAGATATGTTACTGTTGAATCTTATATAGTGTCTTCTTAGTAAGTTATTTTGACATTTTATCTTTTCCTTGTTTAATAATTTTGTTCTTAGGAATTTTTTAATTTTGAATAACTTAAATTGCAATCTGTTTAAGTCTTTAATTTAAAATATTTGAGCTCATGTGTAACTAG--TTTTATTTATTTGTTTAATTTATCACCATCTTAGACTTGAATTTTGTTATTTTGAAAGTTTATGTTTTCATATCAGCAATGAGAAAAAAATTACTTAATTGATACTTAGTAGTTGGATATTGTTACTATTGTTTTTAAAGGTAACAACCCAGAGTTATTATATGTGCTGGTAAATAACAATTTAATAGTTCTTACTCTTGCATATTTTTGGTAGTTAATTTTAAAATATTGTTTTATTTAATATTTTATCTAAATCGTTAGTAGTAGGATATAAATTACTAAAGT-------TAGTTTTGTAATACTTTTAAGGGACTTTTTTTCTGCTTGTCTAGTTTGATTGTAACATTCCTGCAACTTTACTAAAGTGTAACAGATATACTATATACTGGTGTATGATACTGGTATTCAATAGTTATGTTTATAATTCTATATTATTTTAAATTTAAAATCATTGATTTCCGTTTTAACATTTGAAGCATTTTTTAAATTATATGTTTATTTAAGTCATAATCATTTTTAGTATTAACTAA-TATCTAATATAAGATATAGTAATTACTGCTATATATTAACAATTACAAATTGCAACAATTTCTAAAAATTTGTTGGTAAATTACAACTTTAGTGCTTTGTATAAACACTATAACGATTTGCACTTTTTTACAGTACAAAACTTATTGAGGCATGGAGCTATTACAAAAAAATTCTATAAAAATTTACTTAA---TCTTGCACTCAACTTAGCCTTTTTGTTTGTAGTAAGTTGTTTTTTATTCTACGTTTGAGAGACGAGCATGTGTGGATGATTTGTACGTTATTAATATGATATTATACCGATTATGACTGACTAAAAGATTTTATAAATT--------------A-----TGTTTTGAAATCTAAACGTCATCTCTTAGTGATGCTTATACCAACTAACTACTTTCAGTTAAGACGGTTAGCTTTTTCGAGAATATCAACTAGAGTACTATTAGTGGTTATCAACTCGGAAGTCCAAAATTTACTATTCCGGAAAATCTTATACGGGGGACGTATAGTTGCTGACCTTAAGATGTCTATTCTAAAATTAAATTACTAAAGAAACTTATTTTTTTAGGTATCTAGAACCTAGATCTTTGTACACAAAGAGTGGTGCTGACGCCTTTATTCGGGAACATAACTATAATTTATTAAAAACTCCATTGTCATAATCTACTGCCTACTAAACTTCTTCTATTCGGAGTTTAATTTTCCAGCAGGCGTAAACGTCTCAGGTCTAAGGGTTTTAAAAATTAATCTATTTAAAAAATATAGAAAGAAATTTAATGACAGCTACGTTTCACTTTTTTAGAGATTTCTCTATAATTTTTATCTCAAATCGCATTA-TTTTA-----AGATAAGTTTGTAGTTATCATTCATAAAGATGCATATGATTTTAAAGCTTTTGACACCTAGTCGTTATTAGTAATACGCCTTAGGCATATTGTCTATTCTCTCGCATATGTACTGTTATAATATTATTAATTTTTTTCAAAATTTATTTATTACTAATTAATTTCATTTCAAATTCTAGTGGTGGGTGTAGATTTTACTGGATTAAATAACAATCCATTTCTGGAGTTTTACACTTAATCTGATCAGATTCGATATTACATTGGTGTTAATCATGTTGTTGTGTTGGTTATTTTAAGTTTATGAGCGTTGTCAACGTAGGTGATCTAATATTAAATTCTATACTGATTATTAACATTGTTAAGCTGACGTGTTTAAAAATAATTTATCGTCACTATTATATTATTTAAACAAATCCTAACCGTTACTTTAATTTACTGTGTTTTGAGATTTAGATGTTCTTTCACTATTTCCTGTTAATTACGTAATATTTTTTCAGTTTATCGTTAGGAATCTTATA--ATATAT----AAAA---------GATTAGAAATCTTTCAGATAGGCTATAGGTCTTGTTAAACAACAAATAGAAAAACAGAAATTACATCTCAATTATAATGAAATCAATTTATAATTGACTCAACAATAATAATTAATTTCTCTTACTCTCGTTGGTGTATTTCTATTCAATCACTATCTATTAATTTAGTTTAAAATATAAAATA-ATTTATATTTTGTAAATTTGTGTGGTATAGTCTTACTCAAATGAATTTAGAGAAAAAGTTACATGTCATTATTTTCTACAATTAATAATGCGCTG--TCTTACACT--CGTTAATAATGCTAGATTCTTAACATTGCGCTTCAAAGTATGAAGCAAATGAGATTATTTCCTGAAACTCACTGGAGTAATAAGTCGACTGCCCCGAGTTTTACCTTGCCATTTCTAAAGTTACAGGAATGACATTAATGTTACTGTTATTGCAAAATATGAAGAATTAAGAATTTCAATGGAGTTATTTGAGCCTCGATTTAGTTCCTTCAAAAAATTACATTGTGAGGTTTTTCAAGGTTATTAGATATGTCCTTTAAATTATAATTAATTTTAAATGCACTTTACAAATGTAAAAGGAGCAAAGTTTATTTTGTCCATTGAAAGAAAGTAATTTACATCAGAACCATTAGGGAATGGGCCGTAAAACTTAAGTAAGTTTATACTTAACCCTTAGGAAATTGACACTAGAGATTGAGTGTTTTGAGATAATTTCTGATTTGATAAGAGTTTGAAATCATCTGAATTTAGAACACCGTTGAAAAAACAATTATAATTGCTAAAATTATGAGCAACTCTAATCTATGAATAAGGTTGAGAGAATTACAATGGTTAAAATTAGATATTAAAATAACTATTTTAATCGGTCTTGACAAAAGTTATCTATGAGTAAGAAATAATTATAAATAATCCAAAAAATACAGTTATCTAAACAAAAATCTTGAAGACAACGTATGTCGATCAAGTTCAGTCTCATAGAGTTAGAGATATTATTTAGCGTAGTACCTCTTGATTGACTTGTCCTATTTCAATCATTCATTTGGCTACTTAATATGATCCTAATAAGCAGCGGCAGAAATGTCTGATCAGCTCCACTATTTAATATATTTACAGCTATAAGTAAGTGACAAATTAAAGTACTTCTAATCTATAATCTACCTAATATCGATAGTTGTTGATACGCGACTTTGTTTCTGATTACGAGCGTAAAGTTTCTAAGTCCAATATGTACCTCATGCGTCACTTTAGTTCACA-----CTCTACTTTTTTTGAATTATACTATCTTTTTAAACAGTTTGACATTTCGAGGTCTTTTAACGATGTGTGCATACATATTAATTACATTATACGATTGGCTCCGTAATTTCTAATTATCATGCTATTAAACGATTTGTCTCCATCACAATTTAAATTCAATTACGTAGGATATCGTAAACTGCTTTCCTTAGACGAAGTAACAAACTCGATTAACTAAACTCCAGTGTATGAATTAAAAAGCGTTATTGTCTTGGAATACACGTCATAGAGAGCGTTCTCATAGCACTAGATCTCTTCTAATTAACGCCATGTCATACTAGTAACTATCGCGTAAATAAGCTATTTCTAGGCAAATCTGAATTTATGTCTACATTAGACTTCTCTCTGGTTGCGTTAAAAGCTGCTCGTGAGTTGTCAATAGTCGTATCGTGGGGGCGCAAGGTCTTGATTTACCTATGCACAGATCATGGTTTATTTTTGCCGCTTGAGTTTTTGGGGACACCGTGAGACACAGACGTTTCCTTTTAAA--ATAGGTCCAAAATGATTAATTTGTTCTCCGACGGTTTGATTTATTGGACCATCCTTGGGTGCAGTTGGAAGAGTGTGACTGGGACGTGTTCGAGTAGATTATTCAATTCTAAGTTCAGAATTTACATTCTCTTTGTGATCAGCTAAGTAAAAAAGTTGTTCTTAGAAAGAAACATTACCTATCAGCGACGATGGGGTTTGTGAACAATTGTTAACTTTTCTCAGAATTGTGTTTGGCTATGAGGGAAATTTTCTCGAGATAAATTACGATTTAATCCATTTTACTGATTGTGGTAGTGCTCTGTACGCATATTTAT---TCGCGGACGACCTTAAAGATAAGGTACTAAACGGTGGTTGATCTTTTCCAGTAAACGTGACCCGTAGAGATAGTATTTTTAGTACTTAGCAAAGCGCCCGTTGATAAAAAGATTCCCACGAC--TATAGCATGTACATCCTGCAATAGTACTAGTACTCCCATATAGTAAATTTGTTATAGATGCCATAATGAGCGGAGCTTTTT--TTACGACGTGTTTATACAGCTGCGTCGATGATCTTAGGCTTTTAAGCTAATTTATGTTGTGTCCAATGTGATTCTGCGATTTGCGTTCTGTCATTTCTGTCGTCCTTGCGCCCTAGATGTTACCTGGAAAATTACTTGAAGACCAGTTTTTCGAGACGCCAAAAAATGCTGAAGGGGTCACTTATTCGATTGCGTCTCAGACCTACTGGTCGAATTATAGATTTTAATATACGTTATCCCCTTCAACTTTGAGCTCTTTTTGTAACCTCGCTCCAATTGCCTAAATTTGGATT--TAACGAGATCACATCTTAATTCAAGTCGCATCTTATACTACTTATTCGCACTTAATAAGAAACTTAATTTATTATGTATTAGGGCGGGTCTCTACGTGTCTATTGATAACAGGAAGTTTAGACTGAGGGTACTAATTTTATCAAGTACAATGAGCTTGAGCATATGATATTTA-CAGGAATCCAATACTTTTTGTAATAAGATTGAAGTTAAGTGATGTGTGTATTTTGCAAGTTA--TTGAAGAGATGAGATTGGCCTACTCTTTTTATCTTATTCTTTACTTGAGAACAGCATGGTAACGTGGAATGTGTTATGGTTCGAGTCTATTGAAAATTAAAAGTTTCCCCGAGCTGCTTGCAAATTGGAT---GTCTCCTCGTCAATCCTACTTGATGATATTATAGCTAGAAAAACGCTTGTTTAAACGCGCTTGTTTAAAACGTGCCCAGAAAGTTATAGTGTTTTTAAGTCTTTAGTAAGAATCAACATCTTAGTAGTTGCTACTAAAAGATTTTTGACTTAACGTGTTTTTCATTAACTGCCACACCTGTTAGATTAATAACTGCACAGACCTTTCTAATGCGCGTCGTGTT-----------------TTTTTCTTCTC------TTGGGGTATGGTGATGTGGGAACATTCCTACAAAAAGTTCAAGTACTTTATGTGGTCACCTAAGCTCCGTTAATCTATTTTTTGTTTCAAATCTAATGTAATACTGAAGTTTAAAAGCTCTTATTGATCGAGAGCTTTTTACGCACGTCTAATTAATCTGCAATTTAGGAATACTTATATTTTAATGTGACGAAGTTTTGCTCTGAAGTTAATATATTCCATTATCTGGGAATCAGTTTGCAGCCATAGCGGAAGATTCTGTTTCAGCTACTGTACACTAATGCTTTACTGTTTTATTC-AAAAACCGGACAGAAATCTGTTTTAGAGTTGCAAGTCATGGATATTTCTTGATCTAACAGGTAAAGAAAACCCGAGAGGTACTCATGTTAAGCTGCTATTTCAGCTAGATCTGTGATGCGGCTTTAGTGTAGTTGGCGGTACGGCGAATATCAAACTTAACACTGCTGTATTCACATGCTCTGTATAACTATAGGAGGTTTCAACTTATATACGTCGTGAAGCCAGGTTCGAGTACTTAATTATCTTTTACGTTGTAATGCATCAGAGTAGAGAGGAAAGTCGTAGATACGAGTACATAATACATTGAGTATATTTTCAGAATGAAAGTGCACCTTCGAATGTTTACGAGTAAGATTGATAGTCATGCTGTAGTTTTATTAGAATA
>Castanea mollissima codon 3
--GTATAGACACACAGTCCTCGACCTACTTCTAGTCTGGCTCAGCATTATTTTCTTTTGGTTTTTTATTTATATCATTTTTTCTTTTTATATGCTCAAGATTCTTAGACTCTTTGATTACCATTATTTGTTGGATTCTGTGCTGTTTATATATTTATCTCGATCTTAACTTCTGTAGTTTTCCCGTACGTGCCCTGCATCGATATTACCTTACTTGTTCGATTTGCGACAATATTCATCACTAGAATTTCATTTTTTCAGTCATTTCCTTTTATCCAGTGTAATCGCCTATCCTGTCCATTCTCCATATTTATTATTCGTTTTTTTCTTGATGTATTTTTCTACATTCATATATAAG--GATAATAACTATGATCCACATCTGATTTA--TTTTATA-CGGGATATTTTATTAGTAACATTAGTAGTTGATTTTTTAATATTGCCGTGTTATAAAATACTGATATTAAAATTAAGAACAATCTAACTTAATCTAGAGCATATTGGTAAACCTCTGAAGTACTTCGGATTTTGTAGGCTTTGTTTTCTTTTATATTCTTAATTGACTACATTTTATACACCCTTCTCATTTAAAATTACTTAACTATAAAATTCACTTTTTGCCACTCGTTCGTTTATAAAATGTCACATTAGTAGATCTCTAGATTTTAGTCGATCT--ACAACGTCCTTGTC--TATTAATTAGGGTAGAATATAATTTCTACTAATATTTGTAAGTAGATTCAAGTATTGGTGCTAGTTGTCTATGTATATTTTTCCACAAAGTGTAAATATGTTTTATGCTACATTACTTAAAGTGACCAACTCGAGGTTTGCCAATCTTGAGATCGATGTGTTTCCTTGCTCAA---GTTCT---TGCTTTTTTTTTATTTCCAAGCGTTTTGTACATTGAAATGCTTCATTTGATTATTAAGTTTAATTCAAGACTTTCTCCACATTTAAGTTATAAAGACTAGTATTTTTGATTGATTAAAGTATCTCATAACCCTCTTTTTTAAGGTAAAATAGTAACTTGTGAATTCTTAAGTCTGGCAAATTAAAAAATTGACACGTTATTTATCAGATTTTATATATTATGATAAGTTTTTGATCATGCTAAATTTCTGGCTAATTGAAATTGTGGCTAAAACATGTCTAAGATAATCTCTTTAGATTGTGAGTTAAAGAAGACGTGACAGGTTGTAAACCTTTAAATGTATTGCTAACTACTTTTTCAAAGTTCAGTTAAAAGGTCATTAATTTTGTAATGAACTAATGTATAATGTTAAATGCAGATTATTTTTTACATATCATCACCTACTTACATCTCGGTCCCAAATCTATACGAAACCAAAAAGAACAAAACTAACGTTCTATTGTAGAATAAACGGCAATAACTCGGAAGAGTTTTAGTTTTTAAATAGAGATCTGAGTTAAGTAGGCAACATTCGACTGAAACTGACTTAAAGACTATGAGAAGATACTTCTCGTAGACCGTCGTTCTTAAATAATATAGCCAGTTTAGAG-----ATTAATTAAGGCGGTTATAAAACGACTAGGAACGATAGAGAGAGTGTGGTACTTAAAAGGCGTTATTATGAACATCATACTTTAAAAGTTACAAGTCAACAAATAATGTTTGCCGATATCCTTTTCGTGGGAAACTGGTAGTTCTCTTTTGGCCGTTTTATGTTATTTGCATAAGCGAGCGGGAAAATTAGTTGTTGATAATTAGTAGAATATGTCTTAG----------AATTCCAAACATTACTGACCATCTGAAATTACTCAATTTTGTATTCAATACTATTTTAACTTTCTGTCCATTTACTATGCATGTCAACTAGTCTTATGTATTTTGTGGTTTATGACAGATTGAACGTATTATTTTTATACGAAATCTGTTTAAAATTTTACTAATACTACTTTAATCAACAATTTATCATAATTAAATTTTTTAATAGTTACCGATAATACTTATTTTATATGTTACACGGTTTAGAAATGCCTGAAGGAAATTTTTTTTAGTTAGATTCTAGTGTTTTATTTATCTTAAATTTATTTAATGAGACATTTCATAACTAAAGTAAGCTTTTTTAAGACTGAGTGTTGAGATTGCGCGAGAAGGGACTTTGAATATGGGAAATCGAATGCGCATGTAACTTAACTTGAAATGTTAATGTGATAGTTACTATTCATCTTTGCAATTCGATACAATTCAAATATTGTTTTTAATTAGGATGAAGCTGCTCTAGATATCTAATTCAAATCCAGATAACTGTAAGCCGCGACTTACTAAATTTTAAATTGAGACATGAAATGTGAACTTTATACAAAAAAACTGAGTTATATGAAAGTTTTGGTTTTTAATGGTTGATAATATAACAAATGAGAGGTAAAAGCTACTACTATAAGTAAATATTCCACAAATATTTAAAATTATTACATGATTACTTATAATTTTCATTTGTTATGGAGAGTTAAAATTTAAATTATGCGACTCTATATTGTATCTATACTAAAAATTACTTTTTTATGCCAATTCATTTTGCGCAGAATATTCGTATTGACCTAAAAACTTCCAACAGTTAATAACTCTAATACTATATTCATATTGTCTTATTACGTATTGTATTACGCTTGAATTTACACTATAAAAATTTGTCGACTGTTTAGGTAATTTTCAGAAGCGTCTACTAGATACCTATCAAAATTAGAAAATACCTTACTTGTAGTATATCTTTTTTAAATTTTGAATTTAAAAACTTATCTTAAAAATGTTTTAATTAGT---TTTAATTTTCCATTTAGAGAAATACCTAAAGTAAAAAGAGTTCTTGTAACATTTTTAATTTTTTTTTACAAGTACTGATGTAGGTCCCAGGTGTGTAACAAGGAACAGAATATTCTCGAATTGAATTCAGAGCTTCTAATAACTATAACAGCAGCAGGAAAAGTATACTTATCTTTAGGTGACACTTCGCGTAGAAATTGAAAAATATGCTCAGCATCGAGTTTGTACACATGAGCTATAAATCCGTGGCAGTTGATATCTTCTTCTCAATGATTAATTAATGTTAGGTGAACAATTTCAGCCTTTTAATATTGTATCGACTAG-ACTTGTCAAGATGATAAGCTTGGACCCTCTATTTTTCGAGTAAATCATAA--TTTGGGGGTGACATTATGAATTTTAGTACCTAATCTTAAAAAAGAATTATATGTCGATAAAAACTATGTTT-ATCTAATTTGCGATATAATCT--CAGTTAGTATTAGTATTGTTTTTTCTGCTCCTGTACTGTGTTC----TTTTTAAGTAATCTGGTTTATATACACAGCAAGTATATTATCTAAAAATATTGCTGAACTTCTTAACTCAATAATATATAAGATGTAGATTAAGAAGAAGTGTTAAGGCAAGATGTGCGTAAATTATTGACGTTTGATAGAGTCTGTTGCAATTATGGGGTTTATAATTGTAAAAAGGTAAGAGTTTTACAAGTAGGGGAAAGCTGAAGCTCATCAGAAGAATATTATTACAATTAATTATAAACTCGTTCTGGATGAGCTTAGGGACTTGACCAAGATAGATCCTTGACACTAACGAAGATTGCCCAAATTTCTAGTACTAGAAATA-------GGTTCAGCTGTATAACATAATTTAAATTGCTACATTGGATAGGAAGTTTTCACTATAATAGTTAATTGGAATGTCTTATTAACGTAAACTTTTAACACACGTTGAAACAGCTCAGACAACTGGTGGTTTTTCGTTATATTAAAAAGACCT-CATTTTTGCATAATTCAAAATACATACACGACCCATCTTCACCTATATAAGTTAATTAAAAACTGTGATTATTGGAAGAAAGAAGCGTTGGATAGTAAAGTTGTACCAATGTTTAATAAAAGGTATAAATTTCGGAGCTGACGTAAGCGTTTATTAATTTGCTTTCTAAAATAGAGGAAAGCGGAGAAATGTATTTTACCAAAGGCTTTGTCGGTGTATACAGAATTGTGTCAGGTTGTTTCTCGTCCTAATATAGTCAAAAATCGATATTTATAATTTGCGATTGTATGAAGATAGAATGATGGGCCAGGTAATTGTAACAGACCCTAGAGCTTTATAATTGACTATTTGTAGGTTATATGGTAGGTTATGTTTGTAGTATTGTATCAACATGTTGCTAAGCGTCATTTATGTTATTCATTATAAGTCTCTGTGAAAACTTTTCTTATATTTGAACTATTTAGCGGAACACTTTAAATTCATCTATGTTTTGTTGCCAAAATAAAATTTACTACTTTTTTTTAACAATCAGGCGCC-----ATTCAGTGTATGAGTAATGTTAAATAGTTGCTTGCAAAATTGTAAGATATAATATAATGAATAGAAGGAAAATTATAGCATTTAATACGAATGACTATGAAAATTTACTTAGTCGATTAATAACATGCTAAGACCTCTCGAAGCTCATGTTACCAAATGGGAAAAGTTAGAGAGTTGTGAAAATTATAAATGTGCAAATAGTTCCTATTGTCGTTGGAAATGAAATCTGGTTAATTTACATGATTACATGAAAGACTAAATAAAGTTCATGCGAGTTTATGCTATGAGATAGATGTTGTAGATAGTATCTGTTGATATTGTAGTCAATACAGTGTTAATGTAATACAATGTAGAATTGTAATATAAACTTATTCAACCATATGTATTAAGAATTGAAGTTGCTAAGATATTTTGAATCTTTCTGCTCATCGTAACTTACTACAATTGATTTGGCAACATTACTGAAAAGGGTTAAATACACTTAAAATTGGGTATTAAGGTTGTACTAACGCTAGAGATTATTTCCATTTTATCCTTTCATTTGTATAGTTTGATGATATCGCAGTTTATGGACAGTATAGTCTATACGAGCTTCTTCGATAGC---GGTGGTTACTAATGTATTCATTTGTAAGGTGATACCAGAATAGTTTTGTCCATTGAACAAATTGAGGTCTTATGACTCGTAATATTTTTTCAGATATGTTGACCCTAACTTAAGTCACCATATACATATGGGGTGCAGCTTAATAAGTGAAAAGGTCGGCAAAACATCTGACTAAATTAAACATTGTATTTGGGCGAGATCTTTAAATTATTAGATAAAACTACTAGTATGTCTCATGTAGTGGTGATAACTTGCCCAAGATAAGTAGGATATGCGAGGTGATATTAAATTTGATAAGTTAAAGTTAATACTGAAATAGATCCGTGAACAAGTAAGGTTTGGTTAAAGTTCGAATTATTTAATATCCATTATTAAACTAAGTGAAAGGAAAGGTGTAAGTTTTTTAAGGTTTATTTTATCAAATTTACTAAAATATGTGAATTAACTAAAACGTGATTTCTATGGCCGGTGGATA---GTAATCTGTTAGACTATTTACAAGTATACGGAATTCATTTTAGCTATGTTTATAACAAGCTATTAGTACTGATCACATTATTTGTCGAGGCTCTTATGCTAGCTTTTTCGAATGTATACTATAGTATAGGTCTGACCCCACGATTTTTTTAACTGGAAGTAAAAATTTTGTAACTGGTTTTCCCTCAAATCGATATATTATTAGATTTACACTTATTTTTTACGTTGATGTTGCTGCTTTCATATACCCTCAGTTTGAGCATTGGGTCTAGCTCTACTTTTTCAATTATATTTCATACTTTCATAGAATTAGCCTCCTGCACTGTTTCTATGATCTGATAAATTAGGTTTAACCGTGCACCTCCTTGACTAGATTATGGCCCATTTATACTTTGGGTATGTTACTACTGGTACTACTTA--------------GACATCGGGCCCGAGCTTATACACTTCAACATCTGGCGTCATCTACTAAGATTACTCAACACGCAAGCATAGTTCAAAGCGTAAAATATCCATTATGGATTTGATATCTACTGTAATCATCTAAGCTCTTTCATGACGTTAGTTACCTTAGATATAGTATGTTCATGATATTTTAACATTTTACATTCGCAAGATAAATCCGCTCACCATTTAAACTTAAGAGTTTGCTGATATAGTAGGTCTTATTACGTCACATTAGGCTGTAGTGGTCGTTTATTATTTTTTTTCTTGCTTCTTTTGTCGCTAAATTATAATTTGTACTTTGTCGGCCAATCTATATAGTTGTAAATTGAATGTTGTGTTCGAACAGTCTGGCGTGGAACAATGAAATCGATGTTTTATTATCGTTATCGCTACTTCTTATGATCTTTTCACCACATTAGTAAGTTATAAATAAATTCTTATTTCGTTTCAGAAATATGGAGGGAAGAAATTGTTACCAAAATATAGGTGAGATCAGAACAGTTTATATTTATTTACAAGGTCTACTGACACATTAGTTATGGTAAAGATGAGAAATAGTCACATGCCTTCTTGTTTTCACCCATTTTTGGATTTGTTTTTTTGAAAATTGGTCATGTTATGAATTGAGAGCTATAGTTTTATGTTTTTAGTGATTTGGTTTAAATCTTTTTTAGGTACGAGTTATTTTAGTTAATTTCATAAATGACAAGAGAGCTGGTATCATTCTTTGAAACAATCGTGAATACTCTTTACGGACTAGTTCAGAGGTTAAACATTATGGTTTTACCTGTTTATTCCACAATCTACTCGATTGAGGTAGGTTTTTTTATTATTTCTCTTGTAGCCTTGCTAATTAAATTTAGGAAGTATATTTCACTTGTTTAACTTACTAGTTTCGATATGCTATTTGCAAACTTTACGATGTCACTAACCGAATTTTATATTTATCTGAATGTTAGAAGGCTGATCACTATGCCTTGACTTGATTTTTTCGTTTTTCGAACGCACATCAGAATTTTATATGCTATATAACCAGCCGTACAGGCTGATTTTGTTTAATAAAGTACCGTTTTTTATATATAGCAAATTATATTCGAGATAGTTTTTTTCTTGAACTTTTTGTGTATTGATTGGATCTAGTTTTGTGGCCAAGGTCTAGTTATCTTGGAGAATTAGACTAATCCATCTTTGTTAATGGGGCATATTTGTTATGCATCGTATGAAGTATAAGTTACATGTTATAGATAAATTCTGAAAGTAACTTTATTACTCGTCGTCTAGCATTAGTTTGGAAAAATGATGTCAATTCGAGCACCTCAAAATAGTTTCTGCGCATTTTCTCCCTTTTGGGCCAAATTCTCCACCCCTTGGTCGTCCTTTTCTTAAGATTTTCTATTCGGTGGAGCAAAGTTTACCTCAAAAACCTTTGTGAATAATTAAACTTCATTAGCTATAGTTTTGCTCCATTAAGTGCATAATGGTCTAAGAAATGTTTGGGTAATATAGTCATATTAGTTAGCATTTATCGTGTTGTATTCTTTGAACATCCGTGAATGCTTTTTAAATAATATCGACTTACTTATTATTCGAGTCGTGCCGCTTTTAATTAGTTGTATAGGATACATGCAAGAGTTAATTCACGAATACTTATCTGTGGCTTATAGTCCTCATAGCATCGGTTATCATTTTGTAGTTGAACTTATTACCCAATTATGTTTACAACCCGATATACTCTTTGTTTTTCGCTAGTCATGTATGTAAAACCTTAGAACCTTAATTAGCCTAAACCTGTGGTTTAGAGCAGTTGATTAAACGTTAATCTTATGTTGGAGACGATTATTTCGTGAGTAATCTTTCTTTATAAGGACAACTGTTCTATACGGCTATGAAACTCTGAGGATTGTTATTAGAATTCGAACTGGTCTTTTGGCCTCAGAGACGATGTTTCAATATCCTCATTTTAGTTTAGTACCATTTGAATTACCTGTTTAAATTTTTGTACGCTCAATTAAATTCTGCATCAAGACCAAATTAAAAGTATGATATTTTGCTATACTCAAAATGATAAAAGACCTCATTGATACAATTGATAGTTTATGAAATTCTTATTACTCACTCTAGCAATGATGATTTGGAAACGCAAATTTTGCGCTTCGAAGCTAGATTATGGTGCTACTGTGAATAGTTCGTTTGAGTGGGCAATCAGGGTCAGTTCAAAATGGTAGAATTAGTACACTTACAATCTAATATTTTAAAAAAGTTTTTTAAAAATACTTTCAACAGAGTGTAAAATAGTGTCCTTAGTGCGTTCACCAATCTATTATTTTAATAATTCCACATTTAGGTAAATATGTATTTTACTTTGAAAATGTTCACATAAACTAAATTAGCTGAATAGATAATTTTGTAGATTGTTGACATGATTATGCCCCAAAGTAAAGTGTGTCTTCTATATTCTTATCATCTTAAGCAGATTGTTTGAAT-TTATAAAGATAAATCAGGTTATGTTCGTGATGTTAAGATTTGGACTTTTTATGATCAGCATGAAGCATGTTTCGTTTAAGTT-------------------------------------TAGCATTATACTATATAATAAACTAGTGTCTGTCATTAACCAATATTATAATTTATGAAGCTGGGTATTCTTTCTATTAAACAACCTCTTGGAAAGTTAGACATATGTAAAGAGTTTAGAATAAGTAAATTTTGAATATAGTGCTCTTTTTTGGCTGATTATCTGATTATAGGATATTAAATTAAATAACTATATGTAGGTGTTTCCCGTTTAATTTTATTTAAACTAAATAGTAGCTTAATCACCGTAATCCAAGTGGTATCATTTCGATAAAATTTTTGATGTGATACGTCAGGGATTTTAGAAAAGTTTGCATATGTTGTTATTTTTTTAGTTTTAGAGTTTAGTATATAATCTCGTCATTTATTAGAAAAGAGTGGCATTTAGCGTGTTGTAATAAATATTTTAATCAACTCGTTCGTATATTGAACTTCAGAGGTGGCTCTAATTTGCTTAATTGAGTTCTTAAATGATTAAGATCGTATACGAAATGATATCAATGAAGGTTTGTGAGAATTTTTTTGTCGTAAACGATATACCTGAGTATCCCGAGTTTCCTGATGTATTCTAATTGTTAAAAAAATTATATATGTTATTAGAAGAGTCGATTACTGCCAGTAAATCCGTAGCTCTATTATTCAACTTTATGTTTAGATAAATTTAAATAAATTACTTCTAAAAAACGATAGTAAACTGAGCCCTCATTGTATATCAATATTTAATTTCGAGAATAATTAATTAAGACTAATTGGTAGTATTGATTATCACGAATCATTTAACATATCCTCCTCTAAACAACCAGTAGTCTGTTACCTTCAGTTAAAATTTCAAACATTTAATTGTGCTGCTTTTCGATATATTTCAAAAAATCATCTAACTTATATATGCATGCTTAATTATGAATAATAGGCAATGCTATCTAGCAACAGTCACAAAAAATGTCAAATTCAAAATGGCGAATTTAAACTAGTAGCTCAAATTTTAGTTTGATCCTATTGGTACAAGGCAGGAA-------GAAAAGTAATTACATTTATTAGTTTTTCTACATTTCGACCAATTATATGGGAAGCGATTATCTGAGATGGTCGTCTTTTCAAACCCCGGTTAAATATTTTATCCACCTAATTTTCGTTCTGTTATACGCGCTATGGTGACTTTTTATCATGTTCCATGGTAACGTCCCAAATTTATAGAACTGTCTAATTATCCTGTTTCATTGCTTCAATGTGACTCATTCAATTAGGTAATACGGTCGTTTATACAAGCAGTATCAAGATTCAGTCCACGGCTATTCGTTTCATTTATTCCTTAGTATTTAGGTTTACTTAATAAATGTTATTTTCTCAATATAGAAACTACTTTAATTTTTAATACCTTTCTATGCTAATTGCGTAGTTCTGTGTTGCACTATTCAAATCAATGGCTGATATTCATTAATAAATAATTTGATTTTTGTTATTTGTTAGTTGATTTTAAGAGCATACAAGTTGAGTTTAGTTATATGAACTGAAGGCCGGGCAAGGAACGTGATAAGCCTTTTATCTATACGTATTATACTTTGCTTCTTTCTTTTTACCTACTTTCATTTTTATG-TTGCTTCATTTTATATTGTCTTTTTATAAACTTTTTGTTTTATTATTTTTCCTTTCATTTATTGTACTTCTTCCTTTTATTTTTCTATTTCTCTCTCTTTCTTTACATTTACGTATAAGTGTTTGATAA--AGATTTTATTTAATGTAGTACATTTAATTGATGAAAGTTCACTATTGAGTTATAAATGTTATTGTTGTATGCTGTCTATGGAGATCATTTTTTAAAAAATGTTAACATAACTTCAATGTGTTGTGGTTGCCATCGGCTTGCATTCTGTGTTTAGTTCAAACGAAATGCGGAGTAATCTATTTAAGAGACTAACTATTTTTGGACCTTGGCTCTTCACTCCTATGTAAATAAAGTGAATGCAAGTATACTGCACCACAATTTAACTGTGATGCCTCTTGTATACGGCTTAAATAATTATATTTTTTAAA----------ATTGGATACTTTGTCGCAAGGATGGTTATTTTAACGTTGGTGAAATAGAATAAGTAAATTCCGCTCTTATAAGTAATATCTTTTATGATATGTGACTTTAGGCGGTCCATGTCTTCTTGGCATGGTATTTTTGCTAAAAAGTTTTGATTAATTCCCCACTGACCGCCAAAGAGTTTTTTCTTGACACTCTTTGTTTTGTGTAAATGAATTAGTTCGTAATAATAGAAGAACTCTATTATAATGCGGCTCATTATGATGTTTGGTTGACATTGTTTAAGTTAAACAAAGACACGCAGAGACGAATAAGTTCACCCAGCAGCGGCTATTCTGTGCCGATGCTCTTATTTTGATTAATTTTCTGTAATATCACCACACTCTTAATTATAGCTGCCTGAAGTATCCATTATTTTTATACTTTTCTGCTATATAATGTCTTATTATCATAGTTTAGTCAGATATCTTTGAGAGTTACTCAGCGATAATGACTATCTCTTAGGTTATACAGCCTTATCTCTATTACGTTGTAGGATTTTATAGTTATTTTGAAAATTTTTAGGTGTGGTTTTATAGTAACCCTTTGCGTAAGGCTGTTGCCCGTAATTTGATTTTTGATCACCTTTTCGCCTTAATTCCAATCACACGCGAGTGTTCCTCGTCTTTTTTAAGTAACACAAAAAAACAACAGTAGTGTAGGTTCCTATATTTAAAACCATTAAAGTTTTACATTGGTGAAATATAATCACTGTCGACTTAAAATGTTAGAGTGGTAGCAGTCGGCTTTAGTTTGAACTAGTTTGTTACTTCTTTATCAGTACGGGAAACGCAATTAGTTCTCCGGAACTTATTTATCTTCCTAGCATACTCTTAGAGGTTCAATATCTTTGGAAAAGGCAAAAGTACAAATTTTTTTCTTACGCTTCTTATCTCTGTGACCCGTATCTATACTTACGTTAGTAAATAAATCTTTTGAACTATTATTGGTTATTTCTTAAGTATACATATCGGCGAATTAGATAAATCCGGGAATTAGCGTAATAGAGCTTATGTGGACCTTACGGCGGATTAAATTGATCTTTTATTTTGAAGGTTTCATTTAGTACTGTTAGAGAACTCTTCATATTGGAGAGGTACGACTTACGATTTGTGCGTGGGTATTTACGTATTATTTAAAGAATAGGTAACAAAAAATTTTCGATTTATGACTTTTGAATAATGGTTATGTTACAGGTGTTTCGTATCTGCAAGTAGCATAAATATGATAAATTATAACTAGTTAATTATTTAGAAATGTGTTGTATGAGATTCTGGCTGATAATAGTAACTTTTTCACTGCGGGGTTTTAATGAATAATATTTTGTCTGTAAAGATTAATTAGGAGACATTGACCCTGACTGAAAATTGGT------------TCCCAAACTCATATCAACACTATACTTTATTTCTTAAATTACAAAGAGTGTACTGATCTTAACATTCAAGTTAAGTTATGCAGA-AAGTTTTAAATTATTAGATAGGTCA-CATTAAAATTACAGTTCTCGTATTTTGAT--CTAGTTC------ATGTGTACTCGGGAACAATTTTTGATAAATAGAACGAGCTAAATTTGCGAATCATAACTTTGGAGCTATTTTTTGACAAATCGAGAAGGGGCACTAGTTAAAACATAGTACACGAATTTGAAAACATTATTTTAGAAAGTGTGTTTTCCAGT-TGTTGTTTTAGT------ATATTTGCTGGTACAGGT-TTCTCCTTTAGGAGTGTTACCGT----TAAACTAGCTGTCAATTAGTGTTGTCATGCGATTGTTCACTGATTGTGGCGTAAATT----TATAAATTATATGTTATTATTAGGTTTGTCATTAGGGTTTAAGGCTTTAACAGAATATAGGTGATTTTTTGAAACTTTTAAGAGCAACCACTTTCTGCATACAAACGATTACCTCCTCTTCTTCTTTTTATGGTTAATCGTAA---TTCTTTAGTGACCGAAATAATCTGACATATAAGTGTATTAAGTTTTCCTTTGAGGAA-CAGCAGCCGTAATTGGAACTCTATGAGTATTATTGCTTTAATGTTGACACTTTACTTGTAGAGGGTTCAAATATGGCTTCAGTACTTTTTTTGAATTACTAGCATTAATTTTGACTTTTTCTAGTGTTTCTTATTGCCCCATTGTCTA--CGCATTTCTTCATGTTAAATAACAATGTGTAAAAACA---GAAGTTACCACGTGAAATCCCTTAAAT---ATATAGGAAGAAACATCCTATT-------------ATATTTGCCATTT-------------------------TGACTAAA------ATACGACACG--------------GTAACTGTTTATTAAACTAGTAGAAGTGATTAATATGATTTGGTT----AGTATGACATTTGGTTTTCTAGTATAGTGG-------------TAATTGCAATTGTGGTATTATTATCTCTGCATT----------TACATATTTTAAAAT-----GATTGTTCTCAGTTGTTT-CTATAGTATCTTGACAATTAGCATGGGAGGCGCATTGTCCTCTAATTAGTGTATATATAGCATTCGTTTCACGCATTTGACATAACAGA-------------TTTAAAGTG--AGAGCATTTAAACCGTTTTTACTTAATATTCATGAGCCAGATGACCTTTAGG--------------AGAAATCGC----------TTAAATGGTATGTTTTTAACAGCTTTATTTAAATAATT-------ATCACAGTAAA--AGTTACGTATATTAAAGCAGTCTCATAATTAGCTGA-GGTTAGTAACGTAAAATTG---GTTTACATATTTAAAAACTGTTCAACTGGTTAAAATTTACATATT-----TAGTAGAAAAGTG--AGGGGTTAAAATTTTCTTATCTGTATGATACTAACTGGAATGCAAAAAATCACAATGAAATATTCAATTAAAATATAGTGAATAGATTGTATTTGCTTCGTCATATTATCCA------------------ATTGATTTTAGTATCAGAATTGTTAAACAGTCATTAAAATCTACATTTCCT-----------ACGTTATACTTTTTTATGTAAAGATTCAAGATATATTAAAT----TACATTGTG----ATTTTATGAAAAATAATTA--------AATTACTTTTTTAG--TAATATAAAAAGACTTACAAAGCTATTTCCAGCTATCCGCTATCTACC----TGAGATTCAACAATAGCTCAAAGTCAA--------GAACACACTATGTGTTTATGTGTAAAAGTTTTAATCCTCTGTTATAACGATTGCCCTTTACGTAAAGACTGAACAAATTTGGAGTATGAACACGAACCTCAATAAAGTTTATTAAATCAGTACTGATTCTGCTAAGTGAGAAGCCTTATTAATAGCTAGAATAATTCCGATAAAAAAGTACTTTTAATTACTTCGTAAAATAAATTCCCACTTAAGAAATTTATGGATGACCATTGTACAGT--AGTGATATAATAT--AAGCTACTAACTTTTAATTATATGGGTATTTCTGTAGGCAGCAAAACCAATGTTAGAGTATACCATAGTCCGCAAAGTTACAATTTAATTTTTCTTTTACGAA-----------------AATATAAACAGC-------ATATATTTAACATCCTGAAATTCTTGTTTTAAATCAATATTTGCAGAGAGATCTAATAAATAAAA-GTTCAACACTAATAAAGAAATTATTTTCTTATTTGATACGGCGTAAAAAGGAAGAACACCCAAAGATATACATT------------------------AAACGAGTGTCTAATCATGATCTAGTAATTAGTAAAATACAGTTAA--GACAGTAAGACTTGAAGAAAATATTCATTACATTTTTGTA------------AAATTCAGAAATAACATGCGTTAAATTAACTTTGATACAGTAAACTGTGCACTGACAAAAAATATGTAACAAGGATAAAATTTACAACCTTTAATACTTACTTTCCATACAAAGTGTATAAAGA--------GTTAATAAATAAATAAATAATCCAAGTGTCAGCAGTATTAACTATATTTTCTATATCTGAACCATGATACGACAGACAAAAAATT---TAGTTAAAAATGTCAAGAAAAAATGCAATCT---ACAGTCCTTTATTAAATTTTTAATTGGCTAAGACA--TTATCAACAATTTATTTAGGATACATTCGCACTACACTAGACTAATTGCTAGTTTTATTTCAACTCAGTAGATTGTACTAATTAGTAACATTACACAACCTTATACTTCACTGTTGAATTATCAGTATATCTTTTAATTAAGATCATG-------------CTGCACGCATCAACATAGTAAATAAATTAGAGTAAGGAGCAAAA------TTGGCTGACACCAAACAAGTTTGGCGATGTACATATGATGTTAAAAATGCTACTCTGTTAGGCATTAAACACTGTTTATAAATAAGTATTTTGTTTCTTAGGTACATAATACATTGAGTATATTTTCAGAATGAAAGTGCACCTTCGAATGTTTACGAGTAAGATTGATAGTCATGCTGTAGTTTTATTAGAATAGAATACACGTCATAGAGAGCGTTCTCATAGCA------CTAGATCTCTTCTAATTAACGCCATGTCATACTAGTAACTATCGCGTAAATAAGCTATTTCTAGGCAAATCTGAATTTATGTCTACATTAGACTTCTCTCTGGTTGCGTTAAAAGCTGCT---CGTGAGTTGTCAATAGTCGTATCGTGGGGGCGCAAGGTCTTGATTTACATATGCACAGATCATGGTTTATTTTTGCCGCTTGAGTTTTTGGGGACACCGTGAGACACAGACGTT-----TCCTTTTAAA--ATAGGTCCAAAATG----ATTAATTTGTTCTCCGACGGTTTGATTTATTGGACCATCCT-TGGGTGCAGTTGGAAGAGTGTGACTGGGACGTGTTCGAGTAG-ATTATTCAATTCTAAGTTCAG--AATTTACATTCTCTTTGTGATCAGCTAAGTAAAAAAGTTGTTCTTAGAAAGAAACATTACCTATCAGCGACGATGGGGTTTGTGAACAATTGTTAACTTTTCTCAGAATTGTGTTTGGCTATGAGGGAAATTTTCTCGAGA-----TAAATTACGATTTAATCCATTTTACTGATTGTGGTAGTGCTCTGTACGCATATTTAT---TCGCGGACGACCTTAAAGATAAGGTACTAAACGGTGGTTGATCTTTTCCAGTAAACGTGACCCGTAGAGATAG-TATTTTTAGTACTTAGCAAAGCGCCCGTTGATAAAAAGATTCCCACGAC--TATAGCATG-TACATCCTGCAATAGTACTAGTACTCCCATATAGTAAATTTGTTATAGATGCCATAATGAGCGGAGCTTTTT--TTACGACGTGTTTATACAGCTGCGTCGATGATCT------TAGGCTTTTAAG-----CTAATTTATGTTGTGTCCAATGTGATTCTGCGATTTGCGTTCTGTCATTTCTGTCGTCCTTG-CGCCCTAGATGTTACCTGGAAAATTACTTGAAGACCAGTTTTTCGAGACGCCAAAAAATGCTGAAGGGGTCACTTATTCGATTGCG----TCTCAGACCTACTGGTCGAATTATAGATTTTAA-TATACGTTATCCCCTTCAACTTTGAGCTCTTTTTGTAACCTCGCTCCAATTGCCTAAATTTGGATT--TAACGAGATCACATCTTAATTCAAGTCGCATCTTATACTACTTATTCGCACTTAATAAGAAACTTAATTTATTATGTATTAGGGCGGGTCTCTACGTGTCTA----TTGATAACAGGAAGTTTAGACTGAGGGTACTAATTTTATCAAGTACAATGAGCTTGAGCATATGATATTTA-CAGGAATCCAATACTTTTTGTAATAAGATTGAAGTTAAGTGATGTGTGTATTTTGCAAGTTA--TTGAAGAGATGAGATTGGCCTACTCTTTTTATCTTATTCTTTACTTGAGAACAGCATGGTAACGTGGAATGTGTTATGGTTCGAGTCTATTGAAAATTAAAAGTTTCCCCGAGCTGCTTGCAAATTGGAT---GTCTCCTCGTCAATCCTACTTGATGATATTATAGCTAGAAAAACGCTTGTTTAAACGCGCTTGTTTAAAACGTGCCCAGAAAGTTATAGTGTTTTTAAGTCTTTAGTAAGAATCAACATCTTAGTAGTTGCTACTAAAAGATTTTTGACTTAACGTGTTTTTCATTAACTGCCACACCTGTTAGATTAATAACTGCACAGACCTTTCTAATGCGCGTCGTGTT-----------------TTTTTCTTCTC------TTGGGGTATGGTGATGTGGGAACATTCCTACAAAAAGTTCAAGTACTTTATGTGGTCACCTAAGCTCCGTTAATCTATTTTTTGTTTCAAATCTAATGTAATACTGAAGTTTAAAAGCTCTTATTGATCGAGAGCTTTTTACGCACGTCTAATTAATCTGCAATTTAGGAATACTTATATTTTAATGTGACGAAGTTTTGCTCTGAAGTTAATATATTCCATTATCTGGGAATCAGTTTGCAGCCATAGCGGAAGATTCTGTTTCAGCTACTGTACACTAATGCTTTACTGTTTTATTC-AAAAACCGGACAGAAATCTGTTTTAGAGTTGCAAGTCATGGATATTTCTTGATCTAACAGGTAAAGAAAACCCGAGAGGTACTCATGTTAAGCTGCTATTTCAGCTAGATCTGTGATGCGGCTTTAGTGTAGTTGGCGGTACGGCGAATATCAAACTTAACACTGCTGTATTCACATGCTCTGTATAACTATAGGAGGTTTCAACTTATATACGTCGTGAAGCCAGGTTCGAGTACTTAATTATCTTTTACGTTGTAATGCATCAGAGTAGAGAGGAAAGTCGTAGATACGAGCGTAGTACCTCTTGATTGACTTGTCCTATTTCAATCATTCATTTGGCTACTTAATATGATCCTAATAAGCAGCGGCAGAAATGTCTGATCAGCTCCACTATTTAATATATTTACAGCTATAAGTAAGTGACAAATTAAAGTACTTCTAATCTATAATCTACCTAATATCGATAGTTGTTGATACGCGACTTTGTTTCTGATTACGAGCGTAAAGTTTCTAAGTCCAATATGTACCTCATGCGTCACTTTAGTTCACA-----ATCTACTTTTTTTGAATTATACTATCTTTTTAAACAGTTTGACATTTCGAGGTCTTTTAACGATGTGTGCATACATATTAATTACATTATACGATTGGCTCCGTAATTTCTAATTATCATGCTATTAAACGATTTGTCTCCATCACAATTTAAATTCAATTACGTAGGATATCGTAAACTGCTTTCCTTAGACGAAGTAACAAACTCGATTAACTAAACTCCAGTGTATGAATTAAAAAGCGTTATTGTCTTGGATATTAAAATAACTATTTTAATCGGTCTTGACAAAAGTTATCTATGAGTAAGAAATAATTATAAATAATCCAAAAAATACAGTTATCTAAACAAAAATCTTGAAGACAACGTATGTCGATCAAGTTCAGTCTCATAGAGTTAGAGATATTATTTAGATATATAGCATCTATATTGAAAGACATCGGAAATTGC-GGTTTTTAGATATGTTACTGTTGAATCTTATATAGTGTCTTCTTAGTAAGTTATTTTGACATTTTATCTTTTCCTTGTTTAATAATTTTGTTCTTAGGAATTTTTTAATTTTGAATAACTTAAATTGCAATCTGTTTAAGTCTTTAATTTAAAATATTTGAGCTCATGTGTAACTAG--TTTTATTTATTTGTTTAATTTATCACCATCTTAGACTTGAATTTTGTTATTTTGAAAGTTTATGTTTTCATATCAGCAATGAGAAAAAAATTACTTAATTGATACTTAGTAGTTGGATATTGTTACTATTGTTTTTAAAGGTAACAACCCAGAGTTATTATATGTGCTGGTAAATAACAATTTAATAGTTCTTACTCTTGCATATTTTTGGTAGTTAATTTTAAAATATTGTTTTATTTAATATTTTATCTAAATCGTTAGTAGTAGGATAAAAATGACTAAAGT-------TAGTTTTGTAATACTTTTAAGGGACTTTTTTTCTGCTTGTCTAGTTTGATTGTAACATTTCTGCAACTTTACTAAAGTGTAACAGATATACTATATACTGGTGTATGATACTGGTATTCAATAGTTATGTTTATAATTCTATATTATTTTAAATTTAAAATCATTGATTTCCGTTTTAACATTTGAAGCATTTTTTAAATTATATGTTTATTTAAGTCATAATCATTTTTAGTATTAACTAA-TATCTAATATAAGATATAGTAATTACTGCTATATATTAACAATTACAAATTGCAACAATTTCTAAAAATTTGTTGGTAAATTACAACTTTAGTGCTTTGTATAAACACTATAACGATTTGCACTTTTTTACAGTACAAAACTTATTGAGGCATGGAGCTATTACAAAAAAATTCTATAAAAATTTACTTAA---TCTTGCACTCAACTTAGCCTTTTTGTTTGTAGTAAGTTGTTTTTTATTCTACGTTTGAGAGACGAGCATGTGTGGATGATTTGTACGTTATTAATATGATATTATACCGATTATGACTGACTAAAAGATTTTATAAATT--------------A------GTTTTGAAATCTAAACGTCATCTCTTAGTGATGCTTATACCAACTAACTACTTTCAGTTAAGACGGTTAGCTTTTTCGAGAATATCAACTAGAGTACTATTAGTGGTTATCAACTCGGAAGTCCAAAATTTACTATTCCGGAAAATCTTATACGGGGGACGTATAGTTGCTGACCTTAAGATGTCTATTCTAAAATTAAATTACTAAAGAAACTTATTTTTTTAGGTATCTAGAACCTAGATCTTTGTACACAAAGAGTGGTGCTGACGCCTTTATTCGGGAACATAACTATAATTTATTAAAAACTCCATTGTCATAATCTACTGCCTACTAAACTTCTTCTATTCGGAGTTTAATTTTCCAGCAGGCGTAACCGTCTCAGGTCTAAGGGTTTTAAAAATTAATCTATTTAAAAAATATAGAAAGAAATTTAATGACAGCTACGTTTCACTTTTTTAGAGATTTCTCTATAATTTTTATCTCAAATCGCATTA-TTTTA-----AGATAAGTTTGTAGTTATCATTCATAAAGATGCATATGATTGTAAAGCTTTTGACACCTAGTCGTTATTAGTAATACGCCTTAGGCATATTGTCTATTCTCTCGCATATGTACTGTTATAATATTATTAATTTTTTTCAAAATTTATTTATTACTAATTAATTTCATTTCAAATTCTAGTGGTGGGTGTAGATTTTACTGGATTAAATAACAATCCATTTCTGGAGTTTTACACTTAATCTGATCAGATTCGATATTACATTGGTGTTAATCATGTTGTTGTGTTGGTTATTTTAAGTTTATGAGCGTTGTCAACGTAGGTGATCTAATATTAAATTCTATACTGATTATTAACATTGTTAAGCTGACGTGTTTAAAAATAATTTATCGTCACTATTATATTATTTAAACAAATCCTAACCGTTACTTTAATTTACTGTATTTTGAGATTTAGATGTTCTTTCACTATTTCCTGTTAATTACGTAATGTTTTTTCAGTTTATCGTTAGGAATCTTATA--ATATAT----AAAA---------GATTAGAAATCTTTCAGATAGGCTATAGGTCTTTTTAAACAACAAATAGAAAAACAGAAATTACATCTCAATTATAATGAAATCAATTTATAATTGACTCAACAATAATAATTAATTTCTCTTACTCTCGTTGGTGTATTTCTATTCAATCACTATCTATTAATTTAGTTTAAAATATAAAATA-ATTTATATTTTGTAAATTTGTGTGGTATAGTCTTACTCAAATGAATTTAGAGAAAAAGTTACATGTCATTATTTTCTACAATTAATAATGCGCTG--TCTTACACT--CGTTAATAATGCTAGATTCTTAACATTGCGCTTCAAAGTATGAAGCAAATGAGATTATTTCCTGAAACTCACTGGAGTAATAAGTCGACTGCCCCGAGTTTTACCTTGCCATTTCTAAAGTTACAGGAATGACATTAATGTTACTGTTATTGCAAAATATGAAGAATTAAGAATTTCAATGGAGTTATTTGAGCCTCGATTTAGTTCCTTCAAAAAATTACATTGTGAGGTTTTTCAAGGTTATTAGATATGTCCTTTAAATTATAATTAATTTTAAATGCACTTTACAAATGTAAAAGGAGCAAAGTTTATTTTGTCCATTGAAAGAAAGTAATTTACATCAGAACCATTAGGGAATGGGCCGTAAAACTTAAGTAAGTTTATACTTAACCCTTAGGAAATTGACACTAGAGATTGAGTGTTTTGAGATAATTTCTGATTTGATAAGAGTTTGAAATCATCTGAATTTAGAACACCGTTGAAAAAACGATTATAATTGCTAAAATTATGAGCAACTCTAATCTATGAATAAGGTTGAGAGAATTACAATGGTTAAAATTAGATATTAAAATAACTATTTTAATCGGTCTTGACAAAAGTTATCTATGAGTAAGAAATAATTATAAATAATCCAAAAAATACAGTTATCTAAACAAAAATCTTGAAGACAACGTATGTCGATCAAGTTCAGTCTCATAGAGTTAGAGATATTATTTAGCGTAGTACCTCTTGATTGACTTGTCCTATTTCAATCATTCATTTGGCTACTTAATATGATCCTAATAAGCAGCGGCAGAAATGTCTGATCAGCTCCACTATTTAATATATTTACAGCTATAAGTAAGTGACAAATTAAAGTACTTCTAATCTATAATCTACCTAATATCGATAGTTGTTGATACGCGACTTTGTTTCTGATTACGAGCGTAAAGTTTCTAAGTCCAATATGTACCTCATGCGTCACTTTAGTTCACA-----ATCTACTTTTTTTGAATTATACTATCTTTTTAAACAGTTTGACATTTCGAGGTCTTTTAACGATGTGTGCATACATATTAATTACATTATACGATTGGCTCCGTAATTTCTAATTATCATGCTATTAAACGATTTGTCTCCATCACAATTTAAATTCAATTACGTAGGATATCGTAAACTGCTTTCCTTAGACGAAGTAACAAACTCGATTAACTAAACTCCAGTGTATGAATTAAAAAGCGTTATTGTCTTGGAATACACGTCATAGAGAGCGTTCTCATAGCACTAGATCTCTTCTAATTAACGCCATGTCATACTAGTAACTATCGCGTAAATAAGCTATTTCTAGGCAAATCTGAATTTATGTCTACATTAGACTTCTCTCTGGTTGCGTTAAAAGCTGCTCGTGAGTTGTCAATAGTCGTATCGTGGGGGCGCAAGGTCTTGATTTACATATGCACAGATCATGGTTTATTTTTGCCGCTTGAGTTTTTGGGGACACCGTGAGACACAGACGTTTCCTTTTAAA--ATAGGTCCAAAATGATTAATTTGTTCTCCGACGGTTTGATTTATTGGACCATCCTTGGGTGCAGTTGGAAGAGTGTGACTGGGACGTGTTCGAGTAGATTATTCAATTCTAAGTTCAGAATTTACATTCTCTTTGTGATCAGCTAAGTAAAAAAGTTGTTCTTAGAAAGAAACATTACCTATCAGCGACGATGGGGTTTGTGAACAATTGTTAACTTTTCTCAGAATTGTGTTTGGCTATGAGGGAAATTTTCTCGAGATAAATTACGATTTAATCCATTTTACTGATTGTGGTAGTGCTCTGTACGCATATTTAT---TCGCGGACGACCTTAAAGATAAGGTACTAAACGGTGGTTGATCTTTTCCAGTAAACGTGACCCGTAGAGATAGTATTTTTAGTACTTAGCAAAGCGCCCGTTGATAAAAAGATTCCCACGAC--TATAGCATGTACATCCTGCAATAGTACTAGTACTCCCATATAGTAAATTTGTTATAGATGCCATAATGAGCGGAGCTTTTT--TTACGACGTGTTTATACAGCTGCGTCGATGATCTTAGGCTTTTAAGCTAATTTATGTTGTGTCCAATGTGATTCTGCGATTTGCGTTCTGTCATTTCTGTCGTCCTTGCGCCCTAGATGTTACCTGGAAAATTACTTGAAGACCAGTTTTTCGAGACGCCAAAAAATGCTGAAGGGGTCACTTATTCGATTGCGTCTCAGACCTACTGGTCGAATTATAGATTTTAATATACGTTATCCCCTTCAACTTTGAGCTCTTTTTGTAACCTCGCTCCAATTGCCTAAATTTGGATT--TAACGAGATCACATCTTAATTCAAGTCGCATCTTATACTACTTATTCGCACTTAATAAGAAACTTAATTTATTATGTATTAGGGCGGGTCTCTACGTGTCTATTGATAACAGGAAGTTTAGACTGAGGGTACTAATTTTATCAAGTACAATGAGCTTGAGCATATGATATTTA-CAGGAATCCAATACTTTTTGTAATAAGATTGAAGTTAAGTGATGTGTGTATTTTGCAAGTTA--TTGAAGAGATGAGATTGGCCTACTCTTTTTATCTTATTCTTTACTTGAGAACAGCATGGTAACGTGGAATGTGTTATGGTTCGAGTCTATTGAAAATTAAAAGTTTCCCCGAGCTGCTTGCAAATTGGAT---GTCTCCTCGTCAATCCTACTTGATGATATTATAGCTAGAAAAACGCTTGTTTAAACGCGCTTGTTTAAAACGTGCCCAGAAAGTTATAGTGTTTTTAAGTCTTTAGTAAGAATCAACATCTTAGTAGTTGCTACTAAAAGATTTTTGACTTAACGTGTTTTTCATTAACTGCCACACCTGTTAGATTAATAACTGCACAGACCTTTCTAATGCGCGTCGTGTT-----------------TTTTTCTTCTC------TTGGGGTATGGTGATGTGGGAACATTCCTACAAAAAGTTCAAGTACTTTATGTGGTCACCTAAGCTCCGTTAATCTATTTTTTGTTTCAAATCTAATGTAATACTGAAGTTTAAAAGCTCTTATTGATCGAGAGCTTTTTACGCACGTCTAATTAATCTGCAATTTAGGAATACTTATATTTTAATGTGACGAAGTTTTGCTCTGAAGTTAATATATTCCATTATCTGGGAATCAGTTTGCAGCCATAGCGGAAGATTCTGTTTCAGCTACTGTACACTAATGCTTTACTGTTTTATTC-AAAAACCGGACAGAAATCTGTTTTAGAGTTGCAAGTCATGGATATTTCTTGATCTAACAGGTAAAGAAAACCCGAGAGGTACTCATGTTAAGCTGCTATTTCAGCTAGATCTGTGATGCGGCTTTAGTGTAGTTGGCGGTACGGCGAATATCAAACTTAACACTGCTGTATTCACATGCTCTGTATAACTATAGGAGGTTTCAACTTATATACGTCGTGAAGCCAGGTTCGAGTACTTAATTATCTTTTACGTTGTAATGCATCAGAGTAGAGAGGAAAGTCGTAGATACGAGTACATAATACATTGAGTATATTTTCAGAATGAAAGTGCACCTTCGAATGTTTACGAGTAAGATTGATAGTCATGCTGTAGTTTTATTAGAATA
>Quercus aquifolioides codon 3
--GTATAGACACACAGTCCTCGACCTACTTCTAGTCTGGCTCAGCATTATTTTCTTTTGGTTTTTTATTTATATCATTTTTTCTTTTTATATGCTCAAGATTCTTAGACTCTTTGATTACCATTATTTGTTGGATTCTGTGCTGTTTATATATTTATCTCGATCTTAACTTCTGTAATTTTCCCGTACGTGCCCTGCATCGATATTACCTCACTTGTTCGATTTGCGACAATATTCATCACTAGGATTTCATTTTTTCAGTCATTTCCTTTTATCCAGTGTAATCGCCTATCCTGTCCATTCTCCATATTTATTATTCGTTTTTTTCTTGATGTATTTTTCTACATTCATTTATAAG--GATAATAACTATGATCCACATCTGATTTATTTTTTATA-CGGGATATTTTATTAGTAACATTAGTAGTTGATTTTTTAATATTGCCGTGTTATAAAATACTGATATTAAAATTAAGAACAATCTAACTTAATCTAGAGCATATTGGTAAACCTCTGAAGTACTTCGGATTTTGTAGGCTTTGTTTTCTTTTATATTCTTAATTGATTACATTTTATACACCCTTCTCATTTAAAATTACTTAACTATAAAATTCACTTTTTGCCACTCGTTCGTTTATAAAATGTCACATTAGTAGATCTCTAGATTTTAGTCGATCT--ACAACGTCCTTGTC--TATTAATTAGGGTAGAATATAATTTCTACTAATATTTGTAAGTAGATTCAAGTATTGGTGCTAGTTGTCTATGTACATTTTTCCACAAAGTGTAAATATGTTTTATGCTACATTACTTAAAGTGACCAACTCGAGGTTTGCCAATCTTGAGATCGATGTGTTTCCTTGCTCAA---GTTCT---TGCTTTTTTTTTATTTCCAAGCGTTTTGTACATTGAAATGCTTCATTTGATTATTAAGTTTAATTCAAGACTTTCTCCACATTTAAGTTATAGAGACTAGTATTTTTGATTGATTAAAGTATCTCATAACCCTCTTTTTTAAGGTAAAATAGTAACTTGTGAATTCTTAAGTCTGGCAAATTAAAAAATTGACACGTTATTTATCAGATTTTATATATTATGATAAGTTTTTGATCATGCTAAATTTCTGGCTAATTGAAATTGTGGCTAAAACATGTCTAAGATAATCTCTTTAGATTGTGAGTTAAAGAAGACGTGACAGGTTGTAAACCTTTAAATGTATTGCTAACTACTTTTTCAAAGTTCAGTTAAAAGGTCATTAATTTTGTAATGAACTAATGTATAATGTTAAATGCAGATTATTTTTTACATATCATCACCTACTTACATCTCGGTCCCAAATCTATACGAAACCAAAAAGAACAAAACTAACGTTCTATTGTAGAATAAACGGCAATAACTCGGAAGAGTTTTAGTTTTTAAATAGAGATCTGAGTTAAGTAGGCAACATTCGACTGAAACTGACTTAAAGACTATGGGAAGATACTTCTCGTAGACCGTCGTTCTTAAATAATATAGCCAGTTTAGAG-----ATTAATTAAGGCGGTTATAAAACGACTAGGAACGATAGAGAGAGTGTGGTACTTAAAAGGCGTTATTATGAACATCATACTTTAAAAGTTACAAGTCAACAAATAATGTTTGCCGATATCCTTTTCGTGGGAAACTGGTAGTTCTCTTTTGGCCGTTTTATGTTATTTGCATAAGCGAGCGGGAAAATTAGTTGTTGATAATTAGTAGAATATGTCTTAGTT--------AATTCCAAACACTACTGACCATCTGAAATTACTCAATTTTGTATTCAATACTATTTTAACTTTCTGTCCATTTACTATGCATGTCAACTAGTCTTATGTATTTTGTGGTTTATGACAGATTGAACGTATTATTTTTATACGAAATCTGTTTAAAATTTTACTAATACTACTTTAATCAACAATTTATCATAATTAAATTTTTTAATAGTTACCGATAATACTTATTTTATATGTTACACGGTTTAGAAATGCCTGAAGGAAATTTTTTTTAGTTAGATTCTAGTATTTTATTTATCTTAAATTTATTTAATGAGACATTTCATAACTAAAGTAAGCTTTTTTAAGACTGAGTGTTGAGATTGCGCGAGAAGGGACTTTGAATATGGGAAATCGAATGCGCATGTAACTTAACTTGAAATGTTAATGTGATAGTTACTATTCATCTTTGCAATTCGATACAATTCAAATATTGTTTTTAATTAGGATGAAGCTGCTCTAGATATCTAATTCAAATCCAGATAACTGTAAGCCGCGACTTACTAAATTTTAAATTGAGACATGAAATGTGAACTTTATACAAAAAAACTGAGTTATATGAAAGTTTTGGTTTTTAATGGTTGATAATATAACAAATGAGAGGTAAAAGCTACTACTATAAGTAAATATTCCACAAATATTTAAAATTATTACATGATTACTTATAATTTTCATTTGTTATGGAGAGTTAAAATTTAAATTATGCGACTCTATATTGTATCTATACTAAAAATTACTTTTTTATGCCAATTCATTTTGCGCAGAATATTCGTATTGACCTAAAAACTTCCAACAGTTAATAACTCTAATACTATATTCATATTGTCTTATTACGTATTGTATTACGCTTGAATTTACACTATAAAAATTTGTCGACTATTTAGGTAATTTTCAGAAGCGTCTACTAGATACCTATCAAAATTAGAAAATACCTTACTTGTAGTATATCTTTTTTAAACTTTGAATTTAAAAACTTATCTTAAAAACGTTTTAATTAGT---TTTAATTTTCCATTTAGAGAAATACCTAAAGTACAAAGAGTTCTTGTAACATTTTTAATTTTTTTTTACAAGTACTGATGTAGGTCCCAGGTGTGTAACAAGGAACAGAATATTCTCGAATTGAATTCAGAGCTTCTAATAACTATAACAGCAGCAGGAAAAGTATACTTATCTTTAGGTGACACTTCGCGTAGAAATTGAAAAAGATGCTCAGCATCGAGTTTGTACACATGAGCTATAAATCCGTGGCAGTTGATATCTTCTTCTCAATGATTAATTAATGTTAGGTGAACAATTTCAGCCTCTTAATATTGTATCGACTAG-ACTTGTCAAGATGATAAGCTTGGACCCTCTATTTTTCGAGTAAATCATAA--TTTGGGGGTGACATTATGAATTTTAGTACCTAATCTTAAAAAAGAATTATATGTCGATAAAAACTATGTTT-ATCTAATTTGCGATCTAATCT--CAGTTAGTATTAGTATTGTTTTTTCTGCTCCTGTACTGTGTTC----TTTTTAAGTAATCTGGTTTATATACACAGCAAGTATATTATCTAAAAATATTGCTGAACTTCTTAACTCAATAATATATAAGATGTAGATTAAGAAGAAGTGTTAAGGCAAGAGGTGCGTAAATTATTGACGTTTGATAGAGTCTGTTGCAATTATGGGGTTTATAATTGTAAAAAGGTAAGAGTTTTACAAGTAGGGGAAAGCTGAAGCTCATCAGAAGAATATTATTACAATTAATTATAAACTCGTTCTGGATGAGCTTAGGGACTTGACCAAGATAGATCCTTGACACTAACGAAGATTGCCCAAATTTCTAGTACTAGAAATA-------GGTTCAGCTGTATAACATAATTTAAATTGCTACATTGGATAGGAAGTTTTCACTATAATAGTTAATTGGAATGTCTTATTAACGTAAACTTTTAACACACGTTGAAACAGCTCAGACAACTGGTGGTTTTTCGTTATATTAAAAAGACCT-CATTTTTGCATAATTCAAAATACATACACGACCCATCTTCACCTATATAAGTTAATTAAAAACTGTGATTATTGGAAGAAAGAAGCGTTGGATAGTAAAGTTGTACCAATGCTTAATAAAAGGTATAAATTTCGGAGCTGACGTAAGCGTTTATTAATTTGCTTTCTAAAATAGAGGAAAGTGGAGAAATGTATTTTACCAAAGGCTTTGTCGGTGTATACAGAATCGTGTCAGGTTGTTTCTCGTCCTAATATAGTCAAAAATCGATATTTATAATTTGCGATTGTATGAAGATAGAATGATGGGCCAGGTAATTGTAACAGACCCTAGAGCTTTATAATTGACTATTTGTAGGTTATATGGTAGGGTATGTTTGTAGTATTGTATCAACATGTTGCTAAGCGTCATTTATGTTATTCATTATAAGTCTCTGTGAAAACTTTTCTTATATTTGAACTATTTAGCGGAACACTTTAAATTCATCTATGTTTTGTTGCCAAAATAAAATTTACTACTTTTTTTTAACAATCAGGCGCC-----ATTCGGTGTATGAGTAATGTTAAATAGTTGCTTGCAAAATTGTAAGATATAATATAATGAATAGAAGGAAAGTTATAGCATTTAATACGAATGACTATGAAACTTTACTTAGTCGATTAATAACATGCTAAGACCTCTCGAAGCTCATGTTACCAAATGGGAAAAGTTAGAGAGTTGTGAAAATTATAAATGTGCAAATAGTTCCTATTGTCGTTGGAAATGAAATCTGGTTAATTTACATGATTACATGAAAGACTAAATAAAGTTCATGCGAGTTTATGCTATGAGATAGATGTTGTAGATAGTATCTGTTGATATTGTAGTCAATACAGTGTTAATGTAATACAATGTAGAATTGTAATATAAACTTATTCAACCATATGTATTAAGAATTGAAGTTGCTAAGATATTTTGAATCTTTCTGCTCATCGTAACTTACTACAATTGATTTGGCAACATTACTGAAAAGGGTTAAATACACTTAAAATTGGGTATTAAGGTTGTACTAACGCTAGAGATTATTTCCATTTTATCCTTTCATTTGTATAGTTTGATGATATCGCAGTTTATGGACAGTATAGTCTATACGAGCTTCTTCGATAGC---GGTGGTTACTAATGTATTCATTTGTAAGGTGATACCAGAATAGTCTTATCCATTGAACAAATTGAGGTCTTATGACTCGTAATATTTTTTCAGATATGTTGACCCTAACTTAAGTCACCATATACATATGGGGTGCAGCTTAATAAGTGGAAAGGTCGGCAAAACATCTGACTAAATTAAACATTGTATTTGGGCGAGATCTTTAAATTATTAGATAAAATTACTAGTATGTCTAATGTAATGGTGATAACTTGCCCAAAATAAGTAGGATATGCGAGGTGATATTAAATTTGATAAGTGAAAGTTAATACTGAAATAGATCCGTGAACAAGTAAGGTTTGGTTAAAGTTCGAATTATTTAATATCCATTATTAAACTAAGTGAAAGGAAAGGTGTAAGTTTTTTAAGGTTTATTTTATCAAATTTACTAAAATATGTGAATTAACTAAAATGTGATTTCTATGGCCGGTGGATA---GTAATCTGTTAGACTATTTACAAGTATACGGAATTCATTTTAGCTATGTTTATAACAAGCTATTAGTACTGATCACATTATTTGTCGAGGCTCTTATGCTAGCTTTTTCGAATGTATACTATAGTATAGGTCTGACCCCACGATTTTTTTAACTGGAAGTAAAAATTTTGTAACTGGTTTTCCCTCAAATCGATATATTATTAGATTTACACTTATTTTTTACGTTGATGTTGCTGCTTTCATATACCCTCAGTTTGAGCATTGGGTCTAGCGCTACTTTTTCAATTATATTTCATACTTTCATAGAATTAGCCTCCTGCACTGTTTCTATGATCTGATAAATTAGGTTTAACCGTGCACCTCCTTGACTAGATTATGGCCCATTTATACTTTGGGTATGTTACTACTGGTACTACTTAGGACGTAGGCGCCCGACATCGGGCCCGAGCTTATACACTTCAACATCTGGCGTCATCTACTAAGATTACTCAACACGCAAGCATAGTTCAAAGCGTAAAATATCCATTATGGATTTGATATCTACTGTAATCATCTAAGCTCTTTCATGACGTTAGTTACCTTAGATATAGTATGTTCATGATATTTTAACATTTTACATTCGCAAGATAAATCCGCTCACCATTTAAACTTAAGAGTTTGCTGATATAGTAGGTCTTATTACGTCACATTAGGCTGTAGTGGTCGTTTATTATTTTTTTTCTTGCTTCTTTTGTCGCTAAATTATAATTTGTACACTGTCGGCCAATCTATATAGTTGTAAATTGAATGTTGTGTTCGAACAGTCTGGCGTGGAACAATGAAATCGATGTTTTATTATCGTTATCGCTACTTCTTATGATCTTTTAACCACATTAGTAAGTTATAAATAAATTCTTATTTCGTTTCAGAAATATGGAGGGAAGAAATTGTTACCAAAATATAGGTGAGATCAGAACAGTTTATATTTATTTACAAGATCTACTGACACATTAGTTATGGTAAAGATGAGAAATAGTCACATGCCTTCTTGTTTTCACCCATTTTTGGATTTGTTTTTTTGAAAATTGGTCATGTTATGAATTGAGAGCTATAGTTTTATGTTTTTAGTGATTTGGTTTAAATCTTTTTTAGGTACGAGTTATTTTAGTTAATTTCATAAATGACAAGAGAGCTGGTATCATTCTTTGAAACAATCGTGAATACTCTTTACGGACTAGTTCAGAGGTCAAACATTATGGTTTTACCTGTTTATTCCACAATCTACTCGATTGAGGTAGGTTTTTTTATTATTTCTCTTGTAGCCTTGCTAATTAAATTTAGGAAGTATATTTCACTTGTTTAACTTACTAGTTTCGATATGCTATTTGCAAACTTTACGATGTCACTAACCGAATTTTATATTTATCTGAATGTTAGAAGGCTGATCACTATGCCTTGACTTGATTTTTTCGTTTTTCGAACGCACATCAGAATTTTATATGCTATATAACCAGCCGTACAGGCTGATTTTGTTTAATAAAGTACCGTTTTTTATATATAGCAAATTATATTCGAGATAGTTTTTTTCTCGAACTTTTTGTGTATTGATTGGATCTAGTTTTGTGGCCAAGGTCTAGTTATCTTGGAGAATTAGACTAATCCATCTTTGTTAATGGGGCATATTTGTTATGCATCGTATGAAGTATAAGTTACATGTTATAGATAAATTCTGAAAGTAACTTTATTACTCGTCGTCTAGCATTAGTTTGGAAAAATGATGTCAATTCGAGCATCTCAAAATAGTTTCTGCGCATTTTCTCCCTTTTGGGCCAAATTCTCCACCCCTTGGTCGTCCTTTTCTTAAGATTTTCTATTCGGTGGAGCAAAGTTTACCTCAAAAACCTTTGTGAATAATTAAACTTCATTAGCTATAGTTTTGCTCCATTAAGTGCATAATGGTCTAAGAAATGTTTGGGTAATATAGTCATATTAGTTAGCATTTATCGTGTTGTATTCTTTGAACATCCGTGAATGCTTTTTAAATAATATCGACTTACTTATTATTCGAGTCGTGCCGCTTTTAATTAGTTATATAGGATACATGCAAGAGTTAATTCACGAATACTTATCTGTGGCTTATAGTCCTCATAGCATCGGTTATCATTTTGTAGTTGAACTTATTACCCAATTATGTTTACAACCCGATATACTCTTTGTTTTTCGCTAGTCATGTATGTAAAACCTTAGAACCTTAATTAGCCTAAACCTGTGGTTTAGAGCAGTTGATTAAACGTTAATCTTATGTTGGAGACGATTATTTCGTGAGTAATCTTTCTTTATAAGGACAACTGTTCTATACGGCTATGAAACTCCGAGGATTGTTATTAGAATTCGAACTGGTCTTTTGGCCTCAGAGACGATGTTTCAATATCCTCATTTTAGTTTAGTACCATTTGAATTACCTGTTTAAATTTTTGTACGCTCAATTAAATTCTGCATCAAGACCAAATTAAAAGTATGATATTTTGCTATACTCAAAATGATAAAAGACCTCATTGATACAATTGATAGTTTATGAAATTCTTATTACTCACTCTAGCAATGATGATTTGGAAACGCAAATTTTGCGCTTCGAAGCTAGATTATGGTGCTACTGTGAATAGTTCGTTTGAGTGGGCAGTCAGGATCAGTTCAAAATGGTAGAATTAGTACACTTACAATCTAATATTTTAAAAAAGTTTTTTAAAAATACTTTCAACAGAGTGTAAAATAGTGTCCTTAGTGCGTTCACCAATCTATTATTTTAATAATTCCACATTTAGGTAAATATGTATTTTACTTTGAAAATGTTCACATAAACTAAATTAGCTGAATAGATAATTTTGTAGATTGTTGACATGATTATGCCCCAAAGTAAAGTGTGTCTTCTATATTCTTATCATCTTAAGCAGATTGTTTGAAT-TTATAAAGATAAATCAGGTTATGTTCGTGATGTTAAGATTTGGACTTTTTATGATCAGCATGAAGCATGTTTCGTTTAAGTT-------------------------------------TA-------------------------GTCTGTCATTAACCAATATTATAATTTATGAAGCTGGGTATTCTTTCTATTAAACAACCTCTTGGAAAGTTAGACATATGTAAAGAGTTTAGAATAAGTAAATTTTGAATATAGTGCTCTTTTTTGGCTGATTATCTGATTATAGGATATTAAATTAAATAACTATATGTAGGTGTTTCCCGTTTAATTTTATTTAAACTAAATAGTGGCTTAATCACCGTAATCCAAGTGGTATCATTTCGATAAAATTTTTGATGTGATACGTCAGAGATTTTAGAAAAGTTTGCATATGTTGTTATTTTTTTAGTTTTAGAGTTTAGTATATAATCTCGTCATTTATTAGAAAAGAGTGGCATTTAGCGTATTGTAATAACTATTTTAATCAACTCGTTCGTATATTGAACTTCAGAGGTGGCTCTAATTTGCTTAATTGAGTTCTTAAATGATTAAGATCGTATACGAAATGATATCAATGAAGGTTTGTGAGAATTTTTTTGTCGTAAACGATATACCTGAGTATCCCGAGTTTCCTGATGTATTCTAATTGTTAAAAAAATTATATATGTTATTAGAAGAGTCGATTACTGCCAGTAAATCCGTAGCTCTATTATTCAATTTTACGTTTAGATAAATTTAAATAAATTACTTCTAAAAAACGGTAGTAAACTGAGCCCTCATTGTATATCAATATTTAATTTCGAGAATAATTAATTAAGAATAATTGGTAGCATTGATTATCACGAATCATTTAACATATCCTCCTCTAAACAATCAGTAGTCTGTTACCTTCAGTTAAAATTTCAAACATTTAGTTGTGCTGCTTTTCGATATATTTCAAAAAATCATCTAGCTTATATATGCATGCTTAATTATGAATAATAGGCAATGCTATCTAGCAACAGTCACAAAAAAGGTCAAATTCAAAATGGCGAATTTAAACTAGTAGCTCAAATTTTAGTTTGATCCTATTGGTACAAGGCAGGAAGTTGGATGAAAAGTAATTACATTTATTAGTTTTTCTACATTTCGACCAATTATATGCGAAGCGATCATCTGAGATGGTCGTCTTTTCAAACCCCGGTTAAATATTTTATCCACCTAATTTTCGTTCTGTTATACGCGCTATGGTGACTTTTTATCATGTTCCATGGTAACGTCCCAAATTTATAGAACTGTCTAATTATCCTGTTTCATTGCTTCAATGTGACTCATTCAATTAGGTAATACAGTCGTTTATACAAGCAGTATCAAGATTCAGTCCACGGCTATTCGTTTCATTTATTCCTTAGTATTTAGGTTTACTTAATAAATGTTATTTTCTCAATATAGAAACTACTTTAATTTTTAATACCTTTCTATGCTAATTGCGTAGTTCTGTGTTGCACTATTCAAATCAATGGCTGATATTCATTGATAAATAATTTGATTTTTGTTATTTGTTAGTTGATTTTAAGAGCATACAAGTTGAGTTTAGTTATATGAACTGAAGGCCGGGCAAGGAACGTGATAAGCCTTTTATCTGTACGTATTATACTTTGTTTCTTTCTTTTTACCTACTTTCATTTTTATGTTTGATTCATTTTATATTGTCTTTTTATAAACTTTTTGTTTTATTATTTTTCCTTTCATTTATTGTACTTCTTCCTTTTATTTTTCTATTTCTCTCTCTTTCTTTACATTTACGTATAAGTGTTTGATAA--AGATTTTATTTAATGTAGTACATTTAATTGATGAAAGTTCACTATTGAGTTATAAATGTTATTGTTGTATGCTGTCTATGGAGATCAGTTTTTAAAAAATGTTAACATAACTTCAATGTGTTGTGGTTGCCATCGGCTTGCATTCTGTGTTTAGTTCAAACGAAATGCGGAGTAATCTATTTAAGAGACTAACTATTTTTGGACTTTGGCTCTTCACTCCTATGTAAATAAAGTGAATGCAAGTATACTGCACCACAATTTAACTGTGATGCCTCTTGTATACGGCTT-AATAATTATATTTTTTAAA----------ATTGGATACTTTGTCGCAAGGATGGTTATTTTAACGTTGGTGAAATAGAATAAGTAAATTCCGCTCTTATAAGTAATATCTTTTATGATATGTGACTTTAGGCGGTCCATGTCTTCTTGGCATGGTATTTTTGCTAAAAAGTTTTGATTAATTCCCCACTGACCGCCAAAGAGTTTTTTCTTGACACTCTTTGTTTTGTGTAAATGAATTAGTTCGTAATAATAGAAGAAATCTATTATAATGCGGCTCATTATGATGTTTGGTTGACATTGTTTAAGTTAAACAAAGACACGCAGAGACGAATAAGTTCACCCAGCAGCGGCTATTCTGTGCCGATGCTCTTATTTTGATTAATTTTCTGTAATATCACCACACTCTTAATTATAACTGCCTGAAGTATCCATTATTTTTATACTTTTCTGCTATATAATGTCTTATTATCATAGTTTAGTCAGATATCTTTGAGAGTTACTCAGCGATAATGACTATCTCTTAGGTTATACAGCCTTATCTCTATTACGTTGTAGGATTTTATAGTTATTTTGAAAATTTTTAGGTGTGGTTTTATAGTAACCCTTTGCGTAAGACTGTTGCCCGTAATTTGATTTTTGATCACCTTTTCGCCTTGATTCCAATCACACGCGAGTGTTCCTCGTCTTTTTTAAGTAACACAAAAAAACAACAGTAGTGTAGGTTCCTATATTTAAAACCATTAAAGTTTTATATTGGTGAAATATAATCACTGTCGACTTAAAATGTTAGAGTGGTAGCAGTCGGCTTTAGTTTGAACTAGTTTGTTACTTCTTTATCAGTACGGGAAACGCAATTAGTTCTCCGGAACTTATTTATCTTCCTAGCATACTCTTAGAGGTTCAATATCTTTGGAAAAGGCAAAAGTACAAATTTTTTTCTTACGCTTCTTATCTCTGTGACCCGTATCTATACTTACGTTAGTAAATAAATCTTTTGAACTATTATTGGTTATTTCTTAAGTATACATATCGGCGAATTAGATAAATCCGGGAATTAGCGTAATAGAGCTTATGTGGACCTTACGGCGGATTAAATTGATCTTTTATTTTGAAGGTTTCATTTAGTACTGTTAGAGAACTCTTCATATTGGAGAGGTACGACTTACGATTTGTGCGTGGGTATTTACGTATTATTTAAAGAATAGGTAACAAAAAATTTTCGATTTATGACTTTTGAATAATGGTTATGTTACAGGTGTTTCGTATCTGCAGGTAGCATAAATATGATAAATTATAACTAGTTAATTATTTAGAAATGTGTTGTATGAGATTCTGGCTGATAATATTCACTTTTTCACTGCGGGGTTTTAATGAATAATATTTTGTCTGTAAAGATTAATTAGGAGACATTGACCCTGACTGAAAATTGGT------------TCCCAAACTCATATCAACACTATACTTTATTTCTTAAATTACAAAGAGTGTACTGATCTTAACATTCAAGTTAAGTTTGGAACATAAGTTTTAAATTATTAGATAGGTCA-CATTAAAATTACAGTTCTCGTATTTTGAT--CTAGTTC------ATGTGTACTCGGGAACAATTTTTGATAAATAGAACGAGCTAAATTTGCAAATCATAACTTTGGAGCTATTTTTTGACAAATCGAGAAGGGGCACTAGTTAAAACATAGTACACGAATTTGAAAACATTATTTTAGAAAGTGTGTTTTCCAGT-TGTTGTTTTAGT------ATATTTGCTGGTCCAAGT-TTCTCCTTTAGGAGTGTTACCGT----TAAACTAGCTGTCAATTAGTGTTGTCATGCGATTGTTCACTGATTGTGGCGTAAATT----TATAAATTATATGTTATTATTAGGTTTGTCATTAGGGTTTAAGGCTTTAACAGAATATAGGTGATTTTTTGAAACTTTTAAGAGCAACCACTTTCTGCATACAAACGATTACCTCCTCTTCTTCTTTTTATGGTTAATCGTAA---TTCTTTAGTGACCGAAATAATCTGACATATAAGTGTATTAAGTTTTCCTTTGAGGAA-CAGCAGCCGTAATTGGAACTCTATGAGTATTATTGCTTTAATGTTGACACTTTACTTGTAGAGGGTTCAAATATGGCTTCAGTACTTTTTTTGAATTACTAGCATTAATTTTGACTTTTTCTAGTGTTTCTTATTGCCCCATTGTCTA--CGCATTTCCTCATGTTAAATAACAATGTGTAAAAACA---GAAGTTACCACGTGAAATCCCTTGAAT---ATATAGGAAGAAACATCCTATT-------------ATATTTGCCATTT-------------------------TGACTAAA------ATACGACACG--------------GTAACTGTTTATTAAACTAGTAGAAGTGATTAATATGATTTGGTT----AGTATGACATTTGGTTTTCTAGTATAGTGG-------------TAATTGCAATTGTGGTATTATTATCTCTGCATT----------TACATATTTTAAAAT-----GATTGTTCTCAGTTGTTT-CTATAGTATCTTGACAATTAGCATGGGAGGCGCATTGTCCTCTAATTAGTGTATATATAGCATTCGTTTCACGCATTTGACATAATAGA-------------TTTAAAGTG--AGAGCATTTACACCGTTTTTACTTAATATTCATGAGCCAGATGACCTTTAGG--------------AGAAATCGC----------TTAAATGGTATGTTTTTAACAGCTTTATTTAAATAATT-------ATCACAGTAAA--AGTTACGTATATTAAAGCAGTCTCATAATTAGCTGA-GGTTAGTAACGTAAAATTG---GTTTACATATTTAAAAACTGTTCAACTGGTTAAAATTTACATATT-----TAGTAGAAAAGTG--AGGGGTTAAAATTTTCTTATCTGTATGATACTAACTGGAATGCAAAAAATCACAATGAAATATTCAATTAAAATATAGTGAATAGATTGTATTTGCTTCGTCATATTATCCG------------------ATTGATTTTAGTATCAGAATTGTTAAACAGTCATTAAAATCTACATTTCCT-----------ACGTTATACTTTTTTATGTAAAGATTCAAGATGTATTAAAT----TACATTGTG----ATTTTATGAAAAATAATTA--------AATTACTTTTTTAG--TAATATAAAAAGACTTACAAAGCTATTTCCAGCTATCCGCTATCTACC----TGAGATTCAACAATAGCTCAAAGTCAA--------GAACACACTATGTGTTTATGTGTAAAAGTTTTAATCCTCTGTTATAACGATTGCCCTTTACGTAAAGACTGAACAAATTTGGAGTATGAACACGAACCTCAATAAAGTTTATTAAATCAGCACTGATTCTGCTAAGTGAGAAGCCTTATTAATAGCTAGAATAATTCCGATAAAAAAGTACTTTTAATTACTTCGTAAAATAAATTCCCACTTAAGAAGTTTATGGATGACCATTGTACAGT--AGTGATATATTAT--AAGCTACTAACTTTTAATTATATGGGTATTTCTGTAGGCAGCAAAACCAATGTTAGAGTATACCATAGTCCGCAAAGTTACAATTTAATTTTTCTTTTACGAA-----------------AATATAAACAGC-------ATATATTTAACATCCTGAAATTCTTGTTTTAAATCAATATTTGCAGAGAGATCTAATAAATAAAA-GTTCAACACTAATAAAGAAATTATTTTCTTATTTGATACGGCGTAAAAAGGAAGAACACCCAAAGATATACATT------------------------AAACGAGTGTCTAATCATGATCTAGTAATTAGTAAAATACAGTTAA--GACAGTAAGACTTGAAGAAAATATTCATTACATTTTTGTA------------AAATTCAGAAATAACATGCGTTAAATTAACTTTGATACAGTAAACTGTGCACTGACAAAAAATATGTAACAAGGATAAAATTTACAACCTTTAATACTTACTTTCCATACAAAGTGTATAAAGA--------GTTAATAAATAAATAAATAATCCAAGTGTCAGCAGTATTAACTATATTTTCTATATCTGAACCATGATACGACAGACAAAAAATT---TAGTTAAAAATGTCAAGAAAAAATGCAATCT---ACAGTCTTTTATTAAATTTTTAATTGGCTAGGACA--TTATCAACAATTTATTTAGGATACATTCGCACTACACTAGACTAATTGCTAGTTTTATTTCAACTCAGTAGATTGTACTAATTAGTAACATTACACAACCTTATACTTCACTGTTGAATTATCAGTATATCTTTTAATTAAGATCATG-GTGTTAAAATTACTGCACGCATCAACATAGTAAATAAATTAGAGTAAGGAGCAAAA------TTGGCTGACACCAAACAAGTTTGGCGATGTACATATGATGTTAAAAATGCTACTCTGTTAGGCATTAAACACTGTTTATAAATAAGTATTTTGTTTCTTAGGTACATAATACATTGAGTATATTTTCAGAATGAAAGTGCACCTTCGAATGTTTACGAGTAAGATTGATAGTCATGCTGTAGTTTTATTAGAATAGAATACACGTCATAGAGAGCGTTCTCATAGCA------CTAGATCTCTTCTAATTAACGCCATGTCATACTAGTAACTATCGCGTAAATAAGCTATTTCTAGGCAAATCTGAATTTATGTCTACATTAGACTTCTCTCTGGTTGCGTTAAAAGCTGCT---CGTGAGTTGTCAATAGTCGTATCGTGGGGGCGCAAGGTCTTGATTTACCTATGCACAGATCATGGTTTATTTTTGCCGCTTGAGTTTTTGGGGACACCGTGAGACACAGACGTT-----TCCTTTTAAA--ATAGGTCCAAAATG----ATTAATTTGTTCTCCGACGGTTTGATTTATTGGACCATCCT-TGGGTGCAGTTGGAAGAGTGTGACTGGGACGTGTTCGAGTAG-ATTATTCAATTCTAAGTTCAG--AATTTACATTCTCTTTGTGATCAGCTAAGTAAAAAAGTTGTTCTTAGAAAGAAACATTACCTATCAGCGACGATGGGGTTTGTGAACAATTGTTAACTTTTCTCAGAATTGTGTTTGGCTATGAGGGAAATTTTCTCGAGA-----TAAATTACGATTTAATCCATTTTACTGATTGTGGTAGTGCTCTGTACGCATATTTAT---TCGCGGACGACCTTAAAGATAAGGTACTAAACGGTGGTTGATCTTTTCCAGTAAACGTGACCCGTAGAGATAG-TATTTTTAGTACTTAGCAAAGCGCCCGTTGATAAAAAGATTCCCACGAC--TATAGCATG-TACATCCTGCAATAGTACTAGTACTCCCATATAGTAAATTTGTTATAGATGCCATAATGAGCGGAGCTTTTT--TTACGACGTGTTTATACAGCTGCGTCGATGATCT------TAGGCTTTTAAG-----CTAATTTATGTTGTGTCCAATGTGATTCTGCGATTTGCGTTCTGTCATTTCTGTCGTCCTTG-CGCCCTAGATGTTACCTGGAAAATTACTTGAAGACCAGTTTTTCGAGACGCCAAAAAATGCTGAAGGGGTCACTTATTCGATTGCG----TCTCAGACCTACTGGTCGAATTATAGATTTTAA-TATACGTTATCCCCTTCAACTTTGAGCTCTTTTTGTAACCTCGCTCCAATTGCCTAAATTTGGATT--TAACGAGATCACATCTTAACTCAAGTCGCATCTTATACTACTTATTCGCACTTAATAAGAAACTTAATTTATTATGTATTAGGGCGGGTCTCTACGTGTCTA----TTGATAACAGGAAGTTTAGACTGAGGGTACTAATTTTATCAAGTACAATGAGCTTGAGCATATGATATTTA-CAGGAATCCAATACTTTTTGTAATAAGATTGAAGTTAAGTGATGTGTGTATTTTGCAAGTTA--TTGAAGAGATGAGATTGGCCTACTCTTTTTATCTTATTCTTTACTTGAGAACAGCATGGTAACGTGGAATGTGTTATGGTTCGAGTCTATTGAAAATTAAAAGTTTCCCCGAGCTGCTTGCAAATTGGAT---GTCTCCTCGTCAATCCTACTTGATGATATTATAGCTAGAAAAACGCTTGTTTAAACGCGCTTGTTTAAAACGTGCCCAGAAAGTTATAGTGTTTTTAAGTCTTTAGTAAGAATCAACATCTTAGTAGTTGCTACTAAAAGATTTTTGACTTAACGTGTTTTTCATTAACTGCCACACCTGTTAGATTAATAACTGCACAGACCTTTCTAATGCGCGTCGTGTT-----------------TTTTTCTTCTC------TTGGGGTATGGTGATGTGGGAACATTCCTACAAAAAGTTCAAGTACTTTATGTGGTCACCTAAGCTCCGTTAATCTATTTTTTGTTTCAAATCTAATGTAATACTGAAGTTTAAAAGCTCTTATTGATCGAGAGCTTTTTACGCACGTCTAATTAATCTGCAATTTAGGAATACTTATATTTTAATGTGACGAAGTTTTGCTCTGAAGTTAATATATTCCATTATCTGGGAATCAGTTTGCAGCCATAGCGGAAGATTCTGTTTCAGCTACTGTACACTAATGCTTTACTGTTTTATTC-AAAAACCGGACAGAAATCTGTTTTAGAGTTGCAAGTCATGGATATTTCTTGATCTAACAGGTAAAGAAAACCCGAGAGGTACTCATGTTAAGCTGCTATTTCAGCTAGATCTGTGATGCGGCTTTAGTGTAGTTGGCGGTACGGCGAATATCAAACTTAACACTGCTGTATTCACATGCTCTGTATAACTATAGGAGGTTTCAACTTATATACGTCGTGAAGCCAGGTTCGAGTACTTAATTATCTTTTACGTTGTAATGCATCAGAGTAGAGAGGAAAGTCGTAGATACGAGCGTAGTACCTCTTGATTGACTTGTCCTATTTCAATCATTCATTTGGCTACTTAATATGATCCTAATAAGCAGCGGCAGAAATGTCTGATCAGCTCCACTATTTAATATATTTACAGCTATAAGTAAGTGACAAATTAAAGTACTTCTAATCTATAATCTACCTAATATCGATAGTTGTTGATACGCGACTTTGTTTCTGATTACGAGCGTAAAGTTTCTAAGTCCAATATGTACCTCATGCGTCACTTTAGTTCACA-----ATCTACTTTTTTTGAATTATACTATCTTTTTAAACAGTTTGACATTTCGAGGTCTTTTAACGATGTGTGCATACATATTAATTACATTATACGATTGGCTCCGTAATTTCTAATTATCATGCTATTAAACGATTTGTCTCCATCACAATTTAAATTCAATTACGTAGGATATCGTAAACTGCTTTCCTTAGACGAAGTAACAAACTCGATTAACTAAACTCCAGTGTATGAATTAAAAAGCGTTATTGTCTTGGATATTAAAATAACTATTTTAATCGGTCTTGACAAAAGTTATCTATGAGTAAGAAATAATTATAAATAATCCAAAAAATACAGTTATCTAAACAAAAATCTTGAAGACAACGTATGTCGATCAAGTTCAGTCTCATAGAGTTAGAGATATTATTTAGATATATAGCATCTATATTGAAAGACGTCGGAAATTGC-GGTTTTTAGATATGCTACTGTTGAATCTTATATAGTGTCTTCTTAGTAAGTTATTTTGACATTTTATCTTTTCCTTGTTTAATAATTTTGTTCTTAGGAATTTTTTAATTTTGAGTAACTTAAATTGCAATCTGTTTAAGTCTTTAATTTAAAATATTTGAGCTCATGTGTAACTAG--TTTTAGTTATTTGTTTAATTTATCACCATCTTAGACTTGAATTTTGTTATTTTGAAAGTTTATGTTTTCATATCAGCAATGAGAAAAAAATTATTTAATTGATACTTAGTAGTTGGATATTGTTACTATTGTTTTTAAAGGTAACAACCCAGAGTTATTATATGTGCTGGTAAATAACAATTTAATAGTTCTTACTCTTGCATATTTTTGGTAGTTAATTTTAAAATATTGTGTTATTTAATATTTTATCTAAATCGTTAGTAGTAGGATATAAATTACTAAAGT-------TAGTTTTGTAATACTTTTAAGGGACTTTTTTTCTGCTTGTCTAGTTTGATTGTAACATTCCTGCAACTTTACTAAAGTGTAACAGATATACTATATACTGGTGTATGATACTGGTATTCAATAGTTATGTTTATAATTCTATATTATTTTATATTTAAAATCATTGATTTCCGTTTTAACATTTAAAGCATTTTTTAAATTATGTGTTTATTTAAGTCATAATCATTTTTAGTATTAACTAA-TCTCTAATATAAGATATAGTAATTACTGCTATATATTAACAATTACAAATTGCAACAATTTCTAAAAATTTGTTGGTAAATTACAACTTTAGTGCTTTGTATAAACACTATAACGATTTGCACTTTTTTACAGTACAAAACTTATTGAGGCATGGAGCTATTACAAAAAAATTCTATAAAAATTTACTTAA---TCTTGCACTCAACTTAGCCTTTTTGTTTGTAGTAAGTTGTTTTTTATTCTACGTTTGAGAGACGAGCATGTGTGGATGATTTGTACGTTATTAATATGATATTATACCGATTATGACTGACTAAAAGATTTTATAAATT--------------AGTTTTTGTTTTGAAATCTAAACGTCATCTCTTAGTGATGCTTATACCAATTAATTACTTTCAGTTAAGACGGTTAGCTTTTTCGAGAATATCAACTAGAGTACTATTAGTGGTTATCAACTCGGAAGTCCAAAATTTACTATTCCGGAAAATCTTATACGGGGGACGTATAGTTGCTGACCTTAAGATGTCTATTCTAAAATTAAATTACTAAAGAAACTTATTTTTTTAGGTATCTAGAACCTAGATCTTTGTACACAAAGAGTGGTGCTGACGCCTTTATTCGGGAACATAACTATAATTTATTAAAAACTCCATTGTCATAATCTACTGCCTACTAAACTTCTTCTATTCGGAGTTTAATTTTCCAGCAGGCGTAAACGTCTCAGGTCTAAGGGTTTTAAAAATTAATCTATTTAAAAAATATAGAAAGAAATTTAATGACAGCTACGTTTCACTTTTTTAGAGATTTCTCTATAATTTTTATCTCAAATCACATTA-TTTTA-----AGATAAGTTTGTAGTTATCATTCATAAAGATGCATATGATTTTAAAGCTTTTGACACCTAGTCGTTATTAGTAATACGCCTTAGGCATATTGTCTATTCTCTCGCATATGTACTGTTATAATATTATTAATTTTTTTCAAGATTTATTTATTACTAATTAATTTCATTTCAAATTCTAGTGGTGGGTGTAGATTTTACTGGATTAAATAACAATCCATTTCTGGAGTTTTACACTTAATCTGATCAGATTCGATATTACATTGGTGTTAATCATGTTGTTGTGTTGGTTATTTTAAGTTTATGAGCGTTGTCAACGTAGGTGATCTAATATTAAATTCTATACTGATTATTAACATTGTTAAGCTGACGTGTTTAAAAATAATTTATCGTCACTATTATATTATTTAAACAAATCCTAACCGTTACTTTAATTTACTGTATTTTGAGATTTAGATGTTCTTTCACTATTTCCTGTTAATTACGTAATGTTTTTTCAGTTTATCGTTAGGAATCTTATA--ATATAT----AAAA---------GATTAGAAATCTTTCAGATAAGCTATAGGTCTTGTTAAACAACAAATAGAAAAACAGAAATTACATCTCAATTATAATGAAATCAATTTATAATTGACTCAACAATAATAATTAATTTCTCTTACTCTCGTTGGTGTATTTCTATTCAATCACTATCTATTAATTTAGTTTAAAATATAAAATA-ATTTATATTTTGTAAATTTGTGTGGTATAGTCTTACTCAAATGAATTTAGAGAAAAAGTTACATGTCATTATTTTCTACAATTAATAATGCGCTG--TCTTACACT--CGTTAATAATGCTAGATTCTTAACATTGCGCTTCAAAGTATGAAGCAAATGAGATTATTTCCTGAAACTCACTGGAGTAATAAGTCGACTGCCCCGAGTTTTACCTTGCCATTTCTAAAGTTACAGGAATGACACTAACGTTACTGTTATTGCAAAATATGAAGAATTAAGAATTTCAATGGAGTTATTTGAGCCTCGATTTAGTTCCTTCAAAAAATTACATTGTGAGGTTTTTCAAGGTTATTAGATATGTCCTTTAAATTATAATTAATTTTAAATGCACTTTACAAATGTAAAAGGAGCAAAGTTTATTTTGTCCATTGAAAGAAAGTAATTTACATCAGAACCATTAGGGAATGGGCCGTAAAACTTAAGTGAGTTTATACTTAACCCTTAGGAAATTGAAACTAGAGATTGAGTGTTTTGAGATAATTTCTGATTTGATAAGAGTTTGAAATCATCTGAATTTAGAACACCGTTGAAAAAACGATTATAATTGCTAAAATTATGAGCAACTCTAATCTATGAATAAGGTTGAGAGAATTACAATAGTTAAAATTAGATATTAAAATAACTATTTTAATCGGTCTTGACAAAAGTTATCTATGAGTAAGAAATAATTATAAATAATCCAAAAAATACAGTTATCTAAACAAAAATCTTGAAGACAACGTATGTCGATCAAGTTCAGTCTCATAGAGTTAGAGATATTATTTAGCGTAGTACCTCTTGATTGACTTGTCCTATTTCAATCATTCATTTGGCTACTTAATATGATCCTAATAAGCAGCGGCAGAAATGTCTGATCAGCTCCACTATTTAATATATTTACAGCTATAAGTAAGTGACAAATTAAAGTACTTCTAATCTATAATCTACCTAATATCGATAGTTGTTGATACGCGACTTTGTTTCTGATTACGAGCGTAAAGTTTCTAAGTCCAATATGTACCTCATGCGTCACTTTAGTTCACA-----ATCTACTTTTTTTGAATTATACTATCTTTTTAAACAGTTTGACATTTCGAGGTCTTTTAACGATGTGTGCATACATATTAATTACATTATACGATTGGCTCCGTAATTTCTAATTATCATGCTATTAAACGATTTGTCTCCATCACAATTTAAATTCAATTACGTAGGATATCGTAAACTGCTTTCCTTAGACGAAGTAACAAACTCGATTAACTAAACTCCAGTGTATGAATTAAAAAGCGTTATTGTCTTGGAATACACGTCATAGAGAGCGTTCTCATAGCACTAGATCTCTTCTAATTAACGCCATGTCATACTAGTAACTATCGCGTAAATAAGCTATTTCTAGGCAAATCTGAATTTATGTCTACATTAGACTTCTCTCTGGTTGCGTTAAAAGCTGCTCGTGAGTTGTCAATAGTCGTATCGTGGGGGCGCAAGGTCTTGATTTACCTATGCACAGATCATGGTTTATTTTTGCCGCTTGAGTTTTTGGGGACACCGTGAGACACAGACGTTTCCTTTTAAA--ATAGGTCCAAAATGATTAATTTGTTCTCCGACGGTTTGATTTATTGGACCATCCTTGGGTGCAGTTGGAAGAGTGTGACTGGGACGTGTTCGAGTAGATTATTCAATTCTAAGTTCAGAATTTACATTCTCTTTGTGATCAGCTAAGTAAAAAAGTTGTTCTTAGAAAGAAACATTACCTATCAGCGACGATGGGGTTTGTGAACAATTGTTAACTTTTCTCAGAATTGTGTTTGGCTATGAGGGAAATTTTCTCGAGATAAATTACGATTTAATCCATTTTACTGATTGTGGTAGTGCTCTGTACGCATATTTAT---TCGCGGACGACCTTAAAGATAAGGTACTAAACGGTGGTTGATCTTTTCCAGTAAACGTGACCCGTAGAGATAGTATTTTTAGTACTTAGCAAAGCGCCCGTTGATAAAAAGATTCCCACGAC--TATAGCATGTACATCCTGCAATAGTACTAGTACTCCCATATAGTAAATTTGTTATAGATGCCATAATGAGCGGAGCTTTTT--TTACGACGTGTTTATACAGCTGCGTCGATGATCTTAGGCTTTTAAGCTAATTTATGTTGTGTCCAATGTGATTCTGCGATTTGCGTTCTGTCATTTCTGTCGTCCTTGCGCCCTAGATGTTACCTGGAAAATTACTTGAAGACCAGTTTTTCGAGACGCCAAAAAATGCTGAAGGGGTCACTTATTCGATTGCGTCTCAGACCTACTGGTCGAATTATAGATTTTAATATACGTTATCCCCTTCAACTTTGAGCTCTTTTTGTAACCTCGCTCCAATTGCCTAAATTTGGATT--TAACGAGATCACATCTTAACTCAAGTCGCATCTTATACTACTTATTCGCACTTAATAAGAAACTTAATTTATTATGTATTAGGGCGGGTCTCTACGTGTCTATTGATAACAGGAAGTTTAGACTGAGGGTACTAATTTTATCAAGTACAATGAGCTTGAGCATATGATATTTA-CAGGAATCCAATACTTTTTGTAATAAGATTGAAGTTAAGTGATGTGTGTATTTTGCAAGTTA--TTGAAGAGATGAGATTGGCCTACTCTTTTTATCTTATTCTTTACTTGAGAACAGCATGGTAACGTGGAATGTGTTATGGTTCGAGTCTATTGAAAATTAAAAGTTTCCCCGAGCTGCTTGCAAATTGGAT---GTCTCCTCGTCAATCCTACTTGATGATATTATAGCTAGAAAAACGCTTGTTTAAACGCGCTTGTTTAAAACGTGCCCAGAAAGTTATAGTGTTTTTAAGTCTTTAGTAAGAATCAACATCTTAGTAGTTGCTACTAAAAGATTTTTGACTTAACGTGTTTTTCATTAACTGCCACACCTGTTAGATTAATAACTGCACAGACCTTTCTAATGCGCGTCGTGTT-----------------TTTTTCTTCTC------TTGGGGTATGGTGATGTGGGAACATTCCTACAAAAAGTTCAAGTACTTTATGTGGTCACCTAAGCTCCGTTAATCTATTTTTTGTTTCAAATCTAATGTAATACTGAAGTTTAAAAGCTCTTATTGATCGAGAGCTTTTTACGCACGTCTAATTAATCTGCAATTTAGGAATACTTATATTTTAATGTGACGAAGTTTTGCTCTGAAGTTAATATATTCCATTATCTGGGAATCAGTTTGCAGCCATAGCGGAAGATTCTGTTTCAGCTACTGTACACTAATGCTTTACTGTTTTATTC-AAAAACCGGACAGAAATCTGTTTTAGAGTTGCAAGTCATGGATATTTCTTGATCTAACAGGTAAAGAAAACCCGAGAGGTACTCATGTTAAGCTGCTATTTCAGCTAGATCTGTGATGCGGCTTTAGTGTAGTTGGCGGTACGGCGAATATCAAACTTAACACTGCTGTATTCACATGCTCTGTATAACTATAGGAGGTTTCAACTTATATACGTCGTGAAGCCAGGTTCGAGTACTTAATTATCTTTTACGTTGTAATGCATCAGAGTAGAGAGGAAAGTCGTAGATACGAGTACATAATACATTGAGTATATTTTCAGAATGAAAGTGCACCTTCGAATGTTTACGAGTAAGATTGATAGTCATGCTGTAGTTTTATTAGAATA
>Quercus spinosa codon 3
--GTATAGACACACAGTCCTCGACCTACTTCTAGTCTGGCTCAGCATTATTTTCTTTTGGTTTTTTATTTATATCATTTTTTCTTTTTATATGCTCAAGATTCTTAGACTCTTTGATTACCATTATTTGTTGGATTCTGTGCTGTTTATATATTTATCTCGATCTTAACTTCTGTAATTTTCCCGTACGTGCCCTGCATCGATATTACCTCACTTGTTCGATTTGCGACAATATTCATCACTAGGATTTCATTTTTTCAGTCATTTCCTTTTATCCAGTGTAATCGCCTATCCTGTCCATTCTCCATATTTATTATTCGTTTTTTTCTTGATGTATTTTTCTACATTCATATATAAG--GATAATAACTATGATCCACATCTGATTTATTTTTTATA-CGGGATATTTTATTAGTAACATTAGTAGTTGATTTTTTAATATTGCCGTGTTATAAAATACTGATATTAAAATTAAGAACAATCTAACTTAATCTAGAGCATATTGGTAAACCTCTGAAGTACTTCGGATTTTGTAGGCTTTGTTTTCTTTTATATTCTTAATTGATTACATTTTATACACCCTTCTCATTTAAAATTACTTAACTATAAAATTCACTTTTTGCCACTCGTCCGTTTATAAAATGTCACATTAGTAGATCTCTAGATTTTAGTCGATCT--ACAACGTCCTTGTC--TATTAATTAGGGTAGAATATAATTTCTACTAATATTTGTAAGTAGATTCAAGTATTGGTGCTAGTTGTCTATGTACATTTTTCCACAAAGTGTAAATATGTTTTATGCTACATTACTTAAAGTGACAAACTCGAGGTTTGCCAATCTTGAGATCGATGTGTTTCCTTGCTCAA---GTTCT---TGCTTTTTTTTTATTTCCAAGCGTTTTGTACATTGAAATGCTTCATTTGATTATTAAGTTTAATTCAAGACTTTCTCCACATTTAAGTTATAGAGACTAGTATTTTTGATTGATTAAAGTATCTCATAACCCTCTTTTTTAAGGTAAAATAGTAACTTGTGAATTCTTAAGTCTGGCAAATTAAAAAATTGACACGTTATTTATCAGATTTTATATATTATGATAAGTTTTTGATCATGCTAAATTTCTGGCTAATTGAAATTGTGGCTAAAACATGTCTAAGATAATCTCTTTAGATTGTGAGTTAAAGAAGACGTGACAGGTTGTAAACCTTTAAATGTATTGCTAACTACTTTTTCAAAGTTCAGTTAAAAGGTCATTAATTTTGTAATGAACTAATGTATAATGTTAAATGCAGATTATTTTTTACATATCATCACCTACTTACATCTCGGTCCCAAATCTATACGAAACCAAAAAGAACAAAACTAACGTTCTATTGTAGAATAAACGGCAATAACTCGGAAGAGTTTTAGTTTTTAAATAGAGATCTGAGTTAAGTAGGCAACATTCGACTGAAACTGACTTAAAGACTATGGGAAGATACTTCTCGTAGACCGTCGTTCTTAAATAATATAGCCAGTTTAGAG-----ATTAATTAAGGCGGTTATAAAACGACTAGGAACGATAGAGAGAGTGTGGTACTTAAAAGGCGTTATTATGAACATCATACTTTAAAAGTTACAAGTCAACAAATAATGTTTGCCGATATCCTTTTCGTGGGAAACTGGTAGTTCTCTTTTGGCCGTTTTATGTTATTTGCATAAGCGAGCGGGAAAATTAGTTGTTGATAATTAGTAGAATATGTCTTAGTT--------AATTCCAAACACTACTGACCATCTGAAATTACTCAATTTTGTATTCAATACTATTTTAACTTTCTGTCCATTTACTATGCATGTCAACTAGTCTTATGTATTTTGTGGTTTATGACAGATTGAACGTATTATTTTTATACGAAATCTGTTTAAAATTTTACTAATACTACTTTAATCAACAATTTATCATAATTAAATTTTTTAATAGTTACCGATAATACTTATTTTATATGTTACACGGTTTAGAAATGCCTGAAGGAAATTTTTTTTAGTTAGATTCTAGTATTTTATTTATCTTAAATTTATTTAATGAGACATTTCATAACTAAAGTAAGCTTTTTTAAGACTGAGTGTTGAGATTGCGCGAGAAGGGACTTTGAATATGGGAAATCGAATGCGCATGTAACTTAACTTGAAATGTTAATGTGATAGTTACTATTCATCTTTGCAATTCGATACAATTCAAATATTGTTTTTAATTAGGATGAAGCTGCTCTAGATATCTAATTCAAATCCAGATAACTGTAAGCCGCGACTTACTAAATTTTAAATTGAGACATGAAATGTGAACTTTATACAAAAAAACTGAGTTATATGAAAGTTTTGGTTTTTAATGGTTGATAATATAACAAATGAGAGGTAAAAGCTACTACTATAAGTAAATATTCCACAAATATTTAAAATTATTACATGATTACTTATAATTTTCATTTGTTATGGAGAGTTAAAATTTAAATTATGCGACTCTATATTGTATCTATACTAAAAATTACTTTTTTATGCCAATTCATTTTGCGCAGAATATTCGTATTGACCTAAAAACTTCCAACAGTTAATAACTCTAATACTATATTCATATTGTCTTATTACGTATTGTATTACGCTTGAATTTACACTATAAAAATTTGTCGACTATTTAGGTAATTTTCAGAAGCGTCTACTAGATACCTATCAAAATTAGAAAATACCTTACTTGTAGCATATCTTTTTTAAATTTTGAATTTAAAAACTTATCTTAAAAACGTTTTAATTAGT---TTTAATTTTCCATTTAGAGAAATACCTAAAGTACAAAGAGTTCTTGTAACATTTTTAATTTTTTTTTACAAGTACTGATGTAGGTCCCAGGTGTGTAACAAGGAACAGAATATTCTCGAATTGAATTCAGAGCTTCTAATAACTATAACAGCAGCAGGAAAAGTATACTTATCTTTAGGTGACACTTCGCGTAGAAATTGAAAAAGATGCTCAGCATCGAGTTTGTACACATGAGCTATAAATCAGTGGCAGTTGATATCTTCTTCTCAATGATTAATTAATGTTAGGTGAACAATTTCAGCCTCTTAATATTGTATCGACTAG-ACTTGTCAAGATGATAAGCTTGGACCCTCTATTTTTCGAGTAAATCATAA--TTTGGGGGTGACATTATGAATTTTAGTACCTAATCTTAAAAAAGAATTATATGTCGATAAAAACTATGTTT-ATCTAATTTGCGATCTAATCT--CAGTTAGTATTAGTATTGTTTTTTCTGCTCCTGTACTGTGTTC----TTTTTAAGTAATCTGGTTTATATACACAGCAAGTATATTATCTAAAAATATTGCTGAACTTCTTAACTCAATAATATATAAGATGTAGATTAAGAAGAAGTGTTAAGGCAAGAGGTGCGTAAATTATTGACGTTTGATAGAGTCTGTTGCAATTATGGGGTTTATAATTGTAAAAAGGTAAGAGTTTTACAAATAGGGGAAAGCTGAAGCTCATCAGAAGAATATTATTACAATTAATTATAAACTCGTTCTGGATGAGCTTAGGGACTTGACCAAGATAGATCCTTGACACTAACGAAGATTGCCCAAATTTCTAGTACTAGAAATA-------GGTTCAGCTGTATAACATAATTTAAATTGCTACATTGGATAGGAAGTTTTCACTATAATAGTTAATTGGAATGTCTTATTAACGTAAACTTTTAACACACGTTGAAACAGCTCAGACAACTGGTGGTTTTTCGTTATATTAAAAAGACCT-CATTTTTGCATAATTCAAAATACATACACGACCCATCTTCACCTATATAAGTTAATTAAAAACTGTGATTATTGGAAGAAAGAAGCGTTGGATAGTAAAGTTGTACCAATGCTTAATAAAAGGTATAAATTTCGGAGCTGACGTAAGCGTTTATTAATTTGCTTTCTAAAATAGAGGAAAGTGGAGAAATGTATTTTACCAAAGGCTTTGTCGGTGTATACAGAATCGTGTCAGGTTGTTTCTCGTCCTAATATAGTCAAAAATCGATATTTATAATTTGCGATTGTATGAAGATAGAATGATGGGCCAGGTAATTGTAACAGACCCTAGAGCTTTATAATTGACTATTTGTAGGTTATATGGTAGGTTATGTTTGTAGTATTGTATCAACATGTTGCTAAGCGTCATTTATGTTATTCATTATAAGTCTCTGTGAAAACTTTTCTTATATTTGAACTATTTAGCGGAACACTTTAAATTCATCTATGTTTTGTTGCCAAAATAAAATTTACTACTTTTTTTTAACAATCAGGCGCC-----ATTCGGTGTATGAGTAATGTTAAATAGTTGCTTGCAAAATTGTAAGATATAATATAATGAATAGAAGGAAAGTTATAGCATTTAATACGAATGACTATGAAAATTTACTTAGTCGATTAATAACATGCTAAGACCTCTCGAAGCTCATGTTACCAAATGGGAAAAGTTAGAGAGTTGTGAAAATTATAAATGTGCAAATAGTTCCTATTGTCGTTGGAAATGAAATCTGGTTAATTTACATGATTACATGAAAGACTAAATAAAGTTCATGCGAGTTTATGCTATGAGATAGATGTTGTAGATAGTATCTGTTGATATTGTAGTCAATACAGTGTTAATGTAATACAATGTAGAATTGTAATATAAACTTATTCAACCATATGTATTAAGAATTGAAGTTGCTAAGATATTTTGAATCTTTCTGCTCATCGTAACTTACTACAATTGATTTGGCAACATTACTGAAAAGGGTTAAATACACTTAAAATTGGGTATTAAGGTTGTACTAACGCTAGAGATTATTTCCATTTTATCCTTTCATTTGTATAGTTTGATGATATCGCAGTTTATGGACAGTATAGTCTATACGAGCTTCTTCGATAGC---GGTGGTTACTAATGTATTCATTTGTAAGGTGATACCAGAATAGTCTTATCCATTGAACAAATTGAGGTCTTATGACTCGTAATATTTTTTCAGATATGTTGACCCTAACTTAAGTCACCATATACATATGGGGTGCAGCTTAATAAGTGGAAAGGTCGGCAAAACATCTGACTAAATTAAACATTGTATTTGGGCGAGATCTTTAAATTATTAGATAAAATTACTAGTATGTCTAATGTAATGGTGATAACTTGCCCAAAATAAGTAGGATATGCGAGGTGATATTAAATTTGATAAGTGAAAGTTAATACTGAAATAGATCCGTGAACAAGTAAGGTTTGGTTAAAGTTCGAATTATTTAATATCCATTATTAAACTAAGTGAAAGGAAAGGTGTAAGTTTTTTAAGGTTTATTTTATCAAATTTACTAAAATATGTGAATTAACTAAAATGTGATTTCTATGGCCGGTGGATA---GTAATCTGTTAGACTATTTACAAGTATACGGAATTCATTTTAGCTATGTTTATAACAAGCTATTAGTACTGATCACATTATTTGTCGAGGCTCTTATGCTAGCTTTTTCGAATGTATACTATAGTATAGGTCTGACCCCACGATTTTTTTAACTGGAAGTAAAAATTTTGTAACTGGTTTTCCCTCAAATCGATATATTATTAGATTTACACTTATTTTTTACGTTGATGTTGCTGCTTTCATATACCCTCAGTTTGAGCATTGGGTCTAGCGCTACTTTTTCAATTATATTTCATACTTTCATAGAATTAGCCTCCTGCACTGTTTCTATGATCTGATAAATTAGGTTTAACCGTGCACCTCCTTGACTAGATTATGGCCCATTTATACTTTGGGTATGTTACTACTGGTACTACTTAGGACGTAGGCGCCCGACATCGGGCCCGAGCTTATACACTTCAACATCTGGCGTCATCTACTAAGATTACTCAACACGCAAGCATAGTTCAAAGCGTAAAATATCCATTATGGATTTGATATCTACTGTAATCATCTAAGCTCTTTCATGACGTTAGTTACCTTAGATATAGTATGTTCATGATATTTTAACATTTTACATTCGCAAGATAAATCCGCTCACCATTTAAACTTAAGAGTTTGCTGATATAGTAGGTCTTATTACGTCACATTAGGCTGTAGTGGTCGTTTATTATTTTTTTTCTTGCTTCTTTTGTCGCTAAATTATAATTTGTACACTGTCGGCCAATCTATATAGTTGTAACTTGAATGTTGTGTTCGAACAGTCTGGCGTGGAACAATGAAATCGATGTTTTATTATCGTTATCGCTACTTCTTATGATCTTTTAACCACATTAGTAAGTTATAAATAAATTCTTATTTCGTTTCAGAAATATGGAGGGAAGAAATTGTTACCAAAATATAGGTGAGATCAGAACAGTTTATATTTATTTACAAGATCTACTGACACATTAGTTATGGTAAAGATGAGAAATAGTCACATGCCTTCTTGTTTTCACCCATTTTTGGATTTGTTTTTTTGAAAATTGGTCATGTTATGAATTGAGAGCTATAGTTTTATGTTTTTAGTGATTTGGTTTAAATCTTTTTTAGGTACGAGTTATTTTAGTTAATTTCATAAATGACAAGAGAGCTGGTATCATTCTTTGAAACAATCGTGAATACTCTTTACGGACTAGTTCAGAGGTCAAACATTATGGTTTTACCTGTTTATTCCACAATCTACTCGATTGAGGTAGGTTTTTTTATTATTTCTCTTGTAGCCTTGCTAATTAAATTTAGGAAGTATATTTCACTTGTTTAACTTACTAGTTTCGATATGCTATTTGCAAACTTTACGATGTCACTAACCGAATTTTATATTTATCTGAATGTTAGAAGGCTGATCACTATGCCTTGACTTGATTTTTTCGTTTTTCGAACGCACATCAGAATTTTATATGCTATATAACCAGCCGTACAGGCTGATTTTGTTTAATAAAGTACCGTTTTTTATATATAGCAAATTATATTCGAGATAGTTTTTTTCTTGAACTTTTTGTGTATTGATTGGATCTAGTTTTGTGGCCAAGGTCTAGTTATCTTGGAGAATTAGACTAATCCATCTTTGTTAATGGGGCATATTTGTTATGCATCGTATGAAGTATAAGTTACATGTTATAGATAAATTCTGAAAGTAACTTTATTACTCGTCGTCTAGCATTAGTTTGGAAAAATGATGTCAATTCGAGCATCTCAAAATAGTTTCTGCGCATTTTCTCCCTTTTGGGCCAAATTCTCCACCCCTTGGTCGTCCTTTTCTTAAGATTTTCTATTCGGTGGAGCAAAGTTTACCTCAAAAACCTTTGTGAATAATTAAACTTCATTAGCTATAGTTTTGCTCCATTAAGTGCATAATGGTCTAAGAAATGTTTGGGTAATATAGTCATATTAGTTAGCATTTATCGTGTTGTATTCTTTGAACATCCGTGAATGCTTTTTAAATAATATCGACTTACTTATTATTCGAGTCGTGCCGCTTTTAATTAGTTATATAGGATACATGCAAGAGTTAATTCACGAATACTTATCTGTGGCTTATAGTCCTCATAGCATCGGTTATCATTTTGTAGTTGAACTTATTACCCAATTATGTTTACAACCCGATATACTCTTTGTTTTTCGCTAGTCATGTATGTAAAACCTTAGAACCTTAATTAGCCTAAACCTGTGGTTTAGAGCAGTTGATTAAACGTTAATCTTATGTTGGAGACGATTATTTCGTGAGTAATCTTTCTTTATAAGGACAACTGTTCTATACGGCTATGAAACTCTGAGGATTGTTATTAGAATTCGAACTGGTCTTTTGGCCTCAGAGACGATGTTTCAATATCCTCATTTTAGTTTAGTACCATTTGAATTACCTGTTTAAATTTTTGTACGCTCAATTAAATTCTGCATCAAGACCAAATTAAAAGTATGATATTTTGCTATACTCAAAATGATAAAAGACCTCATTGATACAATTGATAGTTTATGAAATTCTTATTACTCACTCTAGCAATGATGATTTGGAAACGCAAATTTTGCGCTTCGAAGCTAGATTATGGTGCTACTGTGAATAGTTCGTTTGAGTGGGCAGTCAGGATCAGTTCAAAATGGTAGAATTAGTACACTTACAATCTAATATTTTAAAAAAGTTTTTTAAAAATACTTTCAACAGAGTGTAAAATAGTGTCCTTAGTGCGTTCACCAATCTATTATTTTAATAATTCCACATTTAGGTAAATATGTATTTTACTTTGAAAATGTTCACATAAACTAAATTAGCTGAATAGATAATTTTGTAGATTGTTGACATGATTATGCCCCAAAGTAAAGTGTGTCTTCTATATTCTTATCATCTTAAGCAGATTGTTTGAAT-TTATAAAGATAAATCAGGTTATGTTCGTGATGTTAAGATTTGGACTTTTTATGATCAGCATGAAGCATGTTTCGTTTAAGTT-------------------------------------TA-------------------------GTCTGTCATTAACCAATATTATAATTTATGAAGCTGGGTATTCTTTCTATTAAACAACCTCTTGGAAAGTTAGACATATGTAAAGAGTTTAGAATAAGTAAATTTTGAATATAGTGCTCTTTTTTGGCTGATTATCTGATTATAGGATATTAAATTAAATAACTATATGTAGGTGTTTCCCGTTTAATTTTATTTAAACTAAATAGTGGCTTAATCACCGTAATCCAAGTGGTATCATTTCGATAAAATTTTTGATGTGATACGTCAGAGATTTTAGAAAAGTTTGCATATGTTGTTATTTTTTTAGTTTTAGAGTTTAGTATATAATCTCGTCATTTATTAGAAAAGAGTGGCATTTAGCGTATTGTAATAACTATTTTAATCAACTCGTTCGTATATTGAACTTCAGAGGTGGCTCTAATTTGCTTAATTGAGTTCTTAAATGATTAAGATCGTATACGAAATGATATCAATGAAGGTTTGTGAGAATTTTTTTGTCGTAAACGATATACCTGAGTATCCCGAGTTTCCTGATGTATTCTAATTGTTAAAAAAATTATATATGTTATTAGAAGAGTCGATTACTGCCAGTAAATCCGTAGCTCTATTATTCAATTTTACGTTTAGATAAATTTAAATAAATTACTTCTAAAAAACGGTAGTAAACTGAGCCCTCATTGTATATCAATATTTAATTTCGAGAATAATTAATTAAGAATAATTGGTAGCATTGATTATCACGAATCATTTAACATATCCTCCTCTAAACAATCAGTAGTCTGTTACCTTCAGTTAAAATTTCAAACATTTAGTTGTGCTGCTTTTCGATATATTTCAAAAAATCATCTAGCTTATATATGCATGCTTAATTATGAATAATAGGCAATGCTATCTAGCAACAGTCACAAAAAAGGTCAAATTCAAAATGGCGAATTTAAACTAGTAGCTCAAATTTTAGTTTGATCCTATTGGTACAAGGCAGGAAGTTGGATGAAAAGTAATTACATTTATTAGTTTTTCTACATTTCGACCAATTATATGCGAAGCGATTATCTGAGATGGTCGTCTTTTCAAACCCCGGTTAAATATTTTATCCACCTAATTTTCGTTCTGTTATACGCGCTATGGTGACTTTTTATCATGTTCCATGGTAACGTCCCAAATTTATAGAACTGTCTAATTATCCTGTTTCATTGCTTCAATGTGACTCATTCAATTAGGTAATACAGTCGTTTATACAAGCAGTATCAAGATTCAGTCCACGGCTATTCGTTTCATTTATTCCTTAGTATTTAGGTTTACTTAATAAATGTTATTTTCTCAATATAGAAACTACTTTAATTTTTAATACCTTTCTATGCTAATTGCGTAGTTCTGTGTTGCACTATTCAAATCAATGGCTGATATTCATTAATAAATAATTTGATTTTTGTTATTTGTTAGTTGATTTTAAGAGCATACTAGTTGAGTTTAGTTATATGAACTGAAGGCCGGGCAAGGAACGTGATAAGCCTTTTATCTGTACGTATTATACTTTGTTTCTTTCTTTTTACCTACTTTCATTTTTATGTTTGATTCATTTTATATTGTCTTTTTATAAACTTTTTGTTTTATTATTTTTCCTTTCATTTATTGTACTTCTTCCTTTTATTTTTCTATTTCTCTCTCTTTCTTTACATTTACGTATAAGTGTTTGATAA--AGATTTTATTTAATGTAGTACATTTAATTGATGAAAGTTCACTATTGAGTTATAAATGTTATTGTTGTATGCTGTCTATGGAGATCAGTTTTTAAAAAATGTTAACATAACTTCAATGTGTTGTGGTTGCCATCGGCTTGCATTCTGTGTTTAGTTCAAACGAAATGCGGAGTAATCTATTTAAGAGACTAACTATTTTTGGACTTTGGCTCTTCACTCCTATGTAAATAAAGTGAATGCAAGTATACTGCACCACAATTTAACTGTGATGCCTCTTGTATACGGCTT-AATAATTATATTTTTTAAA----------ATTGGATACTTTGTCGCAAGGATGGTTATTTTAACGTTGGTGAAATAGAATAAGTAAATTCCGCTCTTATAAGTAATATCTTTTATGATATGTGACTTTAGGCGGTCCATGTCTTCTTGGCATGGTATTTTTGCTAAAAAGTTTTGATTAATTCCCCACTGACCGCCAAAGAGTTTTTTCTTGACACTCTTTGTTTTGTGTAAATGAATTAGTTCGTAATAATAGAAGAAATCTATTATAATGCGGCTCATTATGATGTTTGGTTGACATTGTTTAAGTTAAACAAAGACACGCAGAGACGAATAAGTTCACCCAGCAGCGGCTATTCTGTGCCGATGCTCTTATTTTGATTAATTTTCTGTAATATCACCACACTCTTAATTATAACCGCCTGAAGTATCCATTATTTTTATACTTTTCTGCTATATAATGTCTTATTATCATAGTTTAGTCAGATATCTTTGAGAGTTACTCAGCGATAATGACTATCTCTTAGGTTATACAGCCTTATCTCTATTACGTTGTAGGATTTTATAGTTATTTTGAAAATTTTTAGGTGTGGTTTTATAGTAACCCTTTGCGTAAGACTGTTGCCCGTAATTTGATTTTTGATCACCTTTTCGCCTTGATTCCAATCACACGCGAGTGTTCCTCGTCTTTTTTAAGTAACACAAAAAAACAACAGTAGTGTAGGTTCCTATATTTAAAACCATTAAAGTTTTATATTGGTGAAATATAATCACTGTCGACTTAAAATGTTAGAGTGGTAGCAGTCGGCTTTAGTTTGAACTAGTTTGTTACTTCTTTATCAGTACGGGAAACGCAATTAGTTCTCCGGAACTTATTTATCTTCCTAGCATACTCTTAGAGGTTCAATATCTTTGGAAAAGGCAAAAGTACAAATTTTTTTCTTACGCTTCTTATCTCTGTGACCCGTATCTATACTTACGTTAGTAAATAAATCTTTTGAACTATTATTGGTTATTTCTTAAGTATACATATCGGCGAATTAGATAAATCCGGGAATTAGCGTAATAGAGCTTATGTGGACCTTACGGCGGATTAAATTGATCTTTTATTTTGAAGGTTTCATTTAGTACTGTTAGAGAACTCTTCATATTGGAGAGGTACGACTTACGATTTGTGCGTGGGTATTTACGTATTATTTAAAGAATAGGTAACAAAAAATTTTCGATTTATGACTTTTGAATAATGGTTATGTTACAGGTGTTTCGTATCTGCAGGTAGCATAAATATGATAAATTATAACTAGTTAATTATTTAGAAATGTGTTGTATGAGATTCTGGCTGATAATAGTCACTCTTTCACTGCGGGGTTTTAATGAATAATATTTTGTCTGTAAAGATTAATTAGGAGACATTGACCCTGACTGAAAATTGGT------------TCCCAAACTCATATCAACACTATACTTTATTTCTTAAATTACAAAGAGTGTACTGATCTTAACATTCAAGTTAAGTTTGGAACATAAGTTTTAAATTATTAGATAGGTCA-CATTAAAATTACAGTTCTCGTATTTTGAT--CTAGTTC------ATGTGTACTCGGGAACAATTTTTGATAAATAGAACGAGCTAAATTTGCAAATCATAACTTTGGAGCTATTTTTTGACAAATCGAGAAGGGGCACTAGTTAAAACATAGTACACGAATTTGAAAACATTATTTTAGAAAGTGTGTTTTCCAGT-TGTTGTTTTAGT------ATATTTGCTGGTCCAAGT-TTCTCCTTTAGGAGTGTTACCGT----TAAACTAGCTGTCAATTAGTGTTGTCATGCGATTGTTCACTGATTGTGGCGTAAATT----TATAAATTATATGTTATTATTAGGTTTGTCATTAGGGTTTAAGGCTTTAACAGAATATAGGTGATTTTTTGAAACTTTTAAGAGCAACCACTTTCTGCATACAAACGATTACCTCCTCTTCTTCTTTTTATGGTTAATCGTAA---TTCTTTAGTGACCGAAATAATCTGACATATAAGTGTATTAAGTTTTCCTTTGAGGAA-CAGCAGCCGTAATTGGAACTCTATGAGTATTATTGCTTTAATGTTGACACTTTACTTGTAGAGGGTTCAAATATAGCTTCAGTACTTTTTTTGAATTACTAGCATTAATTTTGACTTTTTCTAGTGTTTCTTATTGCCCCATTGTCTA--CGCATTTCCTCATGTTAAATAACAATGTGTAAAAACA---GAAGTTACCACGTGAAATCCCTTGAAT---ATATAGGAAGAAACATCCTATT-------------ATATTTGCCATTT-------------------------TGACTAAA------ATACGACACG--------------GTAACTGTTTATTAAACTAGTAGAAGTGATTAATATGATTTGGTT----AGTATGACATTTGGTTTTCTAGTATAGTGG-------------TAATTGCAATTGTGGTATTATTATCTCTGCATT----------TACATATTTTAAAAT-----GATTGTTCTCAGTTGTTT-CTATAGTATCTTGACAATTAGCATGGGAGGCGCATTGTCCTCTAATTAGTGTATATATAGCATTCGTTTCACGCATTTGACATAATAGA-------------TTTAAAGTG--AGAGCATTTACACCGTTTTTACTTAATATTCATGAGCCAGATGACCTTTAGG--------------AGAAATCGC----------TTAAATGGTATGTTTTTAACAGCTTTATTTAAATAATT-------ATCACAGTAAA--AGTTACGTATATTAAAGCAGTCTCATAATTAGCTGA-GGTTAGTAACGTAAAATTG---GTTTACATATTTAAAAACTGTTCAACTGGTTAAAATTTACATATT-----TAGTAGAAAAGTG--AGGGGTTAAAATTTTCTTATCTGTATGATACTAACTGGAATGCAAAAAATCACAATGAAATATTCAATTAAAATATAGTGAATAGATTGTATTTGCTTCGTCATATTATCCG------------------ATTGATTTTAGTATCAGAATTGTTAAACAGTCATTAAAATCTACATTTCCT-----------ACGTTATACTTTTTTATGTAAAGATTCAAGATGTATTAAAT----TACATTGTG----ATTTTATGAAAAATAATTA--------AATTACTTTTTTAG--TAATATAAAAAGACTTACAAAGCTATTTCCAGCTATCCGCTATCTACC----TGAGATTCAACAATAGCTCAAAGTCAA--------GAACACACTATGTGTTTATGTGTAAAAGTTTTAATCCTCTGTTATAACGATTGCCCTTTACGTAAAGACTGAACAAATTTGGAGTATGAACACGAACCTCAATAAAGTTTATTAAATCAGCACTGATTCTGCTAAGTGAGAAGCCTTATTAATAGCTAGAATAATTCCGATAAAAAAGTACTTTTAATTACTTCGTAAAATAAATTCCCACTTAAGAAGTTTATGGATGACCATTGTACAGT--AGTGATATATTAT--AAGCTACTAACTTTTAATTATATGGGTATTTCTGTAGGCAGCAAAACCAATGTTAGAGTATACCATAGTCCGCAAAGTTACAATTTAATTTTTCTTTTACGAA-----------------AATATAAACAGC-------ATATATTTAACATCCTGAAATTCTTGTTTTAAATCAATATTTGCAGAGAGATCTAATAAATAAAA-GTTCAACACTAATAAAGAAATTATTTTCTTATTTGATACGGCGTAAAAAGGAAGAACACCCAAAGATATACATT------------------------AAACGAGTGTCTAATCATGATCTAGTAATTAGTAAAATACAGTTAA--GACAGTAAGACTTGAAGAAAATATTCATTACATTTTTGTA------------AAATTCAGAAATAACATGCGTTAAATTAACTTTGATACAGTAAACTGTGCACTGACAAAAAATATGTAACAAGGATAAAATTTACAACCTTTAATACTTACTTTCCATACAAAGTGTATAAAGA--------GTTAATAAATAAATAAATAATCCAAGTGTCAGCAGTATTAACTATATTTTCTATATCTGAACCATGATACGACAGACAAAAAATT---TAGTTAAAAATGTCAAGAAAAAATGCAATCT---ACAGTCTTTTATTAAATTTTTAATTGGCTAGGACA--TTATCAACAATTTATTTAGGATACATTCGCACTACACTAGACTAATTGCTAGTTTTATTTCAACTCAGTAGATTGTACTAATTAGTAACATTACACAACCTTATACTTCACTGTTGAATTATCAGTATATCTTTTAATTAAGATCATG-GTGTTAAAATTACTGCACGCATCAACATAGTAAATAAATTAGAGTAAGGAGCAAAA------TTGGCTGACACCAAACAAGTTTGGCGATGTACATATGATGTTAAAAATGCTACTCTGTTAGGCATTAAACACTGTTTATAAATAAGTATTTTGTTTCTTAGGTACATAATACATTGAGTATATTTTCAGAATGAAAGTGCACCTTCGAATGTTTACGAGTAAGATTGATAGTCATGCTGTAGTTTTATTAGAATAGAATACACGTCATAGAGAGCGTTCTCATAGCA------CTAGATCTCTTCTAATTAACGCCATGTCATACTAGTAACTATCGCGTAAATAAGCTATTTCTAGGCAAATCTGAATTTATGTCTACATTAGACTTCTCTCTGGTTGCGTTAAAAGCTGCT---CGTGAGTTGTCAATAGTCGTATCGTGGGGGCGCAAGGTCTTGATTTACCTATGCACAGATCATGGTTTATTTTTGCCGCTTGAGTTTTTGGGGACACCGTGAGACACAGACGTT-----TCCTTTTAAA--ATAGGTCCAAAATG----ATTAATTTGTTCTCCGACGGTTTGATTTATTGGACCATCCT-TGGGTGCAGTTGGAAGAGTGTGACTGGGACGTGTTCGAGTAG-ATTATTCAATTCTAAGTTCAG--AATTTACATTCTCTTTGTGATCAGCTAAGTAAAAAAGTTGTTCTTAGAAAGAAACATTACCTATCAGCGACGATGGGGTTTGTGAACAATTGTTAACTTTTCTCAGAATTGTGTTTGGCTATGAGGGAAATTTTCTCGAGA-----TAAATTACGATTTAATCCATTTTACTGATTGTGGTAGTGCTCTGTACGCATATTTAT---TCGCGGACGACCTTAAAGATAAGGTACTAAACGGTGGTTGATCTTTTCCAGTAAACGTGACCCGTAGAGATAG-TATTTTTAGTACTTAGCAAAGCGCCCGTTGATAAAAAGATTCCCACGAC--TATAGCATG-TACATCCTGCAATAGTACTAGTACTCCCATATAGTAAATTTGTTATAGATGCCATAATGAGCGGAGCTTTTT--TTACGACGTGTTTATACAGCTGCGTCGATGATCT------TAGGCTTTTAAG-----CTAATTTATGTTGTGTCCAATGTGATTCTGCGATTTGCGTTCTGTCATTTCTGTCGTCCTTG-CGCCCTAGATGTTACCTGGAAAATTACTTGAAGACCAGTTTTTCGAGACGCCAAAAAATGCTGAAGGGGTCACTTATTCGATTGCG----TCTCAGACCTACTGGTCGAATTATAGATTTTAA-TATACGTTATCCCCTTCAACTTTGAGCTCTTTTTGTAACCTCGCTCCAATTGCCTAAATTTGGATT--TAACGAGATCACATCTTAATTCAAGTCGCATCTTATACTACTTATTCGCACTTAATAAGAAACTTAATTTATTATGTATTAGGGCGGGTCTCTACGTGTCTA----TTGATAACAGGAAGTTTAGACTGAGGGTACTAATTTTATCAAGTACAATGAGCTTGAGCATATGATATTTA-CAGGAATCCAATACTTTTTGTAATAAGATTGAAGTTAAGTGATGTGTGTATTTTGCAAGTTA--TTGAAGAGATGAGATTGGCCTACTCTTTTTATCTTATTCTTTACTTGAGAACAGCATGGTAACGTGGAATGTGTTATGGTTCGAGTCTATTGAAAATTAAAAGTTTCCCCGAGCTGCTTGCAAATTGGAT---GTCTCCTCGTCAATCCTACTTGATGATATTATAGCTAGAAAAACGCTTGTTTAAACGCGCTTGTTTAAAACGTGCCCAGAAAGTTATAGTGTTTTTAAGTCTTTAGTAAGAATCAACATCTTAGTAGTTGCTACTAAAAGATTTTTGACTTAACGTGTTTTTCATTAACTGCCACACCTGTTAGATTAATAACTGCACAGACCTTTCTAATGCGCGTCGTGTT-----------------TTTTTCTTCTC------TTGGGGTATGGTGATGTGGGAACATTCCTACAAAAAGTTCAAGTACTTTATGTGGTCACCTAAGCTCCGTTAATCTATTTTTTGTTTCAAATCTAATGTAATACTGAAGTTTAAAAGCTCTTATTGATCGAGAGCTTTTTACGCACGTCTAATTAATCTGCAATTTAGGACTACTTATATTTTAATGTGACGAAGTTTTGCTCTGAAGTTAATATATTCCATTATCTGGGAATCAGTTTGCAGCCATAGCGGAAGATTCTGTTTCAGCTACTGTACACTAATGCTTTACTGTTTTATTC-AAAAACCGGACAGAAATCTGTTTTAGAGTTGCAAGTCATGGATATTTCTTGATCTAACAGGTAAAGAAAACCCGAGAGGTACTCATGTTAAGCTGCTATTTCAGCTAGATCTGTGATGCGGCTTTAGTGTAGTTGGCGGTACGGCGAATATCAAACTTAACACTGCTGTATTCACATGCTCTGTATAACTATAGGAGGTTTCAACTTATATACGTCGTGAAGCCAGGTTCGAGTACTTAATTATCTTTTACGTTGTAATGCATCAGAGTAGAGAGGAAAGTCGTAGATACGAGCGTAGTACCTCTTGATTGACTTGTCCTATTTCAATCATTCATTTGGCTACTTAATATGATCCTAATAAGCAGCGGCAGAAATGTCTGATCAGCTCCACTATTTAATATATTTACAGCTATAAGTAAGTGACAAATTAAAGTACTTCTAATCTATAATCTACCTAATATCGATAGTTGTTGATACGCGACTTTGTTTCTGATTACGAGCGTAAAGTTTCTAAGTCCAATATGTACCTCATGCGTCACTTTAGTTCACA-----ATCTACTTTTTTTGAATTATACTATCTTTTTAAACAGTTTGACATTTCGAGGTCTTTTAACGATGTGTGCATACATATTAATTACATTATACGATTGGCTCCGTAATTTCTAATTATCATGCTATTAAACGATTTGTCTCCATCACAATTTAAATTCAATTACGTAGGATATCGTAAACTGCTTTCCTTAGACGAAGTAACAAACTCGATTAACTAAACTCCAGTGTATGAATTAAAAAGCGTTATTGTCTTGGATATTAAAATAACTATTTTAATCGGTCTTGACAAAAGTTATCTATGAGTAAGAAATAATTATAAATAATCCAAAAAATACAGTTATCTAAACAAAAATCTTGAAGACAACGTATGTCGATCAAGTTCAGTCTCATAGAGTTAGAGATATTATTTAGATATATAGCATCTATATTGAAAGACGTCGGAAATTGC-GGTTTTTAGATATGTTACTGTTGAATCTTATATAGTGTCTTCTTAGTAAGTTATTTTGACATTTTATCTTTTCCTTGTTTAATAATTTTGTTCTTAGGAATTTTTTAATTTTGAGTAACTTAAATTGCAATCTGTTTAAGTCTTTAATTTAAAATATTTGAGCTCATGTGTAACTAG--TTTTAGTTATTTGTTTAATTTATCACCATCTTAGACTTGAACTTTGTTATTTTGAAAGTTTATGTTTTCATATCAGCAATGAGAAAAAAATTATTTAATTGATACTTAGTAGTTGGATATTGTTACTATTGTTTTTAAAGGTAACAACCCAGAGTTATTATATGTGCTGGTAAATAACAATTTAATAGTTCTTACTCTTGCATATTTTTGGTAGTTAATTTTAAAATATTGTGTTATTTAATATTTTATCTAAATCGTTAGTAGTAGGATAAAAATTACTAAAGT-------GAGTTTTGTAATACTTTTAAGGGACTTTTTTTCTGCTTGTCTAGTTTGATTGTAACATTCCTGCAACTTTACTAAAGTGTAACAGATATACTATATACTGGTGTATGATGCTGGTATTCAATAGTTATGTTTATAATTCTATATTATTTTATATTTAAAATCATTGATTTCCGTTTTAACATTTAAAGCATTTTTTAAATTATGTGTTTATTTAAGTCATAATCATTTTTAGTATTAACTAA-TCTCTAATATAAGATATAGTAATTACTGCTATATATTAACAATTACAAATTGCAACAATTTCTAAAAATTTGTTGGTAAATTACAACTTTAGTGCTTTGTATAAACACTATAACGATTTGCACTTTTTTACAGTACAAAACTTATTGAGGCATGGAGCTATTACAAAAAAATTCTATAAAAATTTACTTAA---TCTTGCACTTAACTTAGCCTTTTTGTTTGTAGTAAGTTGTTTTTTATTCTACGTTTGAGAGACGAGCATGTGTGGATGATTTGTACGTTATTAATATGATATTATACCGATTATGACTGACTAAAAGATTTTATAAATT--------------AGTTTTTGTTTTGAAATCTAAACGTCATCTCTTAGTGATGCTTATACCAACTAATTACTTTCAGTTAAGACGGTTAGCTTTTTCGAGAATATCAACTAGAGTACTATTAGTGGTTATCAACTCGGAAGTCCAAAATTTACTATTCCGGAAAATCTTATACGGGGGACGTATAGTTGCTGACCTTAAGATGTCTATTCTAAAATTAAATTACTAAAGAAACTTATTTTTTTAGGTATCTAGAACCTAGATCTTTGTACACAAAGAGTGGTGCTGACGCCTTTATTCGGGAACATAACTATAATTTATTAAAAACTCCATTGTCATAATCTACTGCCTACTAAACTTCTTCTATTCGGAGTTTAATTTTCCAGCAGGCGTAAACGTCTCAGGTCTAAGGGTTTTAAAAATTAATCTATTTAAAAAATGTAGAAAGAAATTTAATGACAGCTACGTTTCACTTTTTTAGAGATTTCTCTATAATTTTTATCTCAAATCACATTA-TTTTA-----AGATAAGTTTGTAGTTATCATTCATAAAGATGCATATGATTTTAAAGCTTTTGACACCTAGTCGTTATTAGTAATACGCCTTAGGCATATTGTCTATTCTCTCGCATATGTACTGTTATAATATTATTAATTTTTTTCAAGATTTATTTATTACTAATTAATTTCATTTCAAATTCTAGTGGTGGGTGTAGATTTTACTGGATTAAATAACAATCCATTTCTGGAGTTTTACACTTAATCTGATCAGATTCGATATTACATTGGTGTTAATCATGTTGTTGTGTTGGTTATTTTAAGTTTATGAGCGTTGTCAACGTAGGTGATCTAATATTAAATTCTATACTGATTATTAACATTGTTAAGCTGACGTGTTTAAAAATAATTTATCGTCACTATTATATTATTTAAACAAATCCTAACCGTTACTTTAATTTACTGTATTTTGAGATTTAGATGTTCTTTCACTATTTCCTGTTAATTACGTAATGTTTTTTCAGTTTATCGTTAGGAATCTTATA--ATATAT----AAAA---------GATTAGAAATCTTTCAGATAAGCTATAGGTCTTGTTAAACAACAAATAGAAAAACAGAAATTACATCTCAATTATAATGAAATCAATTTATAATTGACTCAACAATAATAATTAATTTCTCTTACTCTCGTTGGTGTATTTCTATTCAATCACTATCTATTAATTTAGTTTAAAATATAAAATA-ATTTATATTTTGTAAATTTGTGTGGTATAGTCTTACTCAAATGAATTTAGAGAAAAAGTTACATGTCATTATTTTCTACAATTAATAATGCGCTG--TCTTACACT--CGTTAATAATGCTAGATTCTTAACATTGCGCTTCAAAGTATGAAGCAAATGAGATTATTTCCTGAAACTCACTGGAGTAATAAGTCGACTGCCCCGAGTTTTACCTTGCCATTTCTAAAGTTACAGGAATGACACTAACGTTACTGTTATTGCAAAATATGAAGAATTAAGAATTTCAATGGAGTTATTTGAGCCTCGATTTAGTTCCTTCAAAAAATTACATTGTGAGGTTTTTCAAGGTTATTAGATATGTCCTTTAAATTATAATTAATTTTAAATGCACTTTACAAATGTAAAAGGAGCAAAGTTTATTTTGTCCATTGAAAGAAAGTAATTTACATCAGAACCATTAGGGAATGGGCCGTAAAACTTAAGTGAGTTTATACTTAACCCTTAGGAAATTGAAACTAGAGATTGAGTGTTTTGAGATAATTTCTGATTTGATAAGAGTTTGAAATCATCTGAATTTAGAACACCGTTGAAAAAACGATTATAATTGCTAAAATTATGAGCAACTCTAATCTATGAATAAGGTTGAGAGAATTACAATAGTTAAAATTAGATATTAAAATAACTATTTTAATCGGTCTTGACAAAAGTTATCTATGAGTAAGAAATAATTATAAATAATCCAAAAAATACAGTTATCTAAACAAAAATCTTGAAGACAACGTATGTCGATCAAGTTCAGTCTCATAGAGTTAGAGATATTATTTAGCGTAGTACCTCTTGATTGACTTGTCCTATTTCAATCATTCATTTGGCTACTTAATATGATCCTAATAAGCAGCGGCAGAAATGTCTGATCAGCTCCACTATTTAATATATTTACAGCTATAAGTAAGTGACAAATTAAAGTACTTCTAATCTATAATCTACCTAATATCGATAGTTGTTGATACGCGACTTTGTTTCTGATTACGAGCGTAAAGTTTCTAAGTCCAATATGTACCTCATGCGTCACTTTAGTTCACA-----ATCTACTTTTTTTGAATTATACTATCTTTTTAAACAGTTTGACATTTCGAGGTCTTTTAACGATGTGTGCATACATATTAATTACATTATACGATTGGCTCCGTAATTTCTAATTATCATGCTATTAAACGATTTGTCTCCATCACAATTTAAATTCAATTACGTAGGATATCGTAAACTGCTTTCCTTAGACGAAGTAACAAACTCGATTAACTAAACTCCAGTGTATGAATTAAAAAGCGTTATTGTCTTGGAATACACGTCATAGAGAGCGTTCTCATAGCACTAGATCTCTTCTAATTAACGCCATGTCATACTAGTAACTATCGCGTAAATAAGCTATTTCTAGGCAAATCTGAATTTATGTCTACATTAGACTTCTCTCTGGTTGCGTTAAAAGCTGCTCGTGAGTTGTCAATAGTCGTATCGTGGGGGCGCAAGGTCTTGATTTACCTATGCACAGATCATGGTTTATTTTTGCCGCTTGAGTTTTTGGGGACACCGTGAGACACAGACGTTTCCTTTTAAA--ATAGGTCCAAAATGATTAATTTGTTCTCCGACGGTTTGATTTATTGGACCATCCTTGGGTGCAGTTGGAAGAGTGTGACTGGGACGTGTTCGAGTAGATTATTCAATTCTAAGTTCAGAATTTACATTCTCTTTGTGATCAGCTAAGTAAAAAAGTTGTTCTTAGAAAGAAACATTACCTATCAGCGACGATGGGGTTTGTGAACAATTGTTAACTTTTCTCAGAATTGTGTTTGGCTATGAGGGAAATTTTCTCGAGATAAATTACGATTTAATCCATTTTACTGATTGTGGTAGTGCTCTGTACGCATATTTAT---TCGCGGACGACCTTAAAGATAAGGTACTAAACGGTGGTTGATCTTTTCCAGTAAACGTGACCCGTAGAGATAGTATTTTTAGTACTTAGCAAAGCGCCCGTTGATAAAAAGATTCCCACGAC--TATAGCATGTACATCCTGCAATAGTACTAGTACTCCCATATAGTAAATTTGTTATAGATGCCATAATGAGCGGAGCTTTTT--TTACGACGTGTTTATACAGCTGCGTCGATGATCTTAGGCTTTTAAGCTAATTTATGTTGTGTCCAATGTGATTCTGCGATTTGCGTTCTGTCATTTCTGTCGTCCTTGCGCCCTAGATGTTACCTGGAAAATTACTTGAAGACCAGTTTTTCGAGACGCCAAAAAATGCTGAAGGGGTCACTTATTCGATTGCGTCTCAGACCTACTGGTCGAATTATAGATTTTAATATACGTTATCCCCTTCAACTTTGAGCTCTTTTTGTAACCTCGCTCCAATTGCCTAAATTTGGATT--TAACGAGATCACATCTTAATTCAAGTCGCATCTTATACTACTTATTCGCACTTAATAAGAAACTTAATTTATTATGTATTAGGGCGGGTCTCTACGTGTCTATTGATAACAGGAAGTTTAGACTGAGGGTACTAATTTTATCAAGTACAATGAGCTTGAGCATATGATATTTA-CAGGAATCCAATACTTTTTGTAATAAGATTGAAGTTAAGTGATGTGTGTATTTTGCAAGTTA--TTGAAGAGATGAGATTGGCCTACTCTTTTTATCTTATTCTTTACTTGAGAACAGCATGGTAACGTGGAATGTGTTATGGTTCGAGTCTATTGAAAATTAAAAGTTTCCCCGAGCTGCTTGCAAATTGGAT---GTCTCCTCGTCAATCCTACTTGATGATATTATAGCTAGAAAAACGCTTGTTTAAACGCGCTTGTTTAAAACGTGCCCAGAAAGTTATAGTGTTTTTAAGTCTTTAGTAAGAATCAACATCTTAGTAGTTGCTACTAAAAGATTTTTGACTTAACGTGTTTTTCATTAACTGCCACACCTGTTAGATTAATAACTGCACAGACCTTTCTAATGCGCGTCGTGTT-----------------TTTTTCTTCTC------TTGGGGTATGGTGATGTGGGAACATTCCTACAAAAAGTTCAAGTACTTTATGTGGTCACCTAAGCTCCGTTAATCTATTTTTTGTTTCAAATCTAATGTAATACTGAAGTTTAAAAGCTCTTATTGATCGAGAGCTTTTTACGCACGTCTAATTAATCTGCAATTTAGGACTACTTATATTTTAATGTGACGAAGTTTTGCTCTGAAGTTAATATATTCCATTATCTGGGAATCAGTTTGCAGCCATAGCGGAAGATTCTGTTTCAGCTACTGTACACTAATGCTTTACTGTTTTATTC-AAAAACCGGACAGAAATCTGTTTTAGAGTTGCAAGTCATGGATATTTCTTGATCTAACAGGTAAAGAAAACCCGAGAGGTACTCATGTTAAGCTGCTATTTCAGCTAGATCTGTGATGCGGCTTTAGTGTAGTTGGCGGTACGGCGAATATCAAACTTAACACTGCTGTATTCACATGCTCTGTATAACTATAGGAGGTTTCAACTTATATACGTCGTGAAGCCAGGTTCGAGTACTTAATTATCTTTTACGTTGTAATGCATCAGAGTAGAGAGGAAAGTCGTAGATACGAGTACATAATACATTGAGTATATTTTCAGAATGAAAGTGCACCTTCGAATGTTTACGAGTAAGATTGATAGTCATGCTGTAGTTTTATTAGAATA
>Quercus glauca codon 3
--GTATAGACACACAGTCCTCGACCTACTTCTAGTCTGGCTCAGCATTATTTTCTTTTGGTTTTTTATTTATATCATTTTTTCTTTTTATATGCTCAAGATTCTTAGACTCTTTGATTACCATTATTTGTTGGATTCTGTGCTGTTTATATATTTATCTCGATCTTAACTTCTGTAATTTTCCCGTACGTGCCCTGCATCGATATTACCTCACTTGTTCGATTTGCGACAATATTCATCACTAGAATTTCATTTTTTCAGTCATTTCCTTTTATCCAGTGTAATCGCCTATCCTGTCCATTCTCCATATTTATTATTCGTTTTTTTCTTGATGTATTTTTCTACATTCATATATAAG--GATAATAACTATGATCCACATCTGATTTATTTTTTATA-CGGGATATTTTATTAGTAACATTAGTAGTTGATTTTTTAATATTGCCGTGTTATAAAATACTGATATTAAAATTAAGAACAATCTAACTTAATCTAGAGCATATTGGTAAACCTCTGAAGTACTTCGGATTTTGTAGGCTTTGTTTTCTTTTATATTCTTAATTGATTACATTTTATACACCCTTCTCATTTAAAATTACTTAACTATAAAATTCACTTTTTGCCACTCGTTCGTTTATAAAATGTCACATTAGTAGATCTCTAGATTTTAGTCGATCT--ACAACGTCCTTGTC--TATTAATTAGGGTAGAATATAATTTCTACTAATATTTGTAAGTAGATTCAAGTATTGGTGCTAGTTGTCTATGTACATTTTTCCACAAAGTGTAAATATGTTTTATGCTACATTACTTAAAGTGACCAACTCGAGGTTTGCCAATCTTGAGATCGATGTGTTTCCTTGCTCAA---GTTCT---TGCTTTTTTTTTATTTCCAAGCGTTTTGTACATTGAAATGCTTCATTTGATTATTAAGTTTAATTCAAGACTTTCTCCACATTTAAGTTATAGAGACTAGTATTTTTGATTGATTAAAGTATCTCATAACCCTCTTTTTTAAGGTAAAATAGTAACTTGTGAATTCTTAAGTCTGGCAAATTAAAAAATTGACACGTTATTTATCAGATTTTATATATTATGATAAGTTTTTGATCATGCTAAATTTCTGGCTAATTGAAATTGTGGCTAAAACATGTCTAAGATAATCTCTTTAGATTGTGAGTTAAAGAAGACATGACAGGTTGTAAACCTTTAAATGTATTGCTAACTACTTTTTCAAAGTTCAGTTAAAAGGTCATTAATTTTGTAATGAACTAATGTATAATGTTAAATGCAGATTATTTTTTACATATCATCACCTACTTACATCTCGGTCCCAAATCTATACGAAACCAAAAAGAACAAAACTAACGTTCTATTGTAGAATAAACGGCAATAACTCGGAAGAGTTTTAGTTTTTAAATAGAGATCTGATTTAAGTAGGCAACATTCGACTGAGACTGACTTAAAGACTATGAGAAGATACTTCTCGTAGACCGTCGTTCTTAAATAATATAGCCAGTTTAGAG-----ATTAATTAAGGCGGTTATAAAACGACTAGGAACGATAGAGAGAGTGTGGTACTTAAAAGGCGTTATTATGAACATCATACTTTAAAAGTTACAAGTCAACAAATAATGTTTGCCGATATCCTTTTCGTGGGAAACTGGTAGTTCTCTTTTGGCCGTTTTATGTTATTTGCATAAGCGAGCGGGAAAATTAGTTGTTGATAATTAGTAGAATATGTCTTAGTT--------AATTCCAAACACTACTGACCATCTGAAATTACTCAATTTTGTATTCAATACTATTTTAACTTTCTGTCCATTTACTATGCATGTCAACTAGTCTTATGTATTTTGTGGTTTATGACAGATTGAACGTATTATTTTTATACGAAATCTGTTTAAAATTTTACTAATACTACTTTAATCAACAATTTATCATAATTAAATTTTTTAATAGTTACCGATAATACTTATTTTATATGTTACACGGTTTAGAAATGCCTGAAGGAAATTTTTTTTAGTTAGATTCTAGTATTTTATTTATCTTAAATTTATTTAATGAGACATTTCATAACTAAAGTAAGCTTTTTTAAGACTGAGTGTTGAGATTGCGCGAGAAGGGACTTTGAATATGGGAAATCGAATGCGCATGTAACTTAACTTGAAATGTTAATGTGATAGTTACTATTCATCTTTGCAATTCGATACAATTCAAATATTGTTTTTAATTAGGATGAAGCTGCTCTAGATATCTAATTCAAATCCAGATAACTGTAAGCCGCGACTGACTAAATTTTAAATTGAGACATGAAATGTGAACTTTATACAAAAAAACTGAGTTATATGAAAGTTTTGGTTTTTAATGGTTGATAATATAACAAATGAGAGGTAAAAGCTACTACTATAAGTAAATATTCCACAAATATTTAAAATTATTACATGATTACTTATAATTTTCATTTGTTATGGAGAGTTAAAATTTAAATTATGCGACTCTATATTGTATCTATACTAAAAATTACTTTTTTATGCCAATTCATTTTGCGCAGAATATTCGTATTGACCTAAAAACTTCCAACAGTTAATAACTCTAATACTATATTCATATTGTCTTATTACGTATTGTATTACGCTTGAATTTACACTATAAAAATTTGTCGACTATTTAGGTAATTTTCAGAAGCGTCTACTAGATACCTATCAAAATTAGAAAATACCTTACTTGTAGTATATCTTTTTTAAATTTTGAATTTAAAAACTTATCTTAAAAATGTTTTAATTAGT---TTTAATTTTCCATTTAGAGAAATACCTAAAGTAAAAAGAGTTCTTGTAACATTTTTAATTTTTTTTTACAAGTACTGATGTAGGTCCCAGGTGTGTAACAAGGAACAGAATATTCTCGAATTGAATTCAGAGCTTCTAATAACTATAACAGCAGCAGGAAAAGTATACTTATCTTTAGGTGACACTTCGCGTAGAAATTGAAAAAGATGCTCAGCATCGAGTTTGTACACATGAGCTATAAATCCGTGGCAGTTGATATCTTCTTCTCAATGATTAATTAATGTTAGGTGAACAATTTCAGCCTCTTAATATTGTATCGACTAG-ACTTGTCAAGATGATAAGCTTGGACCCTCTATTTTTCGAGTAAATCATAA--TTTGGGGGTGACGTTATGAATTTTAGTACCTAATCTTAAAAAAGAATTATATGTCGATAAAAACTATGTTT-ATCTAATTTGCGATATAATCT--CAGTTAGTATTAGTATTGTTTTTTCTGCTCCTGTACTGTGTTC----TTTTTAAGTAATCTGGTTTATATACACAGCAAGTATATTATCTAAAAGTATTGCTGAACTTCTTAACTCAATAATATATAAGATGTAGATTAAGAAGAAGTGTTAAGGCAAGAGGTGCGTAAATTATTGACGTTTGATAGAGTCTGTTGCAATTATGGGGTTTATAATTGTAAAAAGGTAAGAGTTTTACAAGTAGGGGAAAGCTGAAGCTCATCAGAAGAATATTATTACAATTAATTATAAACTCGTTCTGGATGAGCTTAGGGACTTGACCAAGATAGATCCTTGACACTAACGAAGATTGCCCAAATTTCTAGTACTAGAAATA-------GGTTCAGCTGTATAACATAATTTAAATTGCTACATTGGATAGGAAGTTTTCACTATAATAGTTAATTGGAATGTCTTATTAACGTAAACTTTTAACACACGTTGAAACAGCTCAGACAACTGGTGGTTTTTCGTTATATTAAAAAGACCT-CATTTTTGCATAATTCAAAATACATACACGACCCATCTTCACCTATATAAGTTAATTAAAAACTGTGATTATTGGAAGAAAGAAGCGTTGGATAGTAAAGTTGTACCAATGTTTAATAAAAGGTATAAATTTCGGAGCTGACGTAAGCGTTTATTAATTTGCTTTCTAAAATAGAGGAAAGTGGAGAAATGTATTTTACCAAAGGCTTTGTCGGTGTATACAGAATTGTGTCAGGTTGTTTCTCGTCCTAATATAGTCAAAAATCGATATTTATAATTTGCGATTGTATGAAGATAGAATGATGGGCCAGGTAATTGTAACAGACCCTAGAGCTTTATAATTGACTATTTGTAGGTTATATGGTAGGTTATGTTTGTAGTATTGTATCAACATGTTGCTAAGCGTCATTTATGTTATTCATTATAAGTCTCTGTGAAAACTTTTCTTATATTTGAACTATTTAGCGGAACACTTTAAATTCATCTATGTTTTGTTGCCAAAATAAAATTTACTACTTTTTTTTAACAATCAGGCGCC-----ATTCGGTGTATGAGTAATGTTAAATAGTTGCTTGCAAAATTGTAAGATATAATATAATGAATAGAAGGAAAGTTATAGCATTTAATACGAATGACTATGAAAATTTACTTAGTCGATTAATAACATGCTAAGACCTCTCGAAGCTCATGTTACCAAATGGGAAAAGTTAGAGAGTTGTGAAAATTATAAATGTGCAAATAGTTCCTATTGTCGTTGGAAATGAAATCTGGTTAATTTACATGATTACATGAAAGACTAAATAAAGTTCATGCGAGTTTATGCTATGAGATAGATGTTGTAGATAGTATCTGTTGATATTGTAGTCAATACAGTGTTAATGTAATACAATGTAGAATTGTAATATAAACTTATTCAACCATATGTATTAAGAATTGAAGTTGCTAAGATATTTTGAATCTTTCTGCTCATCGTAACTTACTACAATTGATTTGGCAACATTACTGAAAAGGGTTAAATACACTTAAAATTGGGTATTAAGGTTGTACTAACGCTAGAGATTATTTCCATTTTATCCTTTCATTTGTATAGTTTGATGATATCGCAGTTTATGGACAGTATAGTCTATACGAGCTTCTTCGATAGC---GGTGGTTACTAATGTATTCATTTGTAAGGTGATACCAGAATAGTCTTATCCATTGAACAAATTGAGGTCTTATGACTCGTAATATTTTTTCAGATATGTTGACCCTAACTTAAGTCACCATATACATATGGGGTGCAGCTTAATAAGTGGAAAGGTCGGCAAAACATCTGACTAAATTAAACATTGTATTTGGGCGAGATCTTTAAATTATTAGATAAAATTACTAGTATGTCTAATGTAATGGTGATAACTTGCCCAAAATAAGTAGGATATGCGAGGTGATATTAAATTTGATAAGTGAAAGTTAATACTGAAATAGATCCGTGAACAAGTAAGGTTTGGTTAAAGTTCGAATTATTTAATATCCATTATTAAACTAAGTGAAAGGAAAGGTGTAAGTTTTTTAAGGTTTATTTTATCAAATTTACTAAAATATGTGAATTAACTAAAATGTGATTTCTATGGCCGGTGGATA---GTAATCTGTTAGACTATTTACAAGTATACGGAATTCATTTTAGCTATGTTTATAACAAGCTATTAGTACTGATCACATTATTTGTCGAGGCTCTTATGCTAGCTTCTTCGAATGTATACCATAGTATAGGTCTGACCCCACGATTTTTTTAACTGGAAGTAAAAATTTTGTAATTGGTTTTCCCTCAAATCGATATATTATTAGATTTACACCTATTTTTTACGTTGATGTTGCTGCTTTCATATACCCTCAGTTTGAGCATTGGGTCTAGCTGTACTTTTTCAATTATATTTCATACTTTCATAGAATTAGCCTCCTGCACTGTTTCTATGATCTGATAAATTAGGTTTAACCGTGCACCTCCTTGACTAGATTATGGCCCATTTATACTTTGGGTATGTTACTACTGGTACTACTTAGGACGTAGGCGCCCGACATCGGGCCCGAGCTTATACACTTCAACATCTGGCGTCATCTACTAAGATTACTCAACACGCAAGCATAGTTCAAAGCGTAAAATATCCATTATGGATTTGATATCTACTGTAATCATCTAAGCTCTTTCATGACGTTAGTTACCTTAGATATAGTATGTTCATGATATTTTAACATTTTACATTCGCAAGATAAATCCGCTCACCATTTAAACTTAAGAGTTTGCTGATATAGTAGGTCTTATTACGTCACATTAGGCTGTAGTGGTCGTTTATTATTTTTTTTTTTGCTTCTTTTGTCGCTAAATTATAATTTGTACACTGTCGGCCAATCTATATAGTTGTAAATTGAATGTTGTGTTCGAACAGTCTGGCGTGGAACAATGAAATCGATGTTTTATTATCGTTATCGCTACTTCTTATGATCTTTTAACCACATTAGTAAGTTATAAATAAATTCTTATTTCGTTTCAGAAATATGGAGGGAAGAAATTGTTACCAAAATATAGGTGAGATCAGAACAGTTTATATTTATTTACAAGATCTACTGACACATTAGTTATGGTAAAGATGAGAAATAGTCACATGCCTTCTTGTTTTCACCCATTTTTGGATTTGTTTTTTTGAAAATTGGTCATGTTATGAATTGAGAGCTATAGTTTTATGTTTTTAGTGATTTGGTTTAAATCTTTTTTAGGTACGAGTTATTTTAGTTAATTTCATAAATGACAAGAGAGCTGGTATCATTCTTTGGAACAACCGTGAATACTCTTTACGGACTAGTTCAGAGGTCAAACATTATGGTTTTACCTGCTTATTCCACAATTTACTCGATTGAGGTAGGTTTTTTTATTATTTCTCTTGTAGCCTTGCTAATTAAATTTAGGAAGTATATTTCACTTGTTTAACTTACTAGTTTCGATATGCTATTTGCAAACTTTACGATGTCACTAACCGAATTTTATATTTATCTGAATGTTAGAAGGCTGATCACTATGCCTTGACTTGATTTTTTCGTTTTTCGAACGCACATCAGAATTTTATATGCTATATAACCAGCCGTACAGGCTGATTTTGTTTAATAAAGTACCGTTTTTTATATATAGCAAATTATATTCGAGATAGTTTTTTTCTTGAATTTTTTGTGTATTGATTGGATCTAGTTTTGTGGCCAAGGTCTAGTTATCTTGGAGAATTAGACTAATCCATCTTTGTTAATGGGGCATATTTGTTATGCATCGTATGAAGTATAAGTTACATGTTATAGATAGATTCTGAAAGTAACTTTATTACTCGTCGTCTAGCATTAGTTTGGAAAAATGATGTCAATTCGAGCACCTCAAAATAGTTTCTGCGCATTTTCTCCCTTTTGGGCCAAATTCTCCACCCCTTGGTCGTCCTTTTCTTAAGATTTTCTATTCGGTGGAGCAAAGTTTACCTCAAAAACCTTTGTGAATAATTAAACTTCATTAGCTATAGTTTTGCTCCATTAAGTGCATAATGGTCTAAAAAATGTTTGGGTAATATAGTCATATTAGTTAGCATTTATCGTGTTGTATTCTTTGAACATCCGTGAATGCTTTTTAAATAATATCGACTTACTTATTATTCGAGTCGTGCCGCTTTTAATTAGTTATATAGGATACATGCAAGAGTTAATTCACGAATACTTATCTGTGGCTTATAGTCCTCATAGCATCGGTTATCATTTTGTAGTTGAACTTATTACCCAATTATGTTTACAACCCGATATACTCTTTGTTTTTCGCTAGTCATGTATGTAAAACCTTAGAACCTTAATTAGCCTAAACCTGTGGTTTAGAGCAGTTGATTAAACGTTAATCTTATGTTGGAGACGATTATTTCGTGAGTAATCTTTCTTTATAAGGACAACTGTTCTATACGGCTATGAAACTCTGAGGATTGTTATTAGAATTCGAACTGGTCTTTTGGCCTCAGAGACGATGTTTCAATATCCTCATTTTAGTTTAGTACCATTTGAATTACCTGTTTAAATTTTTGTACGCTCAATTAAATTCTGCATCAAGACCAAATTAAAAGTATGATATTTTGCTATACTCAAAATGATAAAAGACCTCATTGATACAATTGATAGTTTATGAAATTCTTATTACTCACTCTAGCAATGATGATTTGGAAACGCAAATTTTGCGCTTCGAAGCTAGATTATGGTGCTACTGTGAATAGTTCGTTTGAGTGGGCAGTCAGGGTCAGTTCAAAATGGTAGAATTAGTACACTTACAATCTAATATTTTAAAAAAGTTTTTTAAAAATACTTTCAACAGAGTGTAAAATAGTGTCCTTAGTGCGTTCACCAATCTATTATTTTAATAATTCCACATTTAGGTAAATATGTATTTTACTTTGAAAATGTTCACATAAACTAAATTAGCTGAATAGATAATTTTGTAGATTGTTGACATGATTATGCCCCAAAGTAAAGTGTGTCTTCTATATTCTTATCATCTTAAGCAGATTGTTTGAAT-TTATAAAGATAAATCAGGTTATGTTCGTGATGTTAAGATTTGGACTTTTTATGATCAGCATGAAGCATGTTTCGTTTAAGTT-------------------------------------TA-------------------------GTCTGTCATTAACCAATATTATAATTTATGAAGCTGGGTATTCTTTCTATTAAACAACCTCTTGGAAAGTTAGACATATGTAAAGAGTTTAGAATAAGTAAATTTTGAATATAGTGCTCTTTTTTGGCTGATTATCTGATTATAGGATATTAAATTAAATAACTATATGTAGGTGTTTCCCGTTTAATTTTATTTAAACTAAATAGTGGCTTAATCACCGTGATCCAAGTGGTATCATTTCGATAAAATTTTTGATGTGATACGTCAGAGATTTTAGAAAAGTTTGCATATGTTGTTATTTTTTTAGTTTTAGAGTTTAGTATATAATCTCGTCATTTATTAGAAAAGAGTGGCATTTAGCGTATTGTAATAACTATTTTAATCAACTCGTTCGTATATTGAACTTCAGAGGTGGCTCTAATTTGCTTAATTGAGTTCTTAAATGATTAAGATCGTATACGAAATGATATCAATGAAGGTTTGTGAGAATTTTTTTGTCGTAAACGATATACCTGAGTATCCCGAGTTTCCTGATGTATTCTAATTGTTAAAAAAATTATATATGTTATTAGAAGAGTCGATTACTGCCAGTAAATCCGTAGCTCTATTATTCAATTTTACGTTTAGATAAATTTAAATAAATTACTTCTAAAAAACGATAGTAAACTGAGCCCTCATTGTATATCAATATTTAATTTCGAGAATAATTAATTAAGAATAATTGGTAGTATTGATTATCACGAATCATTTAACATATCCTCCTCTAAACAATCAGTAGTCTGTTACCTTCAGTTAAAATTTCAAACATTTAATTGTGCTGCTTTTCGATATATTTCAAAAAATCATCTAACTTATATATGCATGCTTAATTATGAATAATAGGCAATGCTATCTAGCAACAGTCACAAAAAATGTCAAATTCAAAATGGCGAATTTAAACTAGTAGCTCAAGTTTTAGTTTGATCCTATTGGTACAAGGCAGGAAGTTGGATGAAAAGTAATTACATTTATTAGTTTTTCTACATTTCGACCAATTATATGCGAAGCGATTATCTGAGATGGTCGTCTTTTCAAACCCCGGTCAAATATTTTATCCACCTAATTTTCGTTCTGTTATACGCGCTATGGTGACTTTTTATCATGTTCCATGGTAACGTCCCAAATTTATAGAACTGTCTAATTATCCTGTTTCATTGCTTCAATGTGACTCATTCAATTAGGTAATACAGTCGTTTATACAAGCAGTATCAAGATTCAGTCCACGGCTATTCGTTTCATTTATTCCTTAGTATTTAGGTTTACTTAATGAATGTTATTTTCTCAATATAGAAACTACTTTAATTTTTAATACCTTTCTATGCTAATTGCGTAGTTCTGTGTTGCACTATTCAAATCAATGGCTGATATTCATTAATAAATAATTTGATTTTTGTTATTTGTTAGTTGATTTTAAGAGCATACAAGTTGAGTTTAGTTATATGAACTGAAGGCCGGGCAAGGAACGTGATAAGCCTTTTATCTATACGTATTATACTTTGTTTCTTTCTTTTTACCTACTTTCATTTTTATGTTTGCTTCATTTTATATTGTCTTTTTATAAACTTTTTGTTTTATTATTTTTCCTTTCATTTATTGTACTTCTTCCTTTTATTTTTCTATTTCTCTCTCTTTCTTTACATTTACGTATAAGTGTTTGATAA--AGATTTTATTTAATGTAGTACATTTAATTGATGAAAGTTCACTATTGAGTTATAAATGTTGTTGTTGTATGCTGTCTATGGAGATCAGTTTTTAAAAAATGTTAACATAACTTCAATGTGTTGTGGTTGTCATCGGCTTGCATTCTGTGTTTAGTTCAAACGAAATGCGGAGTAATCTATTTAAGAGACTAACTATTTTTGGACTTTGGCTCTTCACTCCTATGTAAATAAAGTGAATGCAAGTATACTGCACCACAATTTAACTGTGATGCCTCTTGTATACGGCTT-AATAATTATATTTTTTAAA----------ATTGGATACTTTGTCGCAAGGATGGTTATTTTAACGTTGGTGAAATAGAATAGGTAAATTCCGCTCTTATAAGTAATATCTTTTATGATATGTGACTTTAGGCGGTCCATGTCTTCTTGGCATGGTATTTTTGCTAAAAAGTTTTGATTAATTCCCCACTGATCGCCAAAGAGTTTTTTCTTGACACTCTTTGTTTTGTGTAAATGAATTAGTTCGTAATAATAGAAGAACTCTATTATAATGCGGCTCATTATGATGTTTGGTTGACATTGTTTAAGTTAAACAAAGACACGCAGAGACGAATAAGTTCACCCAGCAGCGGCTATTCTGTGCCGATGCTCTTATTTTGATTAATTTTCTGTAATATCACCACACTCTTAATTATAACTGCCTGAAGTATCCATTATTTTTATACTTTTCTGCTATATAATGTCTTATTATCATAGTTTAGTCAGATATCTTTGAGAGTTACTCAGCGATAATGACTATCTCTTAGGTTATACAGCCTTATCTCTATTACGTTGTAGGATTTTATAGTTATTTTGAAAATTTTTAAGTGTGGTTTTATAGTAACCCTTTGCGTAAGACTGTTGCCCGTAATTTGATTTTTGATCACCTTTTCGCCTTGATTCCAATCACACGCGAGTGTTCCTCGTCTTTTTTAAGTAACACAAAAAAACAACAGTAGTGTAGGTTCCTATATTTAAAACCATTAAAGTTTTATATTGGTGAAATATAATCACTGTCGACTTAAAATGTTAGAGTGGTAGCAGTCGGCTTTAGTTTGAACTAGTTTGTTACTTCTTTATCAGTACGGGAAACGCAATTAGTTCTCCGGAACTTATTTATCTTCCTAGCATACTCTTAGAGGTTCAATATCTTTGGAAAAGGCAAAAGTACAAATTTTTTTCTTACGCTTCTTATCTCTGTGACCCGTATCTATACTTACGTTAGTAAATAAATCTTTTGAACTATTATTGGTTATTTCTTAAGTATACATATCGGCGAATTAGATAAATCCGGGAATTAGCGTAATAGAGCTTATGTGGACCTTACGGCGGATTAAATTGATCTTTTATTTTGAAGGTTTCATTTAGTACTGTTAGAGAACTCTTCATATTGGAGAGGTACGACTTACGATTTGTGCGTGGGTATTTACGTATTATTTAAAGAATAGGTAACAAAAAATTTTCGATTTATGACTTTTGAATAATGGTTATGTTACAGGTGTTTCGTATCTGCAGGTAGCATAAATATGATAAATTATAACTAGTTAATTATTTAGAAATGTGTTGTATGAGATTCTGGCTGATAATAGTAACTTTTTCACTGCGGGGTTTTAATGAATAATATTTTGTCTGTAAAGATTAATTAGGAGACATTGACCCTGACTGAAAATTGGT------------TCCCAAACTCATATCAACACTATACTTTATTTCTTAAATTACAAAGAGTGTACTGATCTTAACATTCAAGTTAAGTTTGGAACATAAGTTTTAAATTATTAGATAGGTCA-CATTAAAATTACAGTTCTCGTATTTTGAT--CTAGTTC------ATGTGTACTCGGGAACAATTTTTGATAAATAGAACGAGCTAAATTTGCAAATCATAACTTTGGAGCTATTTTTTGACAAATCGAGAAGGGGCACTAGTTAAAACATAGTACACGAATTTGAAAACATTATTTTAGAAAGTGTGTTTTCCAGT-TGTTGTTTTAGT------ATATTTGCTGGTACAAGT-TTCTCCTTTAGGAGTGTTACCGT----TAAACTAGCTGTCAATTAGTGTTGTCATGCGATTGTCCACTGATTGTGGCGTAAATT----TATAAATTATATGTTATTATTAGGTTTGTCATTAGGGTTTAAGGCTTTAACAGAATATAGGTGATTTTTTGAAACTTTTAAGAGCAACCACTTTCTGCATACAAACGATTACCTCCTCTTCTTCTTTTTATGGTTAATCGTAA---TTCTTTAGTGACCGAAATAATCTGACATATAAGTGTATTAAGTTTTCCTTTGAGGAA-CAGCAGCCGTAATTGGAACTCTATGAGTATTATTGCTTTAATGTTGACACTTTACTTGTAGAGGGTTCAAATATGGCTTCAGTACTTTTTTTGAATTACTAGCATTAATTTTGACTTTTTCTAGTGTTTCTTATTGCCCCATTGTCTA--CGCATTTCTTCATGTTAAATAACAATGTTTAAAAACA---GAAGTTACCACGTGAAATCCCTTGAAT---ATATAGGAAGAAACATCCTATT-------------ATATTTGCCATTT-------------------------TGACTAAA------ATACGACACG--------------GTAACTGTTTATTAAACTAGTAGAAGTGATTAATATGATTTGGTT----AGTATGACATTTGGTTTTCTAGTATAGTGG-------------TAATTGCAATTGTGGTATTATTATCTCTGCATT----------TACATATTTTAAAAT-----GATTGTTCTCAGTTGTTT-CTATAGTATCTTGACAATTAGCATGGGAGGCGCATTGTCCTCTAATTAGTGTATATATAGCATTCGTTTCACGCATTTGACATAACAGA-------------TTTAAAGTG--AGAGCATTTACACCGTTTTTACTTAATATTCATGAGCCAGATGACCTTTAGG--------------AGAAATCGC----------TTAAATGGTATGTTTTTAACAGCTCTATTTAAATAATT-------ATCACAGTAAA--AGTTACGTATATTAAAACAGTCTCATAATTAGCTGA-GGTTAGTAACGTAAAATTG---GTTTACATATTTAAAAACTGTTCAACTGGTTAAAATTTACATATT-----TAGTAGAAAAGTG--AGGGGTTAAAATTTTCTTATCTGTATGATACTAACTGGAATGCAAAAAATCACAATGAAATATTCAATTAAAATATAGTGAATAGATTGTATTTGCTTCGTCATATTATCCA------------------ATTGATTTTAGTATCAGAATTGTTAAACAGTCATTAAAATCTACATTTCCT-----------ACGTTATACTTTTTTATGTAAAGATTCAAGATATATTAAAT----TACATTGTG----ATTTTATGAAAAATAATTA--------AATTACTTTTTTAG--TAATATAAAAAGACTTACAAAGCTATTTCCAGCTATCCGCTATCTACC----TGAGATTCAACAATAGCTTAAAGTCAA--------GAACACACTATGTGTTTATGTGTAAAAGTTTTAATCCTCTGTTATAACGATTGCCCTTTACGTAAAGACTGAACAAATTTGGAGTATGAACACGAACCTCAATAAAGTTTATTAAATCAGTACTGATTCTGCTAAGTGAGAAGCCTTATTAATAGCTAGAATAATTCCGATAAAAAAGTACTTTTAATTACTCCGTAAAATAAATTCCCACTTAAGAAATTTATGGATGACCATTGTACAGT--AGTGATATATTAT--AAGCTACTAACTTTTAATTATATGGGTATTTCTGTAGGCAGCAAAACCAATGTTAGAGTATACCATAGTCCGCAAAGTTACAATTTAATTTTTCTTTTACGAA-----------------AATATAAACAGC-------ATATATTTAACATCCTGAAATTCTTGTTTTAAATCAATATTTGCAGAGAGATCTAATAAATAAAA-GTTCAACACTAATAAAGAAATTATTTTCTTATTTGATACGGCGTAAAAAGGAAGAACACCCAAAGATATACATT------------------------AAACGAGTGTCTAATCATGATCTAGTAATTAGTAAAATACAGTTAA--GACAGTAAGACTTGAAGAAAATATTCATTACATTTTTGTA------------AAATTCAGAAATAACATGCGTTAAATTAACTTTGATACAGTAAACTGTGCACTGACAAAAAATATGTAACAAGGATAAAATTTACAACCTTTAATACTTACTTTCCATACAAAGTGTATAAAGA--------GTTAATAAATAAATAAATAATCCAAGTGTCAGCAGTATTAACTATATTTTCTATATCTGAACCATGATACGACAGACAAAAAATT---TAGTTAAAAATGTCAAGAAAAAATGCAATCT---ACAGTCTTTTATTAAATTTTTAGTTGGCTAGGACA--TTATCAACAATTTATTTAGGATACATTCGCACTACACTAGACTAATTGCTAGTTTTATTTCAACTCAGTAGATTGTACTAATTAGTAACATTACACAACCTTATACTTCACTGTTGAATTATCAGTATATCTTTTAATTAAGATCATG-GTGTTAAAATTACTGCACGCATCAACATAGTAAATAAATTAGAGTAAGGAGCAAAA------TTGGCTGACACCAAACAAGTTTGGCGATGTACATATGATGTTAAAAATGCTACTCTGTTAGGCATTAAACACTGTTTATAAATAAGTATTTTGTTTCTTAGGTACATAATACATTGAGTATATTTTCAGAATGAAAGTGCACCTTCGAATGTTTACGAGTAAGATTGATAGTCATGCTGTAGTTTTATTAGAATAGAATACACGTCATAGAGAGCGTTCTCATAGCA------CTAGATCTCTTCTAATTAACGCCATGTCATACTAGTAACTATCGCGTAAATAAGCTATTTCTAGGCAAATCTGAATTTATGTCTACATTAGACTTCTCTCTGGTTGCGTTAAAAGCTGCT---CGTGAGTTGTCAATAGTCGTATCGTGGGGGCGCAAGGTCTTGATTTACCTATGCACAGATCATGGTTTATTTTTGCCGCTTGAGTTTTTGGGGACACCGTGAGACACAGACGTT-----TCCTTTTAAA--ATAGGTCCAAAATG----ATTAATTTGTTCTCCGACGGTTTGATTTATTGGACCATCCT-TGGGTGCAGTTGGAAGAGTGTGACTGGGACGTGTTCGAGTAG-ATTATTCAATTCTAAGTTCAG--AATTTACATTCTCTTTGTGATCAGCTAAGTAAAAAAGTTGTTCTTAGAAAGAAACATTACCTATCAGCGACGATGGGGTTTGTGAACAATTGTTAACTTTTCTCAGAATTGTGTTTGGCTATGAGGGAAATTTTCTCGAGA-----TAAATTACGATTTAATCCATTTTACTGATTGTGGTAGTGCTCTGTACGCATATTTAT---TCGCGGACGACCTTAAAGATAAGGTACTAAACGGTGGTTGATCTTTTCCAGTAAACGTG---CGTAGAGATAG-TATTTTTAGTACTTAGCAAAGCGCCCGTTGATAAAAAGATTCCCACGAC--TATAGCATG-TACATCCTGCAATAGTACTAGTACTCCCATATAGTAAATTTGTTATAGATGCCATAATGAGCGGAGCTTTTT--TTACGACGTGTTTATACAGCTGCGTCGATGATCT------TAGGCTTTTAAG-----CTAATTTATGTTGTGTCCAATGTGATTCTGCGATTTGCGTTCTGTCATTTCTGTCGTCCTTG-CGCCCTAGATGTTACCTGGAAAATTACTTGAAGACCAGTTTTTCGAGACGCCAAAAAATGCTGAAGGGGTCACTTATTCGATTGCG----TCTCAGACCTACTGGTCGAATTATAGATTTTAA-TATACGTTATCCCCTTCAACTTTGAGCTCTTTTTGTAACCTCGCTCCAATTGCCTAAATTTGGATT--TAACGAGATCACATCTTAATTCAAGTCGCATCTTATACTACTTATTCGCACTTAATAAGAAACTTAATTTATTATGTATTAGGGCGGGTCTCTACGTGTCTA----TTGATAACAGGAAGTTTAGACTGAGGGTACGAATTTTATCAAGTACAATGAGCTTGAGCATATGATATTTA-CAGGAATCCAATACTTTTTGTAATAAGATTGAAGTTAAGTGATGTGTGTATTTTGCAAGTTA--TTGAAGAGATGAGATTGGCCTACTCTTTTTATCTTATTCTTTACTTGAGAACAGCATGGTAACGTGGAATGTGTTATGGTTCGAGTCTATTGAAAATTAAAAGTTTCCCCGAGCTGCTTGCAAATTGGAT---GTCTCCTCGTCAATCCTACTTGATGATATTATAGCTAGAAAAACGCTTGTTTAAACGCGCTTGTTTAAAACGTGCCCAGAAAGTTATAGTGTTTTTAAGTCTTTAGTAAGAATCAACATCTTAGTAGTTGCTACTAAAAGATTTTTGACTTAACGTGTTTTTCATTAACTGCCACACCTGTTAGATTAATAACTGCACAGACCTTTCTAATGCGCGTCGTGTT-----------------TTTTTCTTCTC------TTGGGGTATGGTGATGTGGGAACATTCCTACAAAAAGTTCAAGTACTTTATGTGGTCACCTAAGCTCCGTTAATCTATTTTTTGTTTCAAATCTAATGTAATACTGAAGTTTAAAAGCTCTTATTGATCGAGAGCTTTTTACGCACGTCTAATTAATCTGCAATTTAGGACTACTTATATTTTAATGTGACGAAGTTTTGCTCTGAAGTTAATATATTCCATTATCTGGGAATCAGTTTGCAGCCATAGCGGAAGATTCTGTTTCAGCTACTGTACACTAATGCTTTACTGTTTTATTC-AAAAACCGGACAGAAATCTGTTTTAGAGTTGCAAGTCATGGATATTTCTTGATCTAACAGGTAAAGAAAACCCGAGAGGTACTCATGTTAAGCTGCTATTTCAGCTAGATCTGTGATGCGGCTTTAGTGTAGTTGGCGGTACGGCGAATATCAAACTTAACACTGCTGTATTCACATGCTCTGTATAACTATAGGAGGTTTCAACTTATATACGTCGTGAAGCCAGGTTCGAGTACTTAATTATCTTTTACGTTGTAATGCATCAGAGTAGAGAGGAAAGTCGTAGATACGAGCGTAGTACCTCTTGATTGACTTGTCCTATTTCAATCATTCATTTGGCTACTTAATATGATCCTAATAAGCAGCGGCAGAAATGTCTGATCAGCTCCACTATTTAATATATTTACAGCTATAAGTAAGTGACAAATTAAAGTACTTCTAATCTATAATCTACCTAATATCGATAGTTGTTGATACGCGACTTTGTTTCTGATTACGAGCGTAAAGTTTCTAAGTCCAATATGTACCTCATGCGTCACTTTAGTTCACA-----ATCTACTTTTTTTGAATTATACTATCTTTTTAAACAGTTTGACATTTCGAGGTCTTTTAACGATGTGTGCATACATATTAATTACATTATACGATTGGCTCCGTAATTTCTAATTATCATGCTATTAAACGATTTGTCTCCATCACAATTTAAATTCAATTACGTAGGATATCGTAAACTGCTTTCCTTAGACGAAGTAACAAACTCGATTAACTAAACTCCAGTGTATGAATTAAAAAGCGTTATTGTCTTGGATATTAAAATAACTATTTTAATCGGTCTTGACAAAAGTTATCTATGAGTAAGAAATAATTATAAATAATCCAAAAAATACAGTTATCTAAACAAAAATCTTGAAGACAACGTATGTCGATCAAGTTCAGTCTCATAGAGTTAGAGATATTATTTAGATATATAGCATCTATATTGAAAGACATCGGAAATTGC-GGTTTTTAGATATGTTACTGTTGAATCTTATATAGTGTCTTCTTAGTAAGTTATTTTGACATTTTATCTTTTCCTTGTTTAATAATTTTGTTCTTAGGAATTTTTTAATTTTGAATAACTTAAATTGCAATCTGTTTAAGTCTTTAATTTAAAATATTTGAGCTCATGTGTAACTAG--TTTTATTTATTTGTTTAATTTATCACCATCTTAGACTTGAATTTTGTTATTTTGAAAGTTTATGTTTTCATATCAGCAATGAGAAAAAAATTATTTAATTGATACTTAGTAGTTGGATATTGTTACTATTGTTTTTAAAGGTAACAACCCAGAGTTATTAGATGTGCTGGTAAATAACAATTTAATAGTTCTTACTCTTGCATATTTTTGGTAGTTAATTTTAAAATATTGTGTTATTTAATATTTTATCTAAATCGTTAGTAGTAGGATAT--ATTACTAAAGT-------TAGTTTTGTAATACTTTTAAGGGACTTTTTTTCTGCTTGTCTAGTTTGATTGTAGCATTCCTGCAACTTTACTAAAGTGTAACAGATATACTATATACTGGTGTATGATGCTGGTATTCAATAGTTATGTTTATAATTCTATATTATTTTATATTTAAAATCATTGATTTCCGTTTTAACATTTAAAGCATTTTTTAAATTATGTGTTTATTTAAGTCATAATCATTTTTAGTATTAACTAA-TATCTAATATAAGATATAGTAATTACTGCTATATATTAACAATTACAAATTGCAACAATTTCTAAAAATTTGTTGGTAAATTACAACTTTAGTGCTTTGTATAAACACTATAACGATTTGCACTTTTTTACAGTACAAAACTTATTGAGGCATGGAGCTATTACAAAAAAATTCTATAAAAATTTACTTAA---TCTTGCACTCAACTTAGCCTTTTTGTTTGTAGTAAGTTGTTTTTTATTCTACGTTTGAGAGACGAGCATGTGTGGATGATTTGTACGTTATTAATATGATATTATACCGATTATGACTGACTAAAAGATTTTATAAATT--------------AGTTTTTGTTTTGAAATCTAAACGTCATCTCTTAGTGATGCTTATACCAACTAATTACTTTCAGTTAAGACGGTTAGCTTTTTCGAGAATATCAACTAGAGTACTATTAGTGGTTATCAACTCGGAAGTCCAAAATTTACTATTCCGGAAAATCTTATACGGGGGACGTATAGTTGCTGACCTTAAGATGTCTATTCTAAAATTAAATTACTAAAGAAACTTATTTTTTTAGGTATCTAGAACCTAGATCTTTGTACACAAAGAGTGGTGCTGACGCCTTTATTCGGGAACATAACTATAATTTATTAAAAACTCCATTGTCATAATCTACTGCCTACTAAACTTCTTCTATTCGGAGTTTAATTTTCCAGCAGGCGTAAACGTCTCAGGTCTAAGGGTTTTAAAAATTAATCTATTTAAAAAATATAGAAAGAAATTTAATGACAGCTACGTTTCACTTTTTTAGAGATTTCTCTATAATTTTTATCTCAAATCGCATTA-TTTTA-----AGATAAGTTTGTAGTTATCATTCATAAAGATGCGTATGATTTTAAAGCTTTTGACACCTAGTCGTTATTAGTAATACGCCTTAGGCATATTGTCTATTCTCTCGCATATGTACTGTTATAATATTATTAATTTTTTTCAAGATTTATTTATTACTAATTAATTTCATTTCAAACTCTAGTGGTGGGTGTAGATTTTACTGGATTAAATAACAATCCATTTCTGGAGTTTTACACTTAATCTGATCAGATTCGATATTACATTGGTGTTAATCATGTTGTTGTGTTGGTTATTTTAAGTTTATGAGCGTTGTCAACGTAGGTGATCTAATATTAAATTCTATACTGATTACTAACATTGTTAAGCTGACGTGTTTAAAAATAATTTATCGTCACTATTATATTATTTAAACAAATCCTAACCGTTACTTTAATTTACTGTATTTTGAGATTTAGATGTTCTTTCACTATTTCCTGTTAATTACGTAATGTTTTTTCAGTTTATCGTTAGGAATCTTATA--ATATAT----AAAA---------GATTAGAAATCTTTCAGATAAGCTATAGGTCTTGTTAAACAACAAATAGAAAAACAGAAATTACATCTCAATTATAATGAAATCAATTTATAATTGACTCAACAATAATAATTAATTTCTCTTACTCTCGTTGGTGTATTTCTATTCAATCACTATCTATTAATTTAGTTTAAAATATAAAATA-ATTTATATTTTGTAAATTTGTGTGGTATAGTCTTACTCAAATGAATTTAGAGAAAAAGTTACATGTCATTATTTTCTACAATTAATAATGCGCTG--TCTTACACT--CGTTAATAATGCTAGATTCTTAACATTGCGCTTCAAAGTATGAAGCAAATGAGATTATTTCCTGAAACTCACTGGAGTAATAAGTCGACTGCCCCGAGTTTTACCTTGCCATTTCTAAAGTTACAGGAATGACACTAACGTTACTGTTATTGCAAAATATGAAGAATTAAGAATTTCAATGGAGTTATTTGAGCCTCGATTTAGTTCCTTCAAAAAATTACATTGTGAGGTTTTTCAAGGTTATTAGATATGTCCTTTAAATTATAATTAATTTTAAATGCACTTTACAAATGTAAAAGGAGCAAAGTTTATTTTGTCCATTGAAAGAAAGTAATTTACATCAGAACCATTAGGGAATGGGCCGTAAAACTTAAGTGAGTTTATACTTAACCCTTAGGAAATTGAAACTAGAGATTGAGTGTTTTGAGATAATTTCTGATTTGATAAGAGTTTGAAATCATCTGAATTTAGAACACCGTTGAAAAAACGATCATAATTGCTAAAATTATGAGCAACTCTAATCTATGAATAAGGTTGAGAGAATTACAATGGTTAAAATTAGATATTAAAATAACTATTTTAATCGGTCTTGACAAAAGTTATCTATGAGTAAGAAATAATTATAAATAATCCAAAAAATACAGTTATCTAAACAAAAATCTTGAAGACAACGTATGTCGATCAAGTTCAGTCTCATAGAGTTAGAGATATTATTTAGCGTAGTACCTCTTGATTGACTTGTCCTATTTCAATCATTCATTTGGCTACTTAATATGATCCTAATAAGCAGCGGCAGAAATGTCTGATCAGCTCCACTATTTAATATATTTACAGCTATAAGTAAGTGACAAATTAAAGTACTTCTAATCTATAATCTACCTAATATCGATAGTTGTTGATACGCGACTTTGTTTCTGATTACGAGCGTAAAGTTTCTAAGTCCAATATGTACCTCATGCGTCACTTTAGTTCACA-----ATCTACTTTTTTTGAATTATACTATCTTTTTAAACAGTTTGACATTTCGAGGTCTTTTAACGATGTGTGCATACATATTAATTACATTATACGATTGGCTCCGTAATTTCTAATTATCATGCTATTAAACGATTTGTCTCCATCACAATTTAAATTCAATTACGTAGGATATCGTAAACTGCTTTCCTTAGACGAAGTAACAAACTCGATTAACTAAACTCCAGTGTATGAATTAAAAAGCGTTATTGTCTTGGAATACACGTCATAGAGAGCGTTCTCATAGCACTAGATCTCTTCTAATTAACGCCATGTCATACTAGTAACTATCGCGTAAATAAGCTATTTCTAGGCAAATCTGAATTTATGTCTACATTAGACTTCTCTCTGGTTGCGTTAAAAGCTGCTCGTGAGTTGTCAATAGTCGTATCGTGGGGGCGCAAGGTCTTGATTTACCTATGCACAGATCATGGTTTATTTTTGCCGCTTGAGTTTTTGGGGACACCGTGAGACACAGACGTTTCCTTTTAAA--ATAGGTCCAAAATGATTAATTTGTTCTCCGACGGTTTGATTTATTGGACCATCCTTGGGTGCAGTTGGAAGAGTGTGACTGGGACGTGTTCGAGTAGATTATTCAATTCTAAGTTCAGAATTTACATTCTCTTTGTGATCAGCTAAGTAAAAAAGTTGTTCTTAGAAAGAAACATTACCTATCAGCGACGATGGGGTTTGTGAACAATTGTTAACTTTTCTCAGAATTGTGTTTGGCTATGAGGGAAATTTTCTCGAGATAAATTACGATTTAATCCATTTTACTGATTGTGGTAGTGCTCTGTACGCATATTTAT---TCGCGGACGACCTTAAAGATAAGGTACTAAACGGTGGTTGATCTTTTCCAGTAAACGTG---CGTAGAGATAGTATTTTTAGTACTTAGCAAAGCGCCCGTTGATAAAAAGATTCCCACGAC--TATAGCATGTACATCCTGCAATAGTACTAGTACTCCCATATAGTAAATTTGTTATAGATGCCATAATGAGCGGAGCTTTTT--TTACGACGTGTTTATACAGCTGCGTCGATGATCTTAGGCTTTTAAGCTAATTTATGTTGTGTCCAATGTGATTCTGCGATTTGCGTTCTGTCATTTCTGTCGTCCTTGCGCCCTAGATGTTACCTGGAAAATTACTTGAAGACCAGTTTTTCGAGACGCCAAAAAATGCTGAAGGGGTCACTTATTCGATTGCGTCTCAGACCTACTGGTCGAATTATAGATTTTAATATACGTTATCCCCTTCAACTTTGAGCTCTTTTTGTAACCTCGCTCCAATTGCCTAAATTTGGATT--TAACGAGATCACATCTTAATTCAAGTCGCATCTTATACTACTTATTCGCACTTAATAAGAAACTTAATTTATTATGTATTAGGGCGGGTCTCTACGTGTCTATTGATAACAGGAAGTTTAGACTGAGGGTACGAATTTTATCAAGTACAATGAGCTTGAGCATATGATATTTA-CAGGAATCCAATACTTTTTGTAATAAGATTGAAGTTAAGTGATGTGTGTATTTTGCAAGTTA--TTGAAGAGATGAGATTGGCCTACTCTTTTTATCTTATTCTTTACTTGAGAACAGCATGGTAACGTGGAATGTGTTATGGTTCGAGTCTATTGAAAATTAAAAGTTTCCCCGAGCTGCTTGCAAATTGGAT---GTCTCCTCGTCAATCCTACTTGATGATATTATAGCTAGAAAAACGCTTGTTTAAACGCGCTTGTTTAAAACGTGCCCAGAAAGTTATAGTGTTTTTAAGTCTTTAGTAAGAATCAACATCTTAGTAGTTGCTACTAAAAGATTTTTGACTTAACGTGTTTTTCATTAACTGCCACACCTGTTAGATTAATAACTGCACAGACCTTTCTAATGCGCGTCGTGTT-----------------TTTTTCTTCTC------TTGGGGTATGGTGATGTGGGAACATTCCTACAAAAAGTTCAAGTACTTTATGTGGTCACCTAAGCTCCGTTAATCTATTTTTTGTTTCAAATCTAATGTAATACTGAAGTTTAAAAGCTCTTATTGATCGAGAGCTTTTTACGCACGTCTAATTAATCTGCAATTTAGGACTACTTATATTTTAATGTGACGAAGTTTTGCTCTGAAGTTAATATATTCCATTATCTGGGAATCAGTTTGCAGCCATAGCGGAAGATTCTGTTTCAGCTACTGTACACTAATGCTTTACTGTTTTATTC-AAAAACCGGACAGAAATCTGTTTTAGAGTTGCAAGTCATGGATATTTCTTGATCTAACAGGTAAAGAAAACCCGAGAGGTACTCATGTTAAGCTGCTATTTCAGCTAGATCTGTGATGCGGCTTTAGTGTAGTTGGCGGTACGGCGAATATCAAACTTAACACTGCTGTATTCACATGCTCTGTATAACTATAGGAGGTTTCAACTTATATACGTCGTGAAGCCAGGTTCGAGTACTTAATTATCTTTTACGTTGTAATGCATCAGAGTAGAGAGGAAAGTCGTAGATACGAGTACATAATACATTGAGTATATTTTCAGAATGAAAGTGCACCTTCGAATGTTTACGAGTAAGATTGATAGTCATGCTGTAGTTTTATTAGAATA
>Quercus baronii codon 3
--GTATAGACACACGGTCCTCGACCTACTTCTAGTCTGGCTCAGCATTATTTTCTTTTGGTTTTTTATTTATATCATTTTTTCTTTTTATATGCTCAAGATTCTTAGACTCTTTGATTACCATTATTTGTTGGATTCTGTGCTGTTTATATATTTATCTCGATCTTAACTTCTGTAATTTTCCCGTACGTGCCCTGCATCGATATTACCTCACTTGTTCGATTTGCGACAATATTCATCACTAGAATTTCATTTTTTCAGTCATTTCCTTTTATCCAGTGTAATCGCCTATCCTGTCCATTCTCCATATTTATTATTCGTTTTTTTCTTGATGTATTTTTCTACATTCATATATAAG--GATAATAACTATGATCCACATCTGATTTATTTTTTATA-CGGGATATTTTATTAGTAACATTAGTAGTTGATTTTTTAATATTGCCGTGTTATAAAATACTGATATTAAAATTAAGAACAATCTAACTTAATCTAGAGCATATTGGTAAACCTCTGAAGTACTTCGGATTTTGTAGGCTTTGTTTTCTTTTATATTCTTAATTGACTACATTTTATACACCCTTCTCATTTAAAATTACTTAACTATAAAATTCACTTTTTGCCACTCGTTCGTTTATAAAATGTCACATTAGTAGATCTCTAGATTTTAGTCGATCT--ACAACGTCTTTGTC--TATTAATTAGGGTAGAATATAATTTCTACTAATATTTGTAAGTAGATTCAAGTATTGGTGCTAGTTGTCTATGTACATTTTTCCACAAAGTGTAAATATGTTTTATGCTACATTACTTAAAGTGACCAACTCGAGGTTTGCCAATCTTGAGATCGATGTGTTTCCTTGCTCAA---GTTCT---TGCTTTTTTTTTATTTCCAAGCGTTTTGTACATTGAAATGCTTCATTTGATTATTAAGTTTAATTCAAGACTTTCTCCACATTTAAGTTATAGAGACTAGTATTTTTGATTGATTAAAGTATCTCATAACCCTCTTTTTTAAGGTAAAATAGTAACTTGTGAATTCTTAAGTCTGGCAAATTAAAAAATTGATACGTTATTTATCAGATTTTATATATTATGATAAGTTTTTGATCATGCTAAATTTCTGGCTAATTGAAATTGTGGCTAAAACATTTCTAAGATAATCTCTTTAGATTGTGAGTTAAAGAAGACGTGACAGGTTGTAAACCTTTAAATGTATTGCTAACTACTTTTTCAAAGTTCAGTTAAAAGGTCATTCATTTTGTAATGAACTAATGTATAATGTTAAATGCAGATTATTTTTTACATATCATCACCTACTTACATCTCGGTCCCAAATCTATACGAAACCAAAAAGAACAAAACTAACGTTCTATTGTAGAATAAACGGCAATAACTCGGAAGAGTTTTAGTTTTTAAATAGAGATCTGAGTTAAGTAGGTAACATTCGACTGAAACTGACTTAAAGACTATGAGAAGATACTTCTCGTAGACCGTCGTTCTTAAATAATATAGCCAGTTTAGAG-----ATTAATTAAGGCGGTTATAAAACGACTAGGAACGATAGAGAGAGTGTGGTACTTAAAAGGCGTTATTATGAACATCATACTTTAAAAGTTACAAGTCAACAAATAATGTTTGCCGATATCCTTTTCGTGGGAAACTGGTAGTTCTCTTTTGGCCGTTTTATGTTATTTGCATAAGCGAGCGGGAAAATTAGTTGTTGATAATTAGTAGAATATGTCTTAGTT--------AATTCCAAACACTACTGACCATCTGAAATTACTCAATTTTGTATTCAATACTATTTTAACTTTCTGTCCATTTACTATGCATGTCAACTAGTCTTATGTATTTTGTGGTTTATGACAGATTGAACGTATTATTTTTATACGAAATCTGTTTAAAATTTTACTAATACTACTTTAATCAACAGTTTATCATAATTAAATTTTTTAATAGTTACCGATAATACTTATTTTATATGTTACACGGTTTAGAAATGCCTGAAGGAAATTTTTTTTAGTTAGATTCTAGTATTTTATTTATCTTAAATTTATTTAATGAGACATTTCATAACTAAAGTAAGCTTTTTTAAGACTGAGTGTTGAGATTGCGCGAGAAGGGACTTTGAATATGGGAAATCGAATGCGCATGTAACTTAACTTGAAATGTTAATGTGATAGTTACTATTCATCTTTGCAATTCGATACAATTCAAATATTGTTTTTAATTAGGATGAAGCTGCTCTAGATATCTAATTCAAATCCAGATAACTGTAAGCCGCGACTTACTAAATTTTAAATTGAGACATGAAATGTGAACTTTATACAAAAAAACTGAGTTATATGAAAGTTTTGGTTTTTAATGGTTGATAATATAACAAATGAGAGGTAAAAGCTACTACTATAAGTAAATATTCCACAAATATTTAAAATTATTACATGATTACTTATAATTTTCGTTTGTTATGGAGAGTTAAAATTTAAATTATGCGACTCTATATTGTATCTATACTAAAAATTACTTTTTTATGCCAATTCATTTTGCGCAGAATATTCGTATTGACCTAAAAACTTCCAACAGTTAATAACTCTAATACTATATTCATATTGTCTTATTACGTATTGTATTACGCTTGAATTTACACTATAAAAATTTGTCGACTGTTTAGGTAATTTTCAGAAGCGTCTACTAGATACCTATCAAAATTAGAAAATACCTTACTTGTAGTATATCTTTTTTAAATTTTGAATTTAAAAACTTATCTTAAAAATGTTTTAATTAGT---TTTAATTTTCCATTTAGAGAAATACCTAAAGTAAAAAGAGTTCTTGTAACATTTTTAATTTTTTTTTACAAGTACTGATGTGGGTCCCAGGTGTGTAACAAGGAACAGAATATTCTCGAATTGAATTCAGAGCTTCTAATAACTATAACAGCAGCAGGAAAAGTATAATTATCTTTAGGTGACACTTCGCATAGAAATTGAAAAAGATGCTCAGCATCGAGTTTGTACACATGAGCTATAAATCCGTGGCAGTTGATATCTTCTTCTCAATGATTAATTAATGTTAGGTGAACAATTTCAGCCTTTTAATATTGTATCGACTAG-ACTTGTCAAGATGATAAGCTTGGACCCTCTATTTTTCGAGTAAATCATAA--TTTGGGGGTGACATTATGAATTTTAGTACCTAATCTTAAAAAAGAATTATATGTCGATAAAAACTATGTTT-ATCTAATTTGCGATATAATCT--CAGTTAGTATTAGTATTGTTTTTTCTGCTCCTGTACTGTGTTC----TTTTTAAGTAATCTGGTTTATATACACAGCAAGTATATTATCTAAAAATATTGCTGAACTTCTTAACTCAATAATATATAAGATGTAGATTAAGAAGAAGTGTTAAGGCAAGATGTGCGTAAATTATTGACGTTTGATAGAGTCTGTTGCAATTATGGGGTTTATAATTGTAAAAAGGTAAGAGTTTTACAAGTAGGGGAAAGCTGAAGCTCATCAGAAGAATATTATTACAATTAATTATAAACTCGTTCTGGATGAGCTTAGGGACTTGACCAAGATAGATCCTTGACACTAACGAAGATTGCCCAAATTTCTAGTACTAGAAATA-------GGTTCAGCTGTATAACATAATTTAAATTGCTACATTGGATAGGAAGTTTTCACTATAATAGTTAATTGGAATGTCTTATTAACGTAAACTTTTAACACACGTTGAAACAGCTCAGACAACTGGTGGTTTTTCGTTATATTAAAAAGACCT-CATTTTTGCATAATTCAAAATACATACACGACCCATCTTCACCTATATAAGTTAATTAAAAACTGTGATTATTGGAAGAAAGAAGCGTTGGATAGTAAAGTTGTATCAATGTTTAATAAAAGGTATAAATTTCGGAGCTGACGTAAGCGTTTATTAATTTGCTTTCTAAAATAGAGGAAAGTGGAGAAATGTATTTTACCAAAGGCTTTGTCGGTGTATACAGAATTGTGTCAGGTTGTTTCTCGTCCTAATATAGTCAAAAATCGATATTTATAATTTGCGATTGTATGAAGATAGAATGATGGGCCAGGTAATTGTAACAGACCCTAGAGCTTTATAATTGACTATTTGTAGGTTATATGGTAGGTTATGTTTGTAGTATTGTATCAACATGTTGCTAAGCGTCATTTATGTTATTCATTATAAGTCTCTGTGAAAACTTTTCTTATATTTGAACTATTTAGCGGAACACTTTAAATTCATCTATGTTTTGTTGCCAAAATAAAATTTACTACCTTTTTTTAACAATCAGGCGCC-----ATTCAGTGTATGAGTAATGTTAAATAGTTGCTTGCAAAATTGTAAGATATAATATAATGAATAGAAGGAAAATTATAGCATTTAATACGAATGACTATGAAACTTTACTTAGTCGATTAATAACATGCTAAGACCTCTCGAAGCTCATGTTACCAAATGGGAAAAGTTAGAGAGTTGTGAAAATTATAAATGTGCAAATAGTTCCTATTGTCGTTGGAAATGAAATCTGGTTAATTTACATGATTACATGAAAGACTAAATAAAGTTCATGCGAGTTTATGCTATGAGATAGATGTTGTAGATAGTATCTGTTGATATTGTAGTCAATACAGTGTTAATGTAATACAATGTAGAATTGTAATATAAACTTATTCAACCATATGTATTAAGAATTGAAGTTGCTAAGATATTTTGAATCTTTCTGCTCATCGTAACTTACTACAATTGATTTGGCAACATTACTGAAAAGGGTTAAATACACTTAAAATTGGGTATTAAGGTTGTACTAACGCTAGAGATTATTTCCATTTTATCCTTTCATTTGTATAGTTTGATGATATCGCAGTTTATGGACAGTATAGTCTATACGAGCTTCTTCGATAGC---GGTGGTTACTAATGTATTCATTTGTAAGGTGATACCAGAATAGTTTTATCCATTGAACAAATTGAGGTCTTATGACTCGTAATATTTTTTCAGATATGTTGACCCTAACTTAAGTCACCATATACATATGGGGTGCAGCTTAATAAGTGGAAGGGTCGGCAAAACATCTGACTAAATTAAACATTGTATTTGGGCGAGATCTTTAAATTATTAGATAAAATTACTAGTATGTCTCATGTAATGGTGATAACTTGCCCAAAATAAGTAGGATATGCGAGGTGATATTAAATTTGATAAGTGAAAGTTAATACTGAAATAGATCCGTGAACAAGTAAGGTTTGGTTAAAGTTCGAATTATTTAATATCCATTATTAAACTAAGTGAAAGGAAAGGTGTAAGTTTTTTAAGGTTTATTTTATCAAATTTACTAAAATATGTGAATTAACTAAAATGTGATTTCTATGGCCGGTGGATA---GTAATCTGTTAGACTATTTACAAGTATACGGAATTCATTTTAGCTATGTTTATAACAAGCTATTAGTACTGATCACATTATTTGTCGAGGCTCTTATGCTAGCTTTTTCGAATGTATACTATAGTATAGGTCTGATCCCACGATTTTTTTAACTGGAAGTAAAAATTTTGTAACTGGTTTTCCCTCAAATCGATATATTATTAGATTTACACTTATTTTTTACGTTGATGTTGCTGCTTTCATATACCCTCAGTTTGAGCATTGGGTCTAGCTCTACTTTTTCAATTATATTTCATACTTTCATAGAATTAGCCTCCTGCACTGTTTCTATGATCTGATAAATTAGGTTTAACCGTGCACCTCCTTGACTAGATTATGGCCCATTTATACTTTGGGTATGTTACTACTGGTACTACTTAGGACGTAGGCGCCCGACATCGGGCCCGAGCTTATACACTTCAACATCTGGCGTCATCTACTAAGATTACTCAACACGCAAGCATAGTTCAAAGCGTAAAATATCCATTATGGATTTGATATCTACTGTAATCATCTAAGCTCTTTCATGACGTTAGTTACCTTAGATATAGTATGTTCATGATATTTTAACATTTTACATTCGCAAGATAAATCCGCTCACCATTTAAACTTAAGAGTTTGCTAATATAGTAGGTCTTATTACGTCACATTAGGCTGTAGTGGTCGTTTATTATTTTTTTTCTTGCTTCTTTTGTCGCTAAATTATAATTTGTACACTGTCGGCCAATCTATATAGTTGTAACTTGGATGTTGTGTTCGAACAGTCTGGCGTGGAACAATGAAATCGATGTTCTATTATCGTTATCGCTACTTCTTATGATCTTTTAACCACATTAGTAAGTTATAAATAAATTCTTATTTCGTTTCAGAAATATGGAGGGAAGAAATTGTTACCAAAATATAGGTGAGATCAGAACAGTTTATATTTATTTACAAGATCTACTGACACATTAGTTATGGTAAAGATGAGAAATAGTCACATGCCTTCTTGTTTTCACCCATTTTTGGATTTGTTTTTTTGAAAATTGGTCATGTTATGAATTGAGAGCTATAGTTTTATGTTTTTAGTGATTTGGTTTAAATCTTTTTTAGGTACGAGTTATTTTAGTTAATTTCATAAATGACAAGAGAGCTGGTATCATTCTTTGAAACAATCGTGAATACTCTTTACGGACTAGTTCAGAGGTCAAACATTATGGTTTTACCTGTTTATTCCACAATCTACTCGATTGAGGTAGGTTTTTTTATTATTTCTCTTGTAGCCTTGCTAATTAAATTTAGGAAGTATATTTCACTTGTTTAACTTACTAGTTTCGATATGCTATTTGCAAACTTTACGATGTCACTAACCGAATTTTATATTTATCTGAATGTTAGAAGGCTGATCACTATGCCTTGACTTGATTTTTTCGTTTTTCGAACGCACATCAGAATTTTATATGCTATATAACCAGCCGTACAGGCTGATTTTGTTTAATAAAGTACCGTTTTTTATATATAGCAAATTATATTCGAGATAGTTTTTTTCTTGAACTTTTTGTGTATTGATTGGATCTAGTTTTGTGGCCAAGGTCTAGTTATCTTGGAGAATTAGACTAATCCATCTTTGTTAGTGGGGCATATTTGTTATGCATCGTATGAAGTATAAGTTACATGTTATAGATAAATTCTGAAAGTAACTTTATTACTCGTCGTCTAGCATTAGTTTGGAAAAATGATGTCAATTCGAGCACCTCAAAATAGTTTCTGCGCATTTTCTCCCTTTTGGGCCAAATTCTCCACCCCTTGGTCGTCCTTTTCTTAAGATTTTCTATTCGGTGGAGCAAAGTTTACCTCAAAAACCTTTGTGAATAATTAAACTTCATTGGCTATAGTTTTGCTCCATTAAGTGCATAATGGTCTAAGAAATGTTTGGGTAATATAGTCATATTAGTTAGCATTTATCGTGTTGTATTCTTTGAACATCCGTGAATGCTTTTTAAATAATATCGACTTACTTATTATTCGAGTCGTGCCGCTTTTAATTAGTTATATAGGGTACATGCAAGAGTTAATTCACGAATACTTATCTGTGGCTTATAGTCCTCATAGCGTCGGTTATCATTTTGTAGTTGAACTTATTACCCAATTATGTTTACAACCCGATATACTCTTTGTTTTTCGCTAGTCATGTATGTAAAACCTTAGAACCTTAATTAGCCTAAATCTGTGGTTTAGAGCAGTTGATTAAACGTTACTCTTATGTTGGAGACGATTATTTCGTGAGTAATCTTTCTTTATAGGGACAACTGTTCTATACGGCTATGAAACTCTGAGGATTGTTATTAGAATTCGAACTGGTCTTTTGGCCTCAGAGACGATGTTTCAATATCCTCATTTTAGTTTAGTACCATTTGAATTACCTGTTTAAATTTTTGTACGCTCAATTAAATTCTGCATCAAGACCAAATTAAAAGTATGATATTTTGCTATACTCAAAATGATAAAAGACCTCATTGATACAATTGATAGTTTATGAAATTCTTATTACTCACTCTAGCAATGATGATTTGGAAACGCAAATTTTGCGCTTCGAAGCTAGATTATGGTGCTACTGTGAATAGTTCGTTTGAGTGGGCAGTCAGGGTCAGTTCAAAATGGTAGAATTAGTACACTTACAATCTAATATTTTAAAAAAGTTTTTTAAAAATACTTTCAACAGAGTGTAAAATAGTGTCCTTAGTGCGTTCACCAATCTATTATTTTAATAATTCCACATTTAGGTAAATATGTATTTTACTTTGAAAATGTTCACATAAACTAAATTAGCTGAATAGATAATTTTGTAGATTGTTGACATGATTATGCCCCAAAGTAAAGTGTGTCTTCTATATTCTTATCATCTTAAGCAGATTGTTTGAAT-TTATAAAGATAAATCAGGTTATGTTCGTGATGTTAAGATTTGGACTTTTTATGATCAGCATGAAGCATGTTTCGTTTAAGTT-------------------------------------TA-------------------------GTCTGTCATTAACCAATATTATAATTTATGAAGCTGGGTATTCTTTCTATTAAACAACCTCTTGGAAAGTTAGACATATGTAAAGAGTTTAGAATAAGTAAATTTTGAATATAGTGCTCTTTTTTGGCTGATTATCTGATTATAGGATATTAAATTAAATAACTATATGTAGGTGTTTCCCGTTTAATTTTATTTAAACTAAATAGTGGCTTAATCACCGTAATCCAAGTGGTATCATTTCGATAAAATTTTTGATGTGATACGTCAGAGATTTTAGAAAAGTTTGCATATGTTGTTATTTTTTTAGTTTTAGAGTTTAGTATATAATCTCGTCATTTATTAGAAAAGAGTGGCATTTAGCGTATTGTAATAACTATTTTAATCAACTCGTTCGTATATTGAACTTCAGAGGTGGCTCTAATTTGCTTAATTGAGTTCTTAAATGATTAAGATCGTATACGAAATGATATCAATGAAGGTTTGTGAGAATTTTTTTGTCGTAAACGATATACCTGAGTATCCCGAGTTTCCTGATGTATTCTAATTGTTAAAAAAATTATATATGTTATTAGAAGAGTCGATTACTGCCAGTAAATCCGTAGCTCTATTATTCAATTTTATGTTTAGATAAATTTAAATAAATTACTTCTAAAAAACGATAGTAAACTGAGCCCTCATTGTATATCAATATTTAATTTCGAGAATAATTAATTAAGAATAATTGGTAGTATTGATTATCACGAATCATTTAACATATCCTCCTCTAAACAATCAGTAGTCTGTTACCTTCAGTTAAAATTTCAAACATTTAATTGTGCTGCTTTTCGATATATTTCAAAAAATCATCTAACTTATATATGCATGCTCAATTATGAATAATAGGCAATGCTATCTAGCAACAGTCACAAAAAATGTCAAATTCAAAATGGCGAATTTAAACTAGTAGCTCAAATTTTAGTTTGATCCTATTGGTACAAGGCAGGAAGTTGGATGAAAAGTAATTACATTTATTAGTTTTTCTACATTTCGACCAATTATATGCGAAGCGATTATCTGAGATGGTCGTCTTTTCAAACCCCGGTTAAATATTTTATCCACCTAATTTTCGTTCTGTTATACGCGCTATGGTGACTTTTTATCATGTTCCATGGTAACGTCCCAAATTTATAGAACTGTCTAATTATCCTGTTTCATTGCTTCAATGTGACTCATTCAATTAGGTAATACAGTCGTTTATACAAGCAGTATCAAGATCCAGTCCACAGCTATTCGTTTCATTTATTCCTTAGTATTTAGGTTTACTTAATAAATGTTATTTTCTCAATATAGAAACTACTTTAATTTTTAATACCTTTCTATGCTAATTGCGTAGTTCTGTGTTGCACTATTCAAATCAATGGCTGATATTCATTAATAAATAATTTGATTTTTGTTATTTGTTAGTTGATTTTAAGAGCATACAAGTTGAGTTTAGTTATATGAACTGAAGGCCGGGCAAGGAACGTGATAAGCCTTTTATCTATACGTATTATACTTTGCTTCTTTCTTTTTACCTACTTTCATTTTTATGTTTGCTTCATTTTATATTGTCTTTTTATAAACTTTTTGTTTTATTATTTTTCCTTTCATTTATTGTACTTCTTCCTTTTATTTTTCTATTTCTCTCTCTTTCTTTACATTTACGTATAAGTGTTTGATAA--AGATTTTATTTAATGTAGTACATTTAATTGATGAAAGTTCACTATTGAGTTATAAATGTTATTGTTGTATGCTGTCCATGGAGATCATTTTTTAAAAAATGTTAACATAACTTCAATGTGTTGTGGTTGCCATCGGCTTGCATTCTGTGTTTAGTTCAAACGAAATGCGGAGTAATCTATTTAAGAGACTAACTATTTTTGGACTTTGGCTCTTCACTCCTATGTAAATAAAGTCAATGCAAGTATACTGCACCACAATTTAACTGTGATGCCTCTTGTATACGGCTT-AATAATTATATTTTTTAAA----------ATTGGATACTTTGTCGCAAGGATGGTTATTTTAACGTTGGTGAAATAGAATAAGTAAATTCCGCTCTTATAAGTAATATCTTTTATGATATGTGACTTTAGGCGGTCCATGTCTTCTTGGCATGGTATTTTTGCTAAAAAGTTTTGATTAATTCCCCACTGACCGCCAAAGAGTTTTTTCTTGACACTCTTTGTTTTGTGTAAATGAATTAGTTCGTAATAATAGAAGAACTCTATTATAATGCGGCTCATTATGATGTTTGGTTGACATTGTTTAAGTTAAACAAAGACACGCAGAGACGAATAAGTTCACCCAGCAGCGGCTATTCTGTGCCGATGCTCTTATTTTGATTAATTTTCTGTAATATCACCACACTCTTAATTATAACTGCCTGAAGTATCCATTATTTTTATACTTTTCTGCTATATAATGTCTTATTATCATAGTTTAGTCAGATATCTTTGAGAGTTACTCAGCGATAATGACTATCTCTTAGGTTGTACAGCCTTATCTCTATTACGTTGTAGGATTTTATAGTTATTTTGAAAATTTTTAGGTGTGGTTTTATAGTAACCCTTTGCGTAAGACTGTTGCCCGTAATTTGATTTTTGATCACCTTTTCGCCTTGATTCCAATCACACGCGAGTGTTCCTCGTCTTTTTTAAGTAACACAAAAAAACAACAGTAGTGTGGGTTCCTATATTTAAAACCATTAAAGTTTTATATTGGTGAAATATAATCACTGTCGACTTAAAATGTTAGAGTGGTAGCAGTCGGCTTTAGTTTGAACTAGTTTGTTACTTCTTTATCAGTACGGGAAACGCAATTAGTTCTCCGGAACTTATTTATCTTCCTAGCATACTCTTAGAGGTTCAATATCTTTGGAAAAGGCAAAAGTACAAATTTTTTTCTTACGCTTCTTATCTCTGTGACCCGTATCTATACTTACGTTAGTAAATAAATCTTTTGAACTATTATTGGTTATTTCTTAAGTATACATATCGGCGAATTAGATAAATCCGGGAATTAGCGTAATAGAGCTTATGTGGACCTTACGGCGGATTAAATTGATCTTTTATTTTGAAGGTTTCATTTAGTACTGTTAGAGAACTCTTCATATTGGAGAGGTACGACTTACGATTTGTGCGTGGGTATTTACGTATTATTTAAAGAATAGGTAACAAAAAATTTTCGATTTATGACTTTTGAATAATGGTTACGTTACAGGTGTTTCGTATCTGCAGGTAGCATAAATATGATAAATTATAACTAGTTAATTATTTAGAAATGTGTTGTATGAGATTCTGGCTGATAATAGTAACTTTTTCACTGCGGGGTTTTAATGAATAATATTTTGTCTGTAAAGATTAATTAGGAGACATTGACCCTGACTGAAAATTGGT------------TCCCAAACTCATATCAACACTATACTTTATTTCTTAAATTACAAAGAGTGTACTGATCTTAACATTCAAGTTAAGTTTGGAACATAAGTTTTAAATTATTAGATAGGTCA-CATTAAAATTACAGTTCTCGTATTTTGAT--CTAGTTC------ATGTGTACTCGGGAACAATTTTTGATAAATAGAACGAGCTAAATTTGCAAATCATAACTTTGGAGCTATTTTTTGACAAATCGAGAAGGGGCACTAGTTAAAACATAGTACACGAATTTGAAAACATTATTTTAGAAAGTGTGTTTTCCAGT-TGTTGTTTTAGT------ATATTTGCTGGTACAAGT-TTCTCCTTTAGGAGTGTTACCGT----TAAACTAGCTGTCAATTAGTGTTGTCATGCGATTGTTCACTGATTGTGGCGTAAATT----TATAAATTATATGTTATTATTAGGTTTGTCATTAGGGTTTAAGGCTTTAACAGAACATAGGTGATTTTTTGAAACTTTTAAGAGCAACCACTTTCTGCATACAAACGATTACCTCCTCTTCTTCTTTTTATGGTTAATCGTAA---TTCTTTAGTGACCGAAATAATCTGACATATAAGTGTATTAAGTTTTCCTTTGAGGAA-CAGCAGCCGTAATTGGAACTCTATGAGTATTATTGCTTTAATGTTGACACTTTACTTGTAGAGGGTTCAAATATGGCTTCAGTACTTTTTTTGAATTACTAGCATTAATTTTGACTTTTTCTAGTGTTTCTTATTGCCCCATTGTCTA--CGCATTTCTTCATGTTAAATAACAATGTGTAAAAACA---GAAGTTACCACGTGAAATCCCTTGAAT---ATATAGGAAGAAACATCCTATT-------------ATATTTGCCATTT-------------------------TGACTAAA------ATACGACACG--------------GTAACTGTTTATTAAACTAGTAGAAGTGATTAATATGATTTGGTT----AGTATGACATTTGGTTTTCTAGTATAGTGG-------------TAATTGCAATTGTGGTATTATTATCTCTGCATT----------TACATATTTTAAAAT-----GATTGTTCTCAGTTGTTT-CTATAGTATCTTGACAATTAGCATGGGAGGCGCATTGTCCTCTAATTAGTGTATATATAGCATTCGTTTCACGCATTTGACATAACAGA-------------TTTAAAGTG--AGAGCATTTAAACCGTTTTTACTTAATATTCATGAGCCAGATGACCTTTAGG--------------AGAAATCGC----------TTAAATGGTATGTTTTTAACAGCTTTATTTAAATAATT-------ATCACAGTAAA--AGTTACGTATATTAAAGCAGTCTCATAATTAGCTGA-GGTTAGTAACGTAAAATTG---GTTTACATATTTAAAAACTGTTCAACTGGTTAAAATTTACATATT-----TAGTAGAAAAGTG--AGGGGTTAAAATTTTCTTATCTGTATGATACTAACTGGAATGCAAAAAATCACAATGAAATATTCAATTAAAATATAGTGAATAGATTGTATTTGCTTCGTCATATTATCCA------------------ATTGATTTTAGTATCAGAATTGTTAAAAAGTCATTAAAATCTACATTTCCT-----------ACGTTATACTTTTTTATGTAAAGATTCAAGATATATTAAAT----TACATTGTG----ATTTTATGAAAAATAATTA--------AATTACTTTTTTAG--TAATATAAAAAGACTTACAAAGCTATTTCCAGCTATCCGCTATCTACC----TGAGATTCAACAATAGCTCAAAGTCAA--------GAACACACTATGTGTTTATGTGTAAAAGTTTTAATCCTCTGTTATAACGATTGCCCTTTACGTAAAGACTGAACAAATTTGGAGTATGAACACGAACCTCAATAAAGTTTATTAAATCAGTACTGATTCTGCTAAGTGAGAAGCCTTATTAATAGCTAGAATAATTCCGATAAAAAAGTACTTTTAATTACTTCGTAAAATAAATTCCCACTTAAGAAATTTATGGATGACCATTGTACAGT--AGTGATATATTAT--AAGCTACTAACTTTTAATTATATTGGTATTTCTGTAGGCAGCAAAACCAATGTTAGAGTATACCATAGTCCGCAAAGTTACAATTTAATTTTTCTTTTACGAA-----------------AATATAAACAGC-------ATGTATTTAACATCCTGAAATTCTTGTTTTAAATCAATATTTGCAGAGAGATCTAATAAATAAAA-GTTCAACGCTAATAAAGAAATTATTTTCTTATTTGATACGGCGTAAAAAGGAAGAACACCCAAAGATATACATT------------------------AAACGAGTGTCTAATCATGATCTAGTAATTAGTAAAATACAGTTAA--GACAGTAAGACTTGAAGAAAATATTCATTACATTTTTGTA------------AAATTCAGAAATAACATGCTTTAAATTAACTTTGATACAGTAAACTGTGCACTGACAAAAAATATGTAACAAGGATAAAATTTACAACCTTTAATACTTACTTTCCATACAAAGTGTATAAAGA--------GTTAATAAATAAATAAATAATCCAAGTGTCAGCAGTATTAACTATATTTTCTATATCTGAACCATGATACGACAGACAAAAAATT---TAGTTAAAAATGTCAAGAAAAAATGCAATCT---ACAGTCTTTTATTAAATTTTTAATTGGCTAGGACA--TTATCAACAATTTATTTAGGATACATTCGCACTACACTAGACTAATTGCTAGTTTTATTTCAACTCAGTAGATTGTACTAATTAGTAACATTACACAACCTTATACTTCACTGTTGAATTATCAGTATATCTTTTAATTAAGATCATG-GTGTTAAAATTACTGCACGCATCAACATAGTAAATAAATTAGAGTAAGGAGCAAAA------TTGGCTGACACCAAACAAGTTTGGCGATGTACATATGATGTTAAAAATGCTACTCTGTTAGGCATTAAACACTGTTTATAAATAAGTATTTTGTTTCTTAGGTACATAATACATTGAGTATATTTTCAGAATGAAAGTGCACCTTCGAATGTTTACGAGTAAGATTGATAGTCATGCTGTAGTTTTATTAGAATAGAATACACGTCATAGAGAGCGTTCTCATAGCA------CTAGATCTCTTCTAATTAACGCCATGTCATACTAGTAACTATCGCGTAAATAAGCTATTTCTAGGCAAATCTGAATTTATGTCTACATTAGACTTCTCTCTGGTTGCGTTAAAAGCTGCT---CGTGAGTTGTCAATAGTCGTATCGTGGGGGCGCAAGGTCTTGATTTACCTATGCACAGATCATGGTTTATTTTTGCCGCTTGAGTTTTTGGGGACACCGTGGGACACAGACGTT-----TCCTTTTAAA--ATAGGTCCAAAATG----ATTAATTTGTTCTCCGACGGTTTGATTTATTGGACCATCCT-TGGGTGCAGTTGGAAGAGTGTGACTGGGACGTGTTCGAGTAG-ATTATTCAATTCTAAGTTCAG--AATTTACATTCTCTTTGTGATCAGCTAAGTAAAAAAGTTGTTCTTAGAAAGAAACATTACCTATCAGCGACGATGGGGTTTGTGAACAATTGTTAACTTTTCTCAGAATTGTGTTTGGCTATGAGGGAAATTTTCTCGAGA-----TAAATTACGATTTAATCCATTTTACTGATTGTGGTAGTGCTCTGTACGCATATTTAT---TCGCGGACGACCTTAAAGATAAGGTACTAAACGGTGGTTGATCTTTTCCAGTAAACGTGACCCGTAGAGATAG-TATTTTTAGTACTTAGCAAAGCGCCCGTTGATAAAAAGATTCCCACGAC--TATAGCATG-TACATCCTGCAATAGTACTAGTACTCCCATATAGTAAATTTGTTATAGATGCCATAATGAGCGGAGCTTTTT--TTACGACGTGTTTATACAGCTGCGTCGATGATCT------TAGGCTTTTAAG-----CTAATTTATGTTGTGTCCAATGTGATTCTGCGATTTGCGTTCTGTCATTTCTGTCGTCCTTG-CGCCCTAGATGTTACCTGGAAAATTACTTGAAGACCAGTTTTTCGAGACGCCAAGAAATGCTGAAGGGGTCACTTATTCGATTGCG----TCTCAGACCTACTGGTCGAATTATAGATTTTAA-TATACGTTATCCCCTTCAACTTTGAGCTCTTTTTGTAACCTCGCTCCAATTGCCTAAATTTGGATT--TAACGAGATCACATCTTAATTCAAGTCGCATCTTATACTACTTATTCGCACTTAATAAGAAACTTAATTTATTATGTATTAGGGCGGGTCTCTACGTGTCTA----TTGATAACAGGAAGTTTAGACTGAGGGTACTAATTTTATCAAGTACAATGAGCTTGAGCATATGATATTTA-CAGGAATCCAATACTTTTTGTAATAAGATTGAAGTTAAGTGATGTGTGTATTTTGCAAGTTA--TTGAAGAGATGAGATTGGCCTACTCTTTTTATCTTATTCTTTACTTGAGAACAGCATGGTAACGTGGAATGTGTTATGGTTCGAGTCTATTGAAAATTAAAAGTTTCCCCGAGCTGCTTGCAAATTGGAT---GTCTCCTCGTCAATCCTACTTGATGATATTATAGCTAGAAAAACGCTTGTTTAAACGCGCTTGTTTAAAACGTGCCCAGAAAGTTATAGTGTTTTTAAGTCTTTAGTAAGAATCAACATCTTAGTAGTTGCTACTAAAAGATTTTTGACTTAACGTGTTTTTCATTAACTGCCACACCTGTTAGATTAATAACTGCACAGACCTTTCTAATGCGCGTCGTGTT-----------------TTTTTCTTCTC------TTGGGGTATGGTGATGTGGGAACATTCCTACAAAAAGTTCAAGTACTTTATGTGGTCACCTAAGCTCCGTTAATCTATTTTTTGTTTCAAATCTAATGTAATACTGAAGTTTAAAAGCTCTTATTGATCGAGAGCTTTTTACGCACGTCTAATTAATCTGCAATTTAGGAATACTTATATTTTAATGTGACGAAGTTTTGCTCTGAAGTTAATATATTCCATTATCTGGGAATCAGTTTGCAGCCATAGCGGAAGATTCTGTTTCAGCTACTGTACACTAATGCTTTACTGTTTTATTC-AAAAACCGGACAGAAATCTGTTTTAGAGTTGCAAGTCATGGATATTTCTTGATCTAACAGGTAAAGAAAACCCGAGAGGTACTCATGTTAAGCTGCTATTTCAGCTAGATCTGTGATGCGGCTTTAGTGTAGTTGGCGGTACGGCGAATATCAAACTTAACACTGCTGTATTCACATGCTCTGTATAACTATAGGAGGTTTCAACTTATATACGTCGTGAAGCCAGGTTCGAGTACTTAATTATCTTTTACGTTGTAATGCATCAGAGTAGAGAGGAAAGTCGTAGATACGAGCGTAGTACCTCTTGATTGACTTGTCCTATTTCAATCATTCATTTGGCTACTTAATATGATCCTAATAAGCAGCGGCAGAAATGTCTGATCAGCTCCACTATTTAATATATTTACAGCTATAAGTAAGTGACAAATTAAAGTACTTCTAATCTATAATCTACCTAATATCGATAGTTGTTGATACGCGACTTTGTTTCTGATTACGAGCGTAAAGTTTCTAAGTCCAATATGTACCTCATGCGTCACTTTAGTTCACA-----ATCTACTTTTTTTGAATTATACTATCTTTTTAAACAGTTTGACATTTCGAGGTCTTTTAACGATGTGTGCATACATATTAATTACATTATACGATTGGCTCCGTAATTTCTAATTATCATGCTATTAAACGATTTGTCTCCATCACAATTTAAATTCAATTACGTAGGATATCGTAAACTGCTTTCCTTAGACGAAGTAACAAACTCGATTAACTAAACTCCAGTGTATGAATTAAAAAGCGTTATTGTCTTGGATATTAAAATAACTATTTTAATCGGTCTTGACAAAAGTTATCTATGAGTAAGAAATAATTATAAATAATCCAAAAAATACAGTTATCTAAACAAAAATCTTGAAGACAACGTATGTCGATCAAGTTCAGTCTCATAGAGTTAGAGATATTATTTAGATATATAGCATCTATATTGAAAGACATCGGAAATTGC-GGTTTTTAGATATGTTACTGTTGAATCTTATATAGTGTCTTCTTAGTAAGTTATTTTGACATTTTATCTTTTCCTTGTTTAATAATTTTGTTCTTAGGAATTTTTTAATTTTGAATAACTTAAATTGCAATCTGTTTAAGTCTTTAATTTAAAATATTTGAGCTCATGTGTAACTAG--TTTTATTTATTTGTTTAATTTATCACCATCTTAGACTTGAATTTTGTTATTTTGAAAGTTTATGTTTTCATATCAGCAATGAGAAAAAAATTATTTAATTGATACTTAGTAGTTGGATATTGTTACTATTGTTTTTAAGGGTAACAACCCAGAGTTATTATATGTGCTGGTAAATAACAATTTAATAGTTCTTACTCTTGCATATTTTTGGTAGTTAATTTTAAAATATTGTGTTATTTAATATTTTATCTAAATCGTTAGTAGTAGGATATATATTACTAAAGT-------GAGTTTTGTAATACTTTTAAGGGACTTTTTTTCTGCTTGTCTAGTTTGATTGTAACATCCCTGCAACTTTACTGAAGTGTAACAGATATACTATATACTGGTGTATGATACTGGTATTCAATAGTTATGTTTATAATTCTATATTATTTTATATTTAAGATCATTGATTCCCGTTTTAATGTTTAAAGCATTTTTTAAATTATGTGTTTATTTAAGTCATAATCATTTTTAGTATTAACTAA-TATCTAATATAAGATATAGTAATTACTGCTATATATTAACAATTACAAATTGCAACAATTTCTAAAAATTTGTTGGTAAATTACAACTTTAGTGCTTTGTATAAACACTATAACGATTTGCACTTTTTTACAGTACAAAACTTATTGAGGCATGGAGCTATTACAAAAAAATTCTATAAAAATTTACTTAA---TCTTGCACTCAACTTAGCCTTTTTGTTTGTAGTAAGTTGTTTTTTATTCTACGTTTGAGAGACGAGTATGTGTGGATGATTTGTACGTTATTAATATGATATTATACCGATTATGACTGACTAAAAGATTTTATAAATT--------------AGTTTTTGTTTTGAAATCTAAACGTCATCTCTTAGTGATGCTTATACCAACTAATTACTTTCAGTTAAGACGGTTAGCTTTTTCGAGAATATCAACTAGAGTACTATTAGTGGTTATCAACTCGGAAGTCCAAAATTTACTATTCCGGAAAATCTTATACGGGGGACGTATAGTTGCTGACCTTAAGATGTCTATTCTAAAATTAAATTACTAAAGAAACTTATTTTTTTAGGTATCTAGAACCTAGATCTTTGTACACAAAGAGTGGTGCTGACGCCTTTATTCGGGAACATAACTATAATCTATTAAAAACTCCATTGTCATAATCTACTGCCTACTAAACTTCTTCTATTCGGAGTTTAATTTTCCAGCAGGCGTAAACGTCTCAGGTCTAAGGGTGTTAAAAATTAATCTATTTAAAAAATATAGAAAGAAATTTAATGACAGCTACGTTTCACTTTTTTAGAGATTTCTCTATAATTTTTATCTCAAATCGCATTA-TTTTA-----AGATAAGTTTGTAGTTATCATTCATAAAGATGCATATGATTTTAAAGCTTTTGACACCTAGTCGTTATTAGTAATACGCCTTAGGCATATTGTCTATTCTCTCGCATATGTACTGTTATAATATTATTAATTTTTTTCAAAATTTATTTATTACTAATTAATTTCATTTCAAATTCTAGTGGTGGGTGTAGATTTTACTGGATTAAATAACAATCCATTTCTGGAGTTTTACACTTAATCTGATCAGATTCGATATTACATTGGTGTTAATCATTTTGTTGTGTTGGTTATTTTAAGTTTATGAGCGTTGTCAACGTAGGTGATCTAATATTAAATTCTATACTGATTATTAACATTGTTAAGCTGACGTGTTTAAAAATAATTTATCGTCACTATTATATTATTTAAACAAATCCTAACCGTTACTTTAATTTACTGTATTTTGAGATTTAGATGTTCTTTCACTATTTCCTGTTAATTACGTAATGTTTTTTCAGTTTATCGTTAGGAATCTTATAATATATAT----AAAA---------GATTAGAAATCTTTCAGATAAGCTATAGGTCTTTTTAAACAACAAATAGAAAAACAGAAATTACATCTCAATTATAATGAAATCAATTTATAATTGACTCAACAATAATAATTAATTTCTCTTACTCTCGTTGGTGTATTTCTATTCAATCACTATCTATTAATTTAGTTTAAAATATAAAATA-ATTTATATTTTGTAAATTTGTGTGGTATAGTCTTACTCAAATGAATTTAGAGAAAAAGTTACATGTAATTATTTTCTACAATTAATAATGCGCTG--TCTTACACT--CGTTAATAATGCTAGATTCTTAACATTGCGCTTCAAAGTATGAAGCAAATGAGATTATTTCCTGAAACTCACTGGAGTAATAAGTCGACTGCCCCGAGCTTTACCTTGCCATTTCTAAAGTTACAGGAATGACATTAATGTTACTGTTATTGCAAAATATGAAGAATTAAGAATTTCAATGGAGTTATTTGAGCCTCGATTTAGTTCCTTCAAAAAATTACATTGTGAGGTTTTTCAAGGTTATTAGATATGTCCTTTAAATTATAATTAATTTTAAATGCACTTTACAAATGTAAAAGGAGCAAAGTTTATTTTGTCCATTGAAAGAAAGTAATTTACATCAGAACCATTAGGGAATGGGCCGTAAAACTTAAGTAAGTTTATACTTAACCCTTAGGAAATTGACACTAGAGATTGAGTGTTTTGAGATAATTTCTGATTTGATAAGAGTTTGAAATCATCTGAATTTAGAACACCGTTGAAAAAACGATTATAATTGCTAAAATTATGAGCAACTCTAATCTATGAATAAGGTTGAGAGAATTACAATGGTTAAAATTAGATATTAAAATAACTATTTTAATCGGTCTTGACAAAAGTTATCTATGAGTAAGAAATAATTATAAATAATCCAAAAAATACAGTTATCTAAACAAAAATCTTGAAGACAACGTATGTCGATCAAGTTCAGTCTCATAGAGTTAGAGATATTATTTAGCGTAGTACCTCTTGATTGACTTGTCCTATTTCAATCATTCATTTGGCTACTTAATATGATCCTAATAAGCAGCGGCAGAAATGTCTGATCAGCTCCACTATTTAATATATTTACAGCTATAAGTAAGTGACAAATTAAAGTACTTCTAATCTATAATCTACCTAATATCGATAGTTGTTGATACGCGACTTTGTTTCTGATTACGAGCGTAAAGTTTCTAAGTCCAATATGTACCTCATGCGTCACTTTAGTTCACA-----ATCTACTTTTTTTGAATTATACTATCTTTTTAAACAGTTTGACATTTCGAGGTCTTTTAACGATGTGTGCATACATATTAATTACATTATACGATTGGCTCCGTAATTTCTAATTATCATGCTATTAAACGATTTGTCTCCATCACAATTTAAATTCAATTACGTAGGATATCGTAAACTGCTTTCCTTAGACGAAGTAACAAACTCGATTAACTAAACTCCAGTGTATGAATTAAAAAGCGTTATTGTCTTGGAATACACGTCATAGAGAGCGTTCTCATAGCACTAGATCTCTTCTAATTAACGCCATGTCATACTAGTAACTATCGCGTAAATAAGCTATTTCTAGGCAAATCTGAATTTATGTCTACATTAGACTTCTCTCTGGTTGCGTTAAAAGCTGCTCGTGAGTTGTCAATAGTCGTATCGTGGGGGCGCAAGGTCTTGATTTACCTATGCACAGATCATGGTTTATTTTTGCCGCTTGAGTTTTTGGGGACACCGTGGGACACAGACGTTTCCTTTTAAA--ATAGGTCCAAAATGATTAATTTGTTCTCCGACGGTTTGATTTATTGGACCATCCTTGGGTGCAGTTGGAAGAGTGTGACTGGGACGTGTTCGAGTAGATTATTCAATTCTAAGTTCAGAATTTACATTCTCTTTGTGATCAGCTAAGTAAAAAAGTTGTTCTTAGAAAGAAACATTACCTATCAGCGACGATGGGGTTTGTGAACAATTGTTAACTTTTCTCAGAATTGTGTTTGGCTATGAGGGAAATTTTCTCGAGATAAATTACGATTTAATCCATTTTACTGATTGTGGTAGTGCTCTGTACGCATATTTAT---TCGCGGACGACCTTAAAGATAAGGTACTAAACGGTGGTTGATCTTTTCCAGTAAACGTGACCCGTAGAGATAGTATTTTTAGTACTTAGCAAAGCGCCCGTTGATAAAAAGATTCCCACGAC--TATAGCATGTACATCCTGCAATAGTACTAGTACTCCCATATAGTAAATTTGTTATAGATGCCATAATGAGCGGAGCTTTTT--TTACGACGTGTTTATACAGCTGCGTCGATGATCTTAGGCTTTTAAGCTAATTTATGTTGTGTCCAATGTGATTCTGCGATTTGCGTTCTGTCATTTCTGTCGTCCTTGCGCCCTAGATGTTACCTGGAAAATTACTTGAAGACCAGTTTTTCGAGACGCCAAGAAATGCTGAAGGGGTCACTTATTCGATTGCGTCTCAGACCTACTGGTCGAATTATAGATTTTAATATACGTTATCCCCTTCAACTTTGAGCTCTTTTTGTAACCTCGCTCCAATTGCCTAAATTTGGATT--TAACGAGATCACATCTTAATTCAAGTCGCATCTTATACTACTTATTCGCACTTAATAAGAAACTTAATTTATTATGTATTAGGGCGGGTCTCTACGTGTCTATTGATAACAGGAAGTTTAGACTGAGGGTACTAATTTTATCAAGTACAATGAGCTTGAGCATATGATATTTA-CAGGAATCCAATACTTTTTGTAATAAGATTGAAGTTAAGTGATGTGTGTATTTTGCAAGTTA--TTGAAGAGATGAGATTGGCCTACTCTTTTTATCTTATTCTTTACTTGAGAACAGCATGGTAACGTGGAATGTGTTATGGTTCGAGTCTATTGAAAATTAAAAGTTTCCCCGAGCTGCTTGCAAATTGGAT---GTCTCCTCGTCAATCCTACTTGATGATATTATAGCTAGAAAAACGCTTGTTTAAACGCGCTTGTTTAAAACGTGCCCAGAAAGTTATAGTGTTTTTAAGTCTTTAGTAAGAATCAACATCTTAGTAGTTGCTACTAAAAGATTTTTGACTTAACGTGTTTTTCATTAACTGCCACACCTGTTAGATTAATAACTGCACAGACCTTTCTAATGCGCGTCGTGTT-----------------TTTTTCTTCTC------TTGGGGTATGGTGATGTGGGAACATTCCTACAAAAAGTTCAAGTACTTTATGTGGTCACCTAAGCTCCGTTAATCTATTTTTTGTTTCAAATCTAATGTAATACTGAAGTTTAAAAGCTCTTATTGATCGAGAGCTTTTTACGCACGTCTAATTAATCTGCAATTTAGGAATACTTATATTTTAATGTGACGAAGTTTTGCTCTGAAGTTAATATATTCCATTATCTGGGAATCAGTTTGCAGCCATAGCGGAAGATTCTGTTTCAGCTACTGTACACTAATGCTTTACTGTTTTATTC-AAAAACCGGACAGAAATCTGTTTTAGAGTTGCAAGTCATGGATATTTCTTGATCTAACAGGTAAAGAAAACCCGAGAGGTACTCATGTTAAGCTGCTATTTCAGCTAGATCTGTGATGCGGCTTTAGTGTAGTTGGCGGTACGGCGAATATCAAACTTAACACTGCTGTATTCACATGCTCTGTATAACTATAGGAGGTTTCAACTTATATACGTCGTGAAGCCAGGTTCGAGTACTTAATTATCTTTTACGTTGTAATGCATCAGAGTAGAGAGGAAAGTCGTAGATACGAGTACATAATACATTGAGTATATTTTCAGAATGAAAGTGCACCTTCGAATGTTTACGAGTAAGATTGATAGTCATGCTGTAGTTTTATTAGAATA
>Quercus dolicholepis codon 3
--GTATAGACACACGGTCCTCGACCTACTTCTAGTCTGGCTCAGCATTATTTTCTTTTGGTTTTTTATTTATATCATTTTTTCTTTTTATATGCTCAAGATTCTTAGACTCTTTGATTACCATTATTTGTTGGATTCTGTGCTGTTTATATATTTATCTCGATCTTAACTTCTGTAATTTTCCCGTACGTGCCCTGCATCGATATTACCTCACTTGTTCGATTTGCGACAATATTCATCACTAGAATTTCATTTTTTCAGTCATTTCCTTTTATCCAGTGTAATCGCCTATCCTGTCCATTCTCCATATTTATTATTCGTTTTTTTCTTGATGTATTTTTCTACATTCATATATAAG--GATAATAACTATGATCCACATCTGATTTATTTTTTATA-CGGGATATTTTATTAGTAACATTAGTAGTTGATTTTTTAATATTGCCGTGTTATAAAATACTGATATTAAAATTAAGAACAATCTAACTTAATCTAGAGCATATTGGTAAACCTCTGAAGTACTTCGGATTTTGTAGGCTTTGTTTTCTTTTATATTCTTAATTGACTACATTTTATACACCCTTCTCATTTAAAATTACTTAACTATAAAATTCACTTTTTGCCACTCGTTCGTTTATAAAATGTCACATTAGTAGATCTCTAGATTTTAGTCGATCT--ACAACGTCTTTGTC--TATTAATTAGGGTAGAATATAATTTCTACTAATATTTGTAAGTAGATTCAAGTATTGGTGCTAGTTGTCTATGTACATTTTTCCACAAAGTGTAAATATGTTTTATGCTACATTACTTAAAGTGACCAACTCGAGGTTTGCCAATCTTGAGATCGATGTGTTTCCTTGCTCAA---GTTCT---TGCTTTTTTTTTATTTCCAAGCGTTTTGTACATTGAAATGCTTCATTTGATTATTAAGTTTAATTCAAGACTTTCTCCACATTTAAGTTATAGAGACTAGTATTTTTGATTGATTAAAGTATCTCATAACCCTCTTTTTTAAGGTAAAATAGTAACTTGTGAATTCTTAAGTCTGGCAAATTAAAAAATTGATACGTTATTTATCAGATTTTATATATTATGATAAGTTTTTGATCATGCTAAATTTCTGGCTAATTGAAATTGTGGCTAAAACATTTCTAAGATAATCTCTTTAGATTGTGAGTTAAAGAAGACGTGACAGGTTGTAAACCTTTAAATGTATTGCTAACTACTTTTTCAAAGTTCAGTTAAAAGGTCATTAATTTTGTAATGAACTAATGTATAATGTTAAATGCAGATTATTTTTTACATATCATCACCTACTTACATCTCGGTCCCAAATCTATACGAAACCAAAAAGAACAAAACTAACGTTCTATTGTAGAATAAACGGCAATAACTCGGAAGAGTTTTAGTTTTTAAATAGAGATCTGAGTTAAGTAGGTAACATTCGACTGAAACTGACTTAAAGACTATGAGAAGATACTTCTCGTAGACCGTCGTTCTTAAATAATATAGCCAGTTTAGAG-----ATTAATTAAGGCGGTTATAAAACGACTAGGAACGATAGAGAGAGTGTGGTACTTAAAAGGCGTTATTATGAACATCATACTTTAAAAGTTACAAGTCAACAAATAATGTTTGCCGATATCCTTTTCGTGGGAAACTGGTAGTTCTCTTTTGGCCGTTTTATGTTATTTGCATAAGCGAGCGGGAAAATTAGTTGTTGATAATTAGTAGAATATGTCTTAGTT--------AATTCCAAACACTACTGACCATCTGAAATTACTCAATTTTGTATTCAATACTATTTTAACTTTCTGTCCATTTACTATGCATGTCAACTAGTCTTATGTATTTTGTGGTTTATGACAGATTGAACGTATTATTTTTATACGAAATCTGTTTAAAATTTTACTAATACTACTTTAATCAACAGTTTATCATAATTAAATTTTTTAATAGTTACCGATAATACTTATTTTATATGTTACACGGTTTAGAAATGCCTGAAGGAAATTTTTTTTAGTTAGATTCTAGTATTTTATTTATCTTAAATTTATTTAATGAGACATTTCATAACTAAAGTAAGCTTTTTTAAGACTGAGTGTTGAGATTGCGCGAGAAGGGACTTTGAATATGGGAAATCGAATGCGCATGTAATTTAACTTGAAATGTTAATGTGATAGTTACTATTCATCTTTGCAATTCGATACAATTCAAATATTGTTTTTAATTAGGATGAAGCTGCTCTAGATATCTAATTCAAATCCAGATAACTGTAAGCCGCGACTTACTAAATTTTAAATTGAGACATGAAATGTGAACTTTATACAAAAAAACTGAGTTATATGAAAGTTTTGGTTTTTAATGGTTGATAATATAACAAATGAGAGGTAAAAGCTACTACTATAAGTAAATATTCCACAAATATTTAAAATTATTACATGATTACTTATAATTTTCGTTTGTTATGGAGAGTTAAAATTTAAATTATGCGACTCTATATTGTATCTATACTAAAAATTACTTTTTTATGCCAATTCATTTTGCGCAGAATATTCGTATTGACCTAAAAACTTCCAACAGTTAATAACTCTAATACTATATTCATATTGTCTTATTACGTATTGTATTACGCTTGAATTTACACTATAAAAATTTGTCGACTGTTTAGGTAATTTTCAGAAGCGTCTACTAGATACCTATCAAAATTAGAAAATACCTTACTTGTAGTATATCTTTTTTAAATTTTGAATTTAAAAACTTATCTTAAAAATGTTTTAATTAGT---TTTAATTTTCCATTTAGAGAAATACCTAAAGTAAAAAGAGTTCTTGTAACATTTTTAATTTTTTTTTACAAGTACTGATGTGGGTCCCAGGTGTGTAACAAGGAACAGAATATTCTCGAATTGAATTCAGAGCTTCTAATAACTATAACAGCAGCAGGAAAAGTATAATTATCTTTAGGTGACACTTCGCGTAGAAATTGAAAAAGATGCTCAGCATCGAGTTTGTACACATGAGCTATAAATCCGTGGCAGTTGATATCTTCTTCTCAATGATTAATTAATGTTAGGTGAACAATTTCAGCCTTTTAATATTGTATCGACTAG-ACTTGTCAAGATGATAAGCTTGGACCCTCTATTTTTCGAGTAAATCATAA--TTTGGGGGTGACATTATGAATTTTAGTACCTAATCTTAAAAAAGAATTATATGTCGATAAAAACTATGTTT-ATCTAATTTGCGATATAATCT--CAGTTAGTATTAGTATTGTTTTTTCTGCTCCTGTACTGTGTTC----TTTTTAAGTAATCTGGTTTATATACACAGCAAGTATATTATCTAAAAATATTGCTGAACTTCTTAACTCAATAATATATAAGATGTAGATTAAGAAGAAGTGTTAAGGCAAGATGTGCGTAAATTATTGACGTTTGATAGAGTCTGTTGCAATTATGGGGTTTATAATTGTAAAAAGGTAAGAGTTTTACAAGTAGGGGAAAGCTGAAGCTCATCAGAAGAATATTATTACAATTAATTATAAACTCGTTCTGGATGAGCTTAGGGACTTGACCAAGATAGATCCTTGACACTAACGAAGATTGCCCAAATTTCTAGTACTAGAAATA-------GGTTCAGCTGTATAACATAATTTAAATTGCTACATTGGATAGGAAGTTTTCACTATAATAGTTAATTGGAATGTCTTATTAACGTAAACTTTTAACACACGTTGAAACAGCTCAGACAACTGGTGGTTTTTCGTTATATTAAAAAGACCT-CATTTTTGCATAATTCAAAATACATACACGACCCATCTTCACCTATATAAGTTAATTAAAAACTGTGATTATTGGAAGAAAGAAGCGTTGGATAGTAAAGTTGTATCAATGTTTAATAAAAGGTATAAATTTCGGAGCTGACGTAAGCGTTTATTAATTTGCTTTCTAAAATAGAGGAAAGTGGAGAAATGTATTTTACCAAAGGCTTTGTCGGTGTATACAGAATTGTGTCAGGTTGTTTCTCGTCCTAATATAGTCAAAAATCGATATTTATAATTTGCGATTGTATGAAGATAGAATGATGGGCCAGGTAATTGTAACAGACCCTAGAGCTTTATAATTGACTGTTTGTAGGTTATATGGTAGGTTATGTTTGTAGTATTGTATCAACATGTTGCTAAGCGTCATTTATGTTATTCATTATAAGTCTCTGTGAAAACTTTTCTTATATTTGAACTATTTAGCGGAACACTTTAAATTCATCTATGTTTTGTTGCCAAAATAAAATTTACTACCTTTTTTTAACAATCAGGCGCC-----ATTCAGTGTATGAGTAATGTTAAATAGTTGCTTGCAAAATTGTAAGATATAATATAATGAATAGAAGGAAAATTATAGCATTTAATACGAATGACTATGAAACTTTACTTAGTCGATTAATAACATGCTAAGACCTCTCGAAGCTCATGTTACCAAATGGGAAAAGTTAGAGAGTTGTGAAAATTATAAATGTGCAAATAGTTCCTATTGTCGTTGGAAATGAAATCTGGTTAATTTACATGATTACATGAAAAACTAAATAAAGTTCATGCGAGTTTATGCTATGAGATAGATGTTGTAGATAGTATCTGTTGATATTGTAGTCAATACAGTGTTAATGTAATACAATGTAGAATTGTAATATAAACTTATTCAACCATATGTATTAAGAATTGAAGTTGCTAAGATATTTTGAATCTTTCTGCTCATCGTAACTTACTACAATTGATTTGGCAACATTACTGAAAAGGGTTAAATACACTTAAAATTGGGTATTAAGGTTGTACTAACGCTAGAGATTATTTCCATTTTATCCTTTCATTTGTATAGTTTGATGATATCGCAGTTTATGGACAGTATAGTCTATACGAGCTTCTTCGATAGC---GGTGGTTACTAATGTATTCATTTGTAAGGTGATACCAGAATAGTTTTATCCATTGAACAAATTGAGGTCTTATGACTCGTAATATTTTTTCAGATATGTTGACCCTAACTTAAGTCACCATATACATATGGGGTGCAGCTTAATAAGTGGAAGGGTCGGCAAAACATCTGACTAAATTAAACATTGTATTTGGGCGAGATCTTTAAATTATTAGATAAAATTACTAGTATGTCTCATGTAATGGTGATAACTTGCCCAAAATAAGTAGGATATGCGAGGTGATATTAAATTTGATAAGTGAAAGTTAATACTGAAATAGATCCGTGAACAAGTAAGGTTTGGTTAAAGTTCGAATTATTTAATATCCATTATTAAACTAAGTGAAAGGAAAGGTGTAAGTTTTTTAAGGTTTATTTTATCAAATTTACTAAAATATGTGAATTAACTAAAATGTGATTTCTATGGCCGGTGGATA---GTAATCTGTTAGACTATTTACAAGTATACGGAATTCATTTTAGCTATGTTTATAACAAGCTATTAGTACTGATCACATTATTTGTCGAGGCTCTTATGCTAGCTTTTTCGAATGTATACTATAGTATAGGTCTGACCCCACGATTTTTTTAACTGGAAGTAAAAATTTTGTAACTGGTTTTCCCTCAAATCGATATATTATTAGATTTACACTTATTTTTTACGTTGATGTTGCTGCTTTCATATACCCTCAGTTTGAGCATTGGGTCTAGCTCTACTTTTTCAATTATATTTCATACTTTCATAGAATTAGCCTCCTGCACTGTTTCTATGATCTGATAAATTAGGTTTAACCGTGCACCTCCTTGACTAGATTATGGCCCATTTATACTTTGGGTATGTTACTACTGGTACTACTTAGGACGTAGGCGCCCGACATCGGGCCCGAGCTTATACACTTCAACATCTGGCGTCATCTACTAAGATTACTCAACACGCAAGCATAGTTCAAAGCGTAAAATATCCATTATGGATTTGATATCTACTGTAATCATCTAAGCTCTTTCATGACGTTAGTTACCTTAGATATAGTATGTTCATGATATTTTAACATTTTACATTCGCAAGATAAATCCGCTCACCATTTAAACTTAAGAGTTTGCTAATATAGTAGGTCTTATTACGTCACATTAGGCTGTAGTGGTCGTTTATTATTTTTTTTCTTGCTTCTTTTGTCGCTAAATTATAATTTGTACACTGTCGGCCAATCTATATAGTTGTAACTTGGATGTTGTGTTCGAACAGTCTGGCGTGGAACAATGAAATCGATGTTCTATTATCGTTATCGCTACTTCTTATGATCTTTTAACCACATTAGTAAGTTATAAATAAATTCTTATTTCGTTTCAGAAATATGGAGGGAAGAAATTGTTACCAAAATATAGGTGAGATCAGAACAGTTTATATTTATTTACAAGATCTACTGACACATTAGTTATGGTAAAGATGAGAAATAGTCACATGCCTTCTTGTTTTCACCCATTTTTGGATTTGTTTTTTTGAAAATTGGTCATGTTATGAATTGAGAGCTATAGTTTTATGTTTTTAGTGATTTGGTTTAAATCTTTTTTAGGTACGAGTTATTTTAGTTAATTTCATAAATGACAAGAGAGCTGGTATCATTCTTTGAAACAATCGTGAATACTCTTTACGGACTAGTTCAGAGGTCAAACATTATGGTTTTACCTGTTTATTCCACAATCTACTCGATTGAGGTAGGTTTTTTTATTATTTCTCTTGTAGCCTTGCTAATTAAATTTAGGAAGTATATTTCACTTGTTTAACTTACTAGTTTCGATATGCTATTTGCAAACTTTACGATGTCACTAACCGAATTTTATATTTATCTGAATGTTAGAAGGCTGATCACTATGCCTTGACTTGATTTTTTCGTTTTTCGAACGCACATCAGAATTTTATATGCTATATAACCAGCCGTACAGGCTGATTTTGTTTAATAAAGTACCGTTTTTTATATATAGCAAATTATATTCGAGATAGTTTTTTTCTTGAACTTTTTGTGTATTGATTGGATCTAGTTTTGTGGCCAAGGTCTAGTTATCTTGGAGAATTAGACTAATCCATCTTTGTTAATGGGGCATATTTGTTATGCATCGTATGAAGTATAAGTTACATGTTATAGATAAATTCTGAAAGTAACTTTATTACTCGTCGTCTAACATTAGTTTGGAAAAATGATGTCAATTCGAGCACCTCAAAATAGTTTCTGCGCATTTTCTCCCTTTTGGGCCAAATTCTCCACCCCTTGGTCGTCCTTTTCTTAAGATTTTCTATTCGGTGGAGCAAAGTTTACCTCAAAAACCTTTGTGAATAATTAAACTTCATTGGCTATAGTTTTGCTCCATTAAGTGCATAATGGTCTAAGAAATGTTTGGGTAATATAGTCATATTAGTTAGCATTTATCGTGTTGTATTCTTTGAACATCCGTGAATGCTTTTTAAATAATATCGACTTACTTATTATTCGAGTCGTGCCGCTTTTAATTAGTTATATAGGGTACATGCAAGAGTTAATTCACGAATACTTATCTGTGGCTTATAGTCCTCATAGCGTCGGTTATCATTTTGTAGTTGAACTTATTACCCAATTATGTTTACAACCCGATATACTCTTTGTTTTTCGCTAGTCATGTATGTAAAACCTTAGAACCTTAATTAGCCTAAATCTGTGGTTTAGAGCAGTTGATTAAACGTTACTCTTATGTTGGAGACGATTATTTCGTGAGTAATCTTTCTTTATAGGGACAACTGTTCTATACGGCTATGAAACTCTGAGGATTGTTATTAGAATTCGAACTGGTCTTTTGGCCTCAGAGACGATGTTTCAATATCCTCATTTTAGTTTAGTACCATTTGAATTACCTGTTTAAATTTTTGTACGCTCAATTAAATTCTGCATCAAGACCAAATTAAAAGTATGATATTTTGCTATACTCAAAATGATAAAAGACCTCATTGATACAATTGATAGTTTATGAAATTCTTATTACTCACTCTAGCAATGATGATTTGGAAACGCAAATTTTGCGCTTCGAAGCTAGATTATGGTGCTACTGTGAATAGTTCGTTTGAGTGGGCAGTCAGGGTCAGTTCAAAATGGTAGAATTAGTACACTTACAATCTAATATTTTAAAAAAGTTTTTTAAAAATACTTTCAACAGAGTGTAAAATAGTGTCCTTAGTGCGTTCACCAATCTATTATTTTAATAATTCCACATTTAGGTAAATATGTATTTTACTTTGAAAATGTTCACATAAACTAAATTAGCTGAATAGATAATTTTGTAGATTGTTGACATGATTATGCCCCAAAGTAAAGTGTGTCTTCTATATTCTTATCATCTTAAGCAGATTGTTTGAAT-TTATAAAGATAAATCAGGTTATGTTCGTGATGTTAAGATTTGGACTTTTTATGATCAGCATGAAGCATGTTTCGTTTAAGTT-------------------------------------TA-------------------------GTCTGTCATTAACCAATATTATAATTTATGAAGCTGGGTATTCTTTCTATTAAACAACCTCTTGGAAAGTTAGACATATGTAAAGAGTTTAGAATAAGTAAATTTTGAATATAGTGCTCTTTTTTGGCTGATTATCTGATTATAGGATATTAAATTAAATAACTATATGTAGGTGTTTCCCGTTTAATTTTATTTAAACTAAATAGTGGCTTAATCACCGTAATCCAAGTGGTATCATTTCGATAAAATTTTTGATTTGATACGTCAGAGATTTTAGAAAAGTTTGCATATGTTGTTATTTTTTTAGTTTTAGAGTTTAGTATATAATCTCGTCATTTATTAGAAAAGAGTGGCATTTAGCGTATTGTAATAACTATTTTAATCAACTCGTTCGTATATTGAACTTCAGAGGTGGCTCTAATTTGCTTAATTGAGTTCTTAAATGATTAAGATCGTATACGAAATGATATCAATGAAGGTTTGTGAGAATTTTTTTGTCGTAAACGATATACCTGAGTATCCCGAGTTTCCTGATGTATTCTAATTGTTAAAAAAATTATATATGTTATTAGAAGAGTCGACTACTGCCAGTAAATCCGTAGCTCTATTATTCAATTTTATGTTTAGATAAATTTAAATAAATTACTTCTAAAAAACGATAGTAAACTGAGCCCTCATTGTACATCAATATTTAATTTCGAGAATAATTAATTAAGAATAATTGGTAGTATTGATTATCACGAATCATTTAACATATCCTCCTCTAAACAATCAGTAGTCTGTTACCTTCAGTTAAAATTTCAAACATTTAATTGTGCTGCTTTTCGATATATTTCAAAAAATCATCTAACTTATATATGCATGCTCAATTATGAATAATAGGCAATGCTATCTAGCAACAGTCACAAAAAATGTCAAATTCAAAATGGCGAATTTAAACTAGTAGCTCAAATTTTAGTTTGATCCTATTGGTACAAGGCAGGAAGTTGGATGAAAAGTAATTACATTTATTAGTTTTTCTACATTTCGACCAATTATATGCGAAGCGATTATCTGAGATGGTCGTCTTTTCAAACCCCGGTTAAATATTTTATCCACCTAATTTTCGTTCTGTTATACGCGCTATGGTGACTTTTTATCATGTTCCATGGTAACGTCCCAAATTTATAGAACTGTCTAATTATCCTGTTTCATTGCTTCAATGTGACTCATTCAATTAGGTAATACAGTCGTTTATACAAGCAGTATCAAGATCCAGTCCACAGCTATTCGTTTCATTTATTCCTTAGTATTTAGGTTTACTTAATAAATGTTATTTTCTCAATATAGAAACTACTTTAATTTTTAATACCTTTCTATGCTAATTGCGTAGTTCTGTGTTGCACTATTCAAATCAATGGCTGATATTCATTAATAAATAATTTGATTTTTGTTATTTGTTAGTTGATTTTAAGAGCATACAAGTTGAGTTTAGTTATATGAACTGAAGGCCGGGCAAGGAACGTGATAAGCCTTTTATCTATACGTATTATACTTTGCTTCTTTCTTTTTACCTACTTTCATTTTTATGTTTGCTTCATTTTATATTGTCTTTTTATAAACTTTTTGTTTTATTATTTTTCCTTTCATTTATTGTACTTCTTCCTTTTATTTTTCTATTTCTCTCTCTTTCTTTACATTTACGTATAAGTGTTTGATAA--AGATTTTATTTAATGTAGTACATTTAATTGATGAAAGTTCACTATTGAGTTATAAATGTTATTGTTGTATGCTGTCTATGGAGATCATTTTTTAAAAAACGTTAACATAACTTCAATGTGTTGTGGTTGCCATCGGCTTGCATTCTGTGTTTAGTTCAAACGAAATGCGGAGTAATCTATTTAAGAGACTAACTATTTTTGGACTTTGGCTCTTCACTCCTATGTAAATAAAGTGAATGCAAGTATACTGCACCACAATTTAACTGTGATGCCTCTTGTATACGGCTT-AATAATTATATTTTTTTAGTTTATTATACATGGGACACTTTGTCGCAAGGATGGTTATTTTAACGTTGGTGAAATAGACTAAGTAAATTCCGCTCTTATAAGTAATATCTTTTATGATATGTGACTTTAGGCGGTCCATGTCTTCTTGGCATGGTATTTTTGCTAAAAAGTTTTGATTAATTCCCCACTGACCGCCAAAGAGTTTTTTCTTGACACTCTTTGTTTTGTGTAAATGAATTAGTTCGTAATAATAGAAGAACTCTATTATAATGCGGCTCATTATGATGTTTGGTTGACATTGTTTAAGTTAAACAAAGACACGCAGAGACGAATAAGTTCACCCAGCAGCGGCTATTCTGTGCCGATGCTCTTATTTTGATTAATTTTCTGTAATATCACCACACTCTTAATTATAACTGCCTGAAGTATCCATTATTTTTATACTTTTCTGCTATATAATGTCTTATTATCATAGTTTAGTCAGATATCTTTGAGAGTTACTCAGCGATAATGACTATCTCTTAGGTTGTACAGCCTTATCTCTATTACGTTGTAGGATTTTATAGTTATTTTGAAAATTTTTAGGTGTGGTTTTATAGTAACCCTTTGCGTAAGACTGTTGCCCGTAATTTGATTTTTGATCACCTTTTCGCCTTGATTCCAATCACACGCGAGTGTTCCTCGTCTTTTTTAAGTAACACAAAAAAACAACAGTAGTGTGGGTTCCTATATTTAAAACCATTAAAGTTTTATATTGGTGAAATATAATCACTGTCGACTTAAAATGTTAGAGTGGTAGCAGTCGGCTTTAGTTTGAACTAGTTTGTTACTTCTTTATCAGTACGGGAAACGCAATTAGTTCTCCGGAACTTATTTATCTTCCTAGCATACTCTTAGAGGTTCAATATCTTTGGAAAAGGCAAAAGTACAAATTTTTTTCTTACGCTTCTTATCTCTGTGACCCGTATCTATACTTACGTTAGTAAATAAATCTTTTGAACTATTATTGGTTATTTCTTAAGTATACATATCGGCGAATTAGATAAATCCGGGAATTAGCGTAATAGAGCTTATGTGGACCTTACGGCGGATTAAATTGATCTTTTATTTTGAAGGTTTCATTTAGTACTGTTAGAGAACTCTTCATATTGGAGAGGTACGACTTACGATTTGTGCGTGGGTATTTACGTATTATTTAAAGAATAGGTAACAAAAAATTTTCGATTTATGACTTTTGAATAATGGTTACGTTAAAGGTGTTTCGTATCTGCAGGTAGCATAAATATGATAAATTATAACTAGTTAATTATTTAGAAATGTGTTGTATGAGATTCTGGCTGATAATAGTAACTTTTTCACTGCGGGGTTTTAATGAATAATATTTTGTCTGTAAAGATTAATTAGGAGACATTGACCCTGACTGAAAATTGGT------------TCCCAAACTCATATCAACACTATACTTTATTTCTTAAATTACAAAGAGTGTACTGATCTTAACATTCAAGTTAAGTTTGGAACATAAGTTTTAAATTATTAGATAGGTCA-CATTAAAATTACAGTTCTCGTATTTTGAT--CTAGTTC------ATGTGTACTCGGGAACAATTTTTGATAAATAGAACGAGCTAAATTTGCAAATCATAACTTTGGAGCTATTTTTTGACAAATCGAGAAGGGGCACTAGTTAAAACATAGTACACGAATTTGAAAACATTATTTTAGAAAGTGTGTTTTCCAGT-TGTTGTTTTAGT------ATATTTGCTGGTACAAGT-TTCTCCTTTAGGAGTGTTACCGT----TAAACTAGCTGTCAATTAGTGTTGTCATGCGATTGTTCACTGATTGTGGCGTAAATT----TATAAATTATATGTTATTATTAGGTTTGTCATTAGGGTTTAAGGCTTTAACAGAACATAGGTGATTTTTTGAAACTTTTAAGAGCAACCACTTTCTGCATACAAACGATTACCTCCTCTTCTTCTTTTTATGGTTAATCGTAA---TTCTTTAGTGACCGAAATAATCTGACATATAAGTGTATTAAGTTTTCCTTTGAGGAA-CAGCAGCCGTAATTGGAACTCTATGAGTATTATTGCTTTAATGTTGACACTTTACTTGTAGAGGGTTCAAATATGGCTTCAGTACTTTTTTTGAATTACTAGCATTAATTTTGACTTTTTCTAGTGTTTCTTATTGCCCCATTGTCTA--CGCATTTCTTCATGTTAAATAACAATGTGTAAAAACA---GAAGTTACCACGTGAAATCCCTTGAAT---ATATAGGAAGAAACATCCTATT-------------ATATTTGCCATTT-------------------------TGACTAAA------ATACGACACG--------------GTAACTGTTTATTAAACTAGTAGAAGTGATTAATATGATTTGGTT----AGTATGACATTTGGTTTTCTAGTATAGTGG-------------TAATTGCAATTGTGGTATTATTATCTCTGCATT----------TACATATTTTAAAAT-----GATTGTTCTCAGTTGTTT-CTATAGTATCTTGACAATTAGCATGGGAGGCGCATTGTCCTCTAATTAGTGTATATATAGCATTCGTTTCACGCATTTGACATAACAGA-------------TTTAAAGTG--AGAGCATTTAAACCGTTTTTACTTAATATTCATGAGCCAGATGACCTTTAGG--------------AGAAATCGC----------TTAAATGGTATGTTTTTAACAGCTTTATTTAAATAATT-------ATCACAGTAAA--AGTTACGTATATTAAAGCAGTCTCATAATTAGCTGA-GGTTAGTAACGTAAAATTG---GTTTACATATTTAAAAACTGTTCAACTGGTTAAAATTTACATATT-----TAGTAGAAAAGTG--AGGGGTTAAAATTTTCTTATCTGTATGATACTAACTGGAATGCAAAAAATCACAATGAAATATTCAATTAAAATATAGTGAATAGATTGTATTTGCTTCGTCATATTATCCA------------------ATTGATTTTAGTATCAGAATTGTTAAAAAGTCATTAAAATCTACATTTCCT-----------ACGTTATACTTTTTTATGTAAAGATTCAAGATATATTAAAT----TACATTGTG----ATTTTATGAAAAATAATTA--------AATTACTTTTTTAG--TAATATAAAAAGACTTACAAAGCTATTTCCAGCTATCCGCTATCTACC----TGAGATTCAACAATAGCTCAAAGTCAA--------GAACACACTATGTGTTTATGTGTAAAAGTTTTAATCCTCTGTTATAACGATTGCCCTTTACGTAAAGACTGAACAAATTTGGAGTATGAACACGAGCCTCAATAAAGTTTATTAAATCAGTACTGATTCTGCTAAGTGAGAAGCCTTATTAATAGCTAGAATAATTCCGATAAAAAAGTACTTTTAATTACTTCGTAAAATAAATTCCCACTTAAGAAATTTATGGATGACCATTGTACAGT--AGTGATATATTAT--AAGCTACTAACTTTTAATTATATGGGTATTTCTGTAGGCAGCAAAACCAATGTTAGAGTATACCATAGTCCGCAAAGTTACAATTTAATTTTTCTTTTACGAA-----------------AATATAAACAGC-------ATGTATTTAACATCCTGAAATTCTTGTTTTAAATCAATATTTGCAGAGAGATCTAATAAATAAAA-GTTCAACGCTAATAAAGAAATTATTTTCTTATTTGATACGGCGTAAAAAGGAAGAACACCCAAAGATATACATT------------------------AAACGAGTGTCTAATCATGATCTAGTAATTAGTAAAATACAGTTAA--GACAGTAAGACTTGAAGAAAATATTCATTACATTTTTGTA------------AAATTCAGAAATAACATGCGTTAAATTAACTTTGATACAGTAAACTGTGCACTGACAAAAAATATGTAACAAGGATAAAATTTACAACCTTTAATACTTACTTTCCATACAAAGTGTATAAAGA--------GTTAATAAATAAATAAATAATCCAAGTGTCAGCAGTATTAACTATATTTTCTATATCTGAACCATGATACGACAGACAAAAAATT---TAGTTAAAAATGTCAAGAAAAAATGCAATCT---ACAGTCTTTTATTAAATTTTTAATTGGCTAGGACA--TTATCAACAATTTATTTAGGATACATTCGCACTACACTAGACTAATTGCTAGTTTTATTTCAACTCAGTAGATTGTACTAATTAGTAACATTACACAACCTTATACTTCACTGTTGAATTATCAGTATATCTTTTAATTAAGATCATG-GTGTTAAAATTACTGCACGCATCAACATAGTAAATAAATTAGAGTAAGGAGCAAAA------TTGGCTGACACCAAACAAGTTTGGCGATGTACATATGATGTTAAAAATGCTACTCTGTTAGGCATTAAACACTGTTTATAAATAAGTATTTTGTTTCTTAGGTACATAATACATTGAGTATATTTTCAGAATGAAAGTGCACCTTCGAATGTTTACGAGTAAGATTGATAGTCATGCTGTAGTTTTATTAGAATAGAATACACGTCATAGAGAGCGTTCTCATAGCA------CTAGATCTCTTCTAATTAACGCCATGTCATACTAGTAACTATCGCGTAAATAAGCTATTTCTAGGCAAATCTGAATTTATGTCTACATTAGACTTCTCTCTGGTTGCGTTAAAAGCTGCT---CGTGAGTTGTCAATAGTCGTATCGTGGGGGCGCAAGGTCTTGATTTACCTATGCACAGATCATGGTTTATTTTTGCCGCTTGAGTTTTTGGGGACACCGTGGGACACAGACGTT-----TCCTTTTAAA--ATAGGTCCAAAATG----ATTAATTTGTTCTCCGACGGTTTGATTTATTGGACCATCCT-TGGGTGCAGTTGGAAGAGTGTGACTGGGACGTGTTCGAGTAG-ATTATTCAATTCTAAGTTCAG--AATTTACATTCTCTTTGTGATCAGCTAAGTAAAAAAGTTGTTCTTAGAAAGAAACATTACCTATCAGCGACGATGGGGTTTGTGAACAATTGTTAACTTTTCTCAGAATTGTGTTTGGCTATGAGGGAAATTTTCTCGAGA-----TAAATTACGATTTAATCCATTTTACTGATTGTGGTAGTGCTCTGTACGCATATTTAT---TCGCGGACGACCTTAAAGATAAGGTACTAAACGGTGGTTGATCTTTTCCAGTAAACGTGACCCGTAGAGATAG-TATTTTTAGTACTTAGCAAAGCGCCCGTTGATAAAAAGATTCCCACGAC--TATAGCATG-TACATCCTGCAATAGTACTAGTACTCCCATATAGTAAATTTGTTATAGATGCCATAATGAGCGGAGCTTTTT--TTACGACGTGTTTATACAGCTGCGTCGATGATCT------TAGGCTTTTAAG-----CTAATTTATGTTGTGTCCAATGTGATTCTGCGATTTGCGTTCTGTCATTTCTGTCGTCCTTG-CGCCCTAGATGTTACCTGGAAAATTACTTGAAGACCAGTTTTTCGAGACGCCAAAAAATGCTGAAGGGGTCACTTATTCGATTGCG----TCTCAGACCTACTGGTCGAATTATAGATTTTAA-TATACGTTATCCCCTTCAACTTTGAGCTCTTTTTGTAACCTCGCTCCAATTGCCTAAATTTGGATT--TAACGAGATCACATCTTAATTCAAGTCGCATCTTATACTACTTATTCGCACTTAATAAGAAACTTAATTTATTATGTATTAGGGCGGGTCTCTACGTGTCTA----TTGATAACAGGAAGTTTAGACTGAGGGTACTAATTTTATCAAGTACAATGAGCTTGAGCATATGATATTTA-CAGGAATCCAATACTTTTTGTAATAAGATTGAAGTTAAGTGATGTGTGTATTTTGCAAGTTA--TTGAAGAGATGAGATTGGCCTACTCTTTTTATCTTATTCTTTACTTGAGAACAGCATGGTAACGTGGAATGTGTTATGGTTCGAGTCTATTGAAAATTAAAAGTTTCCCCGAGCTGCTTGCAAATTGGAT---GTCTCCTCGTCAATCCTACTTGATGATATTATAGCTAGAAAAACGCTTGTTTAAACGCGCTTGTTTAAAACGTGCCCAGAAAGTTATAGTGTTTTTAAGTCTTTAGTAAGAATCAACATCTTAGTAGTTGCTACTAAAAGATTTTTGACTTAACGTGTTTTTCATTAACTGCCACACCTGTTAGATTAATAACTGCACAGACCTTTCTAATGCGCGTCGTGTT-----------------TTTTTCTTCTC------TTGGGGTATGGTGATGTGGGAACATTCCTACAAAAAGTTCAAGTACTTTATGTGGTCACCTAAGCTCCGTTAATCTATTTTTTGTTTCAAATCTAATGTAATACTGAAGTTTAAAAGCTCTTATTGATCGAGAGCTTTTTACGCACGTCTAATTAATCTGCAATTTAGGAATACTTATATTTTAATGTGACGAAGTTTTGCTCTGAAGTTAATATATTCCATTATCTGGGAATCAGTTTGCAGCCATAGCGGAAGATTCTGTTTCAGCTACTGTACACTAATGCTTTACTGTTTTATTC-AAAAACCGGACAGAAATCTGTTTTAGAGTTGCAAGTCATGGATATTTCTTGATCTAACAGGTAAAGAAAACCCGAGAGGTACTCATGTTAAGCTGCTATTTCAGCTAGATCTGTGATGCGGCTTTAGTGTAGTTGGCGGTACGGCGAATATCAAACTTAACACTGCTGTATTCACATGCTCTGTATAACTATAGGAGGTTTCAACTTATATACGTCGTGAAGCCAGGTTCGAGTACTTAATTATCTTTTACGTTGTAATGCATCAGAGTAGAGAGGAAAGTCGTAGATACGAGCGTAGTACCTCTTGATTGACTTGTCCTATTTCAATCATTCATTTGGCTACTTAATATGATCCTAATAAGCAGCGGCAGAAATGTCTGATCAGCTCCACTATTTAATATATTTACAGCTATAAGTAAGTGACAAATTAAAGTACTTCTAATCTATAATCTACCTAATATCGATAGTTGTTGATACGCGACTTTGTTTCTGATTACGAGCGTAAAGTTTCTAAGTCCAATATGTACCTCATGCGTCACTTTAGTTCACA-----ATCTACTTTTTTTGAATTATACTATCTTTTTAAACAGTTTGACATTTCGAGGTCTTTTAACGATGTGTGCATACATATTAATTACATTATACGATTGGCTCCGTAATTTCTAATTATCATGCTATTAAACGATTTGTCTCCATCACAATTTAAATTCAATTACGTAGGATATCGTAAACTGCTTTCCTTAGACGAAGTAACAAACTCGATTAACTAAACTCCAGTGTATGAATTAAAAAGCGTTATTGTCTTGGATATTAAAATAACTATTTTAATCGGTCTTGACAAAAGTTATCTATGAGTAAGAAATAATTATAAATAATCCAAAAAATACAGTTATCTAAACAAAAATCTTGAAGACAACGTATGTCGATCAAGTTCAGTCTCATAGAGTTAGAGATATTATTTAGATATATAGCATCTATATTGAAAGACATCGGAAATTGC-GGTTTTTAGATATGTTACTGTTGAATCTTATATAGTGTCTTCTTAGTAAGTTATTTTGACATTTTATCTTTTCCTTGTTTAATAATTTTGTTCTTAGGAATTTTTTAATTTTGAATAACTTAAATTGCAATCTGTTTAAGTCTTTAATTTAAAATATTTGAGCTCATGTGTAACTAG--TTTTATTTATTTGTTTAATTTATCACCATCTTAGACTTGAATTTTGTTATTTTGAAAGTTTATGTTTTCATATCAGCAATGAGAAAAAAATTATTTAATTGATACTTAGTAGTTGGATATTGTTACTATTGTTTTTAAGGGTAACAACCCAGAGTTATTATATGTGCTGGTAAATAACAATTTAATAGTTCTTACTCTTGCATATTTTTGGTAGTTAATTTTAAAATATTGTGTTATTTAATATTTTATTTAAATCGTTAGTAGTAGGATATATATTACTAAAGT-------GAGTTTTGTAATACTTTTAAGGGACTTTTTTTCTGCTTGTCTAGTTTGATTGTAACATTCCTGCAACTTTACTGAAGTGTAACAGATATACTATATACTGGTGTATGATATTGGTATTCAATAGTTATGTTTATAATTCTATATTATTTTATATTTAATATCATTGATTCCCGTTTTAATATTTAAAGCATTTTTTAAATTATGTGTTTATTTAAGTCATAATCATTTTTAGTATTAACTAA-TATCTAATATAAGATATAGTAATTACTGCTATATATTAACAATTACAAATTGCAACAATTTCTAAAAATTTGTTGGTAAATTACAACTTTAGTGCTTTGTATAAACACTATAACGATTTGCACTTTTTTACAGTACAAAACTTATTGAGGCATGGAGCTATTACAAAAAAATTCTATAAAAATTTACTTAA---TCTTGCACTCAACTTAGCCTTTTTGTTTGTAGTAAGTTGTTTTTTATTCTACGTTTGAGAGACGAGTATGTGTGGATGATTTGTACGTTATTAATATGATATTATACCGATTATGACTGACTAAAAGATTTTATAAATT--------------AGTTTTTGTTTTGAAATCTAAACGTCATCTCTTAGTGATGCTTATACCAACTAATTACTTTCAGTTAAGACGGTTAGCTTTTTCGAGAATATCAACTAGAGTACTATTAGTGGTTATCAACTCGGAAGTCCAAAATTTACTATTCCGGAAAATCTTATACGGGGGACGTATAGTTGCTGACCTTAAGATGTCTATTCTAAAATTAAATTACTAAAGAAACTTATTTTTTTAGGTATCTAGAACCTAGATCTTTGTACACAAAGAGTGGTGCTGACGCCTTTATTCGGGAACATAACTATAATCTATTAAAAACTCCATTGTCATAATCTACTGCCTACTAAACTTCTTCTATTCGGAGTTTAATTTTCCAGCAGGCGTAAACGTCTCAGGTCTAAGGGTGTTAAAAATTAATCTATTTAAAAAATATAGAAAGAAATTTAATGACAGCTACGTTTCACTTTTTTAGAGATTTCTCTATAATTTTTATCTCAAATCGCATTA-TTTTA-----AGATAAGTTTGTAGTTATCATTCATAAAGATGCATATGATTTTAAAGCTTTTGACACCTAGTCGTTATTAGTAATACGCCTTAGGCATATTGTCTATTCTCTCGCATATGTACTGTTATAATATTATTAATTTTTTTCAAAATTTATTTATTACTAATTAATTTCATTTCAAATTCTAGTGGTGGGTGTAGATTTTACTGGATTAAATAACAATCCATTTCTGGAGTTTTACACTTAATCTGATCAGATTCGATATTACATTGGTGTTAATCATGTTGTTGTGTTGGTTATTTTAAGTTTATGAGCGTTGTCAACGTAGGTGATCTAATATTAAATTCTATACTGATTATTAACATTGTTAAGCTGACGTGTTTAAAAATAATTTATCGTCACTATTATATTATTTAAACAAATCCTAACCGTTACTTTAATTTACTGTATTTTGAGATTTAGATGTTCTTTCACTATTTCCTGTTAATTACGTAATGTTTTTTCAGTTTATCGTTAGGAATCTTATAATATATAT----AAAA---------GATTAGAAATCTTTCAGATAAGCTATAGGTCTTGTTAAACAACAAATAGAAAAACAGAAATTACATCTCAATTATAATGAAATCAATTTATAATTGACTCAACAATAATAATTAATTTCTCTTACTCTCGTTGGTGTATTTCTATTCAATCACTATCTATTAATTTAGTTTAAAATATAAAATA-ATTTATATTTTGTAAATTTGTGTGGTATAGTCTTACTCAAATGAATTTAGAGAAAAAGTTACATGTAATTATTTTCTACAATTAATAATGCGCTG--TCTTACACT--CGTTAATAATGCTAGATTCTTAACATTGCGCTTCAAAGTATGAAGCAAATGAGATTATTTCCTGAAACTCACTGGAGTAATAAGTCGACTGCCCCGAGCTTTACCTTGCCATTTCTAAAGTTACAGGAATGACATTAATGTTACTGTTATTGCAAAATATGAAGAATTAAGAATTTCAATGGAGTTATTTGAGCCTCGATTTAGTTCCTTCAAAAAATTACATTGTGAGGTTTTTCAAGGTTATTAGATATGTCCTTTAAATTATAATTAATTTTAAATGCACTTTACAAATGTAAAAGGAGCAAAGTTTATTTTGTCCATTGAAAGAAAGTAATTTACATCAGAACCATTAGGGAATGGGCCGTAAAACTTAAGTAAGTTTATACTTAACCCTTAGGAAATTGACACTAGAGATTGAGTGTTTTGAGATAATTTCTGATTTGATAAGAGTTTGAAATCATCTGAATTTAGAACACCGTTGAAAAAACGATTATAATTGCTAAAATTATGAGCAACTCTAATCTATGAATAAGGTTGAGAGAATTACAATGGTTAAAATTAGATATTAAAATAACTATTTTAATCGGTCTTGACAAAAGTTATCTATGAGTAAGAAATAATTATAAATAATCCAAAAAATACAGTTATCTAAACAAAAATCTTGAAGACAACGTATGTCGATCAAGTTCAGTCTCATAGAGTTAGAGATATTATTTAGCGTAGTACCTCTTGATTGACTTGTCCTATTTCAATCATTCATTTGGCTACTTAATATGATCCTAATAAGCAGCGGCAGAAATGTCTGATCAGCTCCACTATTTAATATATTTACAGCTATAAGTAAGTGACAAATTAAAGTACTTCTAATCTATAATCTACCTAATATCGATAGTTGTTGATACGCGACTTTGTTTCTGATTACGAGCGTAAAGTTTCTAAGTCCAATATGTACCTCATGCGTCACTTTAGTTCACA-----ATCTACTTTTTTTGAATTATACTATCTTTTTAAACAGTTTGACATTTCGAGGTCTTTTAACGATGTGTGCATACATATTAATTACATTATACGATTGGCTCCGTAATTTCTAATTATCATGCTATTAAACGATTTGTCTCCATCACAATTTAAATTCAATTACGTAGGATATCGTAAACTGCTTTCCTTAGACGAAGTAACAAACTCGATTAACTAAACTCCAGTGTATGAATTAAAAAGCGTTATTGTCTTGGAATACACGTCATAGAGAGCGTTCTCATAGCACTAGATCTCTTCTAATTAACGCCATGTCATACTAGTAACTATCGCGTAAATAAGCTATTTCTAGGCAAATCTGAATTTATGTCTACATTAGACTTCTCTCTGGTTGCGTTAAAAGCTGCTCGTGAGTTGTCAATAGTCGTATCGTGGGGGCGCAAGGTCTTGATTTACCTATGCACAGATCATGGTTTATTTTTGCCGCTTGAGTTTTTGGGGACACCGTGGGACACAGACGTTTCCTTTTAAA--ATAGGTCCAAAATGATTAATTTGTTCTCCGACGGTTTGATTTATTGGACCATCCTTGGGTGCAGTTGGAAGAGTGTGACTGGGACGTGTTCGAGTAGATTATTCAATTCTAAGTTCAGAATTTACATTCTCTTTGTGATCAGCTAAGTAAAAAAGTTGTTCTTAGAAAGAAACATTACCTATCAGCGACGATGGGGTTTGTGAACAATTGTTAACTTTTCTCAGAATTGTGTTTGGCTATGAGGGAAATTTTCTCGAGATAAATTACGATTTAATCCATTTTACTGATTGTGGTAGTGCTCTGTACGCATATTTAT---TCGCGGACGACCTTAAAGATAAGGTACTAAACGGTGGTTGATCTTTTCCAGTAAACGTGACCCGTAGAGATAGTATTTTTAGTACTTAGCAAAGCGCCCGTTGATAAAAAGATTCCCACGAC--TATAGCATGTACATCCTGCAATAGTACTAGTACTCCCATATAGTAAATTTGTTATAGATGCCATAATGAGCGGAGCTTTTT--TTACGACGTGTTTATACAGCTGCGTCGATGATCTTAGGCTTTTAAGCTAATTTATGTTGTGTCCAATGTGATTCTGCGATTTGCGTTCTGTCATTTCTGTCGTCCTTGCGCCCTAGATGTTACCTGGAAAATTACTTGAAGACCAGTTTTTCGAGACGCCAAAAAATGCTGAAGGGGTCACTTATTCGATTGCGTCTCAGACCTACTGGTCGAATTATAGATTTTAATATACGTTATCCCCTTCAACTTTGAGCTCTTTTTGTAACCTCGCTCCAATTGCCTAAATTTGGATT--TAACGAGATCACATCTTAATTCAAGTCGCATCTTATACTACTTATTCGCACTTAATAAGAAACTTAATTTATTATGTATTAGGGCGGGTCTCTACGTGTCTATTGATAACAGGAAGTTTAGACTGAGGGTACTAATTTTATCAAGTACAATGAGCTTGAGCATATGATATTTA-CAGGAATCCAATACTTTTTGTAATAAGATTGAAGTTAAGTGATGTGTGTATTTTGCAAGTTA--TTGAAGAGATGAGATTGGCCTACTCTTTTTATCTTATTCTTTACTTGAGAACAGCATGGTAACGTGGAATGTGTTATGGTTCGAGTCTATTGAAAATTAAAAGTTTCCCCGAGCTGCTTGCAAATTGGAT---GTCTCCTCGTCAATCCTACTTGATGATATTATAGCTAGAAAAACGCTTGTTTAAACGCGCTTGTTTAAAACGTGCCCAGAAAGTTATAGTGTTTTTAAGTCTTTAGTAAGAATCAACATCTTAGTAGTTGCTACTAAAAGATTTTTGACTTAACGTGTTTTTCATTAACTGCCACACCTGTTAGATTAATAACTGCACAGACCTTTCTAATGCGCGTCGTGTT-----------------TTTTTCTTCTC------TTGGGGTATGGTGATGTGGGAACATTCCTACAAAAAGTTCAAGTACTTTATGTGGTCACCTAAGCTCCGTTAATCTATTTTTTGTTTCAAATCTAATGTAATACTGAAGTTTAAAAGCTCTTATTGATCGAGAGCTTTTTACGCACGTCTAATTAATCTGCAATTTAGGAATACTTATATTTTAATGTGACGAAGTTTTGCTCTGAAGTTAATATATTCCATTATCTGGGAATCAGTTTGCAGCCATAGCGGAAGATTCTGTTTCAGCTACTGTACACTAATGCTTTACTGTTTTATTC-AAAAACCGGACAGAAATCTGTTTTAGAGTTGCAAGTCATGGATATTTCTTGATCTAACAGGTAAAGAAAACCCGAGAGGTACTCATGTTAAGCTGCTATTTCAGCTAGATCTGTGATGCGGCTTTAGTGTAGTTGGCGGTACGGCGAATATCAAACTTAACACTGCTGTATTCACATGCTCTGTATAACTATAGGAGGTTTCAACTTATATACGTCGTGAAGCCAGGTTCGAGTACTTAATTATCTTTTACGTTGTAATGCATCAGAGTAGAGAGGAAAGTCGTAGATACGAGTACATAATACATTGAGTATATTTTCAGAATGAAAGTGCACCTTCGAATGTTTACGAGTAAGATTGATAGTCATGCTGTAGTTTTATTAGAATA
>Quercus variabilis codon 3
--GTATAGACACACGGTCCTCGACCTACTTCTAGTCTGGCTCAGCATTATTTTCTTTTGGTTTTTTATTTATATCATTTTTTCTTTTTATATGCTCAAGATTCTTAGACTCTTTGATTACCATTATTTGTTGGATTCTGTGCTGTTTATATATCTATCTCGATCTTAACTTCTGTAATTTTCCCGTACGTGCCCTGCATCGATATTACCTCACTTGTTCGATTTGCGACAATATTCATCACTAGAATTTCATTTTTTCAGTCATTTCCTTTTATCCAGTGTAATCGCCTATCCTGTCCATTCTCCATATTTATTATTCGTTTTTTTCTTGATGTATTTTTCTACATTCATATATAAG--GATAATAACTATGATCCACATCTGATTTATTTTTTATA-CGGGATATTTTATTAGTAACATTAGTAGTTGATTTTTTAATATTGCCGTGTTATAAAATACTGATATTAAAATTAAGAACAATCTAACTTAATCTAGAGCATATTGGTAAACCTCTGAAGTACTTCGGATTTTGTAGGCTTTGTTTTCTTTTATATTCTTAATTGACTACATTTTATACACCCTTCTCATTTAAAATTACTTAACTATAAAATTCACTTTTTGCCACTCGTTCGTTTATAAAATGTCACATTAGTAGATCTCTAGATTTTAGTCGATCT--ACAACGTCTTTGTC--TATTAATTAGGGTAGAATATAATTTCTACTAATATTTGTAAGTAGATTCAAGTATTGGTGCTAGTTGTCTATGTACATTTTTCCACAAAGTGTAAATATGTTTTATGCTACATTACTTAAAGTGACAAACTCGAGGTTTGCCAATCTTGAGATCGATGTGTTTCCTTGCTCAA---GTTCT---TGCTTTTTTTTTATTTCCAAGCGTTTTGTACATTGAAATGCTTCATTTGATTATTAAGTTTAATTCAAGACTTTCTCCACATTTAAGTTATAGAGACTAGTATTTTTGATTGATTAAAGTATCTCATAACCCTCTTTTTTAAGATAAAATAGTAACTTGTGAATTCTTAAGTCTGGCAAATTAAAAAATTGACACGTTATTTATCAGATTTTATATATTATGATAAGTTTTTGAACATGCTAAATTTCTGGCTAATTGAAATTGTGGCTAAAACATTTCTAAGATAATCTCTTTAGATTGTGAGTTAAAGAAGACGTGACAGGTTGTAAACCTTTAAATGTATTGCTAACTACTTTTTCAAAGTTCAGTTAAAAGGTCATTAATTTTGTAATGAACTAATGTATAATGTTAAATGCAGATTATTTTTTACATATCATCACCTACTTACATCTCGGTCCCAAATCTATACGAAACCAAAAAGAACAAAACTAACGTTCTATTGTAGAATAAACGGCAATAACTCGGAAGAGTTTTAGTTTTTAAATAGAGATCTGAGTTAAGTAGGTAACATTCGACTGAAACTGACTTAAAGACTATGAGAAGATACTTCTCGTAGACCGTCGTTCTTAAATAATATAGCCAGTTTAGAG-----ATTAATTAAGGCGGTTATAAAACGACTAGGAACGATAGAGAGAGTGTGGTACTTAAAAGGCGTTATTATGAACATCATACTTTAAAAGTTACAAGTCAACAAATAATGTTTGCCGATATCCTTTTCGTGGGAAACTGGTAGTTCTCTTTTGGCCGTTTTATGTTATTTGCATAAGCGAGCGGGAAAATTAGTTGTTGATAATTAGTAGAATATGTCTTAGTT--------AATTCCAAACACTACTGACCATCTGAAATTACTCAATTTTGTATTCAATACTATTTTAACTTTCTGTCCATTTACTATGCATGTCAACTAGTCTTATGTCTTTTGTGGTTTATGACAGATTGAACCTATTATTTTTATACGAAATCTGTTTAAAATTTTACTAATACTACTTTAATCAACAGTTTATCATAATTAAATTTTTTAATAGTTACCGATAATACTTATTTTATATGTTACACGGTTTAGAAATGCCTGAAGGAAATTTTTTTTAGTTAGATTCTAGTATTTTATTTATCTTAAATTTATTTAATGAGACATTTCATAACTAAAGTAAGCTTTTTTAAGACTGAGTGTTGAGATTGCGCGAGAAGGGACTTTGAATATGGGAAATCGAATGCGCATGTAACTTAACTTGAAATGTTAATGTGATAGTTACTATTCATCTTTGCAATTCGATACAATTCAAATATTGTTTTTAATTAGGATGAAGCTGCTCTAGATATCTAATTCAAATCCAGATAACTGTAAGCCGCGACTTACTAAATTTTAAATTGAGACATGAAATGTGAACTTTATGCAAAAAAACTGAGTTATATGAAAGTTTTGGTTTTTAATGGTTGATAATATAACAAATGAGAGGTAAAAGCTACTACTATAAGTAAATATTCCACAAATATTTAAAATTATTACATGATTACTTATAATTTTCGTTTGTTATGGAGAGTTAAAATTTAAATTATGCGACTCTATATTGTATCTATACTAAAAATTACTTTTTTATGCCAATTCATTTTGCGCAGGATATTCGTATTGACCTAAAAACTTCCAACAGTTAATAACTCTAATACTATATTCATATTGTCTTATTACGTATTGTATTACGCTTGAATTTACACTATAAAAATTTGTCGACTGTTTAGGTAATTTTCAGAAGCGTCTACTAGATACCTATCAAAATTAGAAAATACCTTACTTGTAGTATATCTTTTTTAAATTTTGAATTTAAAAACTTATCTTAAAAATGTTTTAATTAGT---TTTAATTTTCCATTTAGAGAAATACCTAAAGTAAAAAGAGTTCTTGTAACATTTTTAATTTTTTTTTACAAGTACTGATGTGGGTCCCAGGTGTGTAACAAGGAACAGAATATTCTCGAATTGAATTCAGAGCTTCTAATAACTATAACAGCAGCAGGAAAAGTATAATTATCTTTAGGTGACACTTCGCGTAG-------AAAAGATGCTCAGCATCGAGTTTGTACACATGAGCTATAAATCCGTGGCAGTTGATATCTTCTTCTCAATGATTAATTAATGTTAGGTGAACAATTTCAGCCTTTTAATATTGTATCGACTAG-ACTTGTCAAGATGATAAGCTTGGACCCTCTATTTTTCGAGTAAATCATAA--TTTGGGGGTGACATTATGAATTTTAGTACCTAATCTTAAAAAAGAATTATATGTCGATAAAAACTATGTTT-ATCTAATTTGCGATATAATCT--CAGTTAGTATTAGTATTGTTTTTTCTGCTCCTGTACTGTGTTC----TTTTTAAGTAATCTGGTTTATATACACAGCAAGTATATTATCTAAAAATATTGCTGAATTTCTTAACTCAATAATATATAAGATGTAGATTAAGAAGAAGTGTTAAGGCAAGATGTGCGTAAATTATTGACGTTTGATAGAGTCTGTTGCAATTATGGGGTTTATAATTGTAAAAAGGTAAGAGTTTTACAAGTAGGGGAAAGCTGAAGCTCATCAGAAGAATATTATTACAATTAATTATAAACTCGTTCTGGATGAGCTTAGGGACTTGACCAAGATAGATCCTTGACACTAACGAAGATTGCCCAAATTTCGATAACTGA----C-------TGGTAAGCTGTATAACATAATTTAAATTGCTACATTGGATAGGAAGTTTTCACTATAATAGTTAATTGGAATGTCTTATTAACGTAAACTTTTAACACACGTTGAAACAGCTCAGACAACTGGTGGTTTTTCGTTATATTAAAAAGACCT-CATTTTTGCATAATTCAAAATACATACACGACCCATCTTCACCTATATAAGTTAATTAAAAACTGTGATTATTGGAAGAAAGAAGCGTTGGATAGTAAAGTTGTATCAATGTTTAATAAAAGGTATAAATTTCGGAGCTGACGTAAGCGTTTATTAATTTGCTTTCTAAAATAGAGGAAAGTGGAGAAATGTATTTTACCAAAGGCTTTGTCGGTGTATACAGAATTGTGTCAGGTTGTTTCTCGTCCTAATATAGTCAAAAATCGATATTTATAATTTGCGATTGTATGAAGATAGAATGATGGGCCAGGTAATTGTAACAGACCCTAGAGCTTTATAATTGACTATTTGTAGGTTATATGGTAGGTTATGTTTGTAGTATTGTATCAACATGTTGCTAAGCGTCATTTATGTTATTCATTATAAGTCTCTGTGAAAACTTTTCTTATATTTGAACTATTTAGCGGAACACTTTAAATTCATCTATGTTTTGTTGCCAAAATAAAATTTACTACCTTTTTTTAACAATCAGGCGCC-----ATTCAGTGTATGAGTAATGTTAAATAGTTGCTTGCAAAATTGTAAGATATAATATAATGAATAGAAGGAAAATTATAGCATTTAATACGAATGACTATGAAACTTTACTTAGTCGATTAATAACATGCTAAGACCTCTCGAAGCTCATGTTACCAAATGGGAAAAGTTAGAGAGTTGTGAAAATTATAAATGTGCAAATAGTTCCTATTGTCGTTGGAAATGAAATCTGGTTAATTTACATGATTACATGAAAGACTAAATAAAGTTCATGCGAGTTTATGCTATGAGATAGATGTTGTAGATAGTATCTGTTGATATTGTAGTCAATACAGTGTTAATGTAATACAATGTAGAATTGTAATATAAACTTATTCAACCATATGTATTAAGAATTGAAGTTGCTAAGATATTTTGAATCTTTCTGCTCATCGTAACTTACTACAATTGATTTGGCAACATTACTGAAAAGGGTTAAATACACTTAAAATTGGGTATTAAGGTTGTACTAACGCTAGAGATTATTTCCATTTTATCCTTTCATTTGTATAGTTTGATGATATCGCAGTTTATGGACAGTATAGTCTATACGAGCTTCTTCGATAGC---GGTGGTTACTAATGTATTCATTTGTAAGGTGATACCAGAATAGTTTTATCCATTGAACAAATTGAGGTCTTATGACTCGTAATATTTTTTCAGATATGTTGACCCTAACTTAAGTCACCATATACATATGGGGTGCAGCTTAATAAGTGGAAGGGTCGGCAAAACATCTGACTAAATTAAACATTGTATTTGGGCGAAGTCTTTAAATTATTAGATAAAATTACTAGTATGTCTCATGTAATGGTGATAACTTGCCCAAAATAAGTAGGATATGCGAGGTGATATTAAATTTGATAAGTGAAAGTTAATACTGAAATAGATCCGTGAACAAGTAAGGTTTGGTTAAAGTTCGAATTATTTAATATCCATTATTAAACTAAGTGAAAGGAAAGGTGTAAGTTTTTTAAGGTTTATTTTATCAAATTTACTAAAATATGTGAATTAACTAAAATGTGATTTCTATGGCCGGTGGATA---GTAATCTGTTAGACTATTTACAAGTATACGGAATTCATTTTAGCTATGTTTATAACAAGCTATTAGTACTGATCACATTATTTGTCGAGGCTCTTATGCTAGCTTTTTCGAATGTATACTATAGTATAGGTCTGACCCCACGATTTTTTTAACTGGAAGTAAAAGTTTTGTAACTGGTTTTCCCTCAAATCGATATATTATTAGATTTACACTTATTTTTTACGTTGATGTTGCTGCTTTCATATACCCTCAGTTTGAGCATTGGGTCTAGCTCTACTTTTTCAATTATATTTCATACTTTCATAGAATTAGCCTCCTGCACTGTTTCTATGATCTGATAAATTAGGTTTAACCGTGCACCTCCTTGACTAGATTATGGCCCATTTATACTTTGGGTATGTTACTACTGGTACTACTTAGGACGTAGGCGCCCGACATCGGGCCCGAGCTTATACACTTCAACATCTGGCGTCATCTACTAAGATTACTCAACACGCAAGCATAGTTCAAAGCGTAAAATATCCATTATGGATTTGATATCTACTGTAATCATCTAAGCTCTTTCATGACGTTAGTTACCTTAGATATAGTATGTTCATGATATTTTAACATTTTACATTCGCAAGATAAATCCGCTCACCATTTAAACTTAGGAGTTTGCTAATATAGTAGGTCTTATTACGTCACATTAGGCTGTAGTGGTCGTTTATTATTTTTTTTCTTGCTTCTTTTGTCGCTAAATTATAATTTGTACACTGTCGGCCAATCTATATAGTTGTAAATTGGATGTTGTGTTCGAACAGTCTGGCGTGGAACAATGAAATCGATGTTCTATTATCGTTATCGCTACTTCTTATGATCTTTTAACCACATTAGTAAGTTATAAATAAATTCTTATTTCGTTTCAGAAATATGGAGGGAAGAAATTGTTACCAAAATATAGGTGAGATCAGAACAGTTTATATTTATTTACAAGATCTACTGACACATTAGTTATGGTAAAGATGAGAAATAGTCACATGCCTTCTTGTTTTCACCCATTTTTGGATTTGTTTTTTTGAAAATTGGTCATGTTATGAATTGAGAGCTATAGTTTTATGTTTTTAGTGATTTGGTTTAAATCTTTTTTAGGTACGAGTTATTTTAGTTAATTTCATAAATGACAAGAGAGCTGGTATCATTCTTTGAAACAATCGTGAATACTCTTTACGGACTAGTTCAGAGGTCAAACATTATGGTTTTACCTGTTTATTCCACAATCTACTCGATTGAGGTAGGTTTTTTTATTATTTCTCTTGTAGCCTTGCTAATTAAATTTAGGAAGTATATTTCACTTGTTTAACTTACTAGTTTCGATATGCTATTTGCAAACTTTATGATGTCACTAACCGAATTTTATATTTATCTGAATGTTAGAAGGCTGATCACTATGCCTTGACTTGATTTTTTCGTTTTTCGAACGCACATCAGAATTTTATATGCTATATAACCAGCCGTACAGGCTGATTTTGTTTAATAAAGTACCGTTTTTTATATATAGCAAATTATATTCGAGATAGTTTTTTTCTTGAACTTTTTGTGTATTGATTGGATCTAGTTTTGTGGCCAAGGTCTAGTTATCTTGGAGAATTAGACTAATCCATCTTTGTTAATGGGGCATATTTGTTATGCATCGTATGAAGTATAAGTTACATGTTATAGATAAATTCTGAAAGTAACTTTATTACTCGTCGTCTAGCATTAGTTTGGAAAAATGATGTCAATTCGAGCACCTCAAAATAGTTTCTGCGCATTTTCTCCCTTTTGGGCCAAATTCTCCACCCCTTGGTCGTCCTTTTCTTAAGATTTTCTATTCGGTGGAGCAAAGTTTACCTCAAAAACCTTTGTGAATAATTAAACTTCATTGGCTATAGTTTTGCTCCATTAAGTGCATAATGGTCTAAGAAATGTTTGGGTAATATAGTCATATTAGTTAGCATTTATCGTGTTGTATTCTTTGAACATCCGTGAATGCTTTTTAAATAATATCGACTTACTTATTATTCGAGTCGTGCCGCTTTTAATTAGTTATATAGGGTACATGCAAGAGTTAATTCACGAATACTTATCTGTGGCTTATAGTCCTCATAGCATCGGTTATCATTTTGTAGTTGAACTTATTACCCAATTATGTTTACAACCCGATATACTCTTTGTTTTTCGCTAGTCATGTATGTAAAACCTTAGAACCTTAATTAGCCTAAATCTGTGGTTTAGAGCAGTTGATTAAACGTTACTCTTATGTTGGAGACGATTATTTCGTGAGTAATCTTTCTTTATAGGGACAACTGTTCTATACGGCTATGAAACTCTGAGGATTGTTATTAGAATTCGAACTGGTCTTTTGGCCTCAGAGACGATGTTTCAACATCCTCATTTTAGTTTAGTACCATTTGAATTACCTGTTTAAATTTTTGTACGCTCAATTAAATTCTGCATCAAGACCAAATTAAAAGTATGATATTTTGCTATACTCAAAATGATAAAAGACCTCATTGATACAATTGATAGTTTATGAAATTCTTATTACTCACTCTAGCAATGATGATTTGGAAACGCAAATTTTGCGCTTCGAAGCTAGATTATGGTGCTACTGTGAATAGTTCGTTTGAGTGGGCAGTCAGGGTCAGTTCAAAATGGTAGAATTAGTACACTTACAATCTAATATTTTAAAAAAGTTTTTTAAAAATACTTTCAACAGAGTGTAAAATAGTGTCCTTAGTGCGTTCACCAATCTATTATTTTAATAATTCCACATTTAGGTAAATATGTATTTTACTTTGAAAATGTTCACATAAACTAAATTAGCTGAATAGATAATTTTGTAGATTGTTGACATGATTATGCCCCAAAGTAAAGTGTGTCTTCTATATTCTTATCATCTTAAGCAGATTGTTTGAAT-TTATAAAGATAAATCAGGTTATGTTCGTGATGTTAAGATTTGGACTTTTTATGATCAGCATGAAGCATGTTTCGTTTAAGTT-------------------------------------TA-------------------------GTCTGTCATTAACCAATATTATAATTTATGAAGCTGGGTATTCTTTCTATTAAACAACCTCTTGGAAAGTTAGACATATGTAAAGAGTTTAGAATAAGTAAATTTTGAATATAGTGCTCTTTTTTGGCTGATTATCTGATTATAGGATATTAAATTAAATAACTATATGTAGGTGTTTCCCGTTTAATTTTATTTAAACTAAATAGTGGCTTAATCACCGTAATCCAAGTGGTATCATTTCGATAAAATTTTTGATGTGATACGTCAGAGATTTTAGAAAAGTTTGCATATGTTGTTATTTTTTTAGTTTTAGAGTTTAGTATATAATCTCGTCATTTATTAGAAAAGAGTGGCATTTAGCGTATTGTAATAACTATTTTAATCAACTCGTTCGTATATTGAACTTCAGAGGTGGCTCTAATTTGCTTAATTGAGTTCTTAAATGATTAAGATCGTATACGAAATGATATCAATGAAGGTTTGTGAGAATTTTTTTGTCGTAAACGATATACCTGAGTATCCCGAGTTTCCTGATGTATTCTAATTGTTAAAAAAATTATATATGTTATTAGAAGAGTCGATTACTGCCAGTAAATCCGTAGCTCTATTATTCAATTTTATGTTTAGATAAATTTAAATAAATTACTTCTAAAAAACGATAGTAAACTGAGCCCTCATTGTATATCAATATTTAATTTCGAGAATAATTAATTAAGAATAATTGGTAGTATTGATTATCACGAATCATTTAACATATCCTCCTCTAAACAATCAGTAGTCTGTTACCTCCAGTTAAAATTTCAAACATTTAATTGTGCTGCTTTTCGATATATTTCAAAAAATCATCTAACTTATATATGCATGCTCAATTATGAATAATAGGCAATGCTATCTAGCAACAGTCACAAAAAATGTCAAATTCAAAATGGCGAATTTAAACTAGTAGCTCAAATTTTAGTTTGATCCTATTGGTACAAGGCAGGAAGTTGGATGAAAAGTAATTACATTTATTAGTTTTTCTACATTTCGACCAATTATATGCGAAGCGATTATCTGAGATGGTCGTCTTTTCAAACCCCGGTTAAATATTTTATCCACCTAATTTTCGTTCTGTTATACGCGCTATGGTGACTTTTTATCATGTTCCATGGTAACGTCCCAAATTTATAGAACTGTCTAATTATCCTGTTTCATTGCTTCAATGTGACTCATTCAATTAGGTAATACAGTCGTTTATACAAGCAGTATCAAGATCCAGTCCACAGCTATTCGTTTCATTTATTCCTTAGTATTTAGGTTTACTTAATAAATGTTATTTTCTCAATATAGAAACTACTTTAATTTTTAATACCTTTCTATGCTAATTGCGTAGTTCTGTGTTGCACTATTCAAATCAATGGCTGATATTCATTAATAAATAATTTGATTTTTGTTATTTGTTAGTTGATTTTAAGAGCATACAAGTTGAGTTTAGTTATATGAACTGAAGGCCGGGCAAGGAACGTGATAAGCCTTTTATCTATACGTATTATACTTTGCTTCTTTCTTTTTACCTACTTTCATTTTTATGTTTGCTTCATTTTATATTGTCTTTTTATAAACTTTTTGTCTTATTATTTTTCCTTTCATTTATTGTACTTCTTCCTTTTATTTTTCTATTTCTCTCTCTTTCTTTACATTTACGTATAAGTGTTTGATAA--AGATTTTATTTAATGTAGTACATTTAATTGATGAAATTTCACTATTGAGTTATAAATGTTATTGTTGTATGCTGTCTATGGAGATCATTTTTTAAAAAATGTTAACATAACTTCAATGTGTTGTGGTTGCCATCGGCTTGCATTCTGTGTTTAGTTCAAACGAAATGCGGAGTAATCTATTTAAGAGACTAACTATTTTTGGACTTTGGCTCTTCACTCCTATGTAAATAAAGTGAATGCAAGTATACTGCACCACAATTTAACTGTGATGCCTCTTGTATACGGCTT-AATAATTATATTTTTTAAA----------ATTGGATACTTTGTCGCAAGGATGGTTATTTTAACGTTGGTGAAATAGAATAAGTAAATTCCGCTCTTATAAGTAATATCTTTTATGATATGTGACTTTAGGCGGTCCATGTCTTCTTGGCATGGTATTTTTGCTAAAAAGTTTTGATTAATTCCCCACTGACCGCCAAAGAGTTTTTTCTTGACACTCTTTGTTTTGTGTAAATGAATTAGTTCGTAATAATAGAAGAACTCTATTATAATGCGGCTCATTATGATGTTTGGTTGACATTGTTTAAGTTAAACAAAGACACGCAGAGACGAATAAGTTCACCCAGCAGCGGCTATTCTGTGCCGATGCTCTTATTTTGATTAATTTTCTGTAATATCACCACACTCTTAATTATAACTGCCTGAAGTATCCATTATTTTTATACTTTTCTGCTATATAATGTCTTATTATCATAGTTTAGTCAGATATCTTTGAGAGTTACTCAGCGATAATGACTATCTCTTAGGTTTTACAGCCTTATCTCTATTACGTTGTAGGATTTTATAGTTATTTTGAAAATTTTTAGGTGTGGTTTTATAGTAACCCTTTGCGTAAGACTGTTGCCCGTAATTTGATTTTTGATCACCTTTTCGCCTTGATTCCAATCACACGCGAGTGTTCCTCGTCTTTTTTAAGTAACACAAAAAAACAACAGTAGTGTGGGTTCCTATATTTAAAACCATTAAAGTTTTATATTGGTGAAATATAATCACTGTCGACTTAAAATGTTAGAGTGGTAGCAGTCGGCTTTAGTTTGAACTAGTTTGTTACTTCTTTATCAGTACGGGAAACGCAATTAGTTCTCCGGAACTTATTTATCTTCCTAGCATACTCTTAGAGGTTCAATATCTTTGGAAAAGGCAAAAGTACAAATTTTTTTCTTACGCTTCTTATCTCTGTGACCCGTATCTATACTTACGTTAGTAAATAAATCTTTTGAACTATTATTGGTTATTTCTTAAGTATACATATCGGCGAATTAGATAAATCCGGGAATTAGCGTAATAGAGCTTATGTGGACCTTACGGCGGATTAAATTGATCTTTTATTTTGAAGGTTTCATTTAGTACTGTTAGAGAACTCTTCATATTGGAGAGGTACGACTTACGATTTGTGCGTGGGTATTTACGTATTATTTAAAGAATAGGTAACAAAAAATTTTCGATTTATGACTTTTGAATAATGGTTACGTTACAGGTGTTTCGTATCTGCAGGTAGCATAAATATGATAAATTATAACTAGTTAATTATTTAGAAATGTGTTGTATGAGATTCTGGCTGATAATAGTAACTTTTTCACTGCGGGGTTTTAATGAATAATATTTTGTCTGTAAAGATTAATTAGGAGACATTGACCCTGACTGAAAATTGGT------------TCCCAAACTCATATCAACACTATACTTTATTTCTTAAATTACAAAGAGTGTACTGATCTTAACATTCAAGTTAAGTTTGGAACATAAGTTTTAAATTATTAGATAGGTCA-CATTAAAATTACAGTTCTCGTATTTTGAT--CTAGTTC------ATGTGTACTCGGGAACAATTTTTGATAAATAGAACGAGCTAAATTTGCAAATCATAACTTTGGAGCTATTTTTTGACAAATCGAGAAGGGGCACTAGTTAAAACATAGTACACGAATTTGAAAACATTATTTTAGAAAGTGTGTTTTCCAGT-TGTTGTTTTAGT------ATATTTGCTGGTACAAGT-TTCTCCTTTAGGAGTGTTACCGT----TAAACTAGCTGTCAATTAGTGTTGTCATGCGATTGTTCACTGATTGTGGCGTAAATT----TATAAATTATATGTTATTATTAGGTTTGTCATTAGGGTTTAAGGCTTTAACAGAACATAGGTGATTTTTTGAAACTTTTAAGAGCAACCACTTTCTGCATACAAACGATTACCTCCTCTTCTTCTTTTTATGGTTAATCGTAA---TTCTTTAGTGACCGAAATAATCTGACATATAAGTGTATTAAGTTTTCCTTTGAGGAA-CAGCAGCCGTAATTGGAACTCTATGAGTATTATTGCTTTAATGTTGACACTTTACTTGTAGAGGGTTCAAATATGGCTTCAGTACTTTTTTTGAATTACTAGCATTAATTTTGACTTTTTCTAGTGTTTCTTATTGCCCCATTGTCTA--CGCATTTCTTCATGTTAAATAACAATGTGTAAAAACA---GAAGTTACCACGTGAAATCCCTTGAAT---ATATAGGAAGAAACATCCTATT-------------ATATTTGCCATTT-------------------------TGACTAAA------ATACGACACG--------------GTAACTGTTTATTAAACTAGTAGAAGTGATTAATATGATTTGGTT----AGTATGACATTTGGTTTTCTAGTATAGTGG-------------TAATTGCAATTGTGGTATTATTATCTCTGCATT----------TACATATTTTAAAAT-----GATTGTTCTCAGTTGTTT-CTATAGTATCTTGACAATTAGCATGGGAGGCGCATTGTCCTCTAATTAGTGTATATATAGCATTCGTTTCACGCATTTGACATAACAGA-------------TTTAAAGTG--AGAGCATTTAAACCGTTTTTACTTAATATTCATGAGCCAGATGACCTTTAGG--------------AGAAATCGC----------TTAAATGGTATGTTTTTAACAGCTTTATTTAAATAATT-------ATCACAGTAAA--AGTTACGTATATTAAAGCAGTCTCATAATTAGCTGA-GGTTAGTAACGTAAAATTG---GTTTACATATTTAAAAACTGTTCAACTGGTTAAAATTTACATATT-----TAGTAGAAAAGTG--AGGGGTTAAAATTTTCTTATCTGTATGATACTAACTGGAATGCAAAAAATCACAATGAAATATTCAATTAAAATATAGTGAATAGATTGTATTTGCTTCGTCATATTATCCA------------------ATTGATTTTAGTATCAGAATTGTTAAAAAGTCATTAAAATCTACATTTCCT-----------ACGTTATACTTTTTTATGTAAAGATTCAAGATATATTAAAT----TACATTGTG----ATTTTATGAAAAATAATTA--------AATTACTTTTTTAG--TAATATAAAAAGACTTACAAAGCTATTTCCAGCTATCCGCTATCTAAC----TGAGATTCAACAATAGCTCAAAGTCAA--------GAACACACTATGTGTTTATGTGTAAAAGTTTTAATCCTCTGTTATAACGATTGCCCTTTACGTAAAGACTGAACAAATTTGGAGTATGAACACGAACCTCAATAAAGTTTATTAAATCAGTACTGATTCTGCTAAGTGAGAAGCCTTATTAATAGCTAGAATAATTCCGATAAAAAAGTACTTTTAATTACTTCGTAAAATAAATTCTCACTTAAGAAATTTATGGATGACCATTGTACAGT--AGTGATATATTAT--AAGCTACTAACTTTTAATTATATGGGTATTTCTGTAGGCAGCAAAACCAATGTTAGAGTATACCATAGTCCGCAAAGTTACAATTTAATTTTTCTTTTACGAA-----------------AATATAAACAGC-------ATGTATTTAACATCCTGAAATTCTTGTTTTAAATCAATATTTGCAGAGAGATCTAATAAATAAAA-GTTCAACGCTAATAAAGAAATTATTTTCTTATTTGATACGGCGTAAAAAGGAAGAACACCCAAAGATATACATT------------------------AAACGAGTGTCTAATCATGATCTAGTAATTAGTAAAATACAGTTAA--GACAGTAAGACTTGAAGAAAATATTCATTACATTTTTGTA------------AAATTCAGAAATAACATGCGTTAAATTAACTTTGATACAGTAAACTGTGCACTGACAAAAAATATGTAACAAGGATAAAATTTACAACCTTTAATACTTACTTTCCATACAAAGTGTATAAAGA--------GTTAATAAATAAATAAATAATCCAAGTGTCAGCAGTATTAACTATATTTTCTATATCTGAACCATGATACGACAGACAAAAAATT---TAGTTAAAAATGTCAAGAAAAAATGCAATCT---ACAGTCTTTTATTAAATTTTTAATTGGCTAGGACA--TTATCAACAATTTATTTAGGATACATTCGCACTACACTAGACTAATTGCTAGTTTTATTTCAACTCAGTAGATTGTACTAATTAGTAACATTACACAACCTTATACTTCACTGTTGAATTATCAGTATATCTTTTAATTAAGATCATG-GTGTTAAAATTACTGCACGCATCAACATAGTAAATAAATTAGAGTAAGGAGCAAAA------TTGGCTGACACCAAACAAGTTTGGCGATGTACATATGATGTTAAAAATGCTACTCTGTTAGGCATTAAACACTGTTTATAAATAAGTATTTTGTTTCTTAGGTACATAATACATTGAGTATATTTTCAGAATGAAAGTGCACCTTCGAATGTTTACGAGTAAGATTGATAGTCATGCTGTAGTTTTATTAGAATAGAATACACGTCATAGAGAGCGTTCTCATAGCA------CTAGATCTCTTCTAATTAACGCCATGTCATACTAGTAACTATCGCGTAAATAAGCTATTTCTAGGCAAATCTGAATTTATGTCTACATTAGACTTCTCTCTGGTTGCGTTAAAAGCTGCT---CGTGAGTTGTCAATAGTCGTATCGTGGGGGCGCAAGGTCTTGATTTACCTATGCACAGATCATGGTTTATTTTTGCCGCTTGAGTTTTTGGGGACACCGTGGGACACAGACGTT-----TCCTTTTAAA--ATAGGTCCAAAATG----ATTAATTTGTTCTCCGACGGTTTGATTTATTGGACCATCCT-TGGGTGCAGTTGGAAGAGTGTGACTGGGACGTGTTCGAGTAG-ATTATTCAATTCTAAGTTCAG--AATTTACATTCTCTTTGTGATCAGCTAAGTAAAAAAGTTGTTCTTAGAAAGAAACATTACCTATCAGCGACGATGGGGTTTGTGAACAATTGTTAACTTTTCTCAGAATTGTGTTTGGCTATGAGGGAAATTTTCTCGAGA-----TAAATTACGATTTAATCCATTTTACTGATTGTGGTAGTGCTCTGTACGCATATTTAT---TCGCGGACGACCTTAAAGATAAGGTACTAAACGGTGGTTGATCTTTTCCAGTAAACGTGACCCGTAGAGATAG-TATTTTTAGTACTTAGCAAAGCGCCCGTTGATAAAAAGATTCCCACGAC--TATAGCATG-TACATCCTGCAATAGTACTAGTACTCCCATATAGTAAATTTGTTATAGATGCCATAATGAGCGGAGCTTTTT--TTACGACGTGTTTATACAGCTGCGTCGATGATCT------TAGGCTTTTAAG-----CTAATTTATGTTGTGTCCAATGTGATTCTGCGATTTGCGTTCTGTCATTTCTGTCGTCCTTG-CGCCCTAGATGTTACCTGGAAAATTACTTGAAGACCAGTTTTTCGAGACGCCAAAAAATGCTGAAGGGGTCACTTATTCGATTGCG----TCTCAGACCTACTGGTCGAATTATAGATTTTAA-TATACGTTATCCCCTTCAACTTTGAGCTCTTTTTGTAACCTCGCTCCAATTGCCTAAATTTGGATT--TAACGAGATCACATCTTAATTCAAGTCGCATCTTATACTACTTATTCGCACTTAATAAGAAACTTAATTTATTATGTATTAGGGCGGGTCTCTACGTGTCTA----TTGATAACAGGAAGTTTAGACTGAGGGTACTAATTTTATCAAGTACAATGAGCTTGAGCATATGATATTTA-CAGGAATCCAATACTTTTTGTAATAAGATTGAAGTTAAGTGATGTGTGTATTTTGCAAGTTA--TTGAAGAGATGAGATTGGCCTACTCTTTTTATCTTATTCTTTACTTGAGAACAGCATGGTAACGTGGAATGTGTTATGGTTCGAGTCTATTGAAAATTAAAAGTTTCCCCGAGCTGCTTGCAAATTGGAT---GTCTCCTCGTCAATCCTACTTGATGATATTATAGCTAGAAAAACGCTTGTTTAAACGCGCTTGTTTAAAACGTGCCCAGAAAGTTATAGTGTTTTTAAGTCTTTAGTAAGAATCAACATCTTAGTAGTTGCTACTAAAAGATTTTTGACTTAACGTGTTTTTCATTAACTGCCACACCTGTTAGATTAATAACTGCACAGACCTTTCTAATGCGCGTCGTGTT-----------------TTTTTCTTCTC------TTGGGGTATGGTGATGTGGGAACATTCCTACAAAAAGTTCAAGTACTTTATGTGGTCACCTAAGCTCCGTTAATCTATTTTTTGTTTCAAATCTAATGTAATACTGAAGTTTAAAAGCTCTTATTGATCGAGAGCTTTTTACGCACGTCTAATTAATCTGCAATTTAGGAATACTTATATTTTAATGTGACGAAGTTTTGCTCTGAAGTTAATATATTCCATTATCTGGGAATCAGTTTGCAGCCATAGCGGAAGATTCTGTTTCAGCTACTGTACACTAATGCTTTACTGTTTTATTC-AAAAACCGGACAGAAATCTGTTTTAGAGTTGCAAGTCATGGATATTTCTTGATCTAACAGGTAAAGAAAACCCGAGAGGTACTCATGTTAAGCTGCTATTTCAGCTAGATCTGTGATGCGGCTTTAGTGTAGTTGGCGGTACGGCGAATATCAAACTTAACACTGCTGTATTCACATGCTCTGTATAACTATAGGAGGTTTCAACTTATATACGTCGTGAAGCCAGGTTCGAGTACTTAATTATCTTTTACGTTGTAATGCATCAGAGTAGAGAGGAAAGTCGTAGATACGAGCGTAGTACCTCTTGATTGACTTGTCCTATTTCAATCATTCATTTGGCTACTTAATATGATCCTAATAAGCAGCGGCAGAAATGTCTGATCAGCTCCACTATTTAATATATTTACAGCTATAAGTAAGTGACAAATTAAAGTACTTCTAATCTATAATCTACCTAATATCGATAGTTGTTGATACGCGACTTTGTTTCTGATTACGAGCGTAAAGTTTCTAAGTCCAATATGTACCTCATGCGTCACTTTAGTTCACA-----ATCTACTTTTTTTGAATTATACTATCTTTTTAAACAGTTTGACATTTCGAGGTCTTTTAACGATGTGTGCATACATATTAATTACATTATACGATTGGCTCCGTAATTTCTAATTATCATGCTATTAAACGATTTGTCTCCATCACAATTTAAATTCAATTACGTAGGATATCGTAAACTGCTTTCCTTAGACGAAGTAACAAACTCGATTAACTAAACTCCAGTGTATGAATTAAAAAGCGTTATTGTCTTGGATATTAAAATAACTATTTTAATCGGTCTTGACAAAAGTTATCTATGAGTAAGAAATAATTATAAATAATCCAAAAAATACAGTTATCTAAACAAAAATCTTGAAGACAACGTATGTCGATCAAGTTCAGTCTCATAGAGTTAGAGATATTATTTAGATATATAGCATCTATATTGAAAGACATCGGAAATTGC-GGTTTTTAGATATGTTACTGTTGAATCTTATATAGTGTCTTCTTAGTAAGTTATTTTGACATTTTATCTTTTTCTTGTTTAATAATTTTGTTCTTAGGAATTTTTTAATTTTGAATAACTTAAATTGCAATCTGTTTAAGTCTTTAATTTAAAATATTTGAGCTCATGTGTAACTAG--TTTTATTTATTTGTTTAATTTATCACCATCTTAGACTTGAATGTTGTTATTTTGAAAGTTTATGTTTTCATATCAGCAATGAGAAAAAAATTATTTAATTGATACTTAGTAGTTGGATATTGTTACTATTGTTTTTAAGGGTAACAACCCAGAGTTATTATATGTGCTGGTAAATAACAATTTAATAGTTCTTACTCTTGCATATTTTTGGTAGTTAATTTTAAAATATTGTGTTATTTAATATTTTATCTAAATCGTTAATAGTAGG--ATATATTACTAAAGT-------GAGTTTTGTAATACTTTTAAGGGACTTTTTTTCTGCTGGTCTAATTTGATTGTAACATTCCTGCAACTTTACTGAAGTGTAACAGATATACTATATACTGGTGTATGATACTGGTATTCAATAGTTATGTTTATAATTCTATATTATTTTATATTTAAGATCATTGATTCCCGTTTTAATATTTAAAGCATTTTTTAAATTATGTGTTTATTTAAGTCATAATCATTTTTAGTATTAACTAA-TATCTAATATAAGATATAGTAATTACTGCTATATATTAACAATTACAAATTGCAACAATTTCTAAAAATTTGTTGGTAAATTACAACTTTAGTGCTTTGTATAAACACTATAACGATTTGCACTTTTTTACAGTACAAAACTTATTGAGGCATGGAGCTATTACAAAAAAATTCTATAAAAATTTACTTAA---TCTTGCACTCAACTTAGCCTTTTTGTTTGTAGTAAGTTGTTTTTTATTCTACGTTTGAGAGACGAGTATGTGTGGATGATTTGTACGTTATTAATATGATATTATACCGATTATGACTGACTAAAAGATTTTATAAATT--------------AGTTTTTGTTTTGAAATCTAAACGTCATCTCTTAGTGATGCTTATACCAACTAATTACTTTCAGTTAAGACGGTTAGCTTTTTCGAGAATATCAACTAGAGTACTATTAGTGGTTATCAACTCGGAAGTCCAAAATTTACTATTCCGGAAAATCTTATACGGGGGACGTATAGTTGCTGACCTTAAGATGTCTATTCTAAAATTAAATTACTAAAGAAACTTATTTTTTTAGGTATCTAGAACCTAGATCTTTGTACACAAAGAGTGGTGCTGACGCCTTTATTCGGGAACATAACTATAATCTATTAAAAACTCCATTGTCATAATCTACTGCCTACTAAACTTCTTCTATTCGGAGTTTAATTTTCCAGCAGGCGTAAACGTCTCAGGTCTAAGGGTGTTAAAAATTAATCTATTTAAAAAATATAGAAAGAAATTTAATGACAGCTACGTTTCACTTTTTTAGAGATTTCTCTATAATTTTTATCTCAAATCGCATTA-TTTTA-----AGATAAGTTTGTAGTTATCATTCATAAAGATGCATATGATTTTAAAGCTTTTGACACCTAGTCGTTATTAGTAATACGCCTTAGGCATATTGTCTATTCTCTCGCATATGTACTGTTATAATATTATTAATTTTTTTCAAAATTTATTTATTACTAATTAATTTCATTTCAAATTCTAGTGGTGGGTGTAGATTTTACTGGATTAAATAACAATCCATTTCTGGAGTTTTACACTTAATCTGATCAGATTCGATATTACATTGGTGTTAATCATGTTGTTGTGTTGGTTACTTTAAGTTTATGAGCGTTGTCAACGTAGGTGATCTAATATTAAATTCTATACTGATTATTAACATTGTTAAGCTGACGTGTTTAAAAATAATTTATCGTCACTATTATATTATTTAAACAAATCCTAACCGTTACTTTAATTTACTGTATTTTGAGATTTAGATGTTCTTTCACTATTTCCTGTTAATTACGTAATGTTTTTTCAGTTTATCGTTAGGAATCTTATAATATATAT----AAAA---------GATTAGAAATCTTTCAGATAAGCTATAGGTCTTGTTAAACAACAAATAGAAAAACAGAAATTACATCTCAATTATAATGAAATCAATTTATAATTGACTCAACAATAATAATTAATTTCTCTTACTCTCGTTGGTGTATTTCTATTCAATCACTATCTATTAATTTAGTTTAAAATATAAAATA-ATTTATATTTTGTAAATTTGTGTGGTATAGTCTTACTCAAATGAATTTAGAGAAAAAGTTACATGTAATTATTTTCTACAATTAATAATGCGCTG--TCTTACACT--CGTTAATAATGCTAGATTCTTAACATTGCGCTTCAAAGTATGAAGCAAATGAGATTATTTCCTGAAACTCACTGGAGTAATAAGTCGACTGCCCCGAGCTTTACCTTGCCATTTCTAAAGTTACAGGAATGACATTAATGTTACTGTTATTGCAAAATATGAAGAATTAAGAATTTCAATGGAGTTATTTGAGCCTCGATTTAGTTCCTTCAAAGAATTACATTGTGAGGTTTTTCAAGGTTATTAGATATGTCCTTTAAATTATAATTAATTTTAAATGCACTTTACAAATGTAAAAGGAGCAAAGTTTATTTTGTCCATTGAAAGAAAGTAATTTACATCAGAACCATTAGGGAATGGGCCGTAAAACTTAAGTAAGTTTATACTTAACCCTTAGGAAATTGACACTAGAGATTGAGTGTTTTGAGATAATTTCTGATTTGATAAGAGTTTGAAATCATCTGAATTTAGAACACCGTTGAAAAAACGATTATAATTGCTAAAATTATGAGCAACTCTAATCTATGAATAAGGTTGAGAGAATTACAATGGTTAAAATTAGATATTAAAATAACTATTTTAATCGGTCTTGACAAAAGTTATCTATGAGTAAGAAATAATTATAAATAATCCAAAAAATACAGTTATCTAAACAAAAATCTTGAAGACAACGTATGTCGATCAAGTTCAGTCTCATAGAGTTAGAGATATTATTTAGCGTAGTACCTCTTGATTGACTTGTCCTATTTCAATCATTCATTTGGCTACTTAATATGATCCTAATAAGCAGCGGCAGAAATGTCTGATCAGCTCCACTATTTAATATATTTACAGCTATAAGTAAGTGACAAATTAAAGTACTTCTAATCTATAATCTACCTAATATCGATAGTTGTTGATACGCGACTTTGTTTCTGATTACGAGCGTAAAGTTTCTAAGTCCAATATGTACCTCATGCGTCACTTTAGTTCACA-----ATCTACTTTTTTTGAATTATACTATCTTTTTAAACAGTTTGACATTTCGAGGTCTTTTAACGATGTGTGCATACATATTAATTACATTATACGATTGGCTCCGTAATTTCTAATTATCATGCTATTAAACGATTTGTCTCCATCACAATTTAAATTCAATTACGTAGGATATCGTAAACTGCTTTCCTTAGACGAAGTAACAAACTCGATTAACTAAACTCCAGTGTATGAATTAAAAAGCGTTATTGTCTTGGAATACACGTCATAGAGAGCGTTCTCATAGCACTAGATCTCTTCTAATTAACGCCATGTCATACTAGTAACTATCGCGTAAATAAGCTATTTCTAGGCAAATCTGAATTTATGTCTACATTAGACTTCTCTCTGGTTGCGTTAAAAGCTGCTCGTGAGTTGTCAATAGTCGTATCGTGGGGGCGCAAGGTCTTGATTTACCTATGCACAGATCATGGTTTATTTTTGCCGCTTGAGTTTTTGGGGACACCGTGGGACACAGACGTTTCCTTTTAAA--ATAGGTCCAAAATGATTAATTTGTTCTCCGACGGTTTGATTTATTGGACCATCCTTGGGTGCAGTTGGAAGAGTGTGACTGGGACGTGTTCGAGTAGATTATTCAATTCTAAGTTCAGAATTTACATTCTCTTTGTGATCAGCTAAGTAAAAAAGTTGTTCTTAGAAAGAAACATTACCTATCAGCGACGATGGGGTTTGTGAACAATTGTTAACTTTTCTCAGAATTGTGTTTGGCTATGAGGGAAATTTTCTCGAGATAAATTACGATTTAATCCATTTTACTGATTGTGGTAGTGCTCTGTACGCATATTTAT---TCGCGGACGACCTTAAAGATAAGGTACTAAACGGTGGTTGATCTTTTCCAGTAAACGTGACCCGTAGAGATAGTATTTTTAGTACTTAGCAAAGCGCCCGTTGATAAAAAGATTCCCACGAC--TATAGCATGTACATCCTGCAATAGTACTAGTACTCCCATATAGTAAATTTGTTATAGATGCCATAATGAGCGGAGCTTTTT--TTACGACGTGTTTATACAGCTGCGTCGATGATCTTAGGCTTTTAAGCTAATTTATGTTGTGTCCAATGTGATTCTGCGATTTGCGTTCTGTCATTTCTGTCGTCCTTGCGCCCTAGATGTTACCTGGAAAATTACTTGAAGACCAGTTTTTCGAGACGCCAAAAAATGCTGAAGGGGTCACTTATTCGATTGCGTCTCAGACCTACTGGTCGAATTATAGATTTTAATATACGTTATCCCCTTCAACTTTGAGCTCTTTTTGTAACCTCGCTCCAATTGCCTAAATTTGGATT--TAACGAGATCACATCTTAATTCAAGTCGCATCTTATACTACTTATTCGCACTTAATAAGAAACTTAATTTATTATGTATTAGGGCGGGTCTCTACGTGTCTATTGATAACAGGAAGTTTAGACTGAGGGTACTAATTTTATCAAGTACAATGAGCTTGAGCATATGATATTTA-CAGGAATCCAATACTTTTTGTAATAAGATTGAAGTTAAGTGATGTGTGTATTTTGCAAGTTA--TTGAAGAGATGAGATTGGCCTACTCTTTTTATCTTATTCTTTACTTGAGAACAGCATGGTAACGTGGAATGTGTTATGGTTCGAGTCTATTGAAAATTAAAAGTTTCCCCGAGCTGCTTGCAAATTGGAT---GTCTCCTCGTCAATCCTACTTGATGATATTATAGCTAGAAAAACGCTTGTTTAAACGCGCTTGTTTAAAACGTGCCCAGAAAGTTATAGTGTTTTTAAGTCTTTAGTAAGAATCAACATCTTAGTAGTTGCTACTAAAAGATTTTTGACTTAACGTGTTTTTCATTAACTGCCACACCTGTTAGATTAATAACTGCACAGACCTTTCTAATGCGCGTCGTGTT-----------------TTTTTCTTCTC------TTGGGGTATGGTGATGTGGGAACATTCCTACAAAAAGTTCAAGTACTTTATGTGGTCACCTAAGCTCCGTTAATCTATTTTTTGTTTCAAATCTAATGTAATACTGAAGTTTAAAAGCTCTTATTGATCGAGAGCTTTTTACGCACGTCTAATTAATCTGCAATTTAGGAATACTTATATTTTAATGTGACGAAGTTTTGCTCTGAAGTTAATATATTCCATTATCTGGGAATCAGTTTGCAGCCATAGCGGAAGATTCTGTTTCAGCTACTGTACACTAATGCTTTACTGTTTTATTC-AAAAACCGGACAGAAATCTGTTTTAGAGTTGCAAGTCATGGATATTTCTTGATCTAACAGGTAAAGAAAACCCGAGAGGTACTCATGTTAAGCTGCTATTTCAGCTAGATCTGTGATGCGGCTTTAGTGTAGTTGGCGGTACGGCGAATATCAAACTTAACACTGCTGTATTCACATGCTCTGTATAACTATAGGAGGTTTCAACTTATATACGTCGTGAAGCCAGGTTCGAGTACTTAATTATCTTTTACGTTGTAATGCATCAGAGTAGAGAGGAAAGTCGTAGATACGAGTACATAATACATTGAGTATATTTTCAGAATGAAAGTGCACCTTCGAATGTTTACGAGTAAGATTGATAGTCATGCTGTAGTTTTATTAGAATA
>Quercus aliena codon 3
GTATAGACACACACAGTCCTCGACCTACTTCTAGTCTGGCTCAGCATTATTTTCTTTTGGTTTTTTATTTATATCATTTTTTCTTTTTATATGCTCAAGATTCTTAGACTCTTTGATTACCATTATTTGTTGGATTCTGTGCTGTTTATATATTTATCTCGATCTTAACTTCTGTAATTTTCCCGTACGTGCCCTGCATCGATATTACCTCACTTGTTCGATTTGCGACAATATTCATCACTAGAATTTCATTTTTTCAGTCATTTCCTTTTATCCAGTGTAATCGCCTATCCTGTCCATTCTCCATATTTATTATTCGTTTTTTTCTTGATGTATTTTTCTACATTCATATATAAG--GATAATAACTATGACTCACATCTGATTTATTTTTTATA-CGGGATATTTTATTAGTAACATTAGTAGTTGATTTTTTAATATTGCCGTGTTATAAAATACTGATATTAAAATTAAGAACAATCTAACTTAATCTAGAGCATATTGGTAAACCTCTGAAGTACTTCGGATTTTGTAGGCTTTGTTTTCTTTTATATTCTTAATTGACTACATTTTATACACCCTTCTCATTTAAAATTACTTAACTATAAAATTCACTTTTTGCCACTCGTTCGTTTATAAAATGTCACATTAGTAGATCTCTAGATTTTAGTCGATCT--ACAACGTCCTTGTC--TATTAATTAGGGTAGAATATAAATTCTACTAATATTTGTAAGTAGATTCAAGTATTGGTGCTAGTTGTCTATGTACATTTTTCCACAAAGTGTAAATATGTTTTATGCTACATTACTTAAAGTGACCAACTCGAGGTTTGCCAATCTTGAGATCGATGTGTTTCCTTGCTCAA---GTTCT---TGCTTTTTTTTTATTTCCAAGCGTTTTGTACATTGAAATGCTTCATTTGATTATTAAGTTTAATTCAAGACTTTCTCCACATTTAAGTTATAGAGACTAGTATTTTTGATTGATTAAAGTATCTCATAACCCTCTTTTTTAAGGTAAAATAGTAACTTGTGAATTCTTAAGTCTGGCAAATTAAAAAATTGACACGTTATTTATCAGATTTTATATATTATGATAAGTTTTTGATCATGCTAAATTTCTGGCTAATTGAAATTGTGGCTAAAACATGTCTAAGATAATCTCTTTAGATTGTGAGTTAAAGAAGACGTGACAGGTTGTAAACCTTTAAATGTATTGCTAACTACTTTTTCAAAGTTCAGTTAAAAGGTCATTAATTTTGTAATGAACTAATGTATAATGTTAAATGCAGATTATTTTTTACATATCATCACCTACTTACATCTCGGTCCCAAATCTATACGAAACCAAAGAGAACAAAACTAACGTTCTATTGTAGAATAAACGGCAATAACTCGGAAGAGTTTTAGTTTTTAAATAGAGATCTGAGTTAAGTAGGCAACATTCGACTGAAACTGACTTAAAGACTATGAGAAGATACTTCTCGTAGCCCGTCGTTCTTAAATAATATAGCCAGTTTAGAG-----ATTAATTAAGGCGGTTATAAAACGACTAGGAACGATAGAGAGAGTGTGGTACTTAAAAGGCGTTATTATGAACATCATACTTTAAAAGTTACAAGTCAACAAATAATGTTTGCCGATATCCTTTTCGTGGGAAACTGGTAGTTCTCTTTTGGCCGTTTTATGTTATTTGCATAAGCGAGCGGGAAAATTAGTTGTTGATAATTAGTAGAATATGTCTTAGTT--------AATTCCAAACACTACTGACCATCTGAAATTACTCAATTTTGTATTCAATACTATTTTAACTTTCTGTCCATTTACTATGCATGTCAACTAGTCTTATGTATTTTGTGGTTTATGACAGATTGAACGTATTATTTTTATACGAAATCTGTTTAAAATTTTACTAATACTACTTTAATCAACAGTTTATCATAATTAAATTTTTTAATAGTTACCGATAATACTTATTTTATATGTTACACGGTTTAGAAATGCCTGAAGGAAATTTTTTTTAGTTAGATTCTAGTATTTTATTTATCTTAAATTTATTTAATGAGACATTTCATAACTAAAGTAAGCTTTTTTAAGACTGAGTGTTGAGATTGCGCGAGAAGGGACTTTGAATATGGGAAATCGAATGCGCATGTAACTTAACTTGAAATGTTAATGTGATAGTTACTATTCATCTTTGCAATTCGATACAATTCAAATATTGTTTTTAATTAGGATGAAGCTGCTCTAGATATCTAATTCAAATCCAGATAACTGTAAGCCGCGACTTACTAAATTTTAAATTGAGACATGAAATGTGAACTTTATACAAAAAAACTGAGTTATATGAAAGTTTTGGTTTTTAATGGTTGATAATATAACAAATGAGAGGTAAAAGCTACTACTATAAGTAAATATTCCACAAATATTTAAAATTATTACATGATTACTTATAATTTTCATTTGTTATGGAGAGTTAAAATTTAAATTATGCAACTCTATATTGTATCTATACTAAAAATTACTTTTTTATGCCAATTCATTTTGCGCAGAATATTCGTATTGACCTAAAAACTTCCAACAGTTAATAACTCTAAGACTATATTCATATTGTCTTATTACGTATTGTATTACGCTTGAATTTACACTATAAAAATTTGTCGACTGTTTGGGTAATTTTCAGAAGCGTCTACTAGATACCTATCAAAATTAGAAAATACCTTACTTGTAGTATATCTTTTTTAAATTTTGAATTTAAAAACTTATCTTAAAAATGTTTTAATTAGT---TTTAATTTTCCATTTAGAGAAATACCTAAAGTAAAAAGAGTTCTTGTAACATTTTTAATTTTTTTTTACAAGTACTGATGTAGGTCCCATGTGTGTAACAAGGAACAGAATATTCTCGAATTGAATTCAGAGCTTCTAATAACTATAACAGCAGCAGGAAAAGTATACTTATCTTTAGGTGACACTTCGCGTAGAAATTGAAAAAGATGCTCAGCATCGAGTTTGTACACATGAGCTATAAATCCGTGGCAGTTGATATCTTCTTCTCAATGATTAATTAATGTTAGGTGAACAATTTCAGCCTTTTAATATTGTATCGACTAG-ACTTGTCAAGATGATAAGCTTGGACCCTCTATTTTTCGAGTAAATCATAA--TTTGGGGGTGACATTATGAATTTTAGTACCTAATCTTAAAAAAGAATTATATGTCGATAAAAACTATGTTT-ATCTAATTTGCGATATAATCT--CAGTTAGTATTAGTATTGTTTTTTCTGCTCCTGTACTGTGTTC----TTTTTAAGTAATCTGGTTTATATACACAGCAAGTATATTATCTAAAAATATTGCTGAACTTCTTAACTCAATAATATATAAGATGTAGATTAAGAAGAAGTGTTAAGGCAAAATGTGCGTAAATTATTGACGTTTGATAGAGTCTGTTGCAATTATGGGGTTTATAATTGTAAAAAGGTAAGAGTTTTACAAGTAGGGGAAAGCTGAAGCTCATCAGAAGAATATTATTACAATTAATTATAAACTCGTTCTGGATGAGCTTAGGGACTTGACCAAGATAGATCCTTGACACTAACGAAGATTGCCCAAATTTCTAGTACTAGAAATA-------GGTTCAGCTGTATAACATAATTTAAATTGCTACATTGGATAGGAAGTTTTCACTATAATAGTTAATTGGAATGTCTTATTAACGTAAACTTTTAACACACGTTGAAACAGCTCAGACAACTGGTGGTTTTTCGTTATATTAAAAAGACCT-CATTTTTGCATAATTCAAAATACATACACGACCCATCTTCACCTATATAAGTTAATTAAAAACTGTGATTATTGGAAGAAAGAAGCGTTGGATAGTAAAGTTGTACCAATGTTTAATAAAAGGTATAAATTTCGGAGCTGACGTAAGCGTTTATTAATTTGCTTTCTAAAATAGAGGAAAGTGGAGAAATGTATTTTACCAAAGGCTTTGTCGGTGTATACAGAATTGTGTCAGGTTGTTTCTCGTCCTAATATAGTCAAAAATCGATATTTATAATTTGCGATTGTATGAAGATAGAATGATGGGCCAGGTAATTGTAACAGACCCTAGAGCTTTATAATTGACTATTTGTAGGTTATATGGTAGGTTATGTTTGTAGTATTGTATCAACATGTTGCTAAGCGTCATTTATGTTATTCATTATAAGTCTCTGTGAAAACTTTTCTTATATTTGAACTATTTAGCGGAACACTTTAAATTCATCTATGTTTTGTTGCCAAAATAAAATTTACTACGTTTTTTTAACAATCAGGCGCC-----ATTCAGTGTATGAGTAATGTTAAATAGTTGCTTGCAAAATTGTAAGATATAATATAATGAATAGAAGGAAAATTATAGCATTTAATACGAATGACTATGAAACTTTACTTAGTCGATTAATAACATGCTAAGACCTCTCGAAGCTCATGTTACCAAATGGGAAAAGTTAGAGAGTTGTGAAAATTATAAATGTGCAAATAGTTCTTATTGTCGTTGGAAATGAAATCTGGTTAATTTACATGATTACATGAAAGACTAAATAAAGTTCATGCGAGTTTATGCTATGAGATAGATGTTGTAGATAGTATCTGTTGATATTGTAGTCAATACAGTGTTAATGTAATACAATGTAGAATTGTAATATAAACTTATTCAACCATATGTATTAAGAATTGAAGTTGCTAAGATATTTTGAATCTTTCTGCTCATCGTAACTTATTACAATTGATTTGGCAACATTACTGAAAAGGGTTAAATACACTTAAAATTGGGTATTAAGGTTGTACTAACGCTAGAGATTATTTCCATTTTATCCTTTCATTTGTATAGTTTGATGATATCGCAGTTTATGGACAGTATAGTCTATACGAGCTTCTTCGATAGC---GGTGGTTACTAATGTATTCATTTGTAAGGTGATACCAGAATAGTTTTATCCATTGAACAAATTGAGGTCTTATGACTCGTAATATTTTTTCAGATATGTTGACCCTAACTTAAGTCACCATATACATATGGGGTGCAGCTTAATAAGTGGAAAGGTCGGCAAAACATCTGACTAAATTAAACATTGTATTTGGGCGAGATCTTTAAATTATTAGATAAAATTACTAGTATGTCTCATGTAATGGTGATAACTTGCCCAAAATAAGTAGGATATGGGAGGTGATATTAAATTTGATAAGTGAAAGTTAATACTGAAATAGATCCGTGAACAAGTAAGGTTTGGTTAAAGTTCGAATTATTTAATATCCATTATTAAACTAAGTGAAAGGAAAGGTGTAAGTTTTTTAAGGTTTATTTTATCAAATTTACTAAAATATGTGAATTAACTAAAATGTGATTTCTATGGCCGGTGGATA---GTAATCTGTTAGACTATTTACAAGTATACGGAATTCATTTTAGCTATGTTTATAACAAGCTATTAGTACTGATCACATTATTTGTCGAGGCTCTTATGCTAGCTTTTTCGAATGTATACTATAGTATAGGTCTGACCCCACGATTTTTTTAACTGGAAGTAAAAGTTTTGTAACTGGTTTTCCCTCAAATCGATATATTATTAGATTTACACTTATTTTTTACGTTGATGTTGCTGCTTTCATATACCCTCAGTTTGAGCATTGGGTCTAGCTCTACTTTTTCAATTATATTTCATACTTTCATAGAATTAGCCTCCTGCACTGTTTCTATGATCTGATAAACTAGGTTTAACCGTGCACCTCCTTGACTAGATTATGGCCCATTTATACTTTGGGTATGTTACTACTGGTACTACTTAGGACGTAGGCGCCCGACATCGGGCCCGAGCTTATACACTTCAACATCTGGCGTCATCTACTAAGATTACTCAACACGCAAGCATAGTTCAAAGCGTAAAATATCCATTATGGATTTGATATCTACTGTAATCATCTAAGCTCTTTCATGACGTTAGTTACCTTAGATATAGTATGTTCATGATATTTTAACATTTTACATTCGCGAGATAAATCCGCTCACCATTTAAACTTAAGAGTTTGCTGATATAGTAGGTCTTATTACGTCACATTAGGCTGTAGTGGTCGTTTATTATTTTTTTTCTTGCTTCTTTTGTCGCTAAATTATAATTTGTACACTGTCAGCCAATCTATATAGTTGTAACTTGAATGTTGTGTTCGAACAGTCTGGCGTGGAACAATGAAATCGATGTTTTATTATCGTTATCGCTACTTCTTATGATCTTTTAACCACATTAGTAAGTTATAAATAAATTCTTATTTCGTTTCAGAAATATGGAGGGAAGAAATTGTTACCAAAATATAGGTGAGATCAGAACAGTTTATATTTATTTACAAGATCTACTGACACATTAGTTATGGTAAAGATGAGAAATAGTCACATGCCTTCTTGTTTTCACCCATTTTTGGATTTGTTTTTTCGAAAATTGGTCATGTTATGAATTGAGAGCTATAGTTTTATGTTTTTAGTGATTTGGTTTAAATCTTTTTTAGGTACGAGTTATTTTAGTTAATTTCATAAATGACAAGAGAGCTGGTATCATTCTTTGAAACAATCGTGAATACTCTTTACGGACTAGTTCAGAGGTCAAACATTATGGTTTTACCTGTTTATTCCACAATCTACTCGATTGAGGTAGGTTTTTTTATTATTTCTCTTGTAGCCTTGCTAATTAAATTTAGGAAGTATATTTCACTTGTTTAACTTACTAGTTTCGATATGCTATTTGCAAACTTTACGATGTCACTAACCGAATTTTATATTTATCTGAATGTTAGAAGGCTGATCACTATGCCTTGACTTGATTTTTTCGTTTTTCGAACGCACATCAGAATTTTATATGCTATATAACCAGCCGTACAGGCTGATTTTGTTTAATAAAGTACCGTTTTTTATATATAGCAAATTATATTCGAGATAGTTTTTTTCTTGAACTTTTTGTGTATTGATTGGATCTAGTTTTGTGGCCAAGGTCTAGTTATCTTGGAGAATTAGACTAATCCATCTTTGTTAATGGGGCATATTTGTTATGCATCGTATGAAGTATAAGTTACATGTTATAGATAAATTCTGAAAGTAACTTTATTACTCGTCGTCTAGCATTAGTTTGGAAAAATGATGTCAATTCGAGCACCTCAAAATAGTTTCTGCGCATTTTCTCCCTTTTGGGCCAAATTCTCCACCCCTTGGTCGTCCTTTTCTTAAGATTTTCTATTCGGTGGAGCAAAGTTTACCTCAAAAACCTTTGTGAATAATTAAACTTCATTAGCTATAGTTTTGCTCCATTAAGTGCATAATGGTCTAAGAAATGTTTGGGTAATATAGTCATATTAGTTAGCATTTATCGTGTTGTATTCTTTGAACATCCGTGAATGCTTTTTAAATAATATCGACTTACTTATTATTCGAGTCGTGCCGCTTTTAATTAGTTATATAGGATACATGCAAGAGTTAATTCACGAATACTTATCTGTGGCTTATAGTCCTCATAGCATCGGTTATCATTTTGTAGTTGAACTTATTACCCAATTATGTTTACAACCCGATATACTCTTTGTTTTTCGCTAGTCATGTATGTAAAACCTTAGAACCTTAATTAGCCTAAACCTGTGGTTTAGAGCAGTTGATTAAACGTTAATCTTATGTTGGAGACGATTATTTCGTGAGTAATCTTTCTTTATAAGGACAACTGTTCTATACGGCTATGAAACTCTGAGGATTGTTATTAGAATTCGAACTGGTCTTTTGGCCTCAGAGACGATGTTTCAATATCCTCATTTTAGTTTAGTACCATTTGAATTACCTGTTTAAATTTTTGTACGCTCAATTAAATTCTGCATCAAGACCAAATTAAAAGTATGATATTTTGCTATACTCAAAATGATAAAAGACCTCATTGATACAATTGATAGTTTATGAAATTCTTATTACTCACTCTAGCAATGATGATTTGGAAACGCAAATTTTGCGCTTCGAAGCTAGATTATGGTGCTACTGTGAATAGTTCGTTTGAGTGGGCAGTCAGGGTCAGTTCAAAATGGTAGAATTAGTACACTTACAATCTAATATTTTGAAAAAGTTTTTTAAAAATACTTTCAACAGAGTGTAAAATAGTGTCCTTAGTGCGTTCACCAATCTATTATTTTAATAATTCCACATTTAGGTAAATATGTATTTTACTTTGAAAATGTTCACATAAACTAAATTAGCTGAATAGATAATTTTGTAGATTGTTGACATGATTATGCCCCAAAGTAAAGTGTGTCTTCTATATTCTTATCATCTTAAGCAGATTGTTTGAAT-TTATAAAGATAAATCAGGTTATGTTCGTGATGTTAAGATTTGGACTTTTTATGATCAGCATGAAGCATGTTTCGTTTAAGTT-------------------------------------TA-------------------------GTCTGTCATTAACCCATATTATAATTTATGAAGCTGGGTATTCTTTCTATTAAACAACCTCTTGGAAAGTTAGACATATGTAAAGAGTTTAGAATAAGTAAATTTTGAATATAGTGCTCTTTTTTGGCTGATTATCTGATTATAGGATATTAAATTAAATAACTATATGTAGGTGTTTCCCGTTTAATTTTATTTAAACTAAATAGTGGCTTAATCACCGTAATCCAAGTGGTATCATTTCGATAAAATTTTTGATGTGATACGTCAGAGATTTTAGAAAAGTTTGCATATGTTGTTATTTTTTTAGTTTTAGAGTTTAGTATATAATCTCGTCATTTATTAGAAAAGAGTGGCATTTAGCGTATTGTAATAACTATTTTAATCAACTCGTTCGTATATTGAACTTCAGAGGTGGCTCTAATTTGCTTAATTGAGTTCTTAAATGATTAAGATCGTATACGAAATGATATCAATGAAGGTTTGTGAGAATTTTTTTGTCGTAAACGATATACCTGAGTATCCCGAGTTTCCTGATGTATTCTAATTGTTAAAAAAATTATATATGTTATTAGAAGAGTCGATTACTGCCAGTAAATCCGTAGCTCTATTATTCAATTTTATGTTTAGATAAATTTAAATAAATTACTTCTAAAAAACGATAGTAAACTGAGCCCTCATTGTATATCAATATTTAATTTCGAGAATAATTAATTAAGAATAATTGGTAGTATTGATTATCACGAATCATTTAACATATCCTCCTCTAAACAATCAGTAGTCTGTTACCTTCAGTTAAAATTTCAAACATTTAATTGTGCTGCTTTTCGATATATTTCAAAAAATCATCTAACTTATATATGCATGCTTAATTATGAATAATAGGCAATGCTATCTAGCAACAGTCACAAAAAATGTCAAATTCAAAATGGCGAATTTAAACTAGTAGCTCAAATTTTAGTTTGATCCTATTGGTACAAGGCAGGAAGTTGGATGAAAAGTAATTACATTTATTAGTTTTTCTACATTTCGACCAATTATATGCGAAGCGATTATCTGAGATGGTCGTCTTTTCAAACCCCGGTTAAATATTTTATCCACCTAATTTTCGTTCTGTTATACGCGCTATGGTGACTTTTTATCATGTTCCATGGTAACGTCCCAAATTTATAGAACTGTCTAATTATCCTGTTTCATTGCTTCAATGTGACTCATTCAATTAGGGAATACAGTCGTTTATACAAGCAGTATCAAGATCCAGTCCACGGCTATTCGTTTCATTTATTCCTTAGTATTTAGGTTTACTTAATAAATGTTATTTTCTCAATATAGAAACTACTTTAATTTTTAATACCTTTCTATGCTAATTGCGTAGTTCTGTGTTGCACTATTCAAATCAATGGCTGATATTCATTAATAAATAATTTGATTTTTGTTATCTGTTAGTTGATTTTAAGAGCATACAAGTTGAGTTTAGTTATATGAACTGAAGGCCGGGCAAGGAACGTGATAAGCCTTTTATCTATACGTATTATACTTTGCTTCTTTCTTTTTACCTACTTTCATTTTTATGTTTGCTTCATTTTATATTGTCTTTTTATAAACTTTTTGTTTTATTATTTTTCCTTTCATTTATTGTACTTCTTCCTTTTATTTTTCTATTTCTCTCTCTTTCTTTACATTTACGTATAAGTGTTTGATAA--AGATTTTATTTAATGTAGTACATTTAATTGATGAAAGTTCACTATTGAGTTATAAATGTTATTGTTGTATGCTGTCTATGGAGATCATTTTTTAAAAAATGTTAACATAACTTCAATGTGTTGTGGTTGCCATCGGCTTGCATTCTGTGTTTAGTTCAAACGAAATGCGGAGTAATCTATTTAAGAGACTAACTATTTTTGGACTTTGGCTCTTCACTCCTATGTAAATAAAGTGAATGCAAGTATACTGCACCACAATTTAACTGTGATGCCTCTTGTATACGGCTT-AATAATTATATTTTTTAAA----------ATTGGATACTTTGTCGCAAGGATGGTTATTTTAACGTTGGTGAAATAGAATAAGTAAATTCCGCTCTTATAAGTAATATCTTTTATGATATGTGACTTTAGGCGGTCCATGTCTTCTTGGCATGGTATTTTTGCTAAAAAGTTTTGATTAATTCCCCACTGACCGCCAAAGAGTTTTTTCTTGACACTCTTTGTTTTGTGTAAATGAATTAGTTCGTAATAATAGAAGAACTCTATTATAATGCGGCTCATTATGATGTTTGGTTGACATTGTTTAAGTTAAACAAAGACACGCAGAGACGAATAAGTTCACCCAGCAGCGGCTATTCTGTGCCGATGCTCTTATTTTGATTAATTTTCTGTAATATCACCACACTCTTAATTATAACTGCCTGAAGTATCCATTATTTTTATACTTTTCTGCTATATAATGTCTTATTATCATAGTTTAGTCAGATATCTTTGAGAGTTACTCAGCGATAATGACTATCTCTTAGGTTATACAGCCTTATCTCTATTACGTTGTAGGATTTTATAGTTATTTTGAAAATTTTTAGGTGTGGTTTTATAGTAACCCTTTGCGTAAGACTGTTGCCCGTAATTTGATTTTTGATCACCTTTTCGCCTTGATTCCAATCACACGCGAGTGTTCCTCGTCTTTTTTAAGTAACACAAAAAAACAACAGTAGTGTAGGTTCCTATATTTAAAACCATTAAAGTTTTATATTGGTGAAATATAATCACTGTCGACTTAAAATGTTAGAGTGGTAGCAGTCGGCTTTAGTTTGAACTAGTTTGTTACTTCTTTATCAGTACGGGAAACGCAATTAGTTCTCCGTAACTTATTTATCTTCCTAGCATACTCTTAGAGGTTCAATATCTTTGGAAAAGGCAAAAGTACAAATTTTTTTCTTACGCTTCTTATCTCTGTGACCCGTATCTATACTTACGTTAGTAAATAAATCTTTTGAACTATTATTGGTTATTTCTTAAGTATACATATCGGCGAATTAGATAAATCCGGGAATTAGCGTAATAGAGCTTATGTGGACCTTACGGCGGATTAAATTGATCTTTTATTTTGAAGGTTTCATTTAGTACTGTTAGAGAACTCTTCATATTGGAGAGGTACGACTTACGATTTGTGCGTGGGTATTTACGTATTATTTAAAGAATAGGTAACAAAAAATTTTCGATTTATGACTTTTGAATAATGGTTATGTTACAGGTGTTTCGTATCTGCAGGTAGCATAAATATGATAAATTATAACTAGTTAATTATTTAGAAATGTGTTGTATGAGATTCTGGCTGATAATATTAACTTTTTCACTGCGGGGTTTTAATGAATAATATTTTGTCTGTAAAGATTAATTAGGAGACATTGACCCTGACTGAAAATTGGT------------TCCCAAACTCATATCAACACTATACTTTATTTCTTAAATTACAAAGAGTGTACTGATCTTAACATTCAAGTTAAGTTTGGAACATAAGTTTTAAATTATTAGATAGGTCA-CATTAAAATTACAGTTCTCGTATTTTGAT--CTAGTTC------ATGTGTACTCGGGAACAATTTTTGATAAATAGAACGAGCTAAATTTGCAAATCATAACTTTGGAGCTATTTTTTGACAAATCGAGAAGGGGCACTAGTTAAAACATAGTACACGAATTTGAAAACATTATTTTAGAAAGTGTGTTTTCCAGT-TGTTGTTTTAGT------ATATTTGCTGGTACAAGT-TTCTCCTTTAGGAGTGTTACCGT----TAAACTAGCTGTCAATTAGTGTTGTCATGCGATTGTTCACTGATTGTGGCGTAAATT----TATAAATTATATGTTATTATTAGGTTTGTCATTAGGGTTTAAGGCTTTAACAGAATATAGGTGATTTTTTGAAACTTTTAAGAGCAACCACTTTCTGCATACAAACGATTACCTCCTCTTCTTCTTTTTATGGTTAATCGTAA---TTCTTTAGTGACCGAAATAATCTGACATATAAGTGTATTAAGTTTTCCTTTGAGGAA-CAGCAGCCGTAATTGGAACTCTATGAGTATTATTGCTTTAATGTTGACACTTTACTTGTAGAGGGTTCAAATATGGCTTCAGTACTTTTTTTGAATTACTAGCATTAATTTTGACTTTTTCTAGTGTTTCTTATTGCCCCATTGTCTA--CGCATTTCTTCATGTTAAATAACAATGTGTAAAAACA---GAAGTTACCACGTGAAATCCCTTGAAT---ATATAGGAAGAAACATCCTATT-------------ATATTTGCCATTT-------------------------TGACTAAA------ATACGACACG--------------GTAACTGTTTATTAAACTAGTAGAAGTGATTAATATGATTTGGTT----AGTATGACATTTGGTTTTCTAGTATAGTGG-------------TAATTGCAATTGTGGTATTATTATCTCTGCATT----------TACATATTTTAAAAT-----GATTGTTCTCAGTTGTTT-CTATAGTATCTTGACAATTAGCATGGGAGGCGCATTGTCCTCTAATTAGTGTATATATAGCATTCGTTTCACGCATTTGACATAACAGA-------------TTTAAAGTG--AGAGCATTTAAACCGTTTTTACTTAATATTCATGAGCCAGATGACCTTTAGG--------------AGAAATCGC----------TTAAATGGTATGTTTTTAACAGCTTTATTTAAATAATT-------ATCACAGTAAA--AGTTACGTATATTAAAGCAGTCTCATAATTAGCTGA-GGTTAGTAACGTAAAATTG---GTTTACATATTTAAAAACTGTTCAACTGGTTAAAATTTACATATT-----TAGTAGAAAAGTG--AGGGGTTAAAATTTTCTTATCTGTATGATACTAACTGGAATGCAAAAAATCACAATGAAATATTCAATTAAAATATAGTGAATAGATTGTATTTGCTTCGTCATATTATCCA------------------ATTGATTTTAGTATCAGAATTGTTAAACAGTCATTAAAATCTACATTTCCT-----------ACGTTATACTTTTTTATGTAAAGATTCAAGATATATTAAAT----TACATTGTG----ATTTTATGAAAAATAATTA--------AATTACTTTTTTAG--TAATATAAAAAGACTTACAAAGCTATTTCCAGCTATCCGCTATCTACC----TGAGATTCAACAATAGCTCAAAGTCAA--------GAACACACTATGTGTTTATGTGTAAAAGTTTTAATCCTCTGTTATAACGATTGCCCTTTACGTAAAGACTGAACAAATTTGGAGTATGAACACGAACCTCAATAAAGTTTATTAAATCAGTACTGATTCTGCTAAGTGAGAAGCCTTATTAATAGCTAGAATAATTCCGATAAAAAAGTACTTTTAATTACTTCGTAAAATAAATTCCCACTTAAGAAATTTATGGATGACCATTGTACAGT--AGTGATATATTAT--AAGCTACTAACTTTTAATTATATGGGTATTTCTGTAGGCAGCAAAACCAATGTTAGAGTATACCATAGTCCGCAAAGTTACAATTTAATTTTTCTTTTACGAA-----------------AATATAAACAGC-------ATATATTTAACATCCTGAAATTCTTGTTTTAAATCAATATTTGCAGAGAGATCTAATAAATAAAA-GTTCAACACTAATAAAGAAATTATTTTCTTATTTGATACGGCGTAAAAAGGAAGAACACCCAAAGATATACATT------------------------AAACGAGTGTCTAATCATGATCTAGTAATTAGTAAAATACAGTTAA--GAAAGTAAGACTTGAAGAAAATATTCATTACATTTTTGTA------------AAATTCAGAAATAACATGCGTTAAATTAACTTTGATACAGTAAACTGTGCACTGACAAAAAATATGTAACAAGGATAAAATTTACAACCTTTAATACTTACTTTCCATACAAAGTGTATAAAGA--------GTTAATAAATAAATAAATAATCCAAGTGTCAGCAGCATTAACTATATTTTCTATATCTGAACCATGATACGACAGACAAAAAATT---TAGTTAAAAATGTCAAGAAAAAATGCAATCT---ACAGTCTTTTATTAAATTTTTAATTGGCTAGGACA--TTATCAACAATTTATTTAGGATACATTCGCACTACACTAGACTAATTGCTAGTTTTATTTCAACTCAGTAGATTGTACTAATTAGTAACATTACACAACCTTATACTTCACTGTTGAATTATCAGTATATCTTTTAATTAAGATCATG-GTGTTAAAATTACTGCACGCATCAACATAGTAAATAAATTAGAGTAAGGAGCAAAA------TTGGCTGACACCAAACAAGTTTGGCGATGTACATATGATGTTAAAACTGCTACTCTGTTAGGCATTAAACACTGTTTATAAATAAGTATTTTGTTTCTTAGGTACATAATACATTGAGTATATTTTCAGAATGAAAGTGCACCTTCGAATGTTTACGAGTAAGATTGATAGTCATGCTGTAGTTTTATTAGAATAGAATACACGTCAT----AGCGTTCTCATAGCA------CTAGATCTCTTCTAATTAACGCCATGTCATACTAGTAACTATCGCGTAAATAAGCTATTTCTAGGCAAATCTGAATTTATGTCTACATTAGACTTCTCTCTGGTTGCGTTAAAAGCTGCT---CGTGAGTTGTCAATAGTCGTATCGTGGGGGCGCAAGGTCTTGATTTACCTATGCACAGATCATGGTTTATTTTTGCCGCTTGAGTTTTTGGGGACACCGTGAGACACAGACGTT-----TCCTTTTAAA--ATAGGTCCAAAATG----ATTAATTTGTTCTCCGACGGTTTGATTTATTGGACCATCCT-TGGGTGCAGTTGGAAGAGTGTGACTGGGACGTGTTCGAGTAG-ATTATTCAATTCTAAGTTCAG--AATTTACATTCTCTTTGTGATCAGCTAAGTAAAAAAGTTGTTCTTAGAAAGAAACATTACCTATCAGCGACGATGGGGTTTGTGAACAATTGTTAACTTTTCTCAGAATTGTGTTTGGCTATGAGGGAAATTTTCTCGAGA-----TAAATTACGATTTAATCCATTTTACTGATTGTGGTAGTGCTCTGTACGCATATTTAT---TCGCGGACGACCTTAAAGATAAGGTACTAAACGGTGGTTGATCTTTTCCAGTAAACGTGACCCGTAGAGATAG-TATTTTTAGTACTTAGCAAAGCGCCCGTTGATAAAAAGATTCCCACGAC--TATAGCATG-TACATCCTGCAATAGTACTAGTACTCCCATATAGTAAATTTGTTATAGATGCCATAATGAGCGGAGCTTTTT--TTACGACGTGTTTATACAGCTGCGTCGATGATCT------TAGGCTTTTAAG-----CTAATTTATGTTGTGTCCAATGTGACTCTGCGATTTGCGTTCTGTCATTTCTGTCGTCCTTG-CGCCCTAGATGTTACCTGGAAAATTACTTGAAGACCAGTTTTTCGAGACGCCAAAAAATGCTGAAGGGGTCACTTATTCGATTGCG----TCTCAGACCTACTGGTCGAATTATAGATTTTAA-TATACGTTATCCCCTTCAACTTTGAGCTCTTTTTGTAACCTCGCTCCAATTGCCTAAATTTGGATT--TAACGAGATCACATCTTAATTCAAGTCGCATCTTATACTACTTATTCGCACTTAATAAGAAACTTAATTTATTATGTATTAGGGCGGGTCTCTACGTGTCTA----TTGATAACAGGAAGTTTAGACTGAGGGTACTAATTTTATCAAGTACAATGAGCTTGAGCATATGATATTTA-CAGGAATCCAATACTTTTTGTAATAAGATTGAAGTTAAGTGATGTGTGTATTTTGCAAGTTA--TTGAAGAGATGAGATTGGCCTACTCTTTTTATCTTATTCTTTACTTGAGAACAGCATGGTAACGTGGAATGTGTTATGGTTCGAGTCTATTGAAAATTAAAAGTTTCCCCGAGCTGCTTGCAAATTGGAT---GTCTCCTCGTCAATCCTACTTGATGATATTATAGCTAGAAAAACGCTTGTTTAAACGCGCTTGTTTAAAACGTGCCCAGAAAGTTATAGTGTTTTTAAGTCTTTAGTAAGAATCAACATCTTAGTAGTTGCTACTAAAAGATTTTTGACTTAACGTGTTTTTCATTAACTGCCACACCTGTTAGATTAATAACTGCACAGACCTTTCTAATGCGCGTCGTGTT-----------------TTTTTCTTCTC------TTGGGGTATGGTGATGTGGGAACATTCCTACAAAAAGTTCAAGTACTTTATGTGGTCACCTAAGCTCCGTTAATCTATTTTTTGTTTCAAATCTAATGTAATACTGAAGTTTAAAAGCTCTTATTGATCGAGAGCTTTTTACGCACGTCTAATTAATCTGCAATTTAGGAATACTTATATTTTAATGTGACGAAGTTTTGCTCTGAAGTTAATATATTCCATTATCTGGGAATCAGTTTGCAGCCATAGCGGAAGATTCTGTTTCAGCTACTGTACACTAATGCTTTACTGTTTTATTC-AAAAACCGGACAGAAATCTGTTTTAGAGTTGCAAGTCATGGATATTTCTTGATCTAACAGGTAAAGAAAACCCGAGAGGTACTCATGTTAAGCTGCTATTTCAGCTAGATCTGTGATGCGGCTTTAGTGTAGTTGGCGGTACGGCGAATATCAAACTTAACACTGCTGTATTCACATGCTCTGTATAACTATAGGAGGTTTCAACTTATATACGTCGTGAAGCCAGGTTCGAGTACTTAATTATCTTTTACGTTGTAATGCATCAGAGTAGAGAGGAAAGTCGTAGATACGAGCGTAGTACCTCTTGATTGACTTGTCCTATTTCAATCATTCATTTGGCTACTTAATATGATCCTAATAAGCAGCGGCAGAAATGTCTGATCAGCTCCACTATTTAATATATTTACAGCTATAAGTAAGTGACAAATTAAAGTACTTCTAATCTATAATCTACCTAATATCGATAGTTGTTGATACGCGACTTTGTTTCTGATTACGAGCGTAAAGTTTCTAAGTCCAATATGTACCTCATGCGTCACTTTAGTTCACA-----ATCTACTTTTTTTGAATTATACTATCTTTTTAAACAGTTTGACATTTCGAGGTCTTTTAACGATGTGTGCATACATATTAATTACATTATACGATTGGCTCCGTAATTTCTAATTATCATGCTATTAAACGATTTGTCTCCATCACAATTTAAATTCAATTACGTAGGATATCGTAAACTGCTTTCCTTAGACGAAGTAACAAACTCGATTAACTAAACTCCAGTGTATGAATTAAAAAGCGTTATTGTCTTGGATATTAAAATAACTATTTTAATCGGTCTTGACAAAAGTTATCTATGAGTAAGAAATAATTATAAATAATCCAAAAAATACAGTTATCTAAACAAAAATCTTGAAGACAACGTATGTCGATCAAGTTCAGTCTCATAGAGTTAGAGATATTATTTAGATATATAGCATCTATATTGAAAGACATCGGAAATTGCGGGTTTTTAGATATGTTACTGTTGAATCTTATATAGTGTCTTCTTAGTAAGTTATTTTGACATTTTATCTTTTCCTTGTTTAATAATTTTGTTCTTAGGAATTTTTTAATTTTGAATAACTTAAATTGCAATCTGTTTAAGTCTTTAATTTAAAATATTTGAGCTCATGTGTAACTAG--TTTTATTTATTTGTTTAATTTATCACCATCTTAGACTTGAATTTTGTTATTTTGAAAGTTTATGTTTTCATATCAGCAATGAGACAAAAATTATTTAATTGATACTTAGTAGTTGGATATTGTTACTATTGTTTTTAAAGGTAACAACCCAGAGTTATTATATGTGCTGGTAAATAACAATTTAATAGTTCTTACTCTTGCATATTTTTGGTAGTTAATTTTAAAATATTGTGTTATTTAATCTTTTATCTAAATCGTTAGTAGTAGGATATAAATTACTAAAGT-------TAGTTTTGTAATACTTTTAAGGGACTTTTTTTCTGCTTGTCTAGTTTGATTGTAACATTCCTGCAACTTTACTAAAGTGTAACAGATATACTATATACTGGTGTATGATATTGGTATTGAATAGTTATGTTTATAATTCTATATTATTTTATATTTAAAATCATTGATTTCCGTTTTAACATTTAAGGCAATTTTTAAATTATGTGTTTATTTAAGTCATAATCATTTTTAGTATTAACTAA-TATCTAATA-AAGATCTAGTAATTACTGCTATATATTAACAATTACAAATTGCAACAAATTCTAAAAATTTGTTGGTAAATTACAACTTTAGTGCTTTGTATTAACACTATAACGATTTGCACTTTTTTACAGTACAAAACTTATTGAGGCATGGAGCTATTACAAAAAAATTCTATAAAAATTTACTTAA---TCTTGCACTCAACTTAGCCTTTTTGTTTGTAGTAAGTTGTTTTTTATTCTACGTTTGAGAGACGAGCATGTGTGGATGATTTGTACGTTATTAATATGATATTATACCGATTATGACTGACTAAAAGATTTTATAAATT--------------AGTTTTTGTTTTGAAATCTAAACGTCATCTCTTAGTGATGCTTATACCAACTAATTACTTTCAGTTAAGACGGTTAGCTTTTTCGAGAATATCAACTAGAGTACTATTAGTGGTTATCAACTCGGAAGTCCAAAATTTACTATTCCGGAAAATCTTAGACGGGGGACGTATAGTTGCTGACCTTAAGATGTCTATTCTAAAATTAAATTACTAAAGAAACTTATTTTTTTAGGTATCTAGAACCTAGATCTTTGTACACAAAGAGTGGTGCTGACGCCTTTATTCGGGAACATAACTATAATTTATTAAAAACTCCATTGTCATAATCTACTGCCTACTAAACTTCTTCTATTCGGAGTTTAATTTTCCAGCAGGCGTAAACGTCTCAGGTCTAAGGGTTTTAAAAATTAATCTAATTAAAAAATATAGAAAGAAATTTAATGACAGCTACGTTTCACTTTTTTAGAGATTTCTCTATAATTTTTATCTCAAATCGCATTA-TTTTA-----AGATAAGTTTGTAGTTATCATTCATAAAGATGCATATGATTTTAAAGCTTTTGACACCTAGTCGTTATTAGTAATACGCCTTAGGCATATTGTCTATTCTCTCGCATATGTACTGTTATAATATTATTAATTTTTTTCAAAATTTATTTATTACTAATTAATTTCATTTCAAATTCTAGTGGTGGGTGTAGATTTTACTGGATTAAATAACAATCCATTTCTGGAGTTTTACACTTAATCTGATCAGATTCGATATTACATTGGTGTTAATCATGTTGTTGTGTTGGTTATTTTAAGTTTATGAGCGTTGTCAACGTAGGTGATCTAATATTAAATTCTATACTGATTATTAACATTGTTAAGCTGACGTGTTTAAAAATAATTTATCGTCACTATTATATTATTTAAACAAATCCTAACCGTTACTTTAATTTACTGTATTTTGAGATTTAGATGTTCTTTCACTATTTCCTGTTAATTACGTAATGTTTTTTCAGTTTATCGTTAGGAATCTTATA--ATATAT----AAAA---------GATTAGAAATCTTTCAGATAAGCTATAGGTCTTGTTAAACAACAAATAGAAAAACAGAAATTACATCTCAATTATAATGAAATCAATTTATAATTGACTCAACAATAATAATTAATTTCTCTTACTCTCGTTGGTGTATTTCTATTCAATCACTATCTATTAATTTAGTTTAAAATATAAAATA-ATTTATATTTTGTAAATTTGTGTGGTATAGTCTTACTCAAATGAATTTAGAGAAAAAGTTACATGTCATTATTTTCTACAATTAATAATGCGCTG--TCTTACACT--CGTTAATAATGCTAGATTCTTAACATTGCGCTTCAAAGTATGAAGCAAATGAGATTATTTCCTGAAACTCACTGGAGTAATAAGTCGACTGCCCCGAGTTTTACCTTGCCATTTCTAAAGTTACAGGAATGACATTAATGTTACTGTTATTGCAAAATATGAAGAATTAAGAATTTCAATGGAGTTATTTGAGCCTCGATTTAGTTCCTTCAAAAAATTACATTGTGAGGTTTTTCAAGGTTATTAGATATGTCCTTTAAATTATAATTAATTTTAAATGCACTTTACAAATGTAAAAGGAGCAAAGTTTATTTTGTCCATTGAAAGAAAGTAATTTACATCAGAACCATTAGGGAATGGGCCGTAAAACTTAAGTAAGTTTATACTTAACCCTTAGGAAATTGACACTAGAGATTGAGTGTTTTGAGATAATTTCTGATTTGATAAGAGTTTGAAATCATCTGAAGTTAGAACACCGTTGAAAAAACGATTATAATTGCTAAAATTATGAGCAACTCTAATCTATGAATAAGGTTGAGAGAATTACAATGGTTAAAATTAGATATTAAAATAACTATTTTAATCGGTCTTGACAAAAGTTATCTATGAGTAAGAAATAATTATAAATAATCCAAAAAATACAGTTATCTAAACAAAAATCTTGAAGACAACGTATGTCGATCAAGTTCAGTCTCATAGAGTTAGAGATATTATTTAGCGTAGTACCTCTTGATTGACTTGTCCTATTTCAATCATTCATTTGGCTACTTAATATGATCCTAATAAGCAGCGGCAGAAATGTCTGATCAGCTCCACTATTTAATATATTTACAGCTATAAGTAAGTGACAAATTAAAGTACTTCTAATCTATAATCTACCTAATATCGATAGTTGTTGATACGCGACTTTGTTTCTGATTACGAGCGTAAAGTTTCTAAGTCCAATATGTACCTCATGCGTCACTTTAGTTCACA-----ATCTACTTTTTTTGAATTATACTATCTTTTTAAACAGTTTGACATTTCGAGGTCTTTTAACGATGTGTGCATACATATTAATTACATTATACGATTGGCTCCGTAATTTCTAATTATCATGCTATTAAACGATTTGTCTCCATCACAATTTAAATTCAATTACGTAGGATATCGTAAACTGCTTTCCTTAGACGAAGTAACAAACTCGATTAACTAAACTCCAGTGTATGAATTAAAAAGCGTTATTGTCTTGGAATACACGTCAT----AGCGTTCTCATAGCACTAGATCTCTTCTAATTAACGCCATGTCATACTAGTAACTATCGCGTAAATAAGCTATTTCTAGGCAAATCTGAATTTATGTCTACATTAGACTTCTCTCTGGTTGCGTTAAAAGCTGCTCGTGAGTTGTCAATAGTCGTATCGTGGGGGCGCAAGGTCTTGATTTACCTATGCACAGATCATGGTTTATTTTTGCCGCTTGAGTTTTTGGGGACACCGTGAGACACAGACGTTTCCTTTTAAA--ATAGGTCCAAAATGATTAATTTGTTCTCCGACGGTTTGATTTATTGGACCATCCTTGGGTGCAGTTGGAAGAGTGTGACTGGGACGTGTTCGAGTAGATTATTCAATTCTAAGTTCAGAATTTACATTCTCTTTGTGATCAGCTAAGTAAAAAAGTTGTTCTTAGAAAGAAACATTACCTATCAGCGACGATGGGGTTTGTGAACAATTGTTAACTTTTCTCAGAATTGTGTTTGGCTATGAGGGAAATTTTCTCGAGATAAATTACGATTTAATCCATTTTACTGATTGTGGTAGTGCTCTGTACGCATATTTAT---TCGCGGACGACCTTAAAGATAAGGTACTAAACGGTGGTTGATCTTTTCCAGTAAACGTGACCCGTAGAGATAGTATTTTTAGTACTTAGCAAAGCGCCCGTTGATAAAAAGATTCCCACGAC--TATAGCATGTACATCCTGCAATAGTACTAGTACTCCCATATAGTAAATTTGTTATAGATGCCATAATGAGCGGAGCTTTTT--TTACGACGTGTTTATACAGCTGCGTCGATGATCTTAGGCTTTTAAGCTAATTTATGTTGTGTCCAATGTGACTCTGCGATTTGCGTTCTGTCATTTCTGTCGTCCTTGCGCCCTAGATGTTACCTGGAAAATTACTTGAAGACCAGTTTTTCGAGACGCCAAAAAATGCTGAAGGGGTCACTTATTCGATTGCGTCTCAGACCTACTGGTCGAATTATAGATTTTAATATACGTTATCCCCTTCAACTTTGAGCTCTTTTTGTAACCTCGCTCCAATTGCCTAAATTTGGATT--TAACGAGATCACATCTTAATTCAAGTCGCATCTTATACTACTTATTCGCACTTAATAAGAAACTTAATTTATTATGTATTAGGGCGGGTCTCTACGTGTCTATTGATAACAGGAAGTTTAGACTGAGGGTACTAATTTTATCAAGTACAATGAGCTTGAGCATATGATATTTA-CAGGAATCCAATACTTTTTGTAATAAGATTGAAGTTAAGTGATGTGTGTATTTTGCAAGTTA--TTGAAGAGATGAGATTGGCCTACTCTTTTTATCTTATTCTTTACTTGAGAACAGCATGGTAACGTGGAATGTGTTATGGTTCGAGTCTATTGAAAATTAAAAGTTTCCCCGAGCTGCTTGCAAATTGGAT---GTCTCCTCGTCAATCCTACTTGATGATATTATAGCTAGAAAAACGCTTGTTTAAACGCGCTTGTTTAAAACGTGCCCAGAAAGTTATAGTGTTTTTAAGTCTTTAGTAAGAATCAACATCTTAGTAGTTGCTACTAAAAGATTTTTGACTTAACGTGTTTTTCATTAACTGCCACACCTGTTAGATTAATAACTGCACAGACCTTTCTAATGCGCGTCGTGTT-----------------TTTTTCTTCTC------TTGGGGTATGGTGATGTGGGAACATTCCTACAAAAAGTTCAAGTACTTTATGTGGTCACCTAAGCTCCGTTAATCTATTTTTTGTTTCAAATCTAATGTAATACTGAAGTTTAAAAGCTCTTATTGATCGAGAGCTTTTTACGCACGTCTAATTAATCTGCAATTTAGGAATACTTATATTTTAATGTGACGAAGTTTTGCTCTGAAGTTAATATATTCCATTATCTGGGAATCAGTTTGCAGCCATAGCGGAAGATTCTGTTTCAGCTACTGTACACTAATGCTTTACTGTTTTATTC-AAAAACCGGACAGAAATCTGTTTTAGAGTTGCAAGTCATGGATATTTCTTGATCTAACAGGTAAAGAAAACCCGAGAGGTACTCATGTTAAGCTGCTATTTCAGCTAGATCTGTGATGCGGCTTTAGTGTAGTTGGCGGTACGGCGAATATCAAACTTAACACTGCTGTATTCACATGCTCTGTATAACTATAGGAGGTTTCAACTTATATACGTCGTGAAGCCAGGTTCGAGTACTTAATTATCTTTTACGTTGTAATGCATCAGAGTAGAGAGGAAAGTCGTAGATACGAGTACATAATACATTGAGTATATTTTCAGAATGAAAGTGCACCTTCGAATGTTTACGAGTAAGATTGATAGTCATGCTGTAGTTTTATTAGAATA
>Quercus aliena var. acuteserrata codon 3
GTATAGACACACACAGTCCTCGACCTACTTCTAGTCTGGCTCAGCATTATTTTCTTTTGGTTTTTTATTTATATCATTTTTTCTTTTTATATGCTCAAGATTCTTAGACTCTTTGATTACCATTATTTGTTGGATTCTGTGCTGTTTATATATTTATCTCGATCTTAACTTCTGTAATTTTCCCGTACGTGCCCTGCATCGATATTACCTCACTTGTTCGATTTGCGACAATATTCATCACTAGAATTTCATTTTTTCAGTCATTTCCTTTTATCCAGTGTAATCGCCTATCCTGTCCATTCTCCATATTTATTATTCGTTTTTTTCTTGATGTATTTTTCTACATTCATATATAAG--GATAATAACTATGACTCACATCTGATTTATTTTTTATA-CGGGATATTTTATTAGTAACATTAGTAGTTGATTTTTTAATATTGCCGTGTTATAAAATACTGATATTAAAATTAAGAACAATCTAACTTAATCTAGAGCATATTGGTAAACCTCTGAAGTACTTCGGATTTTGTAGGCTTTGTTTTCTTTTATATTCTTAATTGACTACATTTTATACACCCTTCTCATTTAAAATTACTTAACTATAAAATTCACTTTTTGCCACTCGTTCGTTTATAAAATGTCACATTAGTAGATCTCTAGATTTTAGTCGATCT--ACAACGTCCTTGTC--TATTAATTAGGGTAGAATATAAATTCTACTAATATTTGTAAGTAGATTCAAGTATTGGTGCTAGTTGTCTATGTACATTTTTCCACAAAGTGTAAATATGTTTTATGCTACATTACTTAAAGTGACCAACTCGAGGTTTGCCAATCTTGAGATCGATGTGTTTCCTTGCTCAA---GTTCT---TGCTTTTTTTTTATTTCCAAGCGTTTTGTACATTGAAATGCTTCATTTGATTATTAAGTTTAATTCAAGACTTTCTCCACATTTAAGTTATAGAGACTAGTATTTTTGATTGATTAAAGTATCTCATAACCCTCTTTTTTAAGGTAAAATAGTAACTTGTGAATTCTTAAGTCTGGCAAATTAAAAAATTGACACGTTATTTATCAGATTTTATATATTATGATAAGTTTTTGATCATGCTAAATTTCTGGCTAATTGAAATTGTGGCTAAAACATGTCTAAGATAATCTCTTTAGATTGTGAGTTAAAGAAGACGTGACAGGTTGTAAACCTTTAAATGTATTGCTAACTACTTTTTCAAAGTTCAGTTAAAAGGTCATTAATTTTGTAATGAACTAATGTATAATGTTAAATGCAGATTATTTTTTACATATCATCACCTACTTACATCTCGGTCCCAAATCTATACGAAACCAAAGAGAACAAAACTAACGTTCTATTGTAGAATAAACGGCAATAACTCGGAAGAGTTTTAGTTTTTAAATAGAGATCTGAGTTAAGTAGGCAACATTCGACTGAAACTGACTTAAAGACTATGAGAAGATACTTCTCGTAGCCCGTCGTTCTTAAATAATATAGCCAGTTTAGAG-----ATTAATTAAGGCGGTTATAAAACGACTAGGAACGATAGAGAGAGTGTGGTACTTAAAAGGCGTTATTATGAACATCATACTTTAAAAGTTACAAGTCAACAAATAATGTTTGCCGATATCCTTTTCGTGGGAAACTGGTAGTTCTCTTTTGGCCGTTTTATGTTATTTGCATAAGCGAGCGGGAAAATTAGTTGTTGATAATTAGTAGAATATGTCTTAGTT--------AATTCCAAACACTACTGACCATCTGAAATTACTCAATTTTGTATTCAATACTATTTTAACTTTCTGTCCATTTACTATGCATGTCAACTAGTCTTATGTATTTTGTGGTTTATGACAGATTGAACGTATTATTTTTATACGAAATCTGTTTAAAATTTTACTAATACTACTTTAATCAACAGTTTATCATAATTAAATTTTTTAATAGTTACCGATAATACTTATTTTATATGTTACACGGTTTAGAAATGCCTGAAGGAAATTTTTTTTAGTTAGATTCTAGTATTTTATTTATCTTAAATTTATTTAATGAGACATTTCATAACTAAAGTAAGCTTTTTTAAGACTGAGTGTTGAGATTGCGCGAGAAGGGACTTTGAATATGGGAAATCGAATGCGCATGTAACTTAACTTGAAATGTTAATGTGATAGTTACTATTCATCTTTGCAATTCGATACAATTCAAATATTGTTTTTAATTAGGATGAAGCTGCTCTAGATATCTAATTCAAATCCAGATAACTGTAAGCCGCGACTTACTAAATTTTAAATTGAGACATGAAATGTGAACTTTATACAAAAAAACTGAGTTATATGAAAGTTTTGGTTTTTAATGGTTGATAATATAACAAATGAGAGGTAAAAGCTACTACTATAAGTAAATATTCCACAAATATTTAAAATTATTACATGATTACTTATAATTTTCATTTGTTATGGAGAGTTAAAATTTAAATTATGCAACTCTATATTGTATCTATACTAAAAATTACTTTTTTATGCCAATTCATTTTGCGCAGAATATTCGTATTGACCTAAAAACTTCCAACAGTTAATAACTCTAAGACTATATTCATATTGTCTTATTACGTATTGTATTACGCTTGAATTTACACTATAAAAATTTGTCGACTGTTTGGGTAATTTTCAGAAGCGTCTACTAGATACCTATCAAAATTAGAAAATACCTTACTTGTAGTATATCTTTTTTAAATTTTGAATTTAAAAACTTATCTTAAAAATGTTTTAATTAGT---TTTAATTTTCCATTTAGAGAAATACCTAAAGTAAAAAGAGTTCTTGTAACATTTTTAATTTTTTTTTACAAGTACTGATGTAGGTCCCATGTGTGTAACAAGGAACAGAATATTCTCGAATTGAATTCAGAGCTTCTAATAACTATAACAGCAGCAGGAAAAGTATACTTATCTTTAGGTGACACTTCGCGTAGAAATTGAAAAAGATGCTCAGCATCGAGTTTGTACACATGAGCTATAAATCCGTGGCAGTTGATATCTTCTTCTCAATGATTAATTAATGTTAGGTGAACAATTTCAGCCTTTTAATATTGTATCGACTAG-ACTTGTCAAGATGATAAGCTTGGACCCTCTATTTTTCGAGTAAATCATAA--TTTGGGGGTGACATTATGAATTTTAGTACCTAATCTTAAAAAAGAATTATATGTCGATAAAAACTATGTTT-ATCTAATTTGCGATATAATCT--CAGTTAGTATTAGTATTGTTTTTTCTGCTCCTGTACTGTGTTC----TTTTTAAGTAATCTGGTTTATATACACAGCAAGTATATTATCTAAAAATATTGCTGAACTTCTTAACTCAATAATATATAAGATGTAGATTAAGAAGAAGTGTTAAGGCAAAATGTGCGTAAATTATTGACGTTTGATAGAGTCTGTTGCAATTATGGGGTTTATAATTGTAAAAAGGTAAGAGTTTTACAAGTAGGGGAAAGCTGAAGCTCATCAGAAGAATATTATTACAATTAATTATAAACTCGTTCTGGATGAGCTTAGGGACTTGACCAAGATAGATCCTTGACACTAACGAAGATTGCCCAAATTTCTAGTACTAGAAATA-------GGTTCAGCTGTATAACATAATTTAAATTGCTACATTGGATAGGAAGTTTTCACTATAATAGTTAATTGGAATGTCTTATTAACGTAAACTTTTAACACACGTTGAAACAGCTCAGACAACTGGTGGTTTTTCGTTATATTAAAAAGACCT-CATTTTTGCATAATTCAAAATACATACACGACCCATCTTCACCTATATAAGTTAATTAAAAACTGTGATTATTGGAAGAAAGAAGCGTTGGATAGTAAAGTTGTACCAATGTTTAATAAAAGGTATAAATTTCGGAGCTGACGTAAGCGTTTATTAATTTGCTTTCTAAAATAGAGGAAAGTGGAGAAATGTATTTTACCAAAGGCTTTGTCGGTGTATACAGAATTGTGTCAGGTTGTTTCTCGTCCTAATATAGTCAAAAATCGATATTTATAATTTGCGATTGTATGAAGATAGAATGATGGGCCAGGTAATTGTAACAGACCCTAGAGCTTTATAATTGACTATTTGTAGGTTATATGGTAGGTTATGTTTGTAGTATTGTATCAACATGTTGCTAAGCGTCATTTATGTTATTCATTATAAGTCTCTGTGAAAACTTTTCTTATATTTGAACTATTTAGCGGAACACTTTAAATTCATCTATGTTTTGTTGCCAAAATAAAATTTACTACGTTTTTTTAACAATCAGGCGCC-----ATTCAGTGTATGAGTAATGTTAAATAGTTGCTTGCAAAATTGTAAGATATAATATAATGAATAGAAGGAAAATTATAGCATTTAATACGAATGACTATGAAACTTTACTTAGTCGATTAATAACATGCTAAGACCTCTCGAAGCTCATGTTACCAAATGGGAAAAGTTAGAGAGTTGTGAAAATTATAAATGTGCAAATAGTTCTTATTGTCGTTGGAAATGAAATCTGGTTAATTTACATGATTACATGAAAGACTAAATAAAGTTCATGCGAGTTTATGCTATGAGATAGATGTTGTAGATAGTATCTGTTGATATTGTAGTCAATACAGTGTTAATGTAATACAATGTAGAATTGTAATATAAACTTATTCAACCATATGTATTAAGAATTGAAGTTGCTAAGATATTTTGAATCTTTCTGCTCATCGTAACTTATTACAATTGATTTGGCAACATTACTGAAAAGGGTTAAATACACTTAAAATTGGGTATTAAGGTTGTACTAACGCTAGAGATTATTTCCATTTTATCCTTTCATTTGTATAGTTTGATGATATCGCAGTTTATGGACAGTATAGTCTATACGAGCTTCTTCGATAGC---GGTGGTTACTAATGTATTCATTTGTAAGGTGATACCAGAATAGTTTTATCCATTGAACAAATTGAGGTCTTATGACTCGTAATATTTTTTCAGATATGTTGACCCTAACTTAAGTCACCATATACATATGGGGTGCAGCTTAATAAGTGGAAAGGTCGGCAAAACATCTGACTAAATTAAACATTGTATTTGGGCGAGATCTTTAAATTATTAGATAAAATTACTAGTATGTCTCATGTAATGGTGATAACTTGCCCAAAATAAGTAGGATATGGGAGGTGATATTAAATTTGATAAGTGAAAGTTAATACTGAAATAGATCCGTGAACAAGTAAGGTTTGGTTAAAGTTCGAATTATTTAATATCCATTATTAAACTAAGTGAAAGGAAAGGTGTAAGTTTTTTAAGGTTTATTTTATCAAATTTACTAAAATATGTGAATTAACTAAAATGTGATTTCTATGGCCGGTGGATA---GTAATCTGTTAGACTATTTACAAGTATACGGAATTCATTTTAGCTATGTTTATAACAAGCTATTAGTACTGATCACATTATTTGTCGAGGCTCTTATGCTAGCTTTTTCGAATGTATACTATAGTATAGGTCTGACCCCACGATTTTTTTAACTGGAAGTAAAAGTTTTGTAACTGGTTTTCCCTCAAATCGATATATTATTAGATTTACACTTATTTTTTACGTTGATGTTGCTGCTTTCATATACCCTCAGTTTGAGCATTGGGTCTAGCTCTACTTTTTCAATTATATTTCATACTTTCATAGAATTAGCCTCCTGCACTGTTTCTATGATCTGATAAACTAGGTTTAACCGTGCACCTCCTTGACTAGATTATGGCCCATTTATACTTTGGGTATGTTACTACTGGTACTACTTAGGACGTAGGCGCCCGACATCGGGCCCGAGCTTATACACTTCAACATCTGGCGTCATCTACTAAGATTACTCAACACGCAAGCATAGTTCAAAGCGTAAAATATCCATTATGGATTTGATATCTACTGTAATCATCTAAGCTCTTTCATGACGTTAGTTACCTTAGATATAGTATGTTCATGATATTTTAACATTTTACATTCGCGAGATAAATCCGCTCACCATTTAAACTTAAGAGTTTGCTGATATAGTAGGTCTTATTACGTCACATTAGGCTGTAGTGGTCGTTTATTATTTTTTTTCTTGCTTCTTTTGTCGCTAAATTATAATTTGTACACTGTCAGCCAATCTATATAGTTGTAACTTGAATGTTGTGTTCGAACAGTCTGGCGTGGAACAATGAAATCGATGTTTTATTATCGTTATCGCTACTTCTTATGATCTTTTAACCACATTAGTAAGTTATAAATAAATTCTTATTTCGTTTCAGAAATATGGAGGGAAGAAATTGTTACCAAAATATAGGTGAGATCAGAACAGTTTATATTTATTTACAAGATCTACTGACACATTAGTTATGGTAAAGATGAGAAATAGTCACATGCCTTCTTGTTTTCACCCATTTTTGGATTTGTTTTTTCGAAAATTGGTCATGTTATGAATTGAGAGCTATAGTTTTATGTTTTTAGTGATTTGGTTTAAATCTTTTTTAGGTACGAGTTATTTTAGTTAATTTCATAAATGACAAGAGAGCTGGTATCATTCTTTGAAACAATCGTGAATACTCTTTACGGACTAGTTCAGAGGTCAAACATTATGGTTTTACCTGTTTATTCCACAATCTACTCGATTGAGGTAGGTTTTTTTATTATTTCTCTTGTAGCCTTGCTAATTAAATTTAGGAAGTATATTTCACTTGTTTAACTTACTAGTTTCGATATGCTATTTGCAAACTTTACGATGTCACTAACCGAATTTTATATTTATCTGAATGTTAGAAGGCTGATCACTATGCCTTGACTTGATTTTTTCGTTTTTCGAACGCACATCAGAATTTTATATGCTATATAACCAGCCGTACAGGCTGATTTTGTTTAATAAAGTACCGTTTTTTATATATAGCAAATTATATTCGAGATAGTTTTTTTCTTGAACTTTTTGTGTATTGATTGGATCTAGTTTTGTGGCCAAGGTCTAGTTATCTTGGAGAATTAGACTAATCCATCTTTGTTAATGGGGCATATTTGTTATGCATCGTATGAAGTATAAGTTACATGTTATAGATAAATTCTGAAAGTAACTTTATTACTCGTCGTCTAGCATTAGTTTGGAAAAATGATGTCAATTCGAGCACCTCAAAATAGTTTCTGCGCATTTTCTCCCTTTTGGGCCAAATTCTCCACCCCTTGGTCGTCCTTTTCTTAAGATTTTCTATTCGGTGGAGCAAAGTTTACCTCAAAAACCTTTGTGAATAATTAAACTTCATTAGCTATAGTTTTGCTCCATTAAGTGCATAATGGTCTAAGAAATGTTTGGGTAATATAGTCATATTAGTTAGCATTTATCGTGTTGTATTCTTTGAACATCCGTGAATGCTTTTTAAATAATATCGACTTACTTATTATTCGAGTCGTGCCGCTTTTAATTAGTTATATAGGATACATGCAAGAGTTAATTCACGAATACTTATCTGTGGCTTATAGTCCTCATAGCATCGGTTATCATTTTGTAGTTGAACTTATTACCCAATTATGTTTACAACCCGATATACTCTTTGTTTTTCGCTAGTCATGTATGTAAAACCTTAGAACCTTAATTAGCCTAAACCTGTGGTTTAGAGCAGTTGATTAAACGTTAATCTTATGTTGGAGACGATTATTTCGTGAGTAATCTTTCTTTATAAGGACAACTGTTCTATACGGCTATGAAACTCTGAGGATTGTTATTAGAATTCGAACTGGTCTTTTGGCCTCAGAGACGATGTTTCAATATCCTCATTTTAGTTTAGTACCATTTGAATTACCTGTTTAAATTTTTGTACGCTCAATTAAATTCTGCATCAAGACCAAATTAAAAGTATGATATTTTGCTATACTCAAAATGATAAAAGACCTCATTGATACAATTGATAGTTTATGAAATTCTTATTACTCACTCTAGCAATGATGATTTGGAAACGCAAATTTTGCGCTTCGAAGCTAGATTATGGTGCTACTGTGAATAGTTCGTTTGAGTGGGCAGTCAGGGTCAGTTCAAAATGGTAGAATTAGTACACTTACAATCTAATATTTTGAAAAAGTTTTTTAAAAATACTTTCAACAGAGTGTAAAATAGTGTCCTTAGTGCGTTCACCAATCTATTATTTTAATAATTCCACATTTAGGTAAATATGTATTTTACTTTGAAAATGTTCACATAAACTAAATTAGCTGAATAGATAATTTTGTAGATTGTTGACATGATTATGCCCCAAAGTAAAGTGTGTCTTCTATATTCTTATCATCTTAAGCAGATTGTTTGAAT-TTATAAAGATAAATCAGGTTATGTTCGTGATGTTAAGATTTGGACTTTTTATGATCAGCATGAAGCATGTTTCGTTTAAGTT-------------------------------------TA-------------------------GTCTGTCATTAACCAATATTATAATTTATGAAGCTGGGTATTCTTTCTATTAAACAACCTCTTGGAAAGTTAGACATATGTAAAGAGTTTAGAATAAGTAAATTTTGAATATAGTGCTCTTTTTTGGCTGATTATCTGATTATAGGATATTAAATTAAATAACTATATGTAGGTGTTTCCCGTTTAATTTTATTTAAACTAAATAGTGGCTTAATCACCGTAATCCAAGTGGTATCATTTCGATAAAATTTTTGATGTGATACGTCAGAGATTTTAGAAAAGTTTGCATATGTTGTTATTTTTTTAGTTTTAGAGTTTAGTATATAATCTCGTCATTTATTAGAAAAGAGTGGCATTTAGCGTATTGTAATAACTATTTTAATCAACTCGTTCGTATATTGAACTTCAGAGGTGGCTCTAATTTGCTTAATTGAGTTCTTAAATGATTAAGATCGTATACGAAATGATATCAATGAAGGTTTGTGAGAATTTTTTTGTCGTAAACGATATACCTGAGTATCCCGAGTTTCCTGATGTATTCTAATTGTTAAAAAAATTATATATGTTATTAGAAGAGTCGATTACTGCCAGTAAATCCGTAGCTCTATTATTCAATTTTATGTTTAGATAAATTTAAATAAATTACTTCTAAAAAACGATAGTAAACTGAGCCCTCATTGTATATCAATATTTAATTTCGAGAATAATTAATTAAGAATAATTGGTAGTATTGATTATCACGAATCATTTAACATATCCTCCTCTAAACAATCAGTAGTCTGTTACCTTCAGTTAAAATTTCAAACATTTAATTGTGCTGCTTTTCGATATATTTCAAAAAATCATCTAACTTATATATGCATGCTTAATTATGAATAATAGGCAATGCTATCTAGCAACAGTCACAAAAAATGTCAAATTCAAAATGGCGAATTTAAACTAGTAGCTCAAATTTTAGTTTGATCCTATTGGTACAAGGCAGGAAGTTGGATGAAAAGTAATTACATTTATTAGTTTTTCTACATTTCGACCAATTATATGCGAAGCGATTATCTGAGATGGTCGTCTTTTCAAACCCCGGTTAAATATTTTATCCACCTAATTTTCGTTCTGTTATACGCGCTATGGTGACTTTTTATCATGTTCCATGGTAACGTCCCAAATTTATAGAACTGTCTAATTATCCTGTTTCATTGCTTCAATGTGACTCATTCAATTAGGGAATACAGTCGTTTATACAAGCAGTATCAAGATCCAGTCCACGGCTATTCGTTTCATTTATTCCTTAGTATTTAGGTTTACTTAATAAATGTTATTTTCTCAATATAGAAACTACTTTAATTTTTAATACCTTTCTATGCTAATTGCGTAGTTCTGTGTTGCACTATTCAAATCAATGGCTGATATTCATTAATAAATAATTTGATTTTTGTTATCTGTTAGTTGATTTTAAGAGCATACAAGTTGAGTTTAGTTATATGAACTGAAGGCCGGGCAAGGAACGTGATAAGCCTTTTATCTATACGTATTATACTTTGCTTCTTTCTTTTTACCTACTTTCATTTTTATGTTTGCTTCATTTTATATTGTCTTTTTATAAACTTTTTGTTTTATTATTTTTCCTTTCATTTATTGTACTTCTTCCTTTTATTTTTCTATTTCTCTCTCTTTCTTTACATTTACGTATAAGTGTTTGATAA--AGATTTTATTTAATGTAGTACATTTAATTGATGAAAGTTCACTATTGAGTTATAAATGTTATTGTTGTATGCTGTCTATGGAGATCATTTTTTAAAAAATGTTAACATAACTTCAATGTGTTGTGGTTGCCATCGGCTTGCATTCTGTGTTTAGTTCAAACGAAATGCGGAGTAATCTATTTAAGAGACTAACTATTTTTGGACTTTGGCTCTTCACTCCTATGTAAATAAAGTGAATGCAAGTATACTGCACCACAATTTAACTGTGATGCCTCTTGTATACGGCTT-AATAATTATATTTTTTAAA----------ATTGGATACTTTGTCGCAAGGATGGTTATTTTAACGTTGGTGAAATAGAATAAGTAAATTCCGCTCTTATAAGTAATATCTTTTATGATATGTGACTTTAGGCGGTCCATGTCTTCTTGGCATGGTATTTTTGCTAAAAAGTTTTGATTAATTCCCCACTGACCGCCAAAGAGTTTTTTCTTGACACTCTTTGTTTTGTGTAAATGAATTAGTTCGTAATAATAGAAGAACTCTATTATAATGCGGCTCATTATGATGTTTGGTTGACATTGTTTAAGTTAAACAAAGACACGCAGAGACGAATAAGTTCACCCAGCAGCGGCTATTCTGTGCCGATGCTCTTATTTTGATTAATTTTCTGTAATATCACCACACTCTTAATTATAACTGCCTGAAGTATCCATTATTTTTATACTTTTCTGCTATATAATGTCTTATTATCATAGTTTAGTCAGATATCTTTGAGAGTTACTCAGCGATAATGACTATCTCTTAGGTTATACAGCCTTATCTCTATTACGTTGTAGGATTTTATAGTTATTTTGAAAATTTTTAGGTGTGGTTTTATAGTAACCCTTTGCGTAAGACTGTTGCCCGTAATTTGATTTTTGATCACCTTTTCGCCTTGATTCCAATCACACGCGAGTGTTCCTCGTCTTTTTTAAGTAACACAAAAAAACAACAGTAGTGTAGGTTCCTATATTTAAAACCATTAAAGTTTTATATTGGTGAAATATAATCACTGTCGACTTAAAATGTTAGAGTGGTAGCAGTCGGCTTTAGTTTGAACTAGTTTGTTACTTCTTTATCAGTACGGGAAACGCAATTAGTTCTCCGTAACTTATTTATCTTCCTAGCATACTCTTAGAGGTTCAATATCTTTGGAAAAGGCAAAAGTACAAATTTTTTTCTTACGCTTCTTATCTCTGTGACCCGTATCTATACTTACGTTAGTAAATAAATCTTTTGAACTATTATTGGTTATTTCTTAAGTATACATATCGGCGAATTAGATAAATCCGGGAATTAGCGTAATAGAGCTTATGTGGACCTTACGGCGGATTAAATTGATCTTTTATTTTGAAGGTTTCATTTAGTACTGTTAGAGAACTCTTCATATTGGAGAGGTACGACTTACGATTTGTGCGTGGGTATTTACGTATTATTTAAAGAATAGGTAACAAAAAATTTTCGATTTATGACTTTTGAATAATGGTTATGTTACAGGTGTTTCGTATCTGCAGGTAGCATAAATATGATAAATTATAACTAGTTAATTATTTAGAAATGTGTTGTATGAGATTCTGGCTGATAATATTAACTTTTTCACTGCGGGGTTTTAATGAATAATATTTTGTCTGTAAAGATTAATTAGGAGACATTGACCCTGACTGAAAATTGGT------------TCCCAAACTCATATCAACACTATACTTTATTTCTTAAATTACAAAGAGTGTACTGATCTTAACATTCAAGTTAAGTTTGGAACATAAGTTTTAAATTATTAGATAGGTCA-CATTAAAATTACAGTTCTCGTATTTTGAT--CTAGTTC------ATGTGTACTCGGGAACAATTTTTGATAAATAGAACGAGCTAAATTTGCAAATCATAACTTTGGAGCTATTTTTTGACAAATCGAGAAGGGGCACTAGTTAAAACATAGTACACGAATTTGAAAACATTATTTTAGAAAGTGTGTTTTCCAGT-TGTTGTTTTAGT------ATATTTGCTGGTACAAGT-TTCTCCTTTAGGAGTGTTACCGT----TAAACTAGCTGTCAATTAGTGTTGTCATGCGATTGTTCACTGATTGTGGCGTAAATT----TATAAATTATATGTTATTATTAGGTTTGTCATTAGGGTTTAAGGCTTTAACAGAATATAGGTGATTTTTTGAAACTTTTAAGAGCAACCACTTTCTGCATACAAACGATTACCTCCTCTTCTTCTTTTTATGGTTAATCGTAA---TTCTTTAGTGACCGAAATAATCTGACATATAAGTGTATTAAGTTTTCCTTTGAGGAA-CAGCAGCCGTAATTGGAACTCTATGAGTATTATTGCTTTAATGTTGACACTTTACTTGTAGAGGGTTCAAATATGGCTTCAGTACTTTTTTTGAATTACTAGCATTAATTTTGACTTTTTCTAGTGTTTCTTATTGCCCCATTGTCTA--CGCATTTCTTCATGTTAAATAACAATGTGTAAAAACA---GAAGTTACCACGTGAAATCCCTTGAAT---ATATAGGAAGAAACATCCTATT-------------ATATTTGCCATTT-------------------------TGACTAAA------ATACGACACG--------------GTAACTGTTTATTAAACTAGTAGAAGTGATTAATATGATTTGGTT----AGTATGACATTTGGTTTTCTAGTATAGTGG-------------TAATTGCAATTGTGGTATTATTATCTCTGCATT----------TACATATTTTAAAAT-----GATTGTTCTCAGTTGTTT-CTATAGTATCTTGACAATTAGCATGGGAGGCGCATTGTCCTCTAATTAGTGTATATATAGCATTCGTTTCACGCATTTGACATAACAGA-------------TTTAAAGTG--AGAGCATTTAAACCGTTTTTACTTAATATTCATGAGCCAGATGACCTTTAGG--------------AGAAATCGC----------TTAAATGGTATGTTTTTAACAGCTTTATTTAAATAATT-------ATCACAGTAAA--AGTTACGTATATTAAAGCAGTCTCATAATTAGCTGA-GGTTAGTAACGTAAAATTG---GTTTACATATTTAAAAACTGTTCAACTGGTTAAAATTTACATATT-----TAGTAGAAAAGTG--AGGGGTTAAAATTTTCTTATCTGTATGATACTAACTGGAATGCAAAAAATCACAATGAAATATTCAATTAAAATATAGTGAATAGATTGTATTTGCTTCGTCATATTATCCA------------------ATTGATTTTAGTATCAGAATTGTTAAACAGTCATTAAAATCTACATTTCCT-----------ACGTTATACTTTTTTATGTAAAGATTCAAGATATATTAAAT----TACATTGTG----ATTTTATGAAAAATAATTA--------AATTACTTTTTTAG--TAATATAAAAAGACTTACAAAGCTATTTCCAGCTATCCGCTATCTACC----TGAGATTCAACAATAGCTCAAAGTCAA--------GAACACACTATGTGTTTATGTGTAAAAGTTTTAATCCTCTGTTATAACGATTGCCCTTTACGTAAAGACTGAACAAATTTGGAGTATGAACACGAACCTCAATAAAGTTTATTAAATCAGTACTGATTCTGCTAAGTGAGAAGCCTTATTAATAGCTAGAATAATTCCGATAAAAAAGTACTTTTAATTACTTCGTAAAATAAATTCCCACTTAAGAAATTTATGGATGACCATTGTACAGT--AGTGATATATTAT--AAGCTACTAACTTTTAATTATATGGGTATTTCTGTAGGCAGCAAAACCAATGTTAGAGTATACCATAGTCCGCAAAGTTACAATTTAATTTTTCTTTTACGAA-----------------AATATAAACAGC-------ATATATTTAACATCCTGAAATTCTTGTTTTAAATCAATATTTGCAGAGAGATCTAATAAATAAAA-GTTCAACACTAATAAAGAAATTATTTTCTTATTTGATACGGCGTAAAAAGGAAGAACACCCAAAGATATACATT------------------------AAACGAGTGTCTAATCATGATCTAGTAATTAGTAAAATACAGTTAA--GAAAGTAAGACTTGAAGAAAATATTCATTACATTTTTGTA------------AAATTCAGAAATAACATGCGTTAAATTAACTTTGATACAGTAAACTGTGCACTGACAAAAAATATGTAACAAGGATAAAATTTACAACCTTTAATACTTACTTTCCATACAAAGTGTATAAAGA--------GTTAATAAATAAATAAATAATCCAAGTGTCAGCAGCATTAACTATATTTTCTATATCTGAACCATGATACGACAGACAAAAAATT---TAGTTAAAAATGTCAAGAAAAAATGCAATCT---ACAGTCTTTTATTAAATTTTTAATTGGCTAGGACA--TTATCAACAATTTATTTAGGATACATTCGCACTACACTAGACTAATTGCTAGTTTTATTTCAACTCAGTAGATTGTACTAATTAGTAACATTACACAACCTTATACTTCACTGTTGAATTATCAGTATATCTTTTAATTAAGATCATG-GTGTTAAAATTACTGCACGCATCAACATAGTAAATAAATTAGAGTAAGGAGCAAAA------TTGGCTGACACCAAACAAGTTTGGCGATGTACATATGATGTTAAAACTGCTACTCTGTTAGGCATTAAACACTGTTTATAAATAAGTATTTTGTTTCTTAGGTACATAATACATTGAGTATATTTTCAGAATGAAAGTGCACCTTCGAATGTTTACGAGTAAGATTGATAGTCATGCTGTAGTTTTATTAGAATAGAATACACGTCAT----AGCGTTCTCATAGCA------CTAGATCTCTTCTAATTAACGCCATGTCATACTAGTAACTATCGCGTAAATAAGCTATTTCTAGGCAAATCTGAATTTATGTCTACATTAGACTTCTCTCTGGTTGCGTTAAAAGCTGCT---CGTGAGTTGTCAATAGTCGTATCGTGGGGGCGCAAGGTCTTGATTTACCTATGCACAGATCATGGTTTATTTTTGCCGCTTGAGTTTTTGGGGACACCGTGAGACACAGACGTT-----TCCTTTTAAA--ATAGGTCCAAAATG----ATTAATTTGTTCTCCGACGGTTTGATTTATTGGACCATCCT-TGGGTGCAGTTGGAAGAGTGTGACTGGGACGTGTTCGAGTAG-ATTATTCAATTCTAAGTTCAG--AATTTACATTCTCTTTGTGATCAGCTAAGTAAAAAAGTTGTTCTTAGAAAGAAACATTACCTATCAGCGACGATGGGGTTTGTGAACAATTGTTAACTTTTCTCAGAATTGTGTTTGGCTATGAGGGAAATTTTCTCGAGA-----TAAATTACGATTTAATCCATTTTACTGATTGTGGTAGTGCTCTGTACGCATATTTAT---TCGCGGACGACCTTAAAGATAAGGTACTAAACGGTGGTTGATCTTTTCCAGTAAACGTGACCCGTAGAGATAG-TATTTTTAGTACTTAGCAAAGCGCCCGTTGATAAAAAGATTCCCACGAC--TATAGCATG-TACATCCTGCAATAGTACTAGTACTCCCATATAGTAAATTTGTTATAGATGCCATAATGAGCGGAGCTTTTT--TTACGACGTGTTTATACAGCTGCGTCGATGATCT------TAGGCTTTTAAG-----CTAATTTATGTTGTGTCCAATGTGACTCTGCGATTTGCGTTCTGTCATTTCTGTCGTCCTTG-CGCCCTAGATGTTACCTGGAAAATTACTTGAAGACCAGTTTTTCGAGACGCCAAAAAATGCTGAAGGGGTCACTTATTCGATTGCG----TCTCAGACCTACTGGTCGAATTATAGATTTTAA-TATACGTTATCCCCTTCAACTTTGAGCTCTTTTTGTAACCTCGCTCCAATTGCCTAAATTTGGATT--TAACGAGATCACATCTTAATTCAAGTCGCATCTTATACTACTTATTCGCACTTAATAAGAAACTTAATTTATTATGTATTAGGGCGGGTCTCTACGTGTCTA----TTGATAACAGGAAGTTTAGACTGAGGGTACTAATTTTATCAAGTACAATGAGCTTGAGCATATGATATTTA-CAGGAATCCAATACTTTTTGTAATAAGATTGAAGTTAAGTGATGTGTGTATTTTGCAAGTTA--TTGAAGAGATGAGATTGGCCTACTCTTTTTATCTTATTCTTTACTTGAGAACAGCATGGTAACGTGGAATGTGTTATGGTTCGAGTCTATTGAAAATTAAAAGTTTCCCCGAGCTGCTTGCAAATTGGAT---GTCTCCTCGTCAATCCTACTTGATGATATTATAGCTAGAAAAACGCTTGTTTAAACGCGCTTGTTTAAAACGTGCCCAGAAAGTTATAGTGTTTTTAAGTCTTTAGTAAGAATCAACATCTTAGTAGTTGCTACTAAAAGATTTTTGACTTAACGTGTTTTTCATTAACTGCCACACCTGTTAGATTAATAACTGCACAGACCTTTCTAATGCGCGTCGTGTT-----------------TTTTTCTTCTC------TTGGGGTATGGTGATGTGGGAACATTCCTACAAAAAGTTCAAGTACTTTATGTGGTCACCTAAGCTCCGTTAATCTATTTTTTGTTTCAAATCTAATGTAATACTGAAGTTTAAAAGCTCTTATTGATCGAGAGCTTTTTACGCACGTCTAATTAATCTGCAATTTAGGAATACTTATATTTTAATGTGACGAAGTTTTGCTCTGAAGTTAATATATTCCATTATCTGGGAATCAGTTTGCAGCCATAGCGGAAGATTCTGTTTCAGCTACTGTACACTAATGCTTTACTGTTTTATTC-AAAAACCGGACAGAAATCTGTTTTAGAGTTGCAAGTCATGGATATTTCTTGATCTAACAGGTAAAGAAAACCCGAGAGGTACTCATGTTAAGCTGCTATTTCAGCTAGATCTGTGATGCGGCTTTAGTGTAGTTGGCGGTACGGCGAATATCAAACTTAACACTGCTGTATTCACATGCTCTGTATAACTATAGGAGGTTTCAACTTATATACGTCGTGAAGCCAGGTTCGAGTACTTAATTATCTTTTACGTTGTAATGCATCAGAGTAGAGAGGAAAGTCGTAGATACGAGCGTAGTACCTCTTGATTGACTTGTCCTATTTCAATCATTCATTTGGCTACTTAATATGATCCTAATAAGCAGCGGCAGAAATGTCTGATCAGCTCCACTATTTAATATATTTACAGCTATAAGTAAGTGACAAATTAAAGTACTTCTAATCTATAATCTACCTAATATCGATAGTTGTTGATACGCGACTTTGTTTCTGATTACGAGCGTAAAGTTTCTAAGTCCAATATGTACCTCATGCGTCACTTTAGTTCACA-----ATCTACTTTTTTTGAATTATACTATCTTTTTAAACAGTTTGACATTTCGAGGTCTTTTAACGATGTGTGCATACATATTAATTACATTATACGATTGGCTCCGTAATTTCTAATTATCATGCTATTAAACGATTTGTCTCCATCACAATTTAAATTCAATTACGTAGGATATCGTAAACTGCTTTCCTTAGACGAAGTAACAAACTCGATTAACTAAACTCCAGTGTATGAATTAAAAAGCGTTATTGTCTTGGATATTAAAATAACTATTTTAATCGGTCTTGACAAAAGTTATCTATGAGTAAGAAATAATTATAAATAATCCAAAAAATACAGTTATCTAAACAAAAATCTTGAAGACAACGTATGTCGATCAAGTTCAGTCTCATAGAGTTAGAGATATTATTTAGATATATAGCATCTATATTGAAAGACATCGGAAATTGCGGGTTTTTAGATATGTTACTGTTGAATCTTATATAGTGTCTTCTTAGTAAGTTATTTTGACATTTTATCTTTTCCTTGTTTAATAATTTTGTTCTTAGGAATTTTTTAATTTTGAATAACTTAAATTGCAATCTGTTTAAGTCTTTAATTTAAAATATTTGAGCTCATGTGTAACTAG--TTTTATTTATTTGTTTAATTTATCACCATCTTAGACTTGAATTTTGTTATTTTGAAAGTTTATGTTTTCATATCAGCAATGAGACAAAAATTATTTAATTGATACTTAGTAGTTGGATATTGTTACTATTGTTTTTAAAGGTAACAACCCAGAGTTATTATATGTGCTGGTAAATAACAATTTAATAGTTCTTACTCTTGCATATTTTTGGTAGTTAATTTTAAAATATTGTGTTATTTAATCTTTTATCTAAATCGTTAGTAGTAGGATATAAATTACTAAAGT-------TAGTTTTGTAATACTTTTAAGGGACTTTTTTTCTGCTTGTCTAGTTTGATTGTAACATTCCTGCAACTTTACTAAAGTGTAACAGATATACTATATACTGGTGTATGATATTGGTATTGAATAGTTATGTTTATAATTCTATATTATTTTATATTTAAAATCATTGATTTCCGTTTTAACATTTAAGGCAATTTTTAAATTATGTGTTTATTTAAGTCATAATCATTTTTAGTATTAACTAA-TATCTAATA-AAGATCTAGTAATTACTGCTATATATTAACAATTACAAATTGCAACAAATTCTAAAAATTTGTTGGTAAATTACAACTTTAGTGCTTTGTATTAACACTATAACGATTTGCACTTTTTTACAGTACAAAACTTATTGAGGCATGGAGCTATTACAAAAAAATTCTATAAAAATTTACTTAA---TCTTGCACTCAACTTAGCCTTTTTGTTTGTAGTAAGTTGTTTTTTATTCTACGTTTGAGAGACGAGCATGTGTGGATGATTTGTACGTTATTAATATGATATTATACCGATTATGACTGACTAAAAGATTTTATAAATT--------------AGTTTTTGTTTTGAAATCTAAACGTCATCTCTTAGTGATGCTTATACCAACTAATTACTTTCAGTTAAGACGGTTAGCTTTTTCGAGAATATCAACTAGAGTACTATTAGTGGTTATCAACTCGGAAGTCCAAAATTTACTATTCCGGAAAATCTTAGACGGGGGACGTATAGTTGCTGACCTTAAGATGTCTATTCTAAAATTAAATTACTAAAGAAACTTATTTTTTTAGGTATCTAGAACCTAGATCTTTGTACACAAAGAGTGGTGCTGACGCCTTTATTCGGGAACATAACTATAATTTATTAAAAACTCCATTGTCATAATCTACTGCCTACTAAACTTCTTCTATTCGGAGTTTAATTTTCCAGCAGGCGTAAACGTCTCAGGTCTAAGGGTTTTAAAAATTAATCTATTTAAAAAATATAGAAAGAAATTTAATGACAGCTACGTTTCACTTTTTTAGAGATTTCTCTATAATTTTTATCTCAAATCGCATTA-TTTTA-----AGATAAGTTTGTAGTTATCATTCATAAAGATGCATATGATTTTAAAGCTTTTGACACCTAGTCGTTATTAGTAATACGCCTTAGGCATATTGTCTATTCTCTCGCATATGTACTGTTATAATATTATTAATTTTTTTCAAAATTTATTTATTACTAATTAATTTCATTTCAAATTCTAGTGGTGGGTGTAGATTTTACTGGATTAAATAACAATCCATTTCTGGAGTTTTACACTTAATCTGATCAGATTCGATATTACATTGGTGTTAATCATGTTGTTGTGTTGGTTATTTTAAGTTTATGAGCGTTGTCAACGTAGGTGATCTAATATTAAATTCTATACTGATTATTAACATTGTTAAGCTGACGTGTTTAAAAATAATTTATCGTCACTATTATATTATTTAAACAAATCCTAACCGTTACTTTAATTTACTGTATTTTGAGATTTAGATGTTCTTTCACTATTTCCTGTTAATTACGTAATGTTTTTTCAGTTTATCGTTAGGAATCTTATA--ATATAT----AAAA---------GATTAGAAATCTTTCAGATAAGCTATAGGTCTTGTTAAACAACAAATAGAAAAACAGAAATTACATCTCAATTATAATGAAATCAATTTATAATTGACTCAACAATAATAATTAATTTCTCTTACTCTCGTTGGTGTATTTCTATTCAATCACTATCTATTAATTTAGTTTAAAATATAAAATA-ATTTATATTTTGTAAATTTGTGTGGTATAGTCTTACTCAAATGAATTTAGAGAAAAAGTTACATGTCATTATTTTCTACAATTAATAATGCGCTG--TCTTACACT--CGTTAATAATGCTAGATTCTTAACATTGCGCTTCAAAGTATGAAGCAAATGAGATTATTTCCTGAAACTCACTGGAGTAATAAGTCGACTGCCCCGAGTTTTACCTTGCCATTTCTAAAGTTACAGGAATGACATTAATGTTACTGTTATTGCAAAATATGAAGAATTAAGAATTTCAATGGAGTTATTTGAGCCTCGATTTAGTTCCTTCAAAAAATTACATTGTGAGGTTTTTCAAGGTTATTAGATATGTCCTTTAAATTATAATTAATTTTAAATGCACTTTACAAATGTAAAAGGAGCAAAGTTTATTTTGTCCATTGAAAGAAAGTAATTTACATCAGAACCATTAGGGAATGGGCCGTAAAACTTAAGTAAGTTTATACTTAACCCTTAGGAAATTGACACTAGAGATTGAGTGTTTTGAGATAATTTCTGATTTGATAAGAGTTTGAAATCATCTGAAGTTAGAACACCGTTGAAAAAACGATTATAATTGCTAAAATTATGAGCAACTCTAATCTATGAATAAGGTTGAGAGAATTACAATGGTTAAAATTAGATATTAAAATAACTATTTTAATCGGTCTTGACAAAAGTTATCTATGAGTAAGAAATAATTATAAATAATCCAAAAAATACAGTTATCTAAACAAAAATCTTGAAGACAACGTATGTCGATCAAGTTCAGTCTCATAGAGTTAGAGATATTATTTAGCGTAGTACCTCTTGATTGACTTGTCCTATTTCAATCATTCATTTGGCTACTTAATATGATCCTAATAAGCAGCGGCAGAAATGTCTGATCAGCTCCACTATTTAATATATTTACAGCTATAAGTAAGTGACAAATTAAAGTACTTCTAATCTATAATCTACCTAATATCGATAGTTGTTGATACGCGACTTTGTTTCTGATTACGAGCGTAAAGTTTCTAAGTCCAATATGTACCTCATGCGTCACTTTAGTTCACA-----ATCTACTTTTTTTGAATTATACTATCTTTTTAAACAGTTTGACATTTCGAGGTCTTTTAACGATGTGTGCATACATATTAATTACATTATACGATTGGCTCCGTAATTTCTAATTATCATGCTATTAAACGATTTGTCTCCATCACAATTTAAATTCAATTACGTAGGATATCGTAAACTGCTTTCCTTAGACGAAGTAACAAACTCGATTAACTAAACTCCAGTGTATGAATTAAAAAGCGTTATTGTCTTGGAATACACGTCAT----AGCGTTCTCATAGCACTAGATCTCTTCTAATTAACGCCATGTCATACTAGTAACTATCGCGTAAATAAGCTATTTCTAGGCAAATCTGAATTTATGTCTACATTAGACTTCTCTCTGGTTGCGTTAAAAGCTGCTCGTGAGTTGTCAATAGTCGTATCGTGGGGGCGCAAGGTCTTGATTTACCTATGCACAGATCATGGTTTATTTTTGCCGCTTGAGTTTTTGGGGACACCGTGAGACACAGACGTTTCCTTTTAAA--ATAGGTCCAAAATGATTAATTTGTTCTCCGACGGTTTGATTTATTGGACCATCCTTGGGTGCAGTTGGAAGAGTGTGACTGGGACGTGTTCGAGTAGATTATTCAATTCTAAGTTCAGAATTTACATTCTCTTTGTGATCAGCTAAGTAAAAAAGTTGTTCTTAGAAAGAAACATTACCTATCAGCGACGATGGGGTTTGTGAACAATTGTTAACTTTTCTCAGAATTGTGTTTGGCTATGAGGGAAATTTTCTCGAGATAAATTACGATTTAATCCATTTTACTGATTGTGGTAGTGCTCTGTACGCATATTTAT---TCGCGGACGACCTTAAAGATAAGGTACTAAACGGTGGTTGATCTTTTCCAGTAAACGTGACCCGTAGAGATAGTATTTTTAGTACTTAGCAAAGCGCCCGTTGATAAAAAGATTCCCACGAC--TATAGCATGTACATCCTGCAATAGTACTAGTACTCCCATATAGTAAATTTGTTATAGATGCCATAATGAGCGGAGCTTTTT--TTACGACGTGTTTATACAGCTGCGTCGATGATCTTAGGCTTTTAAGCTAATTTATGTTGTGTCCAATGTGACTCTGCGATTTGCGTTCTGTCATTTCTGTCGTCCTTGCGCCCTAGATGTTACCTGGAAAATTACTTGAAGACCAGTTTTTCGAGACGCCAAAAAATGCTGAAGGGGTCACTTATTCGATTGCGTCTCAGACCTACTGGTCGAATTATAGATTTTAATATACGTTATCCCCTTCAACTTTGAGCTCTTTTTGTAACCTCGCTCCAATTGCCTAAATTTGGATT--TAACGAGATCACATCTTAATTCAAGTCGCATCTTATACTACTTATTCGCACTTAATAAGAAACTTAATTTATTATGTATTAGGGCGGGTCTCTACGTGTCTATTGATAACAGGAAGTTTAGACTGAGGGTACTAATTTTATCAAGTACAATGAGCTTGAGCATATGATATTTA-CAGGAATCCAATACTTTTTGTAATAAGATTGAAGTTAAGTGATGTGTGTATTTTGCAAGTTA--TTGAAGAGATGAGATTGGCCTACTCTTTTTATCTTATTCTTTACTTGAGAACAGCATGGTAACGTGGAATGTGTTATGGTTCGAGTCTATTGAAAATTAAAAGTTTCCCCGAGCTGCTTGCAAATTGGAT---GTCTCCTCGTCAATCCTACTTGATGATATTATAGCTAGAAAAACGCTTGTTTAAACGCGCTTGTTTAAAACGTGCCCAGAAAGTTATAGTGTTTTTAAGTCTTTAGTAAGAATCAACATCTTAGTAGTTGCTACTAAAAGATTTTTGACTTAACGTGTTTTTCATTAACTGCCACACCTGTTAGATTAATAACTGCACAGACCTTTCTAATGCGCGTCGTGTT-----------------TTTTTCTTCTC------TTGGGGTATGGTGATGTGGGAACATTCCTACAAAAAGTTCAAGTACTTTATGTGGTCACCTAAGCTCCGTTAATCTATTTTTTGTTTCAAATCTAATGTAATACTGAAGTTTAAAAGCTCTTATTGATCGAGAGCTTTTTACGCACGTCTAATTAATCTGCAATTTAGGAATACTTATATTTTAATGTGACGAAGTTTTGCTCTGAAGTTAATATATTCCATTATCTGGGAATCAGTTTGCAGCCATAGCGGAAGATTCTGTTTCAGCTACTGTACACTAATGCTTTACTGTTTTATTC-AAAAACCGGACAGAAATCTGTTTTAGAGTTGCAAGTCATGGATATTTCTTGATCTAACAGGTAAAGAAAACCCGAGAGGTACTCATGTTAAGCTGCTATTTCAGCTAGATCTGTGATGCGGCTTTAGTGTAGTTGGCGGTACGGCGAATATCAAACTTAACACTGCTGTATTCACATGCTCTGTATAACTATAGGAGGTTTCAACTTATATACGTCGTGAAGCCAGGTTCGAGTACTTAATTATCTTTTACGTTGTAATGCATCAGAGTAGAGAGGAAAGTCGTAGATACGAGTACATAATACATTGAGTATATTTTCAGAATGAAAGTGCACCTTCGAATGTTTACGAGTAAGATTGATAGTCATGCTGTAGTTTTATTAGAATA
>Lithocarpus balansae codon 3
--GTATAGACACACAGTCCTCGACCTACTTCTAGTATGGCTCAGCATTATTTTCTTTTGGTTTTTTATTTATATCATTTTTTCTTTTTATATGCTCAAGATTCTTAGACTCTTTGATTACCATTATTTGTTGGATTCTGTGCTGTTTATATATTTATCTCGATCTTAACTTCTGTAATTCTCCCGTACGTGCCCTGCATCGATATTACCTCACTTGTTCGATTTGCGACAATATTCATCACTAGAATTTCATTTTTTCAGTCATTTCCTTTTATCCAGTGTAATCGCCTATCCTGTCCATTCTCCATATTTATTATTCGTTTTTTTCTTGATGTATTTTTCTACATTCATATATAAG--GATAATAACTATGATCCACATCTGATTTATTTTTTATA-CGGGATATTTTATTAGTAACATTAGTAGTTGATTTTTTAATATTGCCGTTTTATAAAATACTGATATTAAAATTAAGGATAATCTAACTTAATCTAGAGCATATTGGTAAACCTCTGAAGTACTTCGGATTTTGTATGCTTTGTTTTCTTTTATATTCTTAATTGACTACATTTTATACACCCTTCTCATTTAAAATTACTTAACTATAAAATTCACTTTTTGCCACTCGTTCGTTTATAAAATGTCACATTAGTAGATCTCTAGATTTTAGTCGATCT--ACAACGTCCTTGTC--TATTAATTAGGGTAGAATATAATTTCTACTAATATTTGTAAGTAGATTCAAGTATTGGTGCTAGTTGTCTATGTACATTTTTCCACAAAGTGTAAATATGTTTTATGCTACATCACTTAAAGTGACGAACTCGAGGTTTGCCAATCTTGAGATCGATGTGTTTACTTGCTCAA---GTTCT---TGCTTTTTTTTTATTTCCAAGCGTTTTGTACATTGAAATGCTTCATTTGATTATTAAGTTTAATTCAAGACTTTCTCCACATTTAAGTTATAGAGACTAGTATTTTTGATTGATTAAAGTATCTCATAACCCTCTTTTTTAAGGTAAAATAGTAACTTGTGAATTCTTAAGTCTGGCAAATTAAAAAATTGACACGTTATTTATCAGATTTTATATATTATGATAAGTTTTTGATCATGCTAAATTTCTGGCTAATTGAAATTGTGGCTAAAATATGTCTAAGATAATCTCTTTAGATTGTGAGTTAAAGAAGACGTGACAGGTTGTAAACCTTTAAATGTATTGCTAACTACTTTTTCAAAGTTCAGTTAAAAGGTCATTAATTTTGTAGTGAACTAATGTATAATGTTAAATGCAGATTATTTTTTACATATCATCACCTACTTACATCTCGGTCCCAAATCTATACGAAACCAAAAAGAACAAAACTAACGTTCTATTGTAGAATAAACGGCAATAACTCGGAAGAGTTTTAGTTTTTAAATAGAGATCTGAGTTAAGTAGGCAACATTCGACTGAAACTGACTTAAAGACTATGAGAAGATACTTCTCGTAGACCGTCGTTCTTAAATAATATAGCCAGTTTAGAG-----ATTAATTAAGGCGGTTATAAAACGACTAGGAACGATAGAGAGAGTGTGGTACTTAAAAGGCGTTATTATGAACATCATACTTTAAAAGTTACAAGTCAACAAATAATGTTTGCCGATATCCTTTTCGTGGGAAACTGGTAGTTCTCTTTTTGCCGTTTTATGTTATTTGCATAAGCGAGCGAGAAAATTAGTTGTTGATAATTAGTAGAATATGTCTTAGTT--------AATTCCAAACACTACTGACCATCTGAAATTACTCAATTTTGTATTCAATACTATTTTAACTTTCTGTCCATTTACTATGCATGTCAACTAGTCTTATGTATTTTGTGGTTTATGACAGATTGAACGTATTATTTTTATACGAAATCTGTTTAAAATTTTACTAATACTACTTTAATCAACAATTTGTCATAATTAAATTTTTTAATCGTTACCGATAATACTTATTTTATATGTTACACGGTTTAGAAATGCCTGAAGGAAATTTTTTTTAGTTAGATTCTAGTATTTTATTTATCTTAAATTTATTTAATGAGACATTTCATAACTAAAGTAAGCTTTTTTAAGACTGAGTGTTGAGATTGCGCGAGAAGGGACTTTGAATATGGGAAATCGAATGCGCATGTAACTTAACTTGAAATGTTAATGTGATAGTTACTATTCATCTTTGCAATTCGATACAATTCAAATATTGTTTTTAATTAGGATGAAGCTGCTCTAGATATCTAATTCAAATCCAGATAACTGTAAGCCGCGACTTACTAAATTTTAAATTGAGACATGAAATGTGAACTTTATACAAAAAAACTGAGTTATATGAAAGTTTTGGCTTTTAATGGTTGATAATATAACAAATGAGAGGTAAAAGCTACTACTATAAGTAAATATTCCACAAATATTTAAAATTATTACATGATTACTTATAATTTTCATTTGTTATGGAGAGTTAAAATTTAAATTATGCGACTCTATATTGTATCTATACTAAAAATTACTTTTTTATGCCAATTCATTTTGCGCAGAATATTCGTATTGACCTAAAAACTTCCAACAGTTAATAACTCTAATACTATATTCATATTGTCTTATTACGTATTGTATTACGCTTGAATTTACACTATAAAAATTTGTCGACTGTTTAGGTAATTTTCAGAAGCGTCTACTAGATACCTATCAAAATTAGAAAATACCTTACTTGTAGTATATCTTTTTTAAACTTTGAATTTAAAAACTTATCTTAAAAATGTTTTAATTAGT---TTTAATTGTCCATTTAGAGAAATACCTAAAGTAAAAAGAGTTCTTGTAACATTTTTAATTTTTTTTTACAAGTACTGATGTAGGTCCCAGGTGTGTAACAAGGAACAGAATATTCTCGAATTGAATTCAGAGCTTCTAATAACTATAACAGCAGCAGGAAAAGTATAATTATCTTTAGGTGACACTTCGCGTAGAAATTGAAAAAGATGCTCAGCATCGAGTTTGTACACATGAGCTATAAATCCGTGGCAGTTGATATCTTCTTCTCAATGATTAATTAATGTTAGGTGAACAATTTCAGCCTTTTAATATTGTATCGACTAG-ACTTGTCAAGATGATAAGCTTGGACCCTCTATTTTTCGAGTAAATCATAA--TTTGGGGGTGACATTATGAATTTTAGTACCTAATCTTAAAAAAGAATTATATGTCGATAAAAACTATGTTT-ATCTAATTTGCGATATAATCT--CAGTTAGTATTAGTATTGTTTTTTCTGCTCCTGTACTGTGTTC----TTTTTAAGTAATCTGGTTTATATACACAGCAAGTATATTATCTAAAAATATTGCTGAACTTCTTAACTCAATAATATATAAGATGTAGATTAAGAAGAAGTGTTAAGGCAAGATGTGCGTAAATTATTGACGTTTGATAGAGTCTGTTGCAATTATGGGGTTTATAATTGTAAAAAGGTAAGAGTTTTACAAGTAGGGGAAAGCTGAAGCTCATCAGAAGAATATTATTACAATTAATTATAAACTCGTTCTGGATGAGCTTAGGGACTTGACCAAGATAGATCCTTGACACTAACGAAGATTGCCCAAATTTCTAGTACTAGAAATA-------GGTTCAGCTGTATGACATAATTTAAATTGCTACATTGGATAGGAAGTTTTCACTATAATAGTTAATTGGAATGTCTTATTAACGTAAACTTTTAACACACGTTGAAACAGCTCAGACAACTGGTGGTTTTTCGTTATATTAAAAAGACCT-CATTTTTGCATAATTCAAAATACATACACGACCCATCTTCACCTATATAAGTTAATTAAAAACTGTGATTATTGGAAGAAAGAAGCGTTGGATAGTAAAGTTGTACCAATGTTTAATAAAAGGTATAAATTTCGGAGCTGACGTAAGCGTTTATTAATTTGCTTTCTAAAATAGAGGAAAGTGGAGAAATGTATTTTACCAAAGGCTTTGTCGGTGTATACAGAATTGTGTTAGGTTGTTTCTCGTCCTAATATAGTCAAAAATCGATATTTATAATTTGCGATTGTATGAAGATAGAATGATGGGCCAGGTAATTGTAACAGACCCTAGAGCTTTATAATTGACTATTTGTAGGTTATATGGTAGGTTATGTTTGTAGTATTGTATCAACATGTTGCTAAGCGTCATTTATGTTATTCATTATAAGTCTCTGTGAAAACTTTTCTTATATTTGAACTATTTAGCGGAACACTTTAAATTCATCTATGTTTTGTTGCCAAAATAAAATTTACTACTTTTTTTTAACAATCAGGCGCC-----ATTCAGTGTATGAGTAATGTTAAATAGTTGCTTGCAAAATTGTAAGATATAATATAATGAATAGAAGGAAAATTATAGCATTTAATACGAATGACTATGAAAATTTACTTAGTCGATTAATAACATGCTAAGACCTCTCGAAGCTCATGTTACCAAATGGGAAAAGTTAGAGAGTTGTGAAAATTATAAATGTGCAAATAGTTCCTATTGTCGTTGGAAATGAAATCTGGTTAATTTACATGATTACATGAAAGACTAAATAAAGTTCATGCGAGTTTATGCTATGAGATAGATGTTGTAGATAGTATCTGTTGATATTGTAGTCAATACAGTGTTAATGTAATACAATGTAGAATTGTAATATAAACTTATTCAACCATATGTATTAAGAATTGAAGTTGCTAAGATATTTTGAATCTTTCTGCTCATCGTAACTTACTACAATTGATTTGGCAACATTACTGAAAAGGGTTAAATACACTTAAAATTGGGTATTAAGGTTGTACTAACGCTAGAGATTATTTCCATTTTATCCTTTCATTTGTATAGTTTGATGATATCGCAGTTTATGGACAGTATAGTCTATACGAGCTTCTTCGATAGC---GGTGGTTACTAATGTATTCATTTGTAAGGTGATACCAGAATAGTTTTATCCATTGAACAAATTGAGGTCTTATGACTCGTAATATTTTTTCAGATATGTTGACCCTAACTTAAGTCACCATATACATATGGGGTGCAGCTTAATAAGTGGAAAGGTCGGCAAAACATCTGACTAAATTAAACATTGTATTTGGGCGAGATCTTTAAATTATTAGATAAAATTACTAGTATGTCTCATGTAATGGTGATAACTTGCCCAAGATAAGTAGGATATGCGAGGTGATATTAAATTTGATAAGTGAAAGTTAATACTGAAATAGATCCGTGAACAAGTAAGGTTTGGTTAAAGTTCGAATTATTTAATATCCATTATTAAACTAAGTGAAAGGAAAGGTGTAAGTTTTTTAAGGTTTATTTTATCAAATTTACTAAAATATGTGAATTAACTAAAATGTGATTTCTATGGCCGGTGGATA---GTGATCTGTTAGACTATTTACAAGTATACGGAATTCATTTTAGCTATGTTTATAACAAACTATTAGTACTGATCACATTATTTGTCGAGGCTCTTATGCTAGCTTTTTCGAATGTATACTATAGTATAGGTCTGACCCCACGATTTTTTTAACTGGAAGTAAAAATTTTGTAACTGGTTTTCCCTCAAATCGATATATTATTAGATTTACACTTATTTTTTACGTTGATGTTGCTGCTTTCATATACCCTCAGTTTGAGCATTGGGTCTAGCTCTACTTTTTCAATTATATTTCATACTTTCATAGAATTAGCCTCCTGCACTGTTTCTATGATCTGATAAATTAGGTTTAACCGTGCACCTCCTTGACTAGATTATGGCCCATTTATACTTTGGGTATGTTACTACTGGTACTACTTA--------------GACATCGGGCCCGAGCTTATACACTTCAACATCTGGCGTCATCTACTAAGATTACTCAACACGCAAGCATAGTTCAAAGCGTAAAATATCCATTATGGATTTGATATCTACTGTAATCATCTAAGCCCTTTCATGACGTTAGTTACCTTAGATATAGTATGTTCATGATATTTTAACATTTTACATTCGCAAGATAAATCCGCTCACCATTTAAACTTAAGAGTTTGCTGATATAGTAGGTCTTATTACGTCACATTAGGCTGTAGTGGTCGTTTATTATTTTTTTTCTTGCTTCTTTTGTCGCTAAATTATAATTTGTACACTGTCGGCCAATCTATATAGTTGTAAATTGGATGTTGTGTTCGAACAGTCTGGCGTGGAACAATGAAATCGATGTTTTATTATCGTTATCGCTACTTCTTATGATCTTTTAACCACATTAGTAAGTTATAAATAAATTCTTATTTCGTTTCAGAAACATGGAGGGAAGAAATTGTTACCAAAATATAGGTGAGATCAGAACAGTTTATATTTATTTACAAGATCTACTGACACATTAGTTATGGTAAAGATGAGAAATAGTCACATGCCTTCTTGTTTTCACCTATTTTTGGATTTGTTTTTTTGAAAATTGGTCGTGTTATGAATTGAGAGCTATAGTTTTATGTTTTTAGTGATTTGGTTTAAATCTTTTTTAGGTACGAGTTATTTTAGTTAATTTCATAAATGACAAGAGAGCTGGTATCATTCTTTGAAACAATCGTGAATACTCTTTACGGACTAGTTCAGAGGTCAAACATTATGGTTTTACCTGTTTATTCCACAATCTACTCGATTGAGGTAGGTTTTTTTATTATTTCTCTTGTAGCCTTGCTAATTAAATTTAGGAAGTATATTTCACTTGTTTAACTTACTAGTTTCGATATGCTATTTGCAAACTTTACGATGTCACTAACCGAATTTTATATTTATCTGAATGTTAGAAGGCTGATCACTATGCCTTGACTTGATTTTTTCGTTTTTCGAACGCACATCAGAATTTTATATGCTATATAACCAGCCGTACAGGCTGATTTTGTTTAATAAAGCGCCGTTTTTTATATATAGCAAATTATATTCGAGATAGTTTTTTTCTTGAACTTTTTGTGTATTGATTGGATCTAGTTTTGTGGCCAAGGTCTAGTTATCTTGGAGAATTAGACTAATCCATCTTTGTTAATGGGGCATATTTGTTATGCATCGCATGAAGTATAAGTTACATGTTATAGATAAATTCTGAAAGTAACTTTATTACTCGTCGTCTAGCATTAGTTTGGAAAAATGATGTCAATTCGAGCACCTCAAAATAGTTTCTGCGCATTTTCTCCCTTTTGGGCCAAATTCTCCACCCCTTGGTCGTCCTTTTCTTAAGATTTTCTATTCGGTGGAGCAAAGTTTACCTCAAAAACCTTTGTGAATAATTAAACTTCATTAGCTATAGTTTTGCTCCATTAAGTGCATAATGGTCTAAGAAATGTTTGGGTAATATAGTCATATTAGTTAGCATTTATCGTGTTGTATTCTTTGAACATCCGTGAATGCTTTTTAAATAATATCGACTTACTTATTATTCGAGTCGTGCCGCTTTTAATTAGTTATATAGGATACATGCAAGAGTTAATTCACGAATACTTATCTGTGGCTTATAGTCCTCATAGCATCGGTTATCATTTTGTAGTTGAACTTATTACCCAATTATGTTTACAACCCGATATACTCTTTGTTTTTCGCTAGTCATGTATGTAAAACCTTAGAACCTTAATTAGCCTAAACCTGTGGTTTAGAGCAGTTGATTAAACGTTAATCTTATGTTGGAGACGATTATTTCGTGAGTAATCTTTCTTTATAAGGACAACTGTTCTATACGGCTATGAAACTCTGAGGATTGTTATTAGAATTCGAACTGGTCTTTTGGCCTCAGAGACGATGTTTCAATATCCTCATTTTGGTTTAGTACCATTTGAATTACCTGTTTAAATTTTTGTACACTCAATTAAATTCTGCATCAAGACCAAATTAAAAGTATGATATTTTGCTATACTCAAAATGATAAAAGACCTCATTGATACAATTGATAGTTTATGAAATTCTTATTACTCACTCTAGCAATGATGATTTGGAAACGCAAATTTTGCGCTTCGAAGCTAGATTATGGTGCTACTGTGAATAGTTCGTTTGAGTGGGCAGTCAGGGTCAGTTCAAAATGGTAGAATTAGTACACTTACAATCTAATATTTTAAAAAAGTTTTTTAAAAATACTTTCAACAGAGTGTAAAATAGTGTCCTTAGTGCGTTCACCAATCTATTATTTTAATAATTCCACATTTAGGTAAATATGTATTTTACTTTGAAAATGTTCACATAAACTAAATTAGCTGAATAGATAATTTTGTAGATTGTTGACATGATTATGCCCCAAAGTAAAGTGTGTCTTCTATATTCTTATCATCTTAAGCAGATTGTTTGAAT-TTATAAAGATAAATCAGGTTATGTTCGTGATGTTAAGATTTGGACTTTTTATGATCAGCATGAAGCATGTTTCGTTTAAGTT-------------------------------------TA-------------------------GTCTGTCATTAACCAATATTATAATTTATGAAGCTGGGTATTCTTTCTATTAAACAACCTCTTGGAAAATTAGGCATATGTAAAGAGTTTAGAATAAGTAAATTTTGAATATAGTGCTCTTTTTTGGCTGATTATCTGATTATAGGTTATTAAATTAAATAACTATATGTAGGTGTTTCCCGTTTAGTTTTATTTAAACTAAATAGTGGCTTAATCACCGTAATCCAAGTGGTATCATTTCGATAAAATTTTTGATTTGATACGTCAGGGATTTTAGAAAAGTTTGCATATGTTGTTATTTTTTTAGTTTTAGAGTTTAGTATATAATCTCGTCATTTATTAGAAAAGAGTGGCATTTAGCGTATTGTAATAACTATTTTAATCAACTCGTTCGTATATTGAACTTCAGAGGTGGCTCTAATTTGCTTAATTGAGTTCTTAAATGATTAAGATCGTATACGAAATGATATCAATGAAAGTTTGTGAGAATTTTTTTGTCGTAAACGATATACCTGAGTATCCCGAGTTTCCTGATGTATTCTAATTGTTAAAAAAATTATATATGTTATTAGAAGAGTCGATTACTGCCAGTAAATCCGTAGCTCTATTATTCAATTTTATATTTAGATAAATTTAAATAAATTACTTCTAAACAACGATAGTAAACTGAGCCCTCATTGTACATCAATATTTAATTTCGAGAATAATTAATTAAGAATAATTGGTAGTATTGATTATCACGAATCATTTAACATATCCTCCTCTAAACAACCAGTAGTCTGTTACCTTCAGTTAAAATTTCAAACATTTAATTGTGCTACTTTTCGATATATTTCAAAAAATCATCTAACTTATATATGCATGCTTAATTATGAATAATAGGCAATGCTATCTAGCAACAGTCACAAAAAATGTCAAATTCAAAATGGCGAATTTAAACTAGTAGCTCAAATTTTAGTTTGATCCTATTGGTACAAGGCAGGAAGTTGGATGAAAAGTAATTACATTTATTAGTTTTTCTACATTTCGACCAATTATATGCGAAGCGATTATCTGAGATGGTCGTCTTTTCAAACCCCGGTTAAATATTTTATCCACCTAATTTTCGTTCTGTTATACGCGCTATGGTGACTTTTTATCACGTTCCATGGTAACGTCCCAAATTTATAGAACTGTCTAATTATCCTGTTTCATTGCTTCAATGTGACTCATTCAATTAGGTAATACAGTCGTTTATACAAGCAGTATCAAGATTCAGTCCACGGCTATTCGTTTCATTTATTCCTTAGCATTTAGGTTTACTTAATAAATGTTATTTTCTCAATATAGAAACTACTTTAATTTTTAATACCTTTCTATGCTAATTGCGTAGTTCTGTGTTGCACTATTCAAATCAATGGCTGATATTCATTAATAAATAATTTGATTTTTGTTATTTGTTAGTTGATTTTAAGAGAATACAAGTTGAGTTTAGTTATATGAACTGAAGGCCGGGCAAGGAACGTGATAAGCCTTTTATCTATACGTATTATACTTTGCTTCTTTCTTTTTACCTACTTTCATTTTTATGTTTGCTTCATTTTATATTGTCTTTTTATAAACTTTTTGTTTTATTATTTTTCCTTTCATTTATTGTACTTCTTCCTTTTATTTTTCTATTTCTCTCTCTTTCTTTACATTTACGTATAAGTGTTTGATAA--AGATTTTATTTAATGTAGTACATTTAATTGATTAAATTTCACTATTGAGTTATAAATGTTATTGTTGTATGCTGTCTATGGAGATCATTTTTTAAAAAATGTTAACATAACTTCAATGTGTTGTGGTTGCCATCGGCTTGCATTCTGTGTTTAGTTCAAACGAAATGCGGAGTAATCTATTTAAGAGACTAACTATTTTTGGACTTTGGCTCTTCACTCCTATGTAAATAAAGTGAATGCAAGTATACTGCACCACAATTTAACTGTGATGCCTCTTGTATACGGCTT-AATAATTATATTTTTTTAA---------AATTGGATACTTTGTCGCAAGGATGGTTATTTTAACGTTGGTGAAATAGAATAAGTAAACTCCGCTCTTATAAGTAATATCTTTTATGATATGTGACTTTAGGCGGTCCATGTCTTCTTGGCATGGTCTTTTTGCTAAAAAGTTTTGATTAATTCCCCACTGACCGCCAAAGAGTTTTTTCTTGACACTCTTTGTTTTGTGTAAATGAATTAGTTCGTAATAATAGAAGAACTCTATTATAATGCGGCTCATTATGATGTTTGGTTGACATTGTTTAAGTTAAACAAAGACACGCAGAGACGAATAAGTTCACCCAGCAGCGGCTATTCTGTGCCGATGCTCTTATTTTGATTAATTTTCTGTAATATCACCACACTCTTAATTATAACTGCCTGAAGTATCCATTATTTTTATACTTTTCTGCTATATAATGTCTTATTATCATAGTTTAGTCAGATATCTTTGAGAGTTACTCAGCGATAATGACTATCTCTTAGGTTATACAGCCTTATCTCTATTACGTTGTAGGATTTTATAGTTATTTTGAAAATTTTTAGGTGTGGTTTTATAGTAACCCTTTGCGTAAGACTGTTGCCCGTAATTTGATTTTTGATCACCTTTTCGCCTTGATTCCAATCACACGCGAGTGTTCCTCGTCTTTTTTAAGTAACACAAAAAAACAACAGTAGTGTAGGTTCCTATATTTAAAACCATTAAAGTTTTATATTGGTGAAATATAATCACTGTCGACTTAAAATGTTAGAGTGGTAGCAGTCGGCTTTAGTTTGAACTAGTTTGTTACTTCTTTATCAGTACGGGAAACGCAATTAGTTCTCCGGAACTTATTTATCTTCCTAGCATACTCTTAGAGGTTCAATATCTTTGGAAAAGGCAAAAGTACAAATTTTTTTCTTACGCTTCTTATCTCTGTGACCCGTATCTATACTTACGTTAGTAAATAAATCTTTTGAACTATTATTGGTTATTTCTTAAGTATACATATCGGCGAATTAGATAAATCCGGGAATTAGCGTAATAGAGCTTATGTGTACCTTACGGCGGATTAAATTGATCTTTTATTTTGAAGGTTTCATTTAGTACTGTTAGAGAACTCTTCATATTGGAGAGGTACGACTTACGATTTGTGCGTGGGTATTTACGTATTATTTAAAGAATAGGTAACAAAAAATTTTCGATTTATGACTTTTGAATAATGGTTATGTTACAGGTGTTTCGTATCTGCAGGTAGCATAAATATGATAAATTATAACTAGTTAATTATTTAGAAATGTGTTGTATGAGATTCTGGCTGATAATAATAACTTTTTCACTGCGGGGTTTTAATGAATAATATTTTGTCTGTAAAGATTAATTAGGAGACATTGACCCTGACTGAAAATTGGT------------TCCCAAACTCATATCAACACTATACTTTATTTCTTAAATTACAAAGAGTGTACTGATCTTAACATTCAAGTTAAGTTTGG------GGTTTTAAATTATTAGATAGGTCA-CATTAAAATTACAGTTCTCGTATTTTGAT--CTAGTTC------ATGTGTACTCGGGAACAACTTTTGATAAATAGAACGAGCTAAATTTGCAAATCATAACTTTGGAGCTATTTTTTGACAAATCGAGAAGGGGCACTAGTTAAAACATAGTACACGAATTTGAAAACATTATTTTAGAAAGTGTGTTTTCCAGT-TGTTGTTTTAGT------ATATTTGCTGGTACAAGT-TTCTCCTTTAGGAGTGTTACCGT----TAAACTAGCTGTCAATTAGTGTTGTCATGCGATTGTTCACTGATTGTGGCGTAAATT----TATAAATTATATGTTATTATTAGGTTTGTCATTAGGGTTTAAGGCTTTAACAGAATATAGGTGATTTTTTGAAACTTTTAAGAGCAACCACTTTCTGCATACAAACGATTACCTCCTCTTCTTCTTTTTATGGTTAATCGTAA---TTCTTTAGTGACCGAAATAATCTGACATATAAGTGTATTAAGTTTTCCTTTGAGGAA-CAGCAGCCGTAATTGGAACTCTATGAGTATTATTGCTTTAATGTTGACACTTTACTTGTAGAGGGTTCAAATATGGCTTCAGTACTTTTTTTGAATTACTAGCATTAATTTTGACTTTTTCTAGTGTTTCTTATTGCCTCATTGTCTA--CGCATTTCTTCATGTTAAATAACAATGTGTAAAAACA---GAAGTTACCACGTGAAATCCCTTGAAT---ATATAGGAAGAAACATCCTATT-------------ATATTTGCCATTT-------------------------TGACTAAA------ATACGACACG--------------GTAACTGTTTATTAAACTAGTAGAAGTGATTAATATGATTTGGTT----AGTATGACATTTGGTTTTCTAGTATAGTGG-------------TAATTGCAATTGTGGTATTATTATCTCTGCATT----------TACATATTTTAAAAT-----GATTGTTCTCAGTTGTTT-CTATAGTATCTTGACAATTAGCATGGGAGGCGCATTGTCCTCTAATTAGTGTATATATAGCATTCGTTTCACGCATTTGACATAACAGA-------------TTTAAAGTG--AGAGCATTTAAACCGTTTTTACTTAATATTGATGAGCCAGATGACCTTTAGG--------------AGAAATCGC----------TTAAATGGTATGTTTTTAACAGCTTTATTTAAATAATT-------ATTACAGTAAA--AGTTACGTATATTAAAGCAGTCTCATAATTAGCTGA-GGTTAGTAACGTAAAATTG---GTTTACATATTTAAAAACTGTTCAACTGGTTAAAATTTACATATT-----TAGTAGAAAAGTG--AGGGGTTAAAATTTCCTTATCTGTATGATACTAACTGGAATGCAAAAAATCACAATGAAATATTCAATTAAAATATAGTGAATAGATTGTATTTGCTTCGTCATATTATCCA------------------TTTAATTTTAGTATCAGAATTGTTAAACAGTCATTAAAATCTACATTTCCT-----------ACGTTATACTTTTTTATGTAAAGATTCAAGATATATTAAAT----TACATTGTG----ATTTTATGAAAAATAATTA--------AATTACTTTTTTAG--TAATATAAAAAGACTTACAAAGCTATTTCCAGCTATCCGCTATCTACC----TGAGATTCAACAATAGCTCAAAGTCAA--------GAACACACTATGTGTTTATGTGTAAAAGTTTTAATCCTCTGTTATAACGATTGCCCCTTACGTAAAGACTGAACAAATTTGGAGTATGAACACGAACCTCAATAAAGTTTATTAAATCAGTACTGATTCTGCTAAGTGAGAAGCCTTATTAATAGTTAGAATAATTCCGATAAAAAAGTACTTTTAATTACTTCGTAAAATAAATTCCCACTTAAGAAATTTATGGATGACCATTGTACAGT--AGTGATAGATTAT--AAGCTACTAACTTTTAATTATATGGGTATTTCTGTAGGCAGCAAAACCAATGTTAGAGTATACCATAGTCCGCAAAGTTACAATTTAATTTTTCTTTTACGAA-----------------AATATAAACAGC-------ATATATTTAACATCCTGAAATTCTTGTTTTAAATCAATATTTGCAGAGAGATCTAATAAATAAAA-GTTCAACACTAATAAAGAAATTATTTTCTTATTTGATACGGCGTAAAAAGGAAGAACACCCAAAGATATACATT------------------------AAACGAGTGTCTAATCATGATCTAGTAATTAGTAAAATACAGTTAA--GACAGTAAGACTTGAAGAAAATATTCATTACATTTTTGTA------------AAATTCAGAAATAACATGCGCTAAATTAACTTTGATACAGTAAACTGTGCACTGACAAAAAATATGTAACAAGGATAAAATTTACAACCTTTAATACTTACTTTCCATACAAAGTGTATAAAGA--------GTTAATAAATAAATAAATAATCCAAGTGTCAGCAGTATTAACTATATTTTCTATATCTGAACCATGATACGACAGACAAAAAATT---TAGTTAAAAATGTTAAGAAAAAATGCAATCT---ACAGTCTTTTATTAAATTTTTAATTGGCTAGGACA--TTATCAACAATTTATTTAGGATACATTCGCACTACACTAGACTAATTGCTAGTTTTATTTCAACTCAGTAGATTGTACTAATTAGTAACATTACACAACCTTATACTTCACTGTTGAATTATCAGTATATCTTTTAATTAAGATCATG-GTGTTAAAATTACTGCACGCATCAACATAGTAAATAAATTAGAGTAAGGAGCAAAA------TTGGCTGACACCAAACAAGTTTGGCGATGTACATATGATGTTAAAAATGCTACTCTGTTAGGCATTAAACACTGTTTATAAATAAGTATTTTTTTTCTTAGGTACATAATACATTGAGTATATTTTCAGAATGAAAGTGCACCTTCGAATGTTTACGAGTAAGATTGATAGTCATGCTGTAGTTTTATTAGAATAGAATACACGTCATAGAGAGCGTTCTCATAGCA------CTAGATCTCTTCTAATTAACGCCATGTCATACTAGTAACTATCGCGTAAATAAGCTATTTCTAGGCAAATCTGAATTTATGTCTACATTAGACTTCTCTCTGGTTGCGTTAAAAGCTGCT---CGTGAGTTGTCAATAGTCGTATCGTGGGGGCGCAAGGTCTTGATTTACCTATGCACAGATCATGGTTTATTTTTGCCGCTTGAGTTTTTGGGGACACCGTGAGACACAGACGTT-----TCCTTTTAAA--ATAGGTCCAAAATG----ATTAATTTGTTCTCCGACGGTTTGATTTATTGGACCATCCT-TGGGTGCAGTTGGAAGAGTGTGACTGGGACGTGTTCGAGTAG-ATTATTCAATTCTAAGTTCAG--AATTTACATTCTCTTTGTGATCAGCTAAGTAAAAAAGTTGTTCTTAGAAAGAAACATTACCTATCAGCGACGATGGGGTTTGTGAACAATTGTTAACTTTTCTCAGAATTGTGTTTGGCTATGAGGGAAATTTTCTCGAGA-----TAAATTACGATTTAATCCATTTTACTGATTGTGATAGTGCTCTGTACGCATATTTAT---TCGCGGACGACCTTAAAGATAAGGTACTAAACGGTGGTTGATCTTTTCCAGTAAACGTGACCCGTAGAGATAG-TATTTTTAGTACTTAGCAAAGCGCCCGTTGATAAAAAGATTCCCACGACTATATAGCATG-TACATCCTGCAATAGTACTAGTACTCCCATATAGTAAATTTGTTATAGATGCCATAATGAGCGGAGCTTTTT--TTACGACGTGTTTATACAGCTGCGTCGATGATCT------TAGGCTTTTAAG-----CTAATTTATGTTGTGTCCAATGTGATTCTGCGATTTGCGTTCTGTCATTTCTGTCGTCCTTG-CGCCCTAGATGTTACCTGGAAAATTACTTGAAGACCAGTTTTTCGAGAAGCCAAAAAATGCTGAAGGGGTCACTTATTCGATTGCG----TCTCAGACCTACTGGTCGAATTATAGATTTTAA-TATACGTTATCCCCTTCAACTTTGAGCTCTTTTTGTAACCTCGCTCCAATTGCCTAAATTTGGATT--TAACGAGATCACATCTTAATTCAAGTCGCATCTTATACTACTTATTCGCACTTAATAAGAAACTTAATTTATTATGTATTAGGGCGGGTCTCTACGTGTCTA----TTGATAACAGGAAGTTTAGACTGAGGGTACTAATTTTATCAAGTACAATGAGCTTGAGCATATGATATTTA-CAGGAATCCAATACTTTTTGTAATAAGATTGAAGTTAAGTGATGTGTGTATTTTGCAAGTTA--TTGGAGAGATGAGATTGGCCTACTCTTTTTATCTTATTCTTTACTTGAGAACAGCATGGTAACGTGGAATGTGTTATGGTTCGAGTCTATTGAAAATTAAAAGTTTCCCCGAGCTGCTTGCAAATTGGAT---GTCTCCTCGTCAATCCTACTTGATGATATTATAGCTAGAAAAACGCTTGTTTAAACGCGCTTGTTTAAAACGTGCCCAGAAAGTTATAGTGTTTTTAAGTCTTTAGTAAGAATCAACATCTTAGTAGTTGCTACTAAAAGATTTTTGACTTAACGTGTTTTTCATTAACTGCCACACCTGTTAGATTAATAACTGCACAGACCTTTCTAATGCGCGTCGTGTT-----------------TTTTTCTTCTC------TTGGGGTATGGTGATGTGGGAACATTCCTACAAAAAGTTCAAGTACTTTATGTGGTCACCTAAGCTCCGTTAATCTATTTTTTGTTTCAAATCTAATGTAATACTGAAGTTTAAAAGCTCTTATTGATCGAGAGCTTTTTACGCACGTCTAATTAATCTGCAATTTAGGAATACTTATATTTTAATGTGACGAAGTTTTGCTCTGAAGTTAATATATTCCATTATCTGGGAATCAGTTTGCAGCCATAGCGGAAGATTCTGTTTCAGCTACTGTACACTAATGCTTTACTGTTTTATTC-AAAAACCGGACAGAAATCTGTTTTAGAGTTGCAAGTCATGGATATTTCTTGATCTAACAGGTAAAGAAAACCCGAGAGGTACTCATGTTAAGCTGCTATTTCAGCTAGATCTGTGATGCGGCTTTAGTGTAGTTGGCGGTACGGCGAATATCAAACTTAACACTGCTGTATTCACATGCTCTGTATAACTATAGGAGGTTTCAACTTATATACGTCGTGAAGCCAGGTTCGAGTACTTAATTATCTTTTACGTTGTAATGCATCAGAGTAGAGAGGAAAGTCGTAGATACGAGCGTAGTACCTCTTGATTGACTTGTCCTATTTCAATCATTCATTTGGCTACTTAATATGATCCTAATAAGCAGCGGCAGAAATGTCTGATCAGCTCCACTATTTAATATATTTACAGCTATAAGTAAGTGACAAATTAAAGTACTTCTAATCTATAATCTACCTAATATCGATAGTTGTTGATACGCGACTTTGTTTCTGATTACGAGCGTAAAGTTTCTAAGTCCAATATGTACCTCATGCGTCACTTTAGTTCACA-----ATCTACTTTTTTTGAATTATACTATCTTTTTAAACAGTTTGACATTTCGAGGTCTTTTAACGATGTGTGCATACATATTAATTACATTATACGATTGGCTCCGTAATTTCTAATTATCATGCTATTAAACGATTTGTCTCCATCACAATTTAAATTCAATTACGTAGGATATCGTAAACTGCTTTCCTTAGACGAAGTAACAAACTCGATTAACTAAACTCCAGTGTATGAATTAAAAAGCGTTATTGTCTTGGATATTAAAATAACTATTTTAATCGGTCTTGACAAAAGTTATCTATGAGTAAGAAATAATTATAAATAATCCAAAAAATACAGTTATCTAAACAAAAATCTTGAAGACAACGTATGTCGATCAAGTTCAGTCTCATAGAGTTAGAGATATTATTTAGATATATAGCATCTATATTGAAAGACATCGGAAATTGT-GGTTTTTAGATATTTTACTGTTGAATCTTATATAGTGTCTTCTTAGTAAGTTATTTTGACATTTTATCTTTTCCTTGTTTAATAATTTTGTTCTTAGGAATTTTTTAATTTTGAATAACTTAAATTGCAATCTGTTTAAGTCTTTAATTTAAAATATTTGAGCTAATGTGTAACTAA--TTTTATTTATTTGTTTAATTTATCACCATCTTAGACTTGAATTTTGTTATTTTGAAAGTTTATGTTTTCATATCAGCAATTAGAAAAAAATTATTTAATTGATACTTAGTAGTTGGATATTGTTACTATTGTTTTTAAAGGTAACAACCCAGAGTTATTATATGTGCTGGTAAATAACAATTTAATAGTTCTTACTCTTGCATATTTTTGGTAGTTAATTTTAAAATATTGTGTTATTTAATATTTTATCTAAATCGTTAGTAGTAGGATATATATTACTAAAGT-------TAGTTTTGTAATACTTTTAAGGGACTTTTTTTCTGCTTGTCTAGTTTGATGGTAACATTCCTGCAACTTTACTAAAGTGTAACAGATATACTATATACTGGTGTATGACACTGGTATTCAATAGTTATGTTTATAATTCTATATTATTTTATATTTAAAATCATTGATTTCCGTTTTAACATTTAAAGCATTTTTTAAATTATGTGTTTATTTAAGTCATAATCATCTTTAGTATTAACTTT-TTTTT----TTAGATATAGTAATTACTGCTATATATTAACAATTACAAATTGCAACAATTTCTAAAAATTTGTTAGTAAATTACAACTTTAGTGCTTTGTATAAACACTATAACGATTTGCACTTTTTTACAGTACAAAACTTATTGAGGCATGGAGCTATTACAAAAAAATTCTATAAAAATTTACTTAA---TCTTGCACTCAACTTAGCCTTTTTGTTTGTAGTAAGTTGTTTTTTATTCTACGTTTGAGAGACGAGCATGTGTGGATGATTTGTACGTTATTAATATGATATTATACCGATTATGACTGACTAAAAGATTTTATAAATT--------------AGTTTTTGTTTTGAAATCTAAACGTCATCTCTTAGTGATGCTTATACCAACTAATTACTTTCAGTTAAGACGGTTAGCTTTTTCGAGAGTATCAACTAGAGTACTATTAGTGGTTATCAACTCGGAAGTCCAAAATTTACTATTCCGGAAAATCTTATACGGGGGACGTATAGTTGCTGACCTTAAGATGTCTATTCTAAAATTAAATTACTAAAGAAACTTATTTTTTTAGGTATCTAGAACCTAGATCTTTGTACACAAAGAGTGGTGCTGACGCCTTTATTCGGGAACATAACTATAATTTATTAAAAACTCCATTGTCATAATCTACTGCCTACTAAACTTCTTCTATTCGGAGTTTAATTTTCCAGCAGGCGTAAACGTCTCAGGTCTAAGGGTTTTAAAAATTAATCTATTTAAAAAATATAGAAAGAAATTTAATGACAGCTACGTTTCACTTTTTTAGAGATTTCTCTATAATTTTTATCTCAAATCGCATTATTTTTA-----AGATAAGTTTGTAGTTATCATTCATAAAGATGCATATGATTTTAAAGCTTTTGACACCTAGTCGTTATTAGTAATACGCCTTAGGCATATTGTCTATTCTCTCGCATATGTACTGTTATAATATTATTAATTTTTTTCAAAATTTATTTATTACTAATTAATTTCATTTCAAATTCTAGTGGTGGGTGTAGATTTTACTGGATTAAATAACAATCCATTTCTGGAGTTTTACACTTAATCTGATCAGATTCGATATTACATTGGTGTTAATCATGTTGTTGTGTTGGTTATTTTAAGTTTATGAGCGTTGTCAACGTAGGTGATCTAATATTAAATTCTATACTGATTATTAACATTGTTAAGCTGACGTGTTTAAAAATAATTTATCGTCACTATTATATTATTTAAACAAATCCTAACCGTTACTTTAATTTACTGTATTTTGAGATTTAGATGTTCTTTTACTATTTCCTGTTAATTACGTAATGTTTTTTCAGTTTATCGTTAGGAATCTTATA--ATATGT----AAAA---------GATTAGAAATCTTTCAGATAAGCTATAGGTCTTGTTAAACAACAAATAGAAAAACAGAAATTACGTCTCAATTATAATGAAATCAAATTACAATTGACTCAACAATAATAATTAATTTCTCTTACTCTCGTTGGTGTATTTCTATTCAATCACTATCTATTAATTTAGTCTAAAATATAAAAT--ATTTATATTTTGTAAATTTGTGTGGTATAGTCTTACTCAAATGAATTTAGAAAAAAAGTTACATGTCATTATTTTCTACAATTAATAATGCGCTG--TCTTACACT--CGTTAATAATGCTAGATTCTTAACATTGCGCTTCAAAGTATGAAGCAAATGAGATTATTTCATGAAACTCGCTGGAGTAATAAGTCGACTGCCCCGAGTTTTACCTTGCCATTTCTAAAGTTACAGGAATGACATTAATGTTACTGTTATTGCAAAATATGAAGAATTAAGAATTTCAATGGAGTTATTTGAGCCTCGATTTAGTTCCTTCAAAAAATTACATTGTGAGGTTTTTCAAGGTTATTAGATATGTCCTTTAAATTATAATTAATTTTAAATGCACTTTACAAATGTAAAAGGAGCAAAGTTTATTTTGTCCATTGAAAGAAAGTAATTTACATCAGAACCATTAGGGAATGGGCCGTAAAACTTAAGTAAGTTTATACTTAACCCTTAGGAAATTGACACTAGAGATTGAGTGTTTTGAGATAATTTCTGATTTGATAAGAGTTTGAAATCATCTGAATTTAGAACACCGTTGAAAAAACGACTATAATTGCTAAAATTATGAGCAACTCTAATCTATGAATAAGGTTGAGAGAATTACAATGGTTAAAATTAGATATTAAAATAACTATTTTAATCGGTCTTGACAAAAGTTATCTATGAGTAAGAAATAATTATAAATAATCCAAAAAATACAGTTATCTAAACAAAAATCTTGAAGACAACGTATGTCGATCAAGTTCAGTCTCATAGAGTTAGAGATATTATTTAGCGTAGTACCTCTTGATTGACTTGTCCTATTTCAATCATTCATTTGGCTACTTAATATGATCCTAATAAGCAGCGGCAGAAATGTCTGATCAGCTCCACTATTTAATATATTTACAGCTATAAGTAAGTGACAAATTAAAGTACTTCTAATCTATAATCTACCTAATATCGATAGTTGTTGATACGCGACTTTGTTTCTGATTACGAGCGTAAAGTTTCTAAGTCCAATATGTACCTCATGCGTCACTTTAGTTCACA-----ATCTACTTTTTTTGAATTATACTATCTTTTTAAACAGTTTGACATTTCGAGGTCTTTTAACGATGTGTGCATACATATTAATTACATTATACGATTGGCTCCGTAATTTCTAATTATCATGCTATTAAACGATTTGTCTCCATCACAATTTAAATTCAATTACGTAGGATATCGTAAACTGCTTTCCTTAGACGAAGTAACAAACTCGATTAACTAAACTCCAGTGTATGAATTAAAAAGCGTTATTGTCTTGGAATACACGTCATAGAGAGCGTTCTCATAGCACTAGATCTCTTCTAATTAACGCCATGTCATACTAGTAACTATCGCGTAAATAAGCTATTTCTAGGCAAATCTGAATTTATGTCTACATTAGACTTCTCTCTGGTTGCGTTAAAAGCTGCTCGTGAGTTGTCAATAGTCGTATCGTGGGGGCGCAAGGTCTTGATTTACCTATGCACAGATCATGGTTTATTTTTGCCGCTTGAGTTTTTGGGGACACCGTGAGACACAGACGTTTCCTTTTAAA--ATAGGTCCAAAATGATTAATTTGTTCTCCGACGGTTTGATTTATTGGACCATCCTTGGGTGCAGTTGGAAGAGTGTGACTGGGACGTGTTCGAGTAGATTATTCAATTCTAAGTTCAGAATTTACATTCTCTTTGTGATCAGCTAAGTAAAAAAGTTGTTCTTAGAAAGAAACATTACCTATCAGCGACGATGGGGTTTGTGAACAATTGTTAACTTTTCTCAGAATTGTGTTTGGCTATGAGGGAAATTTTCTCGAGATAAATTACGATTTAATCCATTTTACTGATTGTGATAGTGCTCTGTACGCATATTTAT---TCGCGGACGACCTTAAAGATAAGGTACTAAACGGTGGTTGATCTTTTCCAGTAAACGTGACCCGTAGAGATAGTATTTTTAGTACTTAGCAAAGCGCCCGTTGATAAAAAGATTCCCACGACTATATAGCATGTACATCCTGCAATAGTACTAGTACTCCCATATAGTAAATTTGTTATAGATGCCATAATGAGCGGAGCTTTTT--TTACGACGTGTTTATACAGCTGCGTCGATGATCTTAGGCTTTTAAGCTAATTTATGTTGTGTCCAATGTGATTCTGCGATTTGCGTTCTGTCATTTCTGTCGTCCTTGCGCCCTAGATGTTACCTGGAAAATTACTTGAAGACCAGTTTTTCGAGAAGCCAAAAAATGCTGAAGGGGTCACTTATTCGATTGCGTCTCAGACCTACTGGTCGAATTATAGATTTTAATATACGTTATCCCCTTCAACTTTGAGCTCTTTTTGTAACCTCGCTCCAATTGCCTAAATTTGGATT--TAACGAGATCACATCTTAATTCAAGTCGCATCTTATACTACTTATTCGCACTTAATAAGAAACTTAATTTATTATGTATTAGGGCGGGTCTCTACGTGTCTATTGATAACAGGAAGTTTAGACTGAGGGTACTAATTTTATCAAGTACAATGAGCTTGAGCATATGATATTTA-CAGGAATCCAATACTTTTTGTAATAAGATTGAAGTTAAGTGATGTGTGTATTTTGCAAGTTA--TTGGAGAGATGAGATTGGCCTACTCTTTTTATCTTATTCTTTACTTGAGAACAGCATGGTAACGTGGAATGTGTTATGGTTCGAGTCTATTGAAAATTAAAAGTTTCCCCGAGCTGCTTGCAAATTGGAT---GTCTCCTCGTCAATCCTACTTGATGATATTATAGCTAGAAAAACGCTTGTTTAAACGCGCTTGTTTAAAACGTGCCCAGAAAGTTATAGTGTTTTTAAGTCTTTAGTAAGAATCAACATCTTAGTAGTTGCTACTAAAAGATTTTTGACTTAACGTGTTTTTCATTAACTGCCACACCTGTTAGATTAATAACTGCACAGACCTTTCTAATGCGCGTCGTGTT-----------------TTTTTCTTCTC------TTGGGGTATGGTGATGTGGGAACATTCCTACAAAAAGTTCAAGTACTTTATGTGGTCACCTAAGCTCCGTTAATCTATTTTTTGTTTCAAATCTAATGTAATACTGAAGTTTAAAAGCTCTTATTGATCGAGAGCTTTTTACGCACGTCTAATTAATCTGCAATTTAGGAATACTTATATTTTAATGTGACGAAGTTTTGCTCTGAAGTTAATATATTCCATTATCTGGGAATCAGTTTGCAGCCATAGCGGAAGATTCTGTTTCAGCTACTGTACACTAATGCTTTACTGTTTTATTC-AAAAACCGGACAGAAATCTGTTTTAGAGTTGCAAGTCATGGATATTTCTTGATCTAACAGGTAAAGAAAACCCGAGAGGTACTCATGTTAAGCTGCTATTTCAGCTAGATCTGTGATGCGGCTTTAGTGTAGTTGGCGGTACGGCGAATATCAAACTTAACACTGCTGTATTCACATGCTCTGTATAACTATAGGAGGTTTCAACTTATATACGTCGTGAAGCCAGGTTCGAGTACTTAATTATCTTTTACGTTGTAATGCATCAGAGTAGAGAGGAAAGTCGTAGATACGAGTACATAATACATTGAGTATATTTTCAGAATGAAAGTGCACCTTCGAATGTTTACGAGTAAGATTGATAGTCATGCTGTAGTTTTATTAGAATA
>Castanopsis echinocarpa codon 3
--GTATAGACACACAGTCCTCGACCTACTTCTAGTCTGGCTCAGCATTATTTTCTTTTGGTTTTTTATTTATATCATTTTTTCTTTTTATATGCTCAAGATTCTTAGACTCTTTGATTACCATTATTTGTTGGATTCTGTGCTGTTTATATATTTATCTCGATCTTAACTTCTGTAATTTTCCCGTACGTGCCCTGCATCGATATTACCTCACTTGTTCGATTTGCGACAATATTCATCACTAGAATTTCATTTTTTCAGTCATTTCCTTTTATCCAGTGTAATCGCCTATCCTGTCCATTCTCCATATTTATTATTCGTTTTTTTCTTGATGTATTTTTCTACATTCATATATAAG--GATAATAACTATGATCCACATCTGATTTATTTTTTATA-CGGGATATTTTATTAGTAACATTAGTAGTTGATTTTTTAATATGGCCGTGTTATAAAATACTGATATTAAAATTAAGAACAATCTAACTTAATCTAGAGCATATTGGTAAACCTCTGAAGTACTTCGGATTTTGTAGGCTTTGTTTTCTTTTATATTCTTAATTGACTACATTTTATACACCCTTCTCATTTAAAATTACTTAACTATAAAATTCACTTTTTGCCACTCGTTCGTTTATAAAATGTCACATTAGTAGATCTCTAGATTTTAGTCGATCT--ACAACGTCCTTGTC--TATTAATTAGGGTAGAATATAAGTTCTACTAATATTTGTAAGTAGATTCAAGTATTGGTGCTAGTTGTCTATGTACATTTTTCCACAAAGTGTAAATATGTTTTATGCTACATTACTTAAAGTGACCAACTCGAGGTTTGCCAATCTTGAGATCGATGTGTTTCCTTGCTCAA---GTTCT---TGCTTTTTTTTTATTTCCAAGCGTTTTGTACATTGAAATGCTTCATTTGATTATTAAGTTTAATTCAAGACTTTCTCCACATTTAAGTTATAGAGACTAGTATTTTTGATTGATTAAAGTATCTCATAACCCTCTTTTTTAAGGTAAAATAGTAACTTGTGAATTCTTAAGTCTGGCAAATTAAAAAATTGACACGTTATTTATCAGATTTTATATATTATGATAAGTTTTTGATCATGCTAAATTTCTGGCTAATTGAAATTGTGGCTAAAACATGTATAAGATAATCTCTTTAGATTGTGAGTTAAAGAAGACGTGACAGGTTGTAAACCTTTAAATGTATTGCTAACTACTTTTTCAAAGTTCAGTTAAAAGGTCATTAATTTTGTAATGAACTAATGTATAATGTTAAATGCAGATTATTTTTTACATATCATCACCTACTTACATCTCGGTCCCAAATCTATACGAAACCAAAAAGAACAAAACTAACGTTCTATTGTAGAATAAACGGCAATAACTCGGAAGAGTTTTAGTTTTTAAATAGAGATCTGAGTTAAGTAGGCAACATTCGACTGAAACTGACTTAAAGACTATGAGAAGATACTTCTCGTAGACCGTCGTTCTTAAATAATATAGCCAGTTTAGAG-----ATTAATTAAGGCGGTTATAAAACGACTAGGAACGATAGAGAGAGTGTGGTACTTAAAAGGCGTTATTATGAACATCATACTTTAAAAGTTACAAGTCAACAAATAATGTTTGCCGATATCCTTTTCGTGGGAAACTGGTAGTTCTCTTTTGGCCGTTTTATGTTATTTGCATAAGCGAGCGGGAAAATTAGTTGTTGATAATTAGTAGAATATGTCTTAG----------AATTCCAAACACTACTGACCATCTGAAATTACTCAATTTTGTATTCAATACTATTTTAACTTTCTGTCCATTTACTATGCATGTCAACTAGTCTTATGTATTTTGTGGTTTATGACAGATTGAACGTATTATTTTTATACGAAATCTGTTTAAAATTTTACTAATACTACTTTAATCAACAATTTATCATAATTAAATTTTTTAATAGTTACCGATAATACTTATTTTATATGTTACACGGTTTAGAAATGCCTGAAGGAAATTTTTTTTAGTTAGATTCTAGTGTTTTATTTATCTTAAATTTATTTAATGAGACATTTCATAACTAAAGTAAGCTTTTTTAAGACTGAGTGTTGAGATTGCGCGAGAAGGGACTTTGAATATGGGAAATCGAATGCGCATGTAACTTAACTTGAAATGTTAATGTGATAGTTACTATTCATCTTTGCAATTCGATACAATTCAAATATTGTTTTTAATTAGGATGAAGCTGCTCTAGATATCTAATTCAAATCCAGATAACTGTAAGCCGCGACTTACTAAATTTTAAATTGAGACATGAAATGTGAACTTTATACAAAAAAACTGAGTTATATGAAAGTTTTGGTTTTTAATGGTTGATAATATAACAAATGAGAGGTAAAAGCTACTACTATAAGTAAATATTCCACAAATATTTAAAATTATTACATGATTACTTATAATTTTCATTTGTTATGGAGAGTTAAAATTTAAATTATGCGACTCTATATTGTATCTATACTAAAAATTACTTTTTTATGCCAATTCATTTTGCGCAGAATATTCGTATTGACCTAAAAACTTCCAACAGTTAATAACTCTAATACTATATTCATATTGTCTTATTACGTATTGTATTACGCTTGAATTTACACTATAAAAATTTGTCGACTGTTTAGGTAATTTTCAGAAGCGTCTACTAGATACCTATCAAAATTAGAAAATACCTTACTTGTAGTATATCTTTTTTAAATTTTGAATTTAAAAACTTATCTTAAAAATGTTTTAATTAGT---TTTAATTTTCCATTTAGAGAAATACCTAAAGTAAAAAGAGTTCTTGTAACATTTTTAATTTTTTTTTACAAGTACTGATGTAGGTCCCAGGTGTGTAACAAGGAACAGAATATTCTCGAATTGAATTCAGAGCTTCTAATAACTATAACAGCAGCAGGAAAAGTATACTTATCTTTAGGTGACACTTCGCGTAGAAATTGAAAAAGATGCTCAGCATCGAGTTTGTACACATGAGCTATAAATCCGTGGCAGTTGATATCTTCTTCTCAATGATTAATTAATGTTAGGTGAACAATTTCAGCCTTTTAATATTGTATCGACTAG-ACTTGTCAAGATGATAAGCTTGGACCCTCTATTTTTCGAGTAAATCATAA--TTTGGGGGTGACATTATGAATTTTAGTACCTAATCTTAAAAAAGAATTATATGTCGATAAAAACTATGTTT-ATCTAATTTGCGATATAATCT--CAGTTAGTATTAGTATTGTTTTTTCTGCTCCTGTACTGTGTTC----TTTTTAAGTAATCTGGTTTATATACACAGCAAGTATATTATCTAAAAATATTGCTGAACTTCTTAACTCAATAATATATAAGATGTAGATTAAGAAGAAGTGTTAAGGCAAGATGTGCGTAAATTATTGACGTTTGATAGAGTCTGTTGCAATTATGGGGTTTATAATTGTAAAAAGGTAAGAGTTTTACAAGTAGGGGAAAGCTGAAGCTCATCAGAAGAATATTATTACAATTAATTATAAACTCGTTCTGGATGAGCTTAGGGACCTGACCAAGATAGATCCTTGACACTAACGAAGATTGCCCAAATTTCTAGTACTAGAAATA-------GGTTCAGCTGTATAACATAATTTAAATTGCTACATTGGATAGGAAGTTTTCACTATAATAGTTAATTGGAATGTCTTATTAACGTAAACTTTTAACACACGTTGAAACAGCTCAGACAACTGGTGGTTTTTCGTTATATTAAAAAGACCTGCATTTTTGCATAATTCAAAATACATACACGACCCATCTTCACCTATATAAGTTAATTAAAAACTGTGATTATTGGAAGAAAGAAGCATTGGATAGTAAAGTTGTACCAATGTTTAATAAAAGGTATAAATTTCGGAGCTGACGTAAGCGTTTATTAATTTGCTTTCTAAAATAGAGGAAAGTGGAGAAATGTATTTTACCAAAGGCTTTGTCGGTGTATACAGAATTGTGTCAGGTTGTTTCTCGTCCTAATACAGCCAAAAATCGATATTTATAATTTGCGATTGTATGAAGATAGAATGATGGGCCAGGTAATTGTAACAGACCCTAGAGCTTTATAATTGACTATTTGTAGGTTATATGGTAGGTTATGTTTGTAGTATTGTATCAACATGTTGCTAAGCGTCATTTATGTTATTCATTATAAGTCTCTGTGAAAACTTTTCTTATATTTGAACTATTTAGCGGAACACTTTAAATTCATCTATGTTTTGTTGCCAAAATAAAATTTACTACTTTTTTTTAACAATCAGGCGCC-----ATTCAGTGTATGAGTAATGTTAAATAGTTGCTTGCAAAATTGTAAGATATAATATAATGAATAGGAGGAAAATTATAGCATTTAATACGAATGACTATGAAAATTTACTTAGTCGATTAATAACATGCTAAGACCTCTCGAAGCTCATGTTACCAAATGGGAAAAGTTAGAGAGTTGTGAAAATTATAAATGTGCAAATAGTTCCTATTGTCGTTGGAAATGAAATCTGGTTAATTTACATGATTACATGAAAGACTAAATAAAGTTCATGCGAGTTTATGCTATGAGATAGATGTTGTAGATAGTATCTGTTGATATTGTAGTCAATACAGTGTTAATGTAATACAATGTAGAATTGTAACATAAACTTATTCAACCATATGTATTAAGAATTGAAGTTGCTAAGATATTTTGAATCTTTCTGCTCATCGTAACTTACTACAATTGATTTGGCAACATTACTGAAAAGGGTTAAATACACTTAAAATTGGGTATTAAGGTTGTACTAACGCTAGAGATTATTTCCATTTTATCCTTTCATTTGTATAGTTTGATGATATCGCAGTTTATGGACAGTATAGTCTATACGAGCTTCTTCGATAGC---GGTGGTTACTAATGTATTCATTTGTAAGGTGATACCAGAATAGTTTTGTCCATTGAACAAATTGAGGTCTTATGACTCGTAATATTTTTTCAGATATGTTGACCCTAACTTAAGTCACCATATACATATGGGGTGCAGCTTAATAAGTGGAAAGGTCGGCAAAACATCTGACTAAATTAAACATTGTATTTGGGCGAGATCTTTAAATTATTAGATAAAATTACTAGTATGTCTCATGTAATGGTGATAACTTGCCCAAAATAAGTAGGATATGCGAGGTGATATTAAATTTGATAAGTGAAAGTTAATACTGAAATAGATCCGTGAACAAGTAAGGTTTGGTTAAAGTTCGAATTATTTAATATCCATTATTAAACTAAGTGAAAGGAAAGGTGTAAGTTTTTTAAGGTTTATTTTATCAAATTTACTAAAATATGTGAATTAACTAAAATGTGATTTCTATGGCCGGTGGATA---GTAATCTGTTAGACTATTTACAAGTATACGGAATTCATTTTAGCTATGTTTATAACAAGCTATTAGTACTGATCACATTATTTGTCGAGGCTCTTATGCTAGCTTTTTCGAATGTATACTATAGTATAGGTCTGACCCCACGATTTTTTTAACTGGAAGTAAAAATTTTGTAACTGGTTTTCCCTCAAATCGATATATTATTAGATTTACACTTATTTTTTACGTTGATGTTGCTGCTTTCATATACCCTCAGTTTGAGCATTGGGTCTAGCTCTACTTTTTCAATTATATTTCATACTTTCATAGAATTAGCCTCCTGCACTGTTTCTATGATCTGATAAATTAGGTTTAACCGTGCACCTCCTTGACTAGATTATGGCCCATTTATACTTTGGGTATGTTACTACTGGTACTACTTAGGACGTAGGCGCCCGACATCGGGCCCGAGCTTATACACTTCAACATCTGGCGTCATCTACTAAGATTACTCAACACGCAAGCATAGTTCAAAGCGTAAAATATCCATTATGGATTTGATATCTACTGTAATCATCTAAGCTCTTTCATGACGTTAGTTACCTTAGATATAGTATGTTCATGATATTTTAACATTTTACATTCGCAAGATAAATCCGCTCACCATTTAAACTTAAGAGTTTGCTGATATAGTAGGTCTTATTACGTCACATTAGGCTGTAGTGGTCGTTTATTATTTTTTTTCTTGCTTCTTTTGTCGCTAAATTATAATTTGTACACTGTCGGCCAATCTATATAGTTGTAACTTGAATGTTGTGTTCGAACAGTCTGGCGTGGAACAATGAAATCGATGTTTTATTATCGTTATCGCTACTTCTTATGATCTTTTAACCACATTAGTAAGTTATAAATAAATTCTTATTTCGTTTCAGAAATATGGAGGGAAGAAATTGTTACCAAAATATAGGTGAGATCAGAACAGTTTATATTTATTTACAAGATCTACTGACACATTAGTTATGGTAAAGATGAGAAATAGTCACATGCCTTCTTGTTTTCACCCATTTTTGGATTTGTTTTTTTGAAAATTGGTCATGTTATGAATTGAGAGCTATAGTTTTATGTTTTTAGTGATTTGGTTTAAATCTTTTTTAGGTACGAGTTATTTTAGTTAATTTCATAAATGACAAGAGAGCTGGTATCATTCTTTGAAACAATCGTGAATACTCTTTACGGACTAGTTCAGAGGTCAAACATTATGGTTTTACCTGTTTATTCCACAATCTACTCGATTGAGGTAGGTTTTTTTATTATTTCTCTTGTAGCCTTGCTAATTAAATTTAGGAAGTATATTTCACTTGTTTAACTTACTAGTTTCGATATGCTATTTGCAAACTTTACGATGTCACTAACCGAATTTTATATTTATCTGAATGTTAGAAGGCTGATCACTATGCCTTGACTTGATTTTTTCGTTTTTCGAACGCACATCAGAATTTTATATGCTATATAACCAGCCGTACAGGCTGATTTTGTTTAATAAAGTACCGTTTTTTATATATAGCAAATTATATTCGAGATAGTTTTTTTCTTGAACTTTTTGTGTATTGATTGGATCTAGTTTTGTGGCCAAGGTCTAGTTATCTTGGAGAATTAGACTAATCCATCTTTGTTAATGGGGCATATTTGTTATGCATCGTATGAAGTATAAGTTACATGTTATAGATAAATTCTGAAAGTAACTTTATTACTCGTCGTCTAGCATTAGTTTGGAAAAATGATGTCAATTCGAGCACCTCAAAATAGTTTCTGCGCATTTTCTCCCTTTTGGGCCAAATTCTCCACCCCTTGGTCGTCCTTTTCTTAAGATTTTCTATTCGGTGGAGCAAAGTTTACCTCAAAAACCTTTGTGAATAATTAGACTTCATTAGCTATAGTTTTGCTCCATTAAGTGCATAATGGTCTAAGAAATGTTTGGGTAATATAGTCATATTAGTTAGCATTTATCGTGTTGTATTCTTTGAACATCCGTGAATGCTTTTTAAATAATATCGACTTACTTATTATTCGAGTCGTGCCGCTTTTAATTAGTTATATAGGATACATGCAAGAGTTAATTCACGAATACCTATCTGTGGCTTATAGTCCTCATAGCATCGGTTATCATTTTGTAGTTGAACTTATTACCCAATTATGTTTACAACCCGATATACTCTTTGTTTTTCGCTAGTCATGTATGTAAAACCTTAGAACCTTAATTAGCCTAAACCTGTGGTTTAGAGCAGTTGATTAAACGTTAATCTTATGTTGGAGACGATTATTTCGTGAGTAATCTTTCTTTATAAGGACAACTGTTCTATACGGCTATGAAACTCTGAGGATTGTTATTAGAATTCGAACTGGTCTTTTGGCCTCAGAGACGATGTTTCAATATCCTCATTTTAGTTTAGTACCATTTGAATTACCTGTTTAAATTTTTGTACGCTCAATTAAATTCTGCATCAAGACCAAATTAAAAGTATGATATTTTGCTATACTCAAAATGATAAAAGACCTCATTGATACAATTGATAGTTTATGAAATTCTTATTACTCACTCTAGCAATGATGATTTGGAAACGCAAATTTTGCGCTTCGAAGCTAGATTATGGTGCTACTGTGAATAGTTCGTTTGAGTGGGCAGTCAGGGTCAGTTCAAAATGGTAGAATTAGTACACTTACAATCTAATATTTTAAAAAAGTTTTTTAAAAATACTTTCAACAGAGTGTAAAATAGTGTCCTTAGTGCGTTCACCAATCTATTATTTTAATAATTCCACATTTAGGTAAATATGTATTTTACTTTGAAAATGTTCACATAAACTAAATTAGCTGAATAGATAATTTTGTAGATTGTTGACATGATTATGCCCCAAAGTAAAGTGTGTCTTCTATATTCTTATCATCTTAAGCAGATTGTTTGAAT-TTATAAAGATAAATCAGGTTATGTTCGTGATGTTAAGATTTGGACTTTTTATGATCAGCATGAAGCATGTTTCGTTTAAGTT-------------------------------------TA-------------------------GTCTGTCATTAACCAATATTATAATTTATGAAGCTGGGTATTCTTTCTATTAAACAACCTCTTGGAAAGTTAGACATATGTAAAGAGTTTAGAATAAGTAAATTTTGAATATAGTGCTCTTTTTTGGCTGATTATCTGATTATAGGATATTAAATTAAATAACTATATGTAGGTGTTTCCCGTTTAATTTTATTTAAACTAAATAGTGGCTTAATCACCGTAATCCAAGTGGTATCATTTCGATAAAATTTTTGATGTGATACGTCAGAGATTTTAGAAAAGTTTGCATATGTTGTTATTTTTTTAGTTTTAGAGTTTAGTATATAATCTCGTCATTTATTAGAAAAGAGTGGCATTTAGCGTATTGTAATAACTATTTTAATCAACTCGTTCGTATATTGAACTTCAGAGGTGGCTCTAATTTGCTTAATTGAGTTCTTAAATGATTAAGATCGTATACGAAATGATATCAATGAAGGTTTGTGAGAATTTTTTTGTCGTAAACGATATACCTGAGTATCCCGAGTTTCCTGATGTATTCTAATTGTTAAAAAAATTATATATGTTATTAGAAGAGTCGATTACTGCCAGTAAATCCGTAGCTCTATTATTCAATTTTATGTTTAGATAAATTTAAATAAATTACTTCTAAAAAACGATAGTAAACTGAGCCCTCATTGTACATCAATATTTAATTTCGAGAATAATTAATTAAGAATAATTGGTAGTATTGATTATCACGAATCATTTAACATATCCTCCTCTAAACAACCAGTAGTCTGTTACCTTCAGTTAAAATTTCAAACATTTAATTGTGTTGCTTTTCGATATATTTCAAAAAATCATCTAACTTATATATGCATGCTTAATTATGAATAATAGGCAATGCTATCTAGCAACAGTCACAAAAAATGTCAAATTCAAAATGGCGAATTTAAACTAGTAGCTCAAATTTTAGTTTGATCCTATTGGTACAAGGCAGGAAGTTGGATGAAAAGTAATTACATTTATTAGTTTTTCTACATTTCGACCAATTATATGCGAAGCGATTATCTGAGATGGTCGTCTTTTCAAACCCCGGTTAAACATTTTATCCACCTAATTTTCGTTCTGTTATACGCGCTATGGTGACTTTTTATCATGTTCCATGGTAACGTCCCAAATTTATAGAACTGTCTAATTATCCTGTTTCATTGCTTCAATGTGACTCATTCAATTAGGTAATACGGTCGTTTATACAAGCAGTATCAAGATTCAGTCCACGGCTATTCGTTTCATTTATTCCTTAGTATTTAGGTTTACTTAATAAATGTTATTTTCTCAATATAGAAACTACTTTAATTTTTAATACCTTTCTATGCTAATTGCGTAGTTCTGTGTTGCACTATTCAAATCAATGGCTGATATTCATTAATAAATAATTTGATTTTTGTTATTTGTTAGTCGATTTTAAGAGCATATAAGTTGAGTTTAGTTATATGAACTGAAGGCCGGGCAAGGAACGTGATAAGCCTTTTATCTATACGTATTATACTTTGCTTCTTTCTTTTTACCTACTTTCATTTTTATGTTTGCTTCATTTTATATTGTCTTTTTATAAACTTTTTGTTTTATTATTTTTCCTTTCATTTATTGTACTTCTTCCTTTTATTTTTCTATTTCTCTCTCTTTCTTTACATTTACGTATAAGTGTTTGATAA--AGATTTTATTTAATGTAGTACATTTAATTGATGAAAGTTCACTATTGAGTTATAAATGTTATTGTTGTATGCTGTCTATGGAGATCATTTTTTAAAAAATGTTAACATAACTTCAATGTGTTGTGGTTGCCATCGGCTTGCATTCTGTGTTTAGTTCAAACGAAATGCGGAGTAATTTATTTAAGAGACTAACTATTTTTGGACTTTGGCTCTTCACTCCTATGTAAATAAAGTGAATGCAAGTATACTGCACCACAATTTAACTGTGATGCCTCTTGTATACGGCTT------------------AA----------AATAGATACTTTGTCGCAAGGATGGTTATTTTAACGTTGGTGAAATAGAATAAGTAAATTCCGCTCTTATAAGTAATATCTTTTATGATATGTGACTTTAGGCGGTCCATGTCTTCTTGGCATGGTATTTTTGCTAAAAAGTTTTGATTAATTCCCCACTGACCGCCAAAGAGTTTTTTCTTGACACTCTTTGTTTTGTGTAAATGAATTAGTTCGTAATAATAGAAGAACTCTATTATAATGCGGCTCATTATGATGTTTGGTTGACATTGTTTAAGTTAAACAAAGACACGCAGAGACGAATAAGTTCACCCAGCAGCGGCTATTCTGTGCCGATGCTCTTATTTTGATTAATTTTCTGTAATATCACCACACTCTTAATTATAACTGCCTGAAGTATCCATTATTTTTATACTTTTCTGCTATATAATGTCTTATTATCATAGTTTAGTCAGATATCTTTGAGAGTTACTCAGCGATAATGACTATCTCTTAGGTTATACAGCCTTATCTCTATTACGTTGTAGGATTTTATAGTTATTTTGAAAATTTTTAGGTGTGGTTTTATAGTAACCCTTTGCGTAAGACTGTTGCCCGTAATTTGATTTTTGATCACCTTTTCGCCTTGATTCCAATCACACGCGAGTGTTCCTCGTCTTTTTTAAGTAACACAAAAAAACAACAGTAGTGTAGGTTCCTATATTTAAAACCATTAAAGTTTTATATTGGTGAAATATAATCACTGTCGACTTAAAATGTTAGAGTGGTAGCAGTCGGCTTTAGTTTGAACTAGTTTGTTACTTCTTTATCAGTACGGGAAACGCAATTAGTTCTCCGGAACTTATTTATCTTCCTAGCATACTCTTAGAGGTTCAATATCTTTGGAAAAGGCAAAAGTACAAATTTTTTTCTTACGCTTCTTATCTCTGTGACCCGTATCTATACTTACGTTAGTAAATAAATCTTTTGAACTATTATTGGTTATTTCTTAAGTATACATATCGGCGAATTAGATAAATCCGGGAATTAGCGTAATAGAGCTTATGTGGACCTTACGGCGGATTAAATTGATCTTTTATTTTGAAGGTTTCATTTAGTACTGTTAGAGAACTCTTCATATTGGAGAGGTACGACTTACGATTTGTGCGTGGGTATTTACGTATTATTTAAAGAATAGGTAACAAAAAATTTTCGATTTATGACTTTTGAATAATGGTTATGTTACAGGTGTTTCGTATCTGCAGGTAGCATAAATATGATAAATTATAACTAGTTAATTATTTAGAAATGTGTTGTATGAGATTCTGGCTGATAATAGTAACTTTTTCACTGCGGAGTTTTAATGAATAATATTTTGTCTGTAAAGATTAATTAGGAGACATTGACCCTGACTGAAAATTGGT------------TCCCAAACTCATATCAACACTATACTTTATTTCTTAAATTACAAAGAGTGTACTGATCTTAACATTCAAGTTAAGTTTGG------GGTTTTAAATTATTAGATAGGTCA-CATTAAAATTACAGTTCTCGTATTTTGAT--CTAGTTC------ATGTGTACTCGGGAACAATTTTTGATAAATAGAACGAGCTAAATTTGCAAATCATAACTTTGGAGCTATTTTTTGACAAATCGAGAAGGGGCACTAGTTAAAACATAGTACACGAATTTGAAAACATTATTTTAGAAAGTGTGTTTTCCAGT-TGTTGTTTTAGT------ATATTTGCTGGTACAAGT-TTCTCCTTTAGGAGTGTTACCGT----TAAACTAGCTGTCAATTAGTGTTGTCATGCGATTGTTCACTGATTGTGGCGTAAATT----TATAAATTATATGTTATTATTAGGTTTGTCATTAGGGTTTAAGGCTTTAACAGAATATAGGTGATTTTTTGAAACTTTTAAGAGCAACCACTTTCTGCATACAAACGATTACCTCCTCTTCTTCTTTTTATGGTTAACCGTAA---TTTTTTAGTGACCGAAATAATCTGACATATAAGTGTATTAAGTTTTCCTTTGAGGAACCAGCAGCCGTAATTGGAACTCTATGAGTATTATTGCTTTAATGTTGACACTTTACTTGTAGAGGGTTCAAATATGGCTTCAGTACTTTTTTTGAATTACTAGCATTAATTTTGACTTTTTCTAGTGTTTCTTATTGCCCTATTGTCTA--CGCATTTCTTCATGTTAAATAACAATGTGTAAAAACA---GAAGTTACCACGTGAAATCCCTTGAAT---ATATAGGAAGAAACATCCTATT-------------ATATTTGCCATTT-------------------------TGACTAAA------ATACGACACG--------------GTAACTGTTTATTAAACTAGTAGAAGTGATTAATATGATTTGGTT----AGTATGACATTTGGTTTTCTAGTATAGTGG-------------TAATTGCAATTGTGGTATTATTATCTCTGCATT----------TACATATTTTAAAAT-----GACTGTTCTCAGTTGTTT-CTATAGTATCTTGACAATTAGCATGGGAGGCGCATTGTCCTCTAATTAGTGTATATATAGCATTCGTTTCACGCATTTGACATAACAGA-------------TTTAAAGTG--AGAGCATTTAAACCGTTTTTACTTAATATTCATGAGCCAGATGACCTTTAGGCTCCGAGCTTTATCAAAAATCGC----------TTAAATGGTATGTTTTTAACAGCTTTATTTAAATAATT-------ATCACAGTAAA--AGTTACGTATATTAAAGCAGTCTCATAATTAGCTGA-GGTTAGTAACGTAAAATTG---GTTTACATATTTAAAAACTGTTCAACTGGTTAAAATTTACATATT-----TAGTAGAAAAGTG--AGGGGTTAAAATTTTCTTATCTGTATGATACTAACTGGAATGCAAAAAATCACAATGAAATATTCAATTAAAATATAGTGAATAGATTGTATTTGCTTCGTCATGTTATCCA------------------ATTGATTTTAGTATCAGAATTGTTAAACAGTCATTAAAATCTACGTTTCCT-----------ACGTTATACTTTTTTATGTAAAGATTCAAGATATATTAAAT----TACATTGTG----ATTCTATGAAAAATAATTA--------AATTACTTTTTTAG--TAATATAAAAAGACTTACAAAGCTATTTCCAGCTATCCACTATCTACC----TGAGATTCAACAATAGCTCAAAGTCAA--------GAACACACTATGTGTTTATGTATAAAAGTTTTAATCCTCTGTTATAACGATTGCCCTTTACGTAAAGACTGAACAAATTTGGAGTATGAACACGAACCTCAATAAAGTTTATTAAATCAGTACTGATTCTGCTAAGTGAGAAGCCTTATTAATAGCTAGAATAATTCCGATAAAAAAGTACTTTTAATTACTTCGTAAAGTAAATTCCCACTTAAGAAATTTATGGATGACCATTGTACAGT--AGTGATATATTAT--AAGCTACTAACTTTTAATTATATGGGTATTTCTGTAGGCAGCAAAACCAATGTTAGAGTATACCATAGTCCGCAAAGTTACAATTTAATTTTTCTTTTACGAA-----------------AATATAAACAGC-------ATATATTTAACATCCTGAAATTCTTGTTTTAAATCAATATTTGCAGAGAGATCTAATAAATA-----------------AAAGAAATTATTTTCTTATTTGATACGGCGTAAAAAGGAAGAACACCCAAAGATATACATT------------------------AAACGAGTGTCTAATCATGATCTAGTAATTAGTAAAATACAGTTAA--GACAGTAAGACGTGAAGAAAATATTCATTACATTTTTGTA------------AAATTCAGAAATAACAGGCGTTAAATTAACTTTGATACAGTAAACTGTGCACTGACAAAAAATATGTAACAAGGATAAAATTTACAACCTTTAATACTTACTTTCCATACAAAGTGTATAAAGA--------GTTAATAAATAAATAAATAATCCAAGTGTCAGCAGTATTAACTATATTTTCTATATCTGAACCATGATACGACAGACAAAAAATT---TAGTTAAAAATGTCAAGAAAAAACGCAATCT---ACAGTCTTTTATTAAATTTTTAATTGGCTAGGACA--TTATCAACAATTTATTTAGGATACATTCGCACTACACTAGACTAATTGCTAGTTTTATTTCAACTCAGTAGATTGTACTAATTAGTAACATTACACAACCTTATACTTCACTGTTGAATTATCAGTATATCTTTTAATTAAGATCATG-GTGTTAAAATTACTGCACGCATCAACATAGTAAATAAATTAGAGTAAGGAGCAAAA------TTGGCTGACACCAAACAAGTTTGGCGATGTACATATGATGTTAAAAATGCTACTCTGTTAGGCATTAAACACTGTTTATAAATAAGTATTTTGTTTCTTAGGTACATAATACATTGAGTATATTTTCAGAATGAAAGTGCACCTTCGAATGTTTACGAGTAAGATTGATAGTCATGCTGTAGTTTTATTAGAATAGAATACACGTCATAGAGAGCGTTCTCATAGCA------CTAGATCTCTTCTAATTAACGCCATGTCATACTAGTAACTATCGCGTAAATAAGCTATTTCTAGGCAAATCTGAATTTATGTCTACATTAGACTTCTCTCTGGTTGCGTTAAAAGCTGCT---CGTGAGTTGTCAATAGTCGTATCGTGGGGGCGCAAGGTCTTGATTTACCTATGCACAGATCATGGTTTATTTTTGCCGCTTGAGTTTTTGGGGACA--GTGAGACACAGACGTT-----TCCTTTTAAA--ATAGGTCCAAAATG----ATTAATTTGTTCTCCGACGGTTTGATTTATTGGACCATCCT-TGGGTGCAGTTGGAAGAGTGTGACTGGGACGTGTTCGAGTAG-ATTATTCAATTCTAAGTTCAG--AATTTACATTCTCTTTGTGATCAGCTAAGTAAAAAAGTTGTTCTTAGAAAGAAACATTACCTATCAGCGACGATGGGGTTTGTGAACAATTGTTAACTTTTCTCAGAATTGTGTTTGGCTATGAGGGAAATTTTCTCGAGA-----TAAATTACGATTTAATCCATTTTACTGATTGTGGTAGTGCTCTGTACGCATATTTAT---TCGCGGACGACCTTAAAGATAAGGTACTAAACGGTGGTTGATCTTTTCCAGTAAACGTGACCCGTAGAGATAG-TATTTTTAGTACTTAGCAAAGCGCCCGTTGATAAAAAGATTCCCACGAC--TATAGCATG-TACATCCTGCAATAGTACTAGTACTCCCATATAGTAAACTTGTTATAGATGCCATAATGAGCGGAGCTTTTT--TTACGACGTGTTTATACAGCTGCGTCGATGATCT------TAGGCTTTTAAG-----CTAATTTATGTTGTGTCCAATGTGATTCTGCGATTTGCGTTCTGTCATTTCTGTCGTCCTTG-CGCCCTAGATGTTACCTGGAAAATTACTTGAAGACCAGTTTTTCGAGACGCCAAAAAATGCTGAAGGGGTCACTTATTCGATTGCG----TCTCAGACCTACTGGTCGAATTATAGATTTTAA-TATACGTTATCCCCTTCAACTTTGAGCTCTTTTTGTAACCTCGCTCCAATTGCCTAAATTTGGATT--TAACGAGATCACATCTTAATTCAAGTCGCATCTTATACTACTTATTCGCACTTAATAAGAAACTTAATTTATTATGTATTAGGGCGGGTCTCTACGTGTCTA----TTGATAACAGGAAGTTTAGACTGAGGGTACTAATTTTATCAAGTACAATGAGCTTGAGCATATGATATTTA-CAGGAATCCAATACTTTTTGTAATAAGATTGAAGTTAAGTGATGTGTGTATTTTGCAAGTTA--TTGAAGAGATGAGATTGGCCTACTCTTTTTATCTTATTCTTTACTTGAGAACAGCATGGTAACGTGGAATGTGTTATGGTTCGAGTCTATTGAAAATTAAAAGTTTCCCCGAGCTGCTTGCAAATTGGAT---GTCTCCTCGTCAATCCTACTTGATGATATTATAGCTAGAAAAACGCTTGTTTAAACGCGCTTGTTTAAAACGTGCCCAGAAAGTTATAGTGTTTTTAAGTCTTTAGTAAGAATCAACATCTTAGTAGTTGCTACTAAAAGATTTTTGACTTAACGTGTTTTTCATTAACTGCCACACCTGTTAGATTAATAACTGCACAGACCTTTCTAATGCGCGTCGTGTT-----------------TTTTTCTTCTC------TTGGGGTATGGTGATGTGGGAACATTCCTACAAAAAGTTCAAGTACTTTATGTGGTCACCTAAGCTCCGTTAATCTATTTTTTGTTTCAAATCTAATGTAATACTGAAGTTTAAAAGCTCTTATTGATCGAGAGCTTTTTACGCACGTCTAATTAATCTGCAATTTAGGAATACTTATATTTTAATGTGACGAAGTTTTGCTCTGAAGTTAATATATTCCATTATCTGGGAATCAGTTTGCAGCCATAGCGGAAGATTCTGTTTCAGCTACTGTACACTAATGCTTTACTGTTTTATTC-AAAAACCGGACAGAAATCTGTTTTAGAGTTGCAAATCATGGATATTTCTTGATCTAACAGGTAAAGAAAACCCGAGAGGTACTCATGTTAAGCTGCTATTTCAGCTAGATCTGTGATGCGGCTTTAGTGTAGTTGGCGGTACGGCGAATATCAAACTTAACACTGCTGTATTCACATGCTCTGTATAACTATAGGAGGTTTCAACTTATATACGTCGTGAAGCCAGGTTCGAGTACTTAATTATCTTTTACGTTGTAATGCATCAGAGTAGAGAGGAAAGTCGTAGATACGAGCGTAGTACCTCTTGATTGACTTGTCCTATTTCAATCATTCATTTGGCTACTTAATATGATCCTAATAAGCAGCGGCAGAAATGTCTGATCAGCTCCACTATTTAATATATTTACAGCTATAAGTAAGTGACAAATTAAAGTACTTCTAATCTATAATCTACCTAATATCGATAGTTGTTGATACGCGACTTTGTTTCTGATTACGAGCGTAAAGTTTCTAAGTCCAATATGTACCTCATGCGTCACTTTAGTTCACA-----ATCTACTTTTTTTGAATTATACTATCTTTTTAAACAGTTTGACATTTCGAGGTCTTTTAACGATGTGTGCATACATATTAATTACATTATACGATTGGCTCCGTAATTTCTAATTATCATGCTATTAAACGATTTGTCTCCATCACAATTTAAATTCAATTACGTAGGATATCGTAAACTGCTTTCCTTAGACGAAGTAACAAACTCGATTAACTAAACTCCAGTGTATGAATTAAAAAGCGTTATTGTCTTGGATATTAAAATAACTATTTTAATCGGTCTTGACAAAAGTTATCTATGAGTAAGAAATAATTATAAATAATCCAAAAAATACAGTTATCTAAACAAAAATCTTGAAGACAACGTATGTCGATCAAGTTCAGTCTCATAGAGTTAGAGATATTATTTAGATATATAGCATCTATATTGAAAGACATCGGAAATTGC-AGTTTTTAGATATGTTACTGTTGAATCTTATATAGTGTCTTCTTAGTAAGTTATTTTGACATTTTATCTTTTCCTTGTTTAATAATTTTGTTCTTAGGAATTTTTTAATTTTGAATAACTTAAATTGCAATCTGTTTAAGTCTTTAATTTAAAATATTTGAGCTCATGTGTAACTAG--TTTTATTTATTTGTTTAATTTATCACCATCTTAGACTTGAATTTTGTTATTTTGAAAGTTTATGTTTTCATATCAGCAATGAGAAAAAAATTATTTAATTGATACTGAGTAGTTGGATATTGTTACTATTGTTTTTAAAGGTAACAACCCAGAGTTATTATATGTGCTGGTAAATAACAATTTAATAGTTCTTACTCTTGCATATTTTTGGTAGTTAATTTTAAAATATTGTGTTATTTAATATTTTATCTAAATCGTTAGTAGTAGGATATAAATTACTAAAGT-------TAGTTTTGTAATACTTTTAAGGGACTTTTTTTCTGCTTGTCTAGTTTGATTGTAACATTCCTGCAACTTTACTAAAGTGTAACAGATATACTATATACTGGTGTATGATACTGGTATTCAATAGTTATGTTTATAATTCTATATTATTTTATATTTAAAATCATTGATTTCCGTTTTAACATTTAAAGCATTTTTTAAATTATATGTTTATTTAAGTCATAATCATTTTTAGTATTAACTAA-TATATAATATAAGATATAGTAATTACTGCTATATATTAACAATTACAAATTGCAACAATTTCTAAAAATTTGTTGGTAAATTACAACTTTAGTGCTTTGTATAAACACTATAACGATTTGCACTTTTTTACAGTACAAAACTTATTGAGGCATGGAGCTATTACAAAAAAATTCTATAAAAATTTACTTAA---TCTTGCACTCAACTTATCCTTTTTGTTTGTAGTAAGTTGTTTTTTATTCTACGTTTGAGAGACGAGCATGTGTGGATGATTTGTACGTTATTAATATGATATTATACCGCTTATGACTGACTAAAAGATTTTATAAATT--------------A------GTTTTGAAATCTAAACGTCATCTCTTAGTGATGCTTATACCAGCTAATTACTTTCAGTTAAGACGGTTAGCTTTTTCGAGAATATCAACTAGAGTACTATTAGTGGTTATCAACTCGGAAGTCCAAAATTTACTATTCCGGAAAATCTTATACGGGGGACGTATAGTTGCTGACCTTAAGATGTCTATTCTAAAATTAAATTACTAAAGAAACTTATTTTTTTAGGTATCTAGAACCTAGATCTTTGTACACAAAGAGTGGTGCTGACGCCTTTATTCGGGAACATAACTATAATTTATTAAAAACTCCATTGTCATAATCTACTGCCTACTAAACTTCTTCTATTCGGAGTTTAATTTTCCAGCAGGCGTAAACGTCTCAGGTCTAAAGGTTTTAAAAATTAATCTATTTAAAAAATATAGAAAGAAATTTAATGACAGCTACGTTTCACTTTTTTAGAGATTTCTCTATAATTTTTATCTCAAATCGCATTATTTATATAATCAGATAAGTTTGTAGTTATCATTCATAAAGATGCATATGATTTTAAAGCTTTTGACACCTAGTCGTTATTAGTAATACGCCTTAGGCATATTGTCTATTCTCTCGCATATGTACTGTTATAACATTATTAATTTTTTTCAAAATTTATTTATTACTAATTAATTTCATTTCAAATTCTAGTGGTGGGTGTAGATTTTACTGGATTAAATAACAATCCACTTCTGGAGTTTTACACTTAATCTGATTAGATTCGATATTACATTGGTGTTAATCATGTTGTTGTGTTGGTTATTTTAAGTTTATGAGCGTTGTCAACGTAGGTGATCTAATATTAAATTCTATACTGATTATTAACATTGTTAAGCTGACGTGTTTAAAAATAATTTATCGTCACTATTATATTATTTAAACAAATCCTAACCGTTACTTTAATTTACTGTATTTTGAGATTTAGATGTTCTTTCACTATTTCTTGTTAATTACGTAATGTTTTTTCAGTTTATCGTTAGGAATCTTATA--ATATATAAAAAAAA---------GATTAGAAATCTTTCAGATAAGCTATAGGTCTTTTTAAACAACAAATAGAAAAACAGAAATTACATCTCAATTATAATGAAATCAATTTATAATTGACTCAACAATAATAATTAATTTCTCTTACTCTCGTTGGTGTATTTCTATTCAATCACTATCTACTAAGTTAGTTTAAAATATAAAATA-TGTT-----------------------------------------------------------------------------------------------------------------------------------------------------------------------------------AGTAATAAGTCGACTGCCCCGAGTTTTACCTTGCCATTTCTAAAGTTACAGGAATGACATTAATGTTACTGTTATTGCAAAATATGAAGAATTAAGAATTTCAATGGAGTTATTTGAGCCTCGATTTAGTTCCTTCAAAAAATTACATTGTGAGGTTTTTCAAGGTTATTAGATATGTCCTTTAAATTATAATTAATTTTAAATGCACTTTACAAATGTAAAAGGAGCAAAGTTTATTTTGTCCATTGAAAGAAAGTAATTTACATCAGAACCATTAGGGAATGGGCCGTAAAACTTAAGTAAGTTTATACTTAACCCTTAGGAAATTGACACTAGAGATTGAGTGTTTTGAGATAATTTCTGATTTTATAAGAGTTTGAAATCATCTGAATTTAGAACACCGTTGAAAAAACGATTATAATTGCTAAAATTATGAGCAACTCTAATCTATGAATAAGGTTGAGAGAATTACAATGGTTAAAATTAGATATTAAAATAACTATTTTAATCGGTCTTGACAAAAGTTATCTATGAGTAAGAAATAATTATAAATAATCCAAAAAATACAGTTATCTAAACAAAAATCTTGAAGACAACGTATGTCGATCAAGTTCAGTCTCATAGAGTTAGAGATATTATTTAGCGTAGTACCTCTTGATTGACTTGTCCTATTTCAATCATTCATTTGGCTACTTAATATGATCCTAATAAGCAGCGGCAGAAATGTCTGATCAGCTCCACTATTTAATATATTTACAGCTATAAGTAAGTGACAAATTAAAGTACTTCTAATCTATAATCTACCTAATATCGATAGTTGTTGATACGCGACTTTGTTTCTGATTACGAGCGTAAAGTTTCTAAGTCCAATATGTACCTCATGCGTCACTTTAGTTCACA-----ATCTACTTTTTTTGAATTATACTATCTTTTTAAACAGTTTGACATTTCGAGGTCTTTTAACGATGTGTGCATACATATTAATTACATTATACGATTGGCTCCGTAATTTCTAATTATCATGCTATTAAACGATTTGTCTCCATCACAATTTAAATTCAATTACGTAGGATATCGTAAACTGCTTTCCTTAGACGAAGTAACAAACTCGATTAACTAAACTCCAGTGTATGAATTAAAAAGCGTTATTGTCTTGGAATACACGTCATAGAGAGCGTTCTCATAGCACTAGATCTCTTCTAATTAACGCCATGTCATACTAGTAACTATCGCGTAAATAAGCTATTTCTAGGCAAATCTGAATTTATGTCTACATTAGACTTCTCTCTGGTTGCGTTAAAAGCTGCTCGTGAGTTGTCAATAGTCGTATCGTGGGGGCGCAAGGTCTTGATTTACCTATGCACAGATCATGGTTTATTTTTGCCGCTTGAGTTTTTGGGGACA--GTGAGACACAGACGTTTCCTTTTAAA--ATAGGTCCAAAATGATTAATTTGTTCTCCGACGGTTTGATTTATTGGACCATCCTTGGGTGCAGTTGGAAGAGTGTGACTGGGACGTGTTCGAGTAGATTATTCAATTCTAAGTTCAGAATTTACATTCTCTTTGTGATCAGCTAAGTAAAAAAGTTGTTCTTAGAAAGAAACATTACCTATCAGCGACGATGGGGTTTGTGAACAATTGTTAACTTTTCTCAGAATTGTGTTTGGCTATGAGGGAAATTTTCTCGAGATAAATTACGATTTAATCCATTTTACTGATTGTGGTAGTGCTCTGTACGCATATTTAT---TCGCGGACGACCTTAAAGATAAGGTACTAAACGGTGGTTGATCTTTTCCAGTAAACGTGACCCGTAGAGATAGTATTTTTAGTACTTAGCAAAGCGCCCGTTGATAAAAAGATTCCCACGAC--TATAGCATGTACATCCTGCAATAGTACTAGTACTCCCATATAGTAAACTTGTTATAGATGCCATAATGAGCGGAGCTTTTT--TTACGACGTGTTTATACAGCTGCGTCGATGATCTTAGGCTTTTAAGCTAATTTATGTTGTGTCCAATGTGATTCTGCGATTTGCGTTCTGTCATTTCTGTCGTCCTTGCGCCCTAGATGTTACCTGGAAAATTACTTGAAGACCAGTTTTTCGAGACGCCAAAAAATGCTGAAGGGGTCACTTATTCGATTGCGTCTCAGACCTACTGGTCGAATTATAGATTTTAATATACGTTATCCCCTTCAACTTTGAGCTCTTTTTGTAACCTCGCTCCAATTGCCTAAATTTGGATT--TAACGAGATCACATCTTAATTCAAGTCGCATCTTATACTACTTATTCGCACTTAATAAGAAACTTAATTTATTATGTATTAGGGCGGGTCTCTACGTGTCTATTGATAACAGGAAGTTTAGACTGAGGGTACTAATTTTATCAAGTACAATGAGCTTGAGCATATGATATTTA-CAGGAATCCAATACTTTTTGTAATAAGATTGAAGTTAAGTGATGTGTGTATTTTGCAAGTTA--TTGAAGAGATGAGATTGGCCTACTCTTTTTATCTTATTCTTTACTTGAGAACAGCATGGTAACGTGGAATGTGTTATGGTTCGAGTCTATTGAAAATTAAAAGTTTCCCCGAGCTGCTTGCAAATTGGAT---GTCTCCTCGTCAATCCTACTTGATGATATTATAGCTAGAAAAACGCTTGTTTAAACGCGCTTGTTTAAAACGTGCCCAGAAAGTTATAGTGTTTTTAAGTCTTTAGTAAGAATCAACATCTTAGTAGTTGCTACTAAAAGATTTTTGACTTAACGTGTTTTTCATTAACTGCCACACCTGTTAGATTAATAACTGCACAGACCTTTCTAATGCGCGTCGTGTT-----------------TTTTTCTTCTC------TTGGGGTATGGTGATGTGGGAACATTCCTACAAAAAGTTCAAGTACTTTATGTGGTCACCTAAGCTCCGTTAATCTATTTTTTGTTTCAAATCTAATGTAATACTGAAGTTTAAAAGCTCTTATTGATCGAGAGCTTTTTACGCACGTCTAATTAATCTGCAATTTAGGAATACTTATATTTTAATGTGACGAAGTTTTGCTCTGAAGTTAATATATTCCATTATCTGGGAATCAGTTTGCAGCCATAGCGGAAGATTCTGTTTCAGCTACTGTACACTAATGCTTTACTGTTTTATTC-AAAAACCGGACAGAAATCTGTTTTAGAGTTGCAAATCATGGATATTTCTTGATCTAACAGGTAAAGAAAACCCGAGAGGTACTCATGTTAAGCTGCTATTTCAGCTAGATCTGTGATGCGGCTTTAGTGTAGTTGGCGGTACGGCGAATATCAAACTTAACACTGCTGTATTCACATGCTCTGTATAACTATAGGAGGTTTCAACTTATATACGTCGTGAAGCCAGGTTCGAGTACTTAATTATCTTTTACGTTGTAATGCATCAGAGTAGAGAGGAAAGTCGTAGATACGAGTACATAATACATTGAGTATATTTTCAGAATGAAAGTGCACCTTCGAATGTTTACGAGTAAGATTGATAGTCATGCTGTAGTTTTATTAGAATA
>Quercus edithiae codon 3
--GTATAGACACACAGTCCTCGACCTACTTCTAGTCTGGCTCAGCATTATTTTCTTTTGGTTTTTTATTTATATCATTTTTTCTTTTTATATGCTCAAGATTCTTAGACTCTTTGATTACCATTATTTGTTGGATTCTGTGCTGTTTATATATTTATCTCGATCTTAACTTCTGTAATTTTCCCGTACGTGCCCTGCATCGATATTACCTCACTTGTTCGATTTGCGACAATATTCATCACTAGAATTTCATTTTTTCAGTCATTTCCTTTTATCCAGTGTAATCGCCTATCCTGTCCATTCTCCATATTTATTATTCGTTTTTTTCTTGATGTATTTTTCTACATTCATATATAAG--GATAATAACTATGATCCACATCTGATTTATTTTTTATA-CGGGATATTTTATTAGTAACATTAGTAGTTGATTTTTTAATATTGCCGTGTTATAAAATACTGATATTAAAATTAAGAACAATCTAACTTAATCTAGAGCATATTGGTAAACCTCTGAAGTACTTCGGATTTTGTAGGCTTTGTTTTCTTTTATATTCTTAATTGATTACATTTTATACACCCTTCTCATTTAAAATTACTTAACTATAAAATTCACTTTTTGCCACTCGTTCGTTTATAAAATGTCACATTAGTAGATCTCTAGATTTTAGTCGATCT--ACAACGTCCTTGTC--TATTAATTAGGGTAGAATATAATTTCTACTAATATTTGTAAGTAGATTCAAGTATTGGTGCTAGTTGTCTATGTACATTTTTCCACAAAGTGTAAATATGTTTTATGCTACATTACTTAAAGTGACCAACTCGAGGTTTGCCAATCTTGAGATCGATGTGTTTCCTTGCTCAAGTTGTTCT---TGCTTTTTTTTTATTTCCAAGCGTTTTGTACATTGAAATGCTTCATTTGATTATTAAGTTTAATTCAAGACTTTCTCCACATTTAAGTTATAGAGACTAGTATTTTTGATTGATTAAAGTATCTCATAACCCTCTTTTTTAAGGTAAAATAGTAACTTGTGAATTCTTAAGTCTGGCAAATTAAAAAATTGACACGTTATTTATCAGATTTTATATATTATGATAAGTTTTTGATCATGCTAAATTTCTGGCTAATTGAAATTGTGGCTAAAACATGTCTAAGATAATCTCTTTAGATTGTGAGTTAAAGAAGACATGACAGGTTGTAAACCTTTAAATGTATTGCTAACTACTTTTTCAAAGTTCAGTTAAAAGGTCATTAATTTTGTAATGAACTAATGTATAATGTTAAATGCAGATTATTTTTTACATATCATCACCTACTTACATCTCGGTCCCAAATCTATACGAAACCAAAAAGAACAAAACTAACGTTCTATTGTAGAATAAACGGCAATAACTCGGAAGAGTTTTAGTTTTTAAATAGAGATCTGATTTAAGTAGGCAACATTCGACTGAGACTGACTTAAAGACTATGAGAAGATACTTCTCGTAGACCGTCGTTCTTAAATAATATAGCCAGTTTAGAG-----TTTAATTAAGGCGGTTATAAAACGACTAGGAACGATAGAGAGAGTGTGGTACTTAAAAGGCGTTATTATGAACATCATACTTTAAAAGTTACAAGTCAACAAATAATGTTTGCCGATATCCTTTTCGTGGGAAACTGGTAGTTCTCTTTTGGCCGTTTTATGTTATTTGCATAAGCGAGCGGGAAAATTAGTTGTTGATAATTAGTAGAATATGTCTTAG------------TTCCAAACACTACTGACCATCTGAAATTACTCAATTTTGTATTCAATACTATTTTAACTTTCTGTCCATTTACTATGCATGTCAACTAGTCTTATGTATTTTGTGGTTTATGACAGATTGAACGTATTATTTTTATACGAAATCTGTTTAAAATTTTACTAATACTACTTTAATCAACAATTTATCATAATTAAATTTTTTAATAGTTACCGATAATACTTATTTTATATGTTACACGGTTTAGAAATGCCTGAAGGAAATTTTTTTTAGTTAGATTCTAGTATTTTATTTATCTTAAATTTATTTAATGAGACATTTCATAACTAAAGTAAGCTTTTTTAAGACTGAGTGTTGAGATTGCGCGAGAAGGGACTTTGAATATGGGAAATCGAATGCGCATGTAACTTAACTTGAAATGTTAATGTGATAGTTACTATTCATCTTTGCAATTCGATACAATTCAAATATTGTTTTTAATTAGGATGAAGCTGCTCTAGATATCTAATTCAAATCCAGATAACTGTAAGCCGCGACTGACTAAATTTTAAATTGAGACATGAAATGTGAACTTTATACAAAAAAACTGAGTTATATGAAAGTTTTGGTTTTTAATGGTTGATAATATAACAAATGAGAGGTAAAAGCTACTACTATAAGTAAATATTCCACAAATATTTAAAATTATTACATGATTACTTATAATTTTCATTTGTTATGGAGAGTTAAAATTTAAATTATGCGACTCTATATTGTATCTATACTAAAAATTACTTTTTTATGCCAATTCATTTTGCGCAGAATATTCGTATTGACCTAAAAACTTCCAACAGTTAATAACTCTAATACTATATTCATATTGTCTTATTACGTATTGTATTACGCTTGAATTTACACTATAAAAATTTGTCGACTATTTAGGTAATTTTCAGAAGCGTCTACTAGATACCTATCAAAATTAGAAAATACCTTACTTGTAGTATATCTTTTTTAAATTTTGAATTTAAAAACTTATCTTAAAAATGTTTTAATTAGT---TTTAATTTTCCATTTAGAGAAATACCTAAAGTAAAAAGAGTTCTTGTAACATTTTTAATTTTTTTTTACAAGTACTGATGTAGGTCCCAGGTGTGTAACAAGGAACAGAATATTCTCGAATTGAATTCAGAGCTTCTAATAACTATAACAGCAGCAGGAAAAGTATACTTATCTTTAGGTGACACTTCGCGTAGAAATTGAAAAAGATGCTCAGCATCGAGTTTGTACACATGAGCTATAAATCCGTGGCAGTTGATATCTTCTTCTCAATGATTAATTAATGTTAGGTGAACAATTTCAGCCTCTTAATATTGTATCGACTAG-ACTTGTCAAGATGATAAGCTTGGACCCTCTATTTTTCGAGTAAATCATAA--TTTGGGGGTGACGTTATGAATTTTAGTACCTAATCTTAAAAAAGAATTATATGTCGATAAAAACTATGTTT-ATCTAATTTGCGATATAATCT--CAGTTAGTATTAGTATTGTTTTTTCTGCTCCTGTACTGTGTTC----TTTTTAAGTAATCTGGTTTATATACACAGCAAGTATATTATCTAAAAGTATTGCTGAACTTCTTAACTCAATAATATATAAGATGTAGATTAAGAAGAAGTGTTAAGGCAAGAGGTGCGTAAATTATTGACGTTTGATAGAGTCTGTTGCAATTATGGGGTTTATAATTGTAAAAAGGTAAGAGTTTTACAAGTAGGGGAAAGCTGAAGCTCATCAGAAGAATATTATTACAATTAATTATAAACTCGTTCTGGATGAGCTTAGGGACTTGACCAAGATAGATCCTTGACACTAACGAAGATTGCCCAAATTTCTAGTACTAGAAATA-------GGTTCAGCTGTATAACATAATTTAAATTGCTACATTGGATAGGAAGTTTTCACTATAATAGTTAATTGGAATGTCTTATTAACGTAAACTTTTAACACACGTTGAAACAGCTCAGACAACTGGTGGTTTTTCGTTATATTAAAAAGACCTGCATTTTTGCATAATTCAAAATACATACACGACCCATCTTCACCTATATAAGTTAATTAAAAACTGTGATTATTGGAAGAAAGAAGCGTTCGATAGTAAAGTTGTACCAATGTTTAATAAAAGGTATAAATTTCGGAGCTGACGTAAGCGTTTATTAATTTGCTTTCTAAAATAGAGGAAAGTGGAGAAATGTATTTTACCAAAGGCTTTGTCGGTGTATACAGAATTGTGTCAGGTTGTTTCTCGTCCTAATATAGTCAAAAATCGATATTTATAATTTGCGATTGTATGAAGATAGAATGATGGGCCAGGTAATTGTAACAGACCCTAGAGCTTTATAATTGACTATTTGTAGGTTATATGGTAGGTTATGTTTGTAGTATTGTATCAACATGTTGCTAAGCGTCATTTATGTTATTCATTATAAGTCTCTGTGAAAACTTTTCTTATATTTGAACTATTTAGCGGAACACTTTAAATTCATCTATGTTTTGTTGCCAAAATAAAATTTACTACTTTTTTTTAACAATCAGGCGCC-----ATTCGGTGTATGAGTAATGTTAAATAGTTGCTTGCAAAATTGTAAGATATAATATAATGAATAGAAGGAAAGTTATAGCATTTAATACGAATGACTATGAAAATTTACTTAGTCGATTAATAACATGCTAAGACCTCTCGAAGCTCATGTTACCAAATGGGAAAAGTTAGAGAGTTGTGAAAATTATAAATGTGCAAATAGTTCCTATTGTCGTTGGAAATGAAATCTGGTTAATTTACATGATTACATGAAAGACTAAATAAAGTTCATGCGAGTTTATGCTATGAGATAGATGTTGTAGATAGTATCTGTTGATATTGTAGTCAATACAGTGTTAATGTAATACAATGTAGAATTGTAATATAAACTTATTCAACCATATGTATTAAGAATTGAAGTTGCTAAGATATTTTGAATCTTTCTGCTCATCGTAACTTACTACAATTGATTTGGCAACATTACTGAAAAGGGTTAAATACACTTAAAATTGGGTATTAAGGTTGTACTAACGCTAGAGATTATTTCCATTTTATCCTTTCATTTGTATAGTTTGATGATATCGCAGTTTATGGACAGTATAGTCTATACGAGCTTCTTCGATAGC---GGTGGTTACTAATGTATTCATTTGTAAGGTGATACCAGAATAGTCTTATCCATTGAACAAATTGAGGTCTTATGACTCGTAATATTTTTTCAGATATGTTGACCCTAACTTAAGTCACCATATACATATGGGGTGCAGCTTAATAAGTGGAAAGGTCGGCAAAACATCTGACTAAATTAAACATTGTATTTGGGCGAGATCTTTAAATTATTAGATAAAATTACTAGTATGTCTAATGTAATGGTGATAACTTGCCCAAAATAAGTAGGATATGCGAGGTGATATTAAATTTGATAAGTGAAAGTTAATACTGAAATAGATCCGTGAACAAGTAAGGTTTGGTTAAAGTTCGAATTATTTAATATCCATTATTAAACTAAGTGAAAGGAAAGGTGTAAGTTTTTTAAGGTTTATTTTATCAAATTTACTAAAATATGTGAATTAACTAAAATGTGATTTCTATGGCCGGTGGATAATCGTAATCTGTTAGACTATTTACAAGTATACGGAATTCATTTTAGCTATGTTTATAACAAGCTATTAGTACTGATCACATTATTTGTCGAGGCTCTTATGCTAGCTTCTTCGAATGTATACCATAGTATAGGTCTGACCCCACGATTTTTTTAACTGGAAGTAAAAATTTTGTAATTGGTTTTCCCTCAAATCGATATATTATTAGATTTACACCTATTTTTTACGTTGATGTTGCTGCTTTCATATACCCTCAGTTTGAGCATTGGGTCTAGCTGTACTTTTTCAATTATATTTCATACTTTCATAGAATTAGCCTCCTGCACTGTTTCTATGATCTGATAAATTAGGTTTAACCGTGCACCTCCTTGACTAGATTATGGCCCATTTATACTTTGGGTATGTTACTACTGGTACTACTTAGGACGTAGGCGCCCGACATCGGGCCCGAGCTTATACACTTCAACATCTGGCGTCATCTACTAAGATTACTCAACACGCAAGCATAGTTCAAAGCGTAAAATATCCATTATGGATTTGATATCTACTGTAATCATCTAAGCTCTTTCATGACGTTAGTTACCTTAGATATAGTATGTTCATGATATTTTAACATTTTACATTCGCAAGATAAATCCGCTCACCATTTAAACTTAAGAGTTTGCTGATATAGTAGGTCTTATTACGTCACATTAGGCTGTAGTGGTCGTTTATTATTTTTTTTTTTGCTTCTTTTGTCGCTAAATTATAATTTGTACACTGTCGGCCAATCTATATAGTTGTAAATTGAATGTTGTGTTCGAACAGTCTGGCGTGGAACAATGAAATCGATGTTTTATTATCGTTATCGCTACTTCTTATGATCTTTTAACCACATTAGTAAGTTATAAATAAATTCTTATTTCGTTTCAGAAATATGGAGGGAAGAAATTGTTACCAAAATATAGGTGAGATCAGAACAGTTTATATTTATTTACAAGATCTACTGACACATTAGTTATGGTAAAGATGAGAAATAGTCACATGCCTTCTTGTTTTCACCCATTTTTGGATTTGTTTTTTTGAAAATTGGTCATGTTATGAATTGAGAGCTATAGTTTTATGTTTTTAGTGATTTGGTTTAAATCTTTTTTAGGTACGAGTTATTTTAGTTAATTTCATAAATGACAAGAGAGCTGGTATCATTCTTTGGAACAACCGTGAATACTCTTTACGGACTAGTTCAGAGGTCAAACATTATGGTTTTACCTGCTTATTCCACAATTTACTCGATTGAGGTAGGTTTTTTTATTATTTCTCTTGTAGCCTTGCTAATTAAATTTAGGAAGTATATTTCACTTGTTTAACTTACTAGTTTCGATATGCTATTTGCAAACTTTACGATGTCACTAACCGAATTTTATATTTATCTGAATGTTAGAAGGCTGATCACTATGCCTTGACTTGATTTTTTCGTTTTTCGAACGCACATCAGAATTTTATATGCTATATAACCAGCCGTACAGGCTGATTTTGTTTAATAAAGTACCGTTTTTTATATATAGCAAATTATATTCGAGATAGTTTTTTTCTTGAATTTTTTGTGTATTGATTGGATCTAGTTTTGTGGCCAAGGTCTAGTTATCTTGGAGAATTAGACTAATCCATCTTTGTTAATGGGGCATATTTGTTATGCATCGTATGAAGTATAAGTTACATGTTATAGATAGATTCTGAAAGTAACTTTATTACTCGTCGTCTAGCATTAGTTTGGAAAAATGATGTCAATTCGAGCACCTCAAAATAGTTTCTGCGCATTTTCTCCCTTTTGGGCCAAATTCTCCACCCCTTGGTCGTCCTTTTCTTAAGATTTTCTATTCGGTGGAGCAAAGTTTACCTCAAAAACCTTTGTGAATAATTAAACTTCATTAGCTATAGTTTTGCTCCATTAAGTGCATAATGGTCTAAAAAATGTTTGGGTAATATAGTCATATTAGTTAGCATTTATCGTGTTGTATTCTTTGAACATCCGTGAATGCTTTTTAAATAATATCGACTTACTTATTATTCGAGTCGTGCCGCTTTTAATTAGTTATATAGGATACATGCAAGAGTTAATTCACGAATACTTATCTGTGGCTTATAGTCCTCATAGCATCGGTTATCATTTTGTAGTTGAACTTATTACCCAATTATGTTTACAACCCGATATACTCTTTGTTTTTCGCTAGTCATGTATGTAAAACCTTAGAACCTTAATTAGCCTAAACCTGTGGTTTAGAGCAGTTGATTAAACGTTAATCTTATGTTGGAGACGATTATTTCGTGAGTAATCTTTCTTTATAAGGACAACTGTTCTATACGGCTATGAAACTCTGAGGATTGTTATTAGAATTCGAACTGGTCTTTTGGCCTCAGAGACGATGTTTCAATATCCTCATTTTAGTTTAGTACCATTTGAATTACCTGTTTAAATTTTTGTACGCTCAATTAAATTCTGCATCAAGACCAAATTAAAAGTATGATATTTTGCTATACTCAAAATGATAAAAGACCTCATTGATACAATTGATAGTTTATGAAATTCTTATTACTCACTCTAGCAATGATGATTTGGAAACGCAAATTTTGCGCTTCGAAGCTAGATTATGGTGCTACTGTGAATAGTTCGTTTGAGTGGGCAGTCAGGGTCAGTTCAAAATGGTAGAATTAGTACACTTACAATCTAATATTTTAAAAAAGTTTTTTAAAAATACTTTCAACAGAGTGTAAAATAGTGTCCTTAGTGCGTTCACCAATCTATTATTTTAATAATTCCACATTTAGGTAAATATGTATTTTACTTTGAAAATGTTCACATAAACTAAATTAGCTGAATAGATAATTTTGTAGATTGTTGACATGATTATGCCCCAAAGTAAAGTGTGTCTTCTATATTCTTATCATCTTAAGCAGATTGTTTGAAT-TTATAAAGATAAATCAGGTTATGTTCGTGATGTTAAGATTTGGACTTTTTATGATCAGCATGAAGCATGTTTCGTTTAAGTT-------------------------------------TA-------------------------GTCTGTCATTAACCAATATTATAATTTATGAAGCTGGGTATTCTTTCTATTAAACAACCTCTTGGAAAGTTAGACATATGTAAAGAGTTTAGAATAAGTAAATTTTGAATATAGTGCTCTTTTTTGGCTGATTATCTGATTATAGGATATTAAATTAAATAACTATATGTAGGTGTTTCCCGTTTAATTTTATTTAAACTAAATAGTGGCTTAATCACCGTGATCCAAGTGGTATCATTTCGATAAAATTTTTGATGTGATACGTCAGAGATTTTAGAAAAGTTTGCATATGTTGTTATTTTTTTAGTTTTAGAGTTTAGTATATAATCTCGTCATTTATTAGAAAAGAGTGGCATTTAGCGTATTGTAATAACTATTTTAATCAACTCGTTCGTATATTGAACTTCAGAGGTGGCTCTAATTTGCTTAATTGAGTTCTTAAATGATTAAGATCGTATACGAAATGATATCAATGAAGGTTTGTGAGAATTTTTTTGTCGTAAACGATATACCTGAGTATCCCGAGTTTCCTGATGTATTCTAATTGTTAAAAAAATTATATATGTTATTAGAAGAGTCGATTACTGCCAGTAAATCCGTAGCTCTATTATTCAATTTTACGTTTAGATAAACTTAAATAAATTACTTCTAAAAAACGATAGTAAACTGAGCCCTCATTGTATATCAATATTTAATTTCGAGAATAATTAATTAAGAATAATTGGTAGTATTGATTATCACGAATCATTTAACATATCCTCCTCTAAACAATCAGTAGTCTGTTACCTTCAGTTAAAATTTCAAACATTTAATTGTGCTGCTTTTCGATATATTTCAAAAAATCATCTAACTTATATATGCATGCTTAATTATGAATAATAGGCAATGCTATCTAGCAACAGTCACAAAAAATGTCAAATTCAAAATGGCGAATTTAAACTAGTAGCTCAAGTTTTAGTTTGATCCTATTGGTACAAGGCAGGAA-------GAAAAGTAATTACATTTATTAGTTTTTCTACATTTCGACCAATTATATGCGAAGCGATTATCTGAGATGGTCGTCTTTTCAAACCCCGGTCAAATATTTTATCCACCTAATTTTCGTTCTGTTATACGCGCTATGGTGACTTTTTATCATGTTCCATGGTAACGTCCCAAATTTATAGAACTGTCTAATTATCCTGTTTCATTGCTTCAATGTGACTCATTCAATTAGGTAATACAGTCGTTTATACAAGCAGTATCAAGATTCAGTCCACGGCTATTCGTTTCATTTATTCCTTAGTATTTAGGTTTGCTTAATGAATGTTATTTTCTCAATATAGAAACTACTTTAATTTTTAATACCTTTCTATGCTAATTGCGTAGTTCTGTGTTGCACTATTCAAATCAATGGCTGATATTCATTAATAAATAATTTGATTTTTGTTATTTGTTAGTTGATTTTAAGAGCATACAAGTTGAGTTTAGTTATATGAACTGAAGGCCGGGCAAGGAACGTGATAAGCCTTTTATCTATACGTATTATACTTTGTTTCTTTCTTTTTACCTACTTTCATTTTTATGTTTGCTTCATTTTATATTGTCTTTTTATAAACTTTTTGTTTTATTATTTTTCCTTTCATTTATTGTACTTCTTCCTTTTATTTTTCTATTTCTCTCTCTTTCTTTACATTTACGTATAAGTGTTTGATAA--AGATTTTATTTAATGTAGTACATTTAATTGATGAAAGTTCACTATTGAGTTATAAATGTTGTTGTTGTATGCTGTCTATGGAGATCAGTTTTTAAAAAATGTTAACATAACTTCAATGTGTTGTGGTTGTCATCGGCTTGCATTCTGTGTTTAGTTCAAACGAAATGCGGAGTAATCTATTTAAGAGACTAACTATTTTTGGACTTTGGCTCTTCACTCCTATGTAAATAAAGTGAATGCAAGTATACTGCACCACAATTTAACTGTGATGCCTCTTGTATACGGCTT-AATAATTATATTTTTTAAA----------ATTGGATACTTTGTCGCAAGGATGGTTATTTTAACGTTGGTGAAATAGAATAGGTAAATTCCGCTCTTATAAGTAATATCTTTTATGATATGTGACTTTAGGCGGTCCATGTCTTCTTGGCATGGTATTTTTGCTAAAAAGTTTTGATTAATTCCCCACTGATCGCCAAAGAGTTTTTTCTTGACACTCTTTGTTTTGTGTAAATGAATTAGTTCGTAATAATAGAAGAACTCTATTATAATGCGGCTCATTATGATGTTTGGTTGACATTGTTTAAGTTAAACAAAGACACGCAGAGACGAATAAGTTCACCCAGCAGCGGCTATTCTGTGCCGATGCTCTTATTTTGATTAATTTTCTGTAATATCACCACACTCTTAATTATAACTGCCTGAAGTATCCATTATTTTTATACTTTTCTGCTATATAATGTCTTATTATCATAGTTTAGTCAGATATCTTTGAGAGTTACTCAGCGATAATGACTATCTCTTAGGTTATACAGCCTTATCTCTATTACGTTGTAGGATTTTATAGTTATTTTGAAAATTTTTAAGTGTGGTTTTATAGTAACCCTTTGCGTAAGACTGTTGCCCGTAATTTGATTTTTGATCACCTTTTCGCCTTGATTCCAATCACACGCGAGTGTTCCTCGTCTTTTTTAAGTAACACAAAAAAACAACAGTAGTGTAGGTTCCTATATTTAAAACCATTAAAGTTTTATATTGGTGAAATATAATCACTGTCGACTTAAAATGTTAGAGTGGTAGCAGTCGGCTTTAGTTTGAACTAGTTTGTTACTTCTTTATCAGTACGGGAAACGCAATTAGTTCTCCGGAATTTATTTATCTTCCTAGCATACTCTTAGAGGTTCAATATCTTTGGAAAAGGCAAAAGTACAAATTTTTTTCTTACGCTTCTTATCTCTGTGACCCGTATCTATACTTACGTTAGTAAATAAATCTTTTGAACTATTATTGGTTATTTCTTAAGTATACATATCGGCGAATTAGATAAATCCGGGAATTAGCGTAATAGAGCTTATGTGGACCTTACGGCGGATTAAATTGATCTTTTATTTTGAAGGTTTCATTTAGTACTGTTAGAGAACTCTTCATATTGGAGAGGTACGACTTACGATTTGTGCGTGGGTATTTACGTATTATTTAAAGAATAGGTAACAAAAAATTTTCGATTTATGACTTTTGAATAATGGTTATGTTACAGGTGTTTCGTATCTGCAGGTAGCATAAATATGATAAATTATAACTAGTTAATTATTTAGAAATGTGTTGTATGAGATTCTGGCTGATAATAGTAACTTTTTCACTGCGGGGTTTTAATGAATAATATTTTGTCTGTAAAGATTAATTAGGAGACATTGACCCTGACTGAAAATTGGT------------GCCCAAACTCATATCAACACTATACTTTATTTCTTAAATTACAAAGAGTGTACTGATCTTAACATTCAAGTTAAGTTTGG------GGTTTTAAATTATTAGATAGGTCA--ATTAAAATTACAGTTCTCGTATTTTGAT--CTAGTTC------ATGTGTACTCGGGAACAATTTTTGATAAATAGAACGAGCTAAATTTGCAAATCATAACTTTGCAGCTATTTTTTGACAAATCGAGAAGGGGCACTAGTTAAAACATAGTACACGAATTTGAAAACATTATTTTAGAAAGTGTGTTTTCCAGT-TGTTGTTTTAGT------ATATTTGCTGGTACAAGT-TTCTCCTTTAGGAGTGTTACCGT----TAAACTAGCTGTCAATTAGTGTTGTCATGCGATTGTCCACTGATTGTGGCGTAAATT----TATAAATTATATGTTATTATTAGGTTTGTCATTAGGGTTTAAGGCTTTAACAGAATATAGGTGATTTTTTGAAACTTTTAAGAGCAACCACTTTCTGCATACAAACGATTACCTCCTCTTCTTCTTTTTATGGTTAATCGTAA---TTCTTTAGTGACCGAAATAATCTGACATATAAGTGTATTAAGTTTTCCTTTGAGGAA-CAGCAGCCGTAATTGGAACTCTATGAGTATTATTGCTTTAATGTTGACACTTTACTTGTAGAGGGTTCAAATATGGCTTCAGTACTTTTTTTGAATTACTAGCATTAATTTTGACTTTTTCTAGTGTTTCTTATTGCCCCATTGTCTA--CGCATTTCTTCATGTTAAATAACAATGTTTAAAAACACATGAAGTTACCACGTGAAATCCCTTGAAT---ATATAGGAAGTAGACTCTACTTTATAATGTACTGCAAATTTACCCTTCTCTCGTTTGTCGACTACCTGACCAATGACTAAA------GAATAAGCCAAGACAATAGAAAATGTAACTGTTTATTAAACTAGTAGAAGTGATTAATATGATTTGGTT----AGTATGACATTTGGTTTTCTAGTATAGTGAGCAGGGCTAGCTCTAATTGCAATTGTGGTATTATTATCTCTGCATT----------TACATATTTTAAAAT-----GATTGTTCTCAGTTGTTT-CTATAGTATCTTGACAATTAGCATGGGAGGCGCATTGTCCTCTAATTAGTGTATATATAGCATTCGTTTCACGCATTTGACATAACAGA-------------TTTAAAGTG--AGAGCATTTACACCGTTTTTACTTAATATTCATGAGCCAGATGACCTTTAGGCTCCGAGCTTTATCAAAAATCGC----------TTAAATGGTATGTTTTTAACAGCTCTATTTAAATAATT-------ATCACAGTAAA--AGTTACGTATATTAAAACAGTCTCATAATTAGCTGA-GGTTAGTAACGTAAAATTG---GTTTACATATTTAAAAAATGTTCAACTGGTTAAAATTTACATATT-----TAGTAGAAAAGTG--AGGGGTTAAAATTTTCTTATCTGTATGATACTAACTGGAATGCAAAAAATCACAATGAAATATTCAATTAAAATATAGTGAATAGATTGTATTTGCTTCGTCATATTATCCA------------------ATTGATTTTAGTATCAGAATTGTTAAACAGTCATTAAAATCTACATTTCCT-----------ACGTTATACTTTTTTATGTAAAGATTCAAGATATATTAAAT----TACATTGTG----ATTTTATGAAAAATAATTA--------AATTACTTTTTTAG--TAATATAAAAAGACTTACAAAGCTATTTCCAGCTATCCGCTATCTACC----TGAGATTCAACAATAGCTTAAAGTCAA--------GAACACACTATGTGTTTATGTGTAAAAGTTTTAATCCTCTGTTATAACGATTGCCCTTTACGTAAAGACTGAACAAATTTGGAGTATGAACACGAACCTCAATAAAGTTTATTAAATCAGTACTGATTCTGCTAAGTGAGTGTGTGTAATCTTGCGTGTGTATCATTGTACTTTTTAGTACTTTTAATTACTCCGTAAAATAAATTCCCACTTAAGAAATTTATGGATGACCATTGTACAGT--AGTGATATATTAT--AAGCTACTAACTTTTAATTATATGGGTATTTCTGTAGGCAGCAAAACCAATGTTAGAGTATACCATAGTCCGCAAAGTTACAATTTAATTTTTCTTTTACGAA-----------------AATATAAACAGC-------ATATATTTAACATCCTGAAATTCTTGTTTTAAATCAATATTTGCAGAGAGATCTAATAAATAAAACCTCCAACACTAATAAAGAAATTATTTTCTTATTTGATACGGCGTAAAAAGGAAGAACACCCAAAGATATACATT------------------------AAACGAGTGTCTAATCATGATCTAGTAATTAGTAAAATACAGTTAA--GACAGTAAGACTTGAAGAAAATATTCATTACATTTTTGTA------------AAATTCAGAAATAACATGCGTTAAATTAACTTTGATACAGTAAACTGTGCACTGACAAAAAATATGTAACAAGGATAAAATTTACAACCTTTAATACTTACTTTCCATACAAAGTGTATAAAGA--------GTTAATAAATAAATAAATAATCCAAGTGTCAGCAGTATTAACTATATTTTCTATATCTGAACCATGATACGACAGACAAAAAATT---TAGTTAAAAATGTCAAGAAAAAATGCAATCT---ACAGTCTTTTATTAAATTTTTAGTTGGCTAGGACA--TTATCAACAATTTATTTAGGATACATTCGCACTACACTAGACTAATTGCTAGTTTTATTTCAACTCAGTAGATTGTACTAATTAGTAACATTACACAACCTTATACTTCACTGTTGAATTATCAGTATATCTTTTAATTAAGATCATGTGTGTTAAAATTACTGCACGCATCAACATAGTAAATAAATTAGAGTAAGGAGCAAAA------TTGGCTGACACCAAACAAGTTTGGCGATGTACATATGATGTTAAAAATGCTACTCTGTTAGGCATTAAACACTGTTTATAAATAAGTATTTTGTTTCTTAGGTACATAATACATTGAGTATATTTTCAGAATGAAAGTGCACCTTCGAATGTTTACGAGTAAGATTGATAGTCATGCTGTAGTTTTATTAGAATAGAATACACGTCATAGAGAGCGTTCTCATAGCA------CTAGATCTCTTCTAATTAACGCCATGTCATACTAGTAACTATCGCGTAAATAAGCTATTTCTAGGCAAATCTGAATTTATGTCTACATTAGACTTCTCTCTGGTTGCGTTAAAAGCTGCT---CGTGAGTTGTCAATAGTCGTATCGTGGGGGCGCAAGGTCTTGATTTACCTATGCACAGATCATGGTTTATTTTTGCCGCTTGAGTTTTTGGGGACACCGTGAGACACAGACGTT-----TCCTTTTAAA--ATAGGTCCAAAATG----ATTAATTTGTTCTCCGACGGTTTGATTTATTGGACCATCCT-TGGGTGCAGTTGGAAGAGTGTGACTGGGACGTGTTCGAGTAG-ATTATTCAATTCTAAGTTCAG--AATTTACATTCTCTTTGTGATCAGCTAAGTAAAAAAGTTGTTCTTAGAAAGAAACATTACCTATCAGCGACGATGGGGTTTGTGAACAATTGTTAACTTTTCTCAGAATTGTGTTTGGCTATGAGGGAAATTTTCTCGAGA-----TAAATTACGATTTAATCCATTTTACTGATTGTGGTAGTGCTCTGTACGCATATTTAT---TCGCGGACGACCTTAAAGATAAGGTACTAAACGGTGGTTGATCTTTTCCAGTAAACGTGACCCGTAGAGATAG-TATTTTTAGTACTTAGCAAAGCGCCCGTTGATAAAAAGATTCCCACGAC--TATAGCATG-TACATCCTGCAATAGTACTAGTACTCCCATATAGTAAATTTGTTATAGATGCCATAATGAGCGGAGCTTTTT--TTACGACGTGTTTATACAGCTGCGTCGATGATCT------TAGGCTTTTAAG-----CTAATTTATGTTGTGTCCAATGTGATTCTGCGATTTGCGTTCTGTCATTTCTGTCGTCCTTG-CGCCCTAGATGTTACCTGGAAAATTACTTGAAGACCAGTTTTTCGAGACGCCAAAAAATGCTGAAGGGGTCACTTATTCGATTGCG----TCTCAGACCTACTGGTCGAATTATAGATTTTAA-TATACGTTATCCCCTTCAACTTTGAGCTCTTTTTGTAACCTCGCTCCAATTGCCTAAATTTGGATT--TAACGAGATCACATCTTAATTCAAGTCGCATCTTATACTACTTATTCGCACTTAATAAGAAACTTAATTTATTATGTATTAGGGCGGGTCTCTACGTGTCTA----TTGATAACAGGAAGTTTAGACTGAGGGTACGAATTTTATCAAGTACAATGAGCTTGAGCATATGATATTTA-CAGGAATCCAATACTTTTTGTAATAAGATTGAAGTTAAGTGATGTGTGTATTTTGCAAGTTA--TTGAAGAGATGAGATTGGCCTACTCTTTTTATCTTATTCTTTACTTGAGAACAGCATGGTAACGTGGAATGTGTTATGGTTCGAGTCTATTGAAAATTAAAAGTTTCCCCGAGCTGCTTGCAAATTGGAT---GTCTCCTCGTCAATCCTACTTGATGATATTATAGCTAGAAAAACGCTTGTTTAAACGCGCTTGTTTAAAACGTGCCCAGAAAGTTATAGTGTTTTTAAGTCTTTAGTAAGAATCAACATCTTAGTAGTTGCTACTAAAAGATTTTTGACTTAACGTGTTTTTCATTAACTGCCACACCTGTTAGATTAATAACTGCACAGACCTTTCTAATGCGCGTCGTGTT-----------------TTTTTCTTCTC------TTGGGGTATGGTGATGTGGGAACATTCCTACAAAAAGTTCAAGTACTTTATGTGGTCACCTAAGCTCCGTTAATCTATTTTTTGTTTCAAATCTAATGTAATACTGAAGTTTAAAAGCTCTTATTGATCGAGAGCTTTTTACGCACGTCTAATTAATCTGCAATTTAGGACTACTTATATTTTAATGTGACGAAGTTTTGCTCTGAAGTTAATATATTCCATTATCTGGGAATCAGTTTGCAGCCATAGCGGAAGATTCTGTTTCAGCTACTGTACACTAATGCTTTACTGTTTTATTC-AAAAACCGGACAGAAATCTGTTTTAGAGTTGCAAGTCATGGATATTTCTTGATCTAACAGGTAAAGAAAACCCGAGAGGTACTCATGTTAAGCTGCTATTTCAGCTAGATCTGTGATGCGGCTTTAGTGTAGTTGGCGGTACGGCGAATATCAAACTTAACACTGCTGTATTCACATGCTCTGTATAACTATAGGAGGTTTCAACTTATATACGTCGTGAAGCCAGGTTCGAGTACTTAATTATCTTTTACGTTGTAATGCATCAGAGTAGAGAGGAAAGTCGTAGATACGAGCGTAGTACCTCTTGATTGACTTGTCCTATTTCAATCATTCATTTGGCTACTTAATATGATCCTAATAAGCAGCGGCAGAAATGTCTGATCAGCTCCACTATTTAATATATTTACAGCTATAAGTAAGTGACAAATTAAAGTACTTCTAATCTATAATCTACCTAATATCGATAGTTGTTGATACGCGACTTTGTTTCTGATTACGAGCGTAAAGTTTCTAAGTCCAATATGTACCTCATGCGTCACTTTAGTTCACAAGGCTATCTACTTTTTTTGAATTATACTATCTTTTTAAACAGTTTGACATTTCGAGGTCTTTTAACGATGTGTGCATACATATTAATTACATTATACGATTGGCTCCGTAATTTCTAATTATCATGCTATTAAACGATTTGTCTCCATCACAATTTAAATTCAATTACGTAGGATATCGTAAACTGCTTTCCTTAGACGAAGTAACAAACTCGATTAACTAAACTCCAGTGTATGAATTAAAAAGCGTTATTGTCTTGGATATTAAAATAACTATTTTAATCGGTCTTGACAAAAGTTATCTATGAGTAAGAAATAATTATAAATAATCCAAAAAATACAGTTATCTAAACAAAAATCTTGAAGACAACGTATGTCGATCAAGTTCAGTCTCATAGAGTTAGAGATATTATTTAGATATATAGCATCTATATTGAAAGACATCGGAAATTGC-GGTTTTTAGATATGTTACTGTTGAATCTTATATAGTGTCTTCTTAGTAAGTTATTTTGACATTTTATCTTTTCCTTGTTTAATAATTTTGTTCTTAGGAATTTTTTAATTTTGAATAACTTAAATTGCAATCTGTTTAAGTCTTTAATTTAAAATATTTGAGCTCATGTGTAACTAG--TTTTATTTATTTGTTTAATTTATCACCATCTTAGACTTGAATTTTGTTATTTTGAAAGTTTATGTTTTCATATCAGCAATGAGAAAAAAATTATTTAATTGATACTTAGTAGTTGGATATTGTTACTATTGTTTTTAAAGGTAACAACCCAGAGTTATTATATGTGCTGGTAAATAACAATTTAATAGTTCTTACTCTTGCATATTTTTGGTAGTTAATTTTAAAATATTGTGTTATTTAATATTTTATCTAAATCGTTAGTAGTAGGATAT--ATTACTAAAGT-------TAGTTTTGTAATACTTTTAAGGGACTTTTTTTCTGCTTGTCTAGTTTGATTGTAGCATTCCTGCAACTTTACTAAAGTGTAACAGATATACTATATACTGGTGTATGATGCTGGTATTCAATAGTTATGTTTATAATTCTATATTATTTTATATTTAAAATCATTGATTTCCGTTTTAACATTTAAAGCATTTTTTAAATTATGTGTTTATTTAAGTCATAATCATTTTTAGTATTAACTAA-TGTCTAATATAAGATATAGTAATTACTGCTATATATTAACAATTACAAATTGCAACAATTTCTAAAAATTTGTTGGTAAATTACAACTTTAGTGCTTTGTATAAACACTATAACGATTTGCACTTTTTTACAGTACAAAACTTATTGAGGCATGGAGCTATTACAAAAAAATTCTATAAAAATTTACTTAA---TCTTGCACTCAACTTAGCCTTTTTGTTTGTAGTAAGTTGTTTTTTATTCTACGTTTGAGAGACGAGCATGTGTGGATGATTTGTACGTTATTAATATGATATTATACCGATTATGACTGACTAAAAGATTTTATAAATTAATATTTAAGTTGCAGTTTTTGTTTTGAAATCTAAACGTCATCTCTTAGTGATGCTTATACCAACTAATTACTTTCAGTTAAGACGGTTAGCTTTTTCGAGAATATCAACTAGAGTACTATTAGTGGTTATCAACTCGGAAGTCCAAAATTTACTATTCCGGAAAATCTTATACGGGGGACGTATAGTTGCTGACCTTAAGATGTCTATTCTAAAATTAAATTACTAAAGAAACTTATTTTTTTAGGTATCTAGAACCTAGATCTTTGTACACAAAGAGTGGTGCTGACGCCTTTATTCGGGAACATAACTATAATTTATTAAAAACTCCATTGTCATAATCTACTGCCTACTAAACTTCTTCTATTCGGAGTTTAATTTTCCAGCAGGCGTAAACGTCTCAGGTCTAAGGGTTTTAAAAATTAATCTATTTAAAAAATATAGAAAGAAATTTAATGACAGCTACGTTTCACTTTTTTAGAGATTTCTCTATAATTTTTATCTCAAATCGCATTA-TTTTA-----AGATAAGTTTGTAGTTATCATTCATAAAGATGCGTATGATTTTAAAGCTTTTGACACCTAGTCGTTATTAGTAATACGCCTTAGGCATATTGTCTATTCTCTCGCATATGTACTGTTATAATATTATTAATTTTTTTCAAGATTTATTTATTACTAATTAAGTTCATTTCAAACTCTAGTGGTGGGTGTAGATTTTACTGGATTAAATAACAATCCATTTCTGGAGTTTTACACTTAATCTGATCAGATTCGATATTACATTGGTGTTAATCATGTTGTTGTGTTGGTTATTTTAAGTTTATGAGCGTTGTCAACGTAGGTGATCTAATATTAAATTCTATACTGATTACTAACATTGTTAAGCTGACGTGTTTAAAAATAATTTATCGTCACTATTATATTATTTAAACAAATCCTAACCGTTACTTTAATTTACTGTATTTTGAGATTTAGATGTTCTTTCACTATTTCCTGTTAATTACGTAATGTTTTTTCAGTTTATCGTTAGGAATCTTATA--ATATAT----AAAA---------GATTAGAAATCTTTCAGATAAGCTATAGGTCTTGTTAAACAACAAATAGAAAAACAGAAATTACATCTCAATTATAATGAAATCAATTTATAATTGACTCAACAATAATAATTAATTTCTCTTACTCTCGTTGGTGTATTTCTATTCAATCACTATCTATTAATTTAGTTTAAAATATAAAATATATTTATATTTTGTAAATTTGTGTGGTATAGTCTTACTCAAATGAATTTAGAGAAAAAGTTACATGTCATTATTTTCTACAATTAATAATGCGCTG--TCTTACACT--CGTTAATAATGCTAGATTCTTAACATTGCGCTTCAAAGTATGAAGCAAATGAGATTATTTCCTGAAACTCACTGGAGTAATAAGTCGACTGCCCCGAGTTTTACCTTGCCATTTCTAAAGTTACAGGAATGACACTAACGTTACTGTTATTGCAAAATATGAAGAATTAAGAATTTCAATGGAGTTATTTGAGCCTCGATTTAGTTCCTTCAAAAAATTACATTGTGAGGTTTTTCAAGGTTATTAGATATGTCCTTTAAATTATAATTAATTTTAAATGCACTTTACAAATGTAAAAGGAGCAAAGTTTATTTTGTCCATTGAAAGAAAGTAATTTACATCAGAACCATTAGGGAATGGGCCGTAAAACTTAAGTGAGTTTATACTTAACCCTTAGGAAATTGAAACTAGAGATTGAGTGTTTTGAGATAATTTCTGATTTGATAAGAGTTTGAAATCATCTGAATTTAGAACACCGTTGAAAAAACGATCATAATTGCTAAAATTATGAGCAACTCTAATCTATGAATAAGGTTGAGAGAATTACAATGGTTAAAATTAGATATTAAAATAACTATTTTAATCGGTCTTGACAAAAGTTATCTATGAGTAAGAAATAATTATAAATAATCCAAAAAATACAGTTATCTAAACAAAAATCTTGAAGACAACGTATGTCGATCAAGTTCAGTCTCATAGAGTTAGAGATATTATTTAGCGTAGTACCTCTTGATTGACTTGTCCTATTTCAATCATTCATTTGGCTACTTAATATGATCCTAATAAGCAGCGGCAGAAATGTCTGATCAGCTCCACTATTTAATATATTTACAGCTATAAGTAAGTGACAAATTAAAGTACTTCTAATCTATAATCTACCTAATATCGATAGTTGTTGATACGCGACTTTGTTTCTGATTACGAGCGTAAAGTTTCTAAGTCCAATATGTACCTCATGCGTCACTTTAGTTCACAAGGCTATCTACTTTTTTTGAATTATACTATCTTTTTAAACAGTTTGACATTTCGAGGTCTTTTAACGATGTGTGCATACATATTAATTACATTATACGATTGGCTCCGTAATTTCTAATTATCATGCTATTAAACGATTTGTCTCCATCACAATTTAAATTCAATTACGTAGGATATCGTAAACTGCTTTCCTTAGACGAAGTAACAAACTCGATTAACTAAACTCCAGTGTATGAATTAAAAAGCGTTATTGTCTTGGAATACACGTCATAGAGAGCGTTCTCATAGCACTAGATCTCTTCTAATTAACGCCATGTCATACTAGTAACTATCGCGTAAATAAGCTATTTCTAGGCAAATCTGAATTTATGTCTACATTAGACTTCTCTCTGGTTGCGTTAAAAGCTGCTCGTGAGTTGTCAATAGTCGTATCGTGGGGGCGCAAGGTCTTGATTTACCTATGCACAGATCATGGTTTATTTTTGCCGCTTGAGTTTTTGGGGACACCGTGAGACACAGACGTTTCCTTTTAAA--ATAGGTCCAAAATGATTAATTTGTTCTCCGACGGTTTGATTTATTGGACCATCCTTGGGTGCAGTTGGAAGAGTGTGACTGGGACGTGTTCGAGTAGATTATTCAATTCTAAGTTCAGAATTTACATTCTCTTTGTGATCAGCTAAGTAAAAAAGTTGTTCTTAGAAAGAAACATTACCTATCAGCGACGATGGGGTTTGTGAACAATTGTTAACTTTTCTCAGAATTGTGTTTGGCTATGAGGGAAATTTTCTCGAGATAAATTACGATTTAATCCATTTTACTGATTGTGGTAGTGCTCTGTACGCATATTTAT---TCGCGGACGACCTTAAAGATAAGGTACTAAACGGTGGTTGATCTTTTCCAGTAAACGTGACCCGTAGAGATAGTATTTTTAGTACTTAGCAAAGCGCCCGTTGATAAAAAGATTCCCACGAC--TATAGCATGTACATCCTGCAATAGTACTAGTACTCCCATATAGTAAATTTGTTATAGATGCCATAATGAGCGGAGCTTTTT--TTACGACGTGTTTATACAGCTGCGTCGATGATCTTAGGCTTTTAAGCTAATTTATGTTGTGTCCAATGTGATTCTGCGATTTGCGTTCTGTCATTTCTGTCGTCCTTGCGCCCTAGATGTTACCTGGAAAATTACTTGAAGACCAGTTTTTCGAGACGCCAAAAAATGCTGAAGGGGTCACTTATTCGATTGCGTCTCAGACCTACTGGTCGAATTATAGATTTTAATATACGTTATCCCCTTCAACTTTGAGCTCTTTTTGTAACCTCGCTCCAATTGCCTAAATTTGGATT--TAACGAGATCACATCTTAATTCAAGTCGCATCTTATACTACTTATTCGCACTTAATAAGAAACTTAATTTATTATGTATTAGGGCGGGTCTCTACGTGTCTATTGATAACAGGAAGTTTAGACTGAGGGTACGAATTTTATCAAGTACAATGAGCTTGAGCATATGATATTTA-CAGGAATCCAATACTTTTTGTAATAAGATTGAAGTTAAGTGATGTGTGTATTTTGCAAGTTA--TTGAAGAGATGAGATTGGCCTACTCTTTTTATCTTATTCTTTACTTGAGAACAGCATGGTAACGTGGAATGTGTTATGGTTCGAGTCTATTGAAAATTAAAAGTTTCCCCGAGCTGCTTGCAAATTGGAT---GTCTCCTCGTCAATCCTACTTGATGATATTATAGCTAGAAAAACGCTTGTTTAAACGCGCTTGTTTAAAACGTGCCCAGAAAGTTATAGTGTTTTTAAGTCTTTAGTAAGAATCAACATCTTAGTAGTTGCTACTAAAAGATTTTTGACTTAACGTGTTTTTCATTAACTGCCACACCTGTTAGATTAATAACTGCACAGACCTTTCTAATGCGCGTCGTGTT-----------------TTTTTCTTCTC------TTGGGGTATGGTGATGTGGGAACATTCCTACAAAAAGTTCAAGTACTTTATGTGGTCACCTAAGCTCCGTTAATCTATTTTTTGTTTCAAATCTAATGTAATACTGAAGTTTAAAAGCTCTTATTGATCGAGAGCTTTTTACGCACGTCTAATTAATCTGCAATTTAGGACTACTTATATTTTAATGTGACGAAGTTTTGCTCTGAAGTTAATATATTCCATTATCTGGGAATCAGTTTGCAGCCATAGCGGAAGATTCTGTTTCAGCTACTGTACACTAATGCTTTACTGTTTTATTC-AAAAACCGGACAGAAATCTGTTTTAGAGTTGCAAGTCATGGATATTTCTTGATCTAACAGGTAAAGAAAACCCGAGAGGTACTCATGTTAAGCTGCTATTTCAGCTAGATCTGTGATGCGGCTTTAGTGTAGTTGGCGGTACGGCGAATATCAAACTTAACACTGCTGTATTCACATGCTCTGTATAACTATAGGAGGTTTCAACTTATATACGTCGTGAAGCCAGGTTCGAGTACTTAATTATCTTTTACGTTGTAATGCATCAGAGTAGAGAGGAAAGTCGTAGATACGAGTACATAATACATTGAGTATATTTTCAGAATGAAAGTGCACCTTCGAATGTTTACGAGTAAGATTGATAGTCATGCTGTAGTTTTATTAGAATA
>Trigonobalanus doichangensis codon 3
--GTATAGACACACAGTCCTCGACCTACTTCTAGTCTGGCTCAGCATTATTTTCTTTTGGTTTTTTATTTATATCACTTTTTCTTTTTATATGCTCAAGATTCTTAGACTGTTTGATTACTATCATTTGTTGGATTCTGTGCTGTTTATATATTTATCTCGATTTTAACTTCTGTAATTTTCCCGTACGTGCCCTGCATCGATATTACCTCACTTGTTCGATTTGCGACAATATTCATCACTAGAATTTCATTTTCTCAGTCATTTCCTTTTATCCAGTGTAATCGCCTATCCTGTCCATTCTCCACATTTATTATTCGTTTTTTTCTTGATGTATTTTTCTACATTCATATATAAG--GATAATAACTATGACCCACATCTGATTTA--TTTTATA-CGGGATATTTTATTAGTAACATTAGTAGTTGATTTTTTAATATTGCCGTGTTATAAAATACTGATATTAAAGTTAAGAACAATCTAACTTAATCTAGAGCATATTGGTAAACCTCTGAAGTACTTCGGATTTTGTAGACTTTGTTTTCTTTTATATTCTTAATTGACTACATTTTATACACCCTTCTCATTTAAAATTACTTAACTATAAAATTCACTTTTTGCCACTCGTTCATTTATAAAATGTCACGTTAGTAGATCTCTAGATTTTGGTCGATCT--ACATCGTCCTTGTC--TATTAATTAGGGTAGAATATAATTTCTACTAATATTTGTAAGTAGATTCAAGTATTGGTGCTAGTTGTCTATGTACATTTTTCCACAAAGTGTAAATATGTTTTATGCTACATTACTTAAAGTGACCAACTCGAGGTTTGCCAATCTTGAGATCGATGTTTTTC--TGCTCAA---GTTCT---TGCTTTTTTTTTATTTCCAAGCGTTTTGTACATTGAAATGCTTCATTTGATTATTAAGTTTAATTCAAGACTTTCTCCACATTTAAGTTATAGAGACTAGTATTTTTGATTGATTAAAGTATCTCATAACCCTCTTTTTTAAGGTAAAATAGTAACTTGTGAATTCTTAAGTCTGGCAAATTAAAAAATTGACACGTTATTTATCAGATTTTATATATTATGATAGGTTTTTGATCATGCTAAATTTCTAGCTAATTGAAATTGTGGCTAAAACATGTCTAAGATAATCTCTTTAGATTGTGAGTTAAAGGAGACGTGACAGGTTGTAAACCTTTAAATGTATTGCTAACTACTTTTTCAAAGTTCAGTTAAAAGGTCATTAATTTTGTAATGAACTAATGTATAATGTTAAATGCAGATTATTTTTTACATATCATCACCTACTTACATCTCGGTTCCAAATCTATACGAAACCAAAGAGAACAAAACTAACGTTCTATTGTAGAATAAACGGCAATAACTCGGAAGAGTTTTAGTTTTTAAATAGAGATCTGAGTTAAGTAAGCAACATTCGACTGAAACTGACTTAAAGACTATGAGAAGATACTTCTCGTAGACCGTCGTTCTTAAATAATATAGCCAGTTTAGAGTGTTAATTAATTAAGGCGGTTATAAAACGACTAGGAACGATAGAGAGAGTGTGGTACTTAAAAGGCGTTATTATGAACATCATACTTTAAAAGTTACAAGTCAACAAATAATGTTCGCCGATATCCTTTTCATGGGAAACTGGTAGTTCTCTTTCGGCCGTTTTATGTTATTTGCATAAGCGAGCGGGAAAATTAGTTGTTGATAATTAGTAGAATGTGTCTTAGTT--------AATTCCAAACACTACTGACCACCTGAAATTACTCAATTTTGTATTCAATACTATTTTAACTTCCTGTCCATTTACTATGCATGTTAACTAGTCTTATGTATTTTGTGATTTATGACAGATTGAACGTATTATTTTTATACGAAATCTGTTTAAAATTTTACTAATACTACTTTAATCAACAATTTATCATAATTAGATTTTTTAATAGTTACCGATAATACTTATTTTACATGTTATACGGGTTAGAAATGCCTGAAGGAAATTTTTTTTAGTTAGATTCTAGTATTTTATTTATCTTAAATTTATTTAATGAGACATTTCATAACTAAAGTAAGCTTTTTTAAGACTGAGTGTTAAGATTGCACGAGAAGGGACTTTGAATATGGGAAATCGAATGCGCATGTAACTTAACTTGAAATGTTAATGTGATAGTTACTATTCATCTTTGCAATTCGATACAATTCAAATATTGTTTTTAATTAGGATGAAGCTGCTCTAGATATCTAATTCAAATCCAGATAACTGTAAGCCGCGACTTACTAAATTTTAAATTGAGACAAGAAATGTGAACTTTATACAAAAAAACTGAGTTATATGAAAGTTTTGGTTTTTAATGGTTGATAATATAACAAATGAGAGGTAAAAGCTACTACTATAAGTAAATATTCCACAAATATTTAAAATTATTACATGATTACTTATAATTTTCATTTGTTACGGAGAGTTAAAATTTAAATTATGCAACTCTATATTGTATCTATACTAAAAATTACTTTTTTATGCCAATTCATTTTGCGAAGAATATTCGCATTGACCTAAAAACTTCCAACAGTTAATGACTCTAAGACTATATTCATATTGTCTTATTACGTATTGTATTACGCTTGAATTTACATTATAAAAATTTGTCGACTGTTTAGGTAATTTTCAGAAGCGTCTACTAGATACTTATCAAAATTAGAAAATACCTTACTTGTAGTATATCTTTTTTAAATTTTGAATTTAAAAACTTATCTTAAAAATGTTTTAATTAGT---TTTAATTTTCCATTTAGAGAAATACCTAAAGTAAAAAGAGTTCTTGTAACATTTTTAATTTTTTTTTACAAGTACTGATGTAGGTCCCAGGTGTGTAGCAAGGAACAGAATATTCTCGGATTGAATTCAGAGCTTCTAATAACTATAACAGCAGCAGGAAAAGTATACTTATCTTTAGGTGACACTTCGCGTAGAAATTGAAAAAGATGCTCAGCATCGAGTTTGTACACATGAGCTATAAATCCGTGGCAGTTGATATCTTCTTCTCAATGATTAATTAATGTTAGGTGAACAATTTCAGCCCTTTAATATTGTACCGACTAG-ACTTGTCAAGATGATAAGCTTGGACCCTCTATTTTTCGAGTAAATCATAA--TTTGGGGGTGACATTATAAATTTTAGCACCTAATCTTAAAAAAGAATTATATGTCGATAAAAACTATGTTT-ATCTAATTTGCGATATAATCT--CAGTTAGTATTAGTATTGTTTTTTCTGCTCCTGTACTGTGTTC----TTTTTAAGTAATCTGGTTTATATACATAGCAAGTATATTATCTAAAAATATTGCTGAACTTCTTAACTCAATAATATATAAGATGTAGATTAAGAGGAAGTGTTAAGGCAAGATGTGCGTAAATTATTGACGTTTGATAGAGTCTGTTGCAATTGTGTGGTTTATAATTGTAAAAAGGTAAGAGTTTTACAAGTAGGGGAAAGCCGAAGCTCATCAGAAGAATATTATTACAATTAAGTATAAACTCGTTCTGGATGAGCTTAGGGACTTGACCAAGATAGATCCTTGACACTAACGAAGATTGCCCAAATTTCTAGTACTAGAAATA-------GGTTCAGCTGTATAACATAATTTAAATTGCTACATTGGATAGGAAGTTTTCACTATAATAGTTAATTGGAATGTCTTATTAACGTAAACTTTTAACACACGTTGAAACAGCTCAGACAACTGGTGGTTTTTCGTTATATTAAAAAGACCT-CATTTTTGCATAATTCAAAATACATACACGACCCATCTTCACCTATATAAGTTAATTAAAAACTGTGATTATTGGAAGAAAGAACCGTTAGATAGTAAAGTTGTACCAATGTTTAATAAAAGGTATAAATTTCGGAGCTGACGTAAGCGTTTATTAATTTGCCTTCTAAAATAGAGGAAAGTGGAGAAATGTATTTTACCAAAGGCTTTGTCGGTGTATACAGAATTGTGTCAGGTTGTTTCTCGTCCTAATATAGTCAAAAATCGATATTTATAATTTGCGATTGTATGAAGATAGAATGATGGGCCAGGTAATTGTAACAGACCCTAGAGCTTTATAATTGACTATTTGTAGGTTATATGGTAGGTTATGTTTGTAGTATTGTATCAACATGTTGCTAAGCGTCATTTATGTTATTCATTATAAGTCTCTGTGAAAACTTTTCTTATATTTGAACTATTTAGCGGAACACTTTAAATTCATCTATGTTTTGTTGCCAAAATAAAATTTACTACTTTTTTTTCAAAATCAGGCGCC-----ATTCAGTGTATGAGTAATGTTAAATAGTTGCTTGCAAAATTGTAAGATATAATATAATGAATAGAAGGAAAATTATAGCATTTAATACGAATGACTATGAAAATTTACTTAGTCGATTAATAACATGCTAAAACCTCTCGAAGCTCATGTTACCAAATGAGAAAAGTTAGAGAGTTGTGAAAATTATAAATGTGCAAATAGTTCCTATTGTCGTTGGAAATGAAATCTGGTTAATTTACATGATTACATGAAAGACTAAATAAAGTTCATGCGAGTTTATGCTATGAGATAGATGTTGTAGATAGTATCTGTTGATATTGTAGTCAATACAGTGTTAATGTAATACAATGTAGAATTGTAATATAAACTTATTCAACCATATGTATTAAGAATTGAAGTTGCTAAGAGATTTTGAATCTTTCTGCTCATCGTAACTTATTACAATTGATTTGGCAACATTACTGAAAAGGGTTAAATACACTTAGAATTGGGTATTAAGGTTGTACTAACGCTAGAGATTATTTCCATTTTATCCTTTCATTTGTGTAGTTTGATGATATCGCAGTTTATGGACGGTATAGTCTATACGAGCTTCTTCGATAGCGGTGGTGGTTACTAATGTATTCATTTGTAAGGTGGTACCAGAATGGTTTTATCCATTGAACAAATTGAGGTCTTATGACTCGTAATATTTTTTCAGATATGTTGACCCTAACTTAAGTCACCACATACATATGGGGTGCAGCTTAATAAGTGGAAAGGTCGGCAAAACATCTGACTAAATTAAACATTGTATTTGGGCGAGATCTTTAAATTATTAGATAAAATTACTAGTATGTCTCATGTAATGGTGATAACTTGCCCAAAATAAGTAGGATATGCGAGGTGATATTAAATTTGATAAGTGAAAGTTAATACTGAAATAGATCCGTGAACAAGTAAGGTTTGGTTAAAGTTCGAATTATTTAATATCCGTTATTAAACTAAGTGAAAGGAAAGGTGTAAGTTTTTTAAGGTTTATTTTATCAAATTTACTAAAATATGTGAATTAGCTAAAATGTGATTTCTATGGCCGGTGGATA---GTAATCTGTTAGACTATTTACAAGTATACGGAATTCATTTTAGCTATGTTTATAACAAGCTATTAGTACTGATCACAATATTTGTCGAGGCTCTTATGCTAGCTTTTTCGAATGTATACTATAGTATAGGTCTGACCCCACGATTTTTTTAACTGGAAGTAAAGATTTTGTAACTGGTTTTCCCTCAAATCGATATATTATTAGATTTACACTTATTTTTTACGTTGATGTTGCTGCTTTCATATACCCTCAGTTTGAGCATTGGGTCTAGCTCTACTTTTTCAATTATATTTCATACTTTCATAGAATTAGCCTCCTGCACTGTTTCTATGACCTGATAAACTAGGTTTAACCGTGCACCTCCTTGACTAGATTATGGCCCATTTATACTTTGGGTATGTTACTACTGGTACTACTTAGGACGTAGGCGCCCGACATCGGGCCCGAGCTTATACACTTCAACATCTGGCGTCATCTACTAAGATTACTCAACACGCAAGCATAGTTCAAAGCGTAAAATATCCATTATGGATTTGATATCTACTGTAATCATCTAAGCTCTTTCATGACGTTAGTTACCTTAGATATAGTATGTTCATGATATTTTAACATTTTACACTCGCAAGATAAATCCGCTCACCATTTAAACCTAAGAGTTTGCTGATATAGTAGGTCTTATTACGTCACATTAGGCTGTAGTGGTCGTTTATTATTTTTTTTCTTGCTTCTTTTGTCGCTAAATTATAATTTGTACACTGTCGGCCAATCTATATAGTTGTAACTTGAATGTTGTGTTCGAACAGTCTGGCGTGGAACAATGAAATCGATGTTTTATTATTGTTATCGCTACTTCTTATGAGCTTTTAACCACATTAGTAAGTTATAAATAAATTCTTATTTCGTTTCAGAAATATGGAGGGAAGAAATTGTTACCAAAATATAGGTGAGATCAGAACAGTTTATATTTATTTACAAGATCTACTGACACATTAGTTATGGTAAAGATGAGAAATAGTCACATGCCTTCTTGTTTTCACCCATTTTTGGATTTGTTTTTTCGAAAATTGGTCATGTTATGAATTGAGAGCTATAGTTTTATGTTTTTAGTGATTTGGTTTAAATCTTTTTTAGGTACGAGTTATTTTAGTTAATTTCATAAATGACAAGAGAGCTGGTATCATTCTTTGAAACAATCGTGAATACTCTTTACGGACTAGTTCAGAGGTCAAACATTATGGTTTTACCTGTTTATTCCACAATCTACTAGATTGAGGTAGGTTTTTTTATTATTTCTCTTGTAGCCTTGCTAATTAAATTTAGGAGGTATATTTCACTTGTTTAACTTACTAGTTTCGATATGCTATTTGCAAACTTTACGATGTCACTAATCGAATTTTATTTTTATCTGAATGTTAGAAGGCTGATCACTATGCCTTGACTTGATTTTTTCGTTTTTCGAACGCACATCAGAATTTTATATGCTATATAACCAGCCGTACAGGCTGATCTTGTTTAATAAAGTACCGTTTTTTATATATAGCAAATTATATTCGAGATAGTTTTTTTCTTGAATTTTTTGTGTATTGATTGGATCTAGTTTTGTGGCCAAGGTCTAGTTATCTTGGAGAATTAGACTAATCCATCTTTGTTAATGGGGCATATTTGTTATGCATCGTATGAAGTATAAGTTACATGTTATAGATAAATTCTGAAAGTAACTTTATTACTCGTCGTCTAGCATTAGTTTGGAAAAATGATGTCAATTCGAGCACCTCAAAATATTTTCTGCGCATTTTCTCCCTTTTGGGCCAAATTCTCCACCCCTTGGTCGTCCTTTTCTTAAGATTTTCTATTCGGTGGAGCAAAGTTTACCTCAAAAACCTTTGTGAATAATTAAACTTCATTAGCTATAGTTCTGCTCCACTAAGTGCATAATGGTCTAAGAAATGTTTGGGTAATATAGTCATATTAGTTAGCATTTATCGTGTTGTATTCTTTGAACATCCGTGAATGCTTTTTAAATAATATCGACTTACTTATTATTCGAATCGTGCCGCTTTTAATTAGTTATATAGGATACATGCAAGAGTTAATTCACGAATACTTATCTGTGGCTTATAGTCCTCATAGCATCGGTTATCATTTTGTAGTTGAACTTATTACCTAATTATGTTTACAACCCGATATACTCTTTGTTTTTCGCTAGTCATGTATGTAAAACCTTAGAACCTTAATTAGCCTAAACCTGTGGTTTAGAGCAGTTGATTAAACGTTAATCTTATGTTGGAGACGATTATTTCGTGAGTAATCTTTCTTTATAAGGACAACTGTTCTATACGGCTATGAAACTCTGAGGATTGTTATTAGAATTCGAACTGGTCTTTTGGCCTCAGCGACGATGTTTCAATATCCTCATTTTAGTTTAGTACCATTTGAATTACCTGTTTAAATTTTTGTACGCTCAACTAAATTCTGCATCAAGACCAAATTAAAAGTATGATATTTTGCTATACTCAAAATGATAAAAGACCTCATTGATGCAATTGATAGTTTATGAAATTCTTATTACTCACTCTAGCAATGATGATTTGGAAACGCAAATTTTGCGCTTCGAAGCTAGATTATGGTGCTACTGTGAATAGTTCGTTTGAGTGGGCAGTCAGGGTCAGTTCAAAATGGTGGAATTAGTACACTTACAATCTAATATTTTAAAAAAGTTTTTTAAAAATACTTTCAACAGAGTGTAAAATAGTGTCCTTAGTGCGTTCACCAATCTATTATTTTAATAATTCCACATTTAGGTAAATATGTATTTTACTTTGAAAATGTTCACATAAACTAAATTAGCTGAATAGTTAATTTTGTAGATTGTTGACATGATTATGCCCCAAAGTAAAGTGTGTCTTCTATATTCTTATCATCTTAAGCAGATTGTTTGAAT-TTATAAAGATAAATCAGGTTATATTCGTGATGTTAAGATTTGGACTTTTTATGATCAGCATGAAGCATGTTTCGTTTAAGTT-------------------------------------TA-------------------------GTCTGTCATTAACCAATATTATAATTTATGAAGCTGGGTATTCTTTCTATTAAACAACCTCTTAAAAAGTTAGACATATGTAAAGAGTTTAGAATAAGTAAATTTTGAATATAGTGCTCTTTTTTGGCTGATTATCTGATTATAGGATATTAAATTAAATAACTATATGTAGGTGTTTCCCGTTTAATTTTATTTAAACTAGATAGTGGCTTATTCACCGTAATCCAAGTGGTATCATTTCGATAAAATTTTTGATGTGATACGTCAGAGATTTTAGAAAAGTTTGCATATCTTGTTATTTTTTTAGTTTTAGAGTTTAGCACATAATCTCGTCATTTATTAGAAAAGAGTGGCATTTAGCGTGTTGTAATAACTATTTTAATCAACTCGTTCGTATATTGAACTTCAGAGGTGGCTCTAATTTGCTTAATTGAGTTCTTAAATGATTAAAATCGTATACGAAATGATATCAATAAAGGTTTGTGAGAATTCTTTTGTCGTAAACGATATACCTGAGTATCCCGAGTTTCCTGATGTATTCTAATTGTTAAAAAAATTATATATGTTATTAGAAGAGTCGATTACTGCCAATAAATCCGTAGCTCTATTATTCAATTTTATGTTTAGATAAATCTAAATAAATTACTTCTAAAAAACGATAGTAAACTGAGCCCTCATTGTATATCAATATTTAATTTCGAGAATAATTAATTAAGAATAATTGGTAGTATTGATTATCACGAATCATTTAACATATCCTCCTCTAAACAATCAGTAGTCTGTTACCTTCAGTTAAAATTTCAAACATTTAATTGTGCTGCTTTTCGATATATTTCAAAAAATCATCTAACTTATATATGCATGCTTAATTATGAATAATAGGCAATGCTATCTAGCAACAGTCACAAAAAATGTCAAATTCAAAATGACGAATTTAAACTGGTAGCTCAAATTTTAGTTTGATCCTATTGGTACAAGGCAGGAAGTTGGATGAAAAGTAATTACATTAATTAATTTTTCTACATTTCGACCAATTATATGCGAAACGATTATCTGAGATGGTCGTCTTTTCAAACCCCGGTTAAATATTTTATCCACCTAATTTTCGTTCTGTTATACGCGCTATGGTGACTTTTTATCATGTTCCATGGTAACGTCCCAAATTTATAGAACTGTCTAGTTATCCTGTTTCATTGCTTCAATGTGACTCATTCAATTAGGTAACACAGTCGTTTATACAAGCAGTATCAAGATTCAGTCCACGGCTATTCGTTTCATTTATTCCTTAGTATTTAGGTTTACTTAATAAATGTTATTTTCTCAATATAGAAACTACTTTAATTTTTAATACCTTTCTATGCTAATTGCGTAGTTCTGTGTTGCACTATTCAAATCAATGGCTGATATTCATTAATAAATAATTTGATTTTTGTTATTTGTTAGTTGATTTTAAGAGAATACCAGTTGAGTTTAGTTGTATGAACTGAAGGCCGGGCAAGGAACGTGATAAGCCTTTTATCTACACGTATTATACTTTGCTTCTTTCTTTTTACGTACTTTCATCTTTATGTTTACTTCATTTTATATTGTCTTTTTATAAACTTTTTGTTTTATTATTTTTCCTTTCATTTATTGTACTTCTTCCTTTTATTTTTCTATTTCTCTCTCTTTCTTTACATTTACGTATAAGTGTTTGATAA--AGATTTTATTTAATGTAGTACATTTAATTGATGAAAGTTCACTATTGAGTTATAAATGTTATTGTTGTATGCTGTCTATGGAGATCATTTTTTAAAAAATGTTAACATAACTTCAATGTGTTGTGGTTGCCATCGGCTTGCATTCTGTGTTTAGTTCAAACGAAATGCGGAGTAATCTATTTAAGAGACTAACTATTTTTGGACTTTGGCTCTTCACTCCTATGTAAATAAAGTGAATGCAAGTATACTGCACCACAATTTAACTGTGATGCCTCTTGTATACGGCTTAAATAATTATATTTTTTTAA-------AAAATTGGATACTTTGTCGCAAGGATGGTTATTTTAACGTTGGTGAAATAGAATAAGTAAATTCCGCTCTTATAAGTAATATCTTTTATGATATGTGACTTTAGGCGGTTCATGTCTTCTTGGCATGGTACTTTTGCTAAAAAGTTTTGATTAATTCCCCACTGACCGCCAAAGAGTTTTTTCTTGACACTCTTTGTTTTGTGTAAATGAATCAGTTCGTAATAATAGAAGAACTCTATTATAATGCGGCTCATTATGATGTTTGGTTGACATTGTTTAAGTTAAACAAAGACACGCAGAGACGAATGAGTTCACCCAGCAGCGGCTATTCTGTGCCGATGCTCTTATTTTGATTAATTTTCTGTAATATCACCACACTCTTAATTATAACTGCCTGGAGTATCCATTATTTTTATACTTTTCTGCTATATAATGTCTTATTATCATAGTTTAGTCAGATATCTTTGAGAGTTACTCAGCGATAACGACTACCTCTTAGGTTATACAGCCTTATCTCCATTACGTTGTAGGACTTTATAGTTATTTTGAAAATTTTTAGGTGTGGTTTTATAGTAACCCTTTGCGTAAGGCTGTTGCCCGTAATTTGATTTTTGATCATCTTTTCGCCTTGATTCCAATCACACGCGAGTGTTCCTCGTCTTTTTTAAGTAACACAAAAAAACAACAGTAGTGTAGGTTCCTGTATTTAAAACCATTAAAGTTTTATATTAGTGAAATATAATCACTGTCGACTTAAAATGTTAGAGTGGTAGCAGTCGGCTTTAGTTTGAACTAGTTTGTTACTTCTTTATCAGTACGGGAAACGCAATTAGTTCTCCGGAACTTATTTATCTTCCTAGCATACTCTTAGAGGTTCAATATCTTTAGAAAAGGCAAAAGTACAAATTTTTTTCTTACGCTTCTTATCTCTGTGACCCGTATCTATACTTACGTTAGTAAATAAATCTTTTGAACTATTATTGGTTATTTCTTAAGTATACACATCGGCGAATTAGATAAATCCGGGAATTAGCGTAATAGAGCTTCTGTGGACCTTACGGCGGATTAAATTGATCTTTTATTTTGAAGGTTTCATTTAGTACTGTTAGAGAACTCTTCATATTGGAGAGGTACGACTTACGATTTGTGCGTGGGTATTTACGTATTATTTAAAGAATAGGTAACAAAAAATTTTCGATTTATGACTTTTGAATAATGGTTATGTTACAGGTGTTTCGTATCTGCAGGTAGCATAAATATGATAAATTATAACTAGTTAATTACTTAGAAATGTGTTGTATGAGATTCTGGCTGATAATAGCAACTTTTTCACTGCGGGGCTTTAATGAATAATATGTTGTCTATAAAGATTAATTAGGAGACATTGACCCTGACTGAAAATTGGT------------TCCCAAACTCATATCAACACTATACTTTATTTCTTAAATTACAAAGAGTGTACTGATCTTAACATTCAAGTTAAGTTTGG------GGTTTTAAATTATTAGATGGGTCA-CATTAAAATTACAGTTCTCGTATCTTGAT--CTAGTTC------ATGTGTACCCGGGAACAATTTTTGATAAATAGAACGAGCTAAATTTGCAAATCATAACTTTGGAGCTATTTTTTGACAAATCGAGAAGGGGCACTAGTTAAAACATAGTACACGAATTTGAAAACATTATTTTGGAAAGTGTGTTTTCCAGT-TGTTGTTTTAGT------ATATTTGCTGGTACAAGT-TTCTCCTTTAGGAGTGTTACCGT----TAAACTAGCTGTCAATTAGTGTTGTCACGCGATTTTTCACTGATTGTGGCGTAAATT----TATAAATTATATGTTATTATTAGGTTTGTCATTAGGGTTTAAGGCTTTAACAGAACATGGGTGATTTTTTGAAACTTTTAAGAGCAACCACTTTCTGCATACAAACGATTACCTCCTCTTCTTCTTTTTATGGTTAATCGTAA---TTCTTTAGTGACCGAAATAATCTGACATATAAGTGTATTGAGTTTTCCTTTGGGGAA-CAGCAGCCGTAATTGGAACTCTATGAGTATTATTGCTTTAATGTTGACACTTTACTTGTAGAGGGTTCAAATATGGCTTCAGTACTTTTTTTGAATTACGAGCATTAATTTTGACTTTTTCTAGTGTTTCTTATTGCCCCATTGTCTA--CGCATTTCTTCATGTTAAATAACAATGTGTAAAAACA---GAAGTTACCACGTGAAATCCCTTGAAT---ATATAGGAAGAAACATCCTATT-------------ATATTTGCCATTT-------------------------TGACTAAA------ATACGACACG--------------GTAACTGTTTATTAAACTAGTAGAAGTGATTAATATGATTTGGTT----AGTATGACATTTGGTTTTCTAGTATAGTGG-------------TAATTGCAATTGTGGTATTATTATCTCTGCATT----------TACATATTTTAAAAT-----GATTGTTCTCAGTTGTTT-CTATAGTATCTTGACAATTAGCATGGGAGGCGCATTGTCCTCTAATTAGTGTATATATAGCATTCGTTTCACGCATTTGACATAACAGA-------------TTTAAAGTG--AGAGCATTTAAACCGTTTTTACTTAATATTCATGAGCTAGATGACCTTTAGG--------------AGAAATCGC----------TTAAATGGTATGTTTTTAACAGCTTTATTTAAATAATT-------ATCACAGTAAA--AGTTACGTATATTAAAGCAGTCTCATAATTAGCTGA-GGTTAGTAACGTAAAACTG---GTTTACATATTTAAAAACTGTTCAACTGGTTAAAATTTACATATT-----TAGTAGAAAAGTG--AGGGGTTAAAATTTTCTTATCTGTATGATACAGACTAGAATGCAAAAAATCACAATGAAATATTCAATTAAAATATAGTGAATAGATTGTATTTGCTTCGTCATATTATCCA------------------ATTGATTTTAGTATCAGAATTGTTAAACAGTCATTAAAATCTACATTTCCT-----------ACGTTATACTTTTTTATGTAAAGATTCAAGATATATTAAAT----TACAGTGTG----ATTTTATGAAAAATAATTA--------AATTATTTTTTTAG--TAATATAAAAAGACTTACAAGGCTGTTTCCAGCTATCCGCTATCTACC----TGAGATTCAACAATAGCTCAAAGTCAA--------GAACACATTATGTGTTTATGTGTAAAAGTTTTAATCCTCTGTTATAACGATTGCCCTTTACGTAAAGACTGAACAAATTTGGAGTATGAACACGAACCTCAATGAAGTTTATTAAATCAGTACTGATTCTGCTAAGTGAGAAACCTTATTAATAGCTAGGATAATTCCGATAAAAAAGTATTTTTAATTACTTCGTAAAATAAATTCCCACTTAAGAAATTTATGGATGACCATTGTACAGT--AGTGATATATTAT--AAGCTACTAACTTTTAATTATATAGGTATTTCTGTAGGCAGCAAAACCAATGTTAGAGTATACCATAGTCCGCAAAGTTACAATTTAATTTTTCTTTTACGAA-----------------AATATAAACAGC-------ATATATTTAACATCCTGAAATTCTTGTTTTAAATCAATATTTGCAGAGAGATCTAATAAGTAAAA-GTTCAACACTAATAAAGAAATTATTTTCTTATTTGATACGGCGTAAAAAGGAAGAACACCCAAAGATATACATT------------------------AAGCGAGTGTCTAATTATGATCTAGTAATTAGTAAAATACAGTTAA--GACAGTAAGACTTGAAGAAAATATTCATTACATTTTTGTA------------AAATTCAGAAATAACATGCGTTAAATTAACTTTGATACAGTAAACTGTGCACTGACAAAAAATATGTAACAAGGATAAAATTTACAACCTTTAATACTTACTTTCCATACAAAGTGTATAAAGA--------GTTAATAAATAAATAAATAATCCAAGTGTCAGCAGTATTAACTATATTTTCTATATCTGAACCATGATACGACAGACAAAAAATT---TAGTTAAAAATGTCAAGAAAAAATGCAATCT---ACAGTCTTTTATTAGATTTTTAATTGGCTAGGACA--TTATCAACAATTTATTTAGGATACATTCGCACTACACTAGACTAATTGCTAGTTTTATTTCAACTCAGTAGATTGTACTAATTAGTAACATTACACAACCTTATACTTCACTGTTGAATTATCAGTATATCTTTTAATTAAGATCATGTGTGTTAAAATTACTGCACGCATCAACATAGTAAATAAATTAGAGTAAGGAGCAAAA------TTGGCTGACACCAAACAAGTTTGGCGATGTACATATGATGTTAAAAATGCTACTCTGTTAGGCATTAAACACTGTTTGTAAATAAGTATTTTGTTTCTTAGGTACATAATACATTGAGTATATTTTCAGAATGAAAGTGCACCTTCGAATGTTTACGAGTAAGATTGATAGTCATGCTGTAGTTTTATTAGAATAGAATACACGTCATAGAGAGCGTTCTCATAGCA------CTAGATCTCTTCTAATTAACGCCATGTTATACTAGTAACTATCGCGTAAATAAGCTATTTCTAGGCAAATCTGAATTTATGTCTACATTAGACTTCTCTATGGTTGCGTTAAAAGCTGCT---CGTGAGTTGTCAATAGTCGTATCGTGGGGGCGCAAGGTCTTGATTTACCTATGCACAGATCATGGTTTATTTTTGCCGCTTGAGTTTTTGGGGACACCGTGAGACACAGACGTT-----TCCTTTTAAAATATAGGTCCAAAATG----ATTAATTTGTTCTCCGACGGTTTGATTTATTGGACCATCCT-TGGGTGCAGTTGGAAGAGTGTGACGGGGACGTGTTCGAGTAG-ATTATTCAATTCTAAGTTCAG--AATTTACATTCTCTTTGTGATCAGCTAAGTAAAAAAGTTGTTCTTAGAAAGAAACATTACCTATCAGCGACGATGGGGTTTGTGAACAATTGTTAACTTTTCTCAGAATTGTGTTCGGCTATGAGGGAAATTTTCTCGAGA-----TAAATTACGATTTAATCCATTTTACTGATTGTGGTAGTGCTCTGTACGCATATTTAT---TCGCGGACGACCTTAAAGATAAGGTACTAAACGGTGGTTGATCTTTTCCAGTAAACGTGACCCGTAGAGATAG-TATTTTTAGTACTTAGCAAAGCGCCCGTTGATAAAAAGATTCCCACGAC--TATAGCATG-TACATCCTGCAATAGTACTAGTACTCCCATATAGTAAATTTGTTATAGATGCCATAATGAGCGGAGCTTTTT--TTACGACGTGTTTATACAGCTGCGTCGATGATCT------TAGGCTTTTAAG-----CTAATTTATGTTGTGTCCAATGTGATTCTGCGATTTGCGTTCTGTCATTTCTGTCGTCCTTG-CGCCCTAGATGTTACCTGGAAAATTACTTGAAGACCAGTTTTTCGAGACGCCAAAAAATGCTGAAGGGGTCACTTATTCGATTGCG----TCTCAGACCTACTGGTCGAATTATAGATTTTAA-TATACGTTATCCCCTTCAACTTTGAGCTCTTTTTGTAACCTCGCTCCAATTGCCTAAATTTGGATT--TAACGAGATCACATCTTAATTCAAGTCGCATCTTATACTACTTATTCGCACTTAATAAGAAACTTAATTTATTATGTATTAGGGCGGGTCTCTACGTGTCTA----TTGATAACAGGAAGTTTAGACTGAGGGTACTAATTTTATCAAGTACAATGAGCTTGAGCATATGATAGTTA-CAGGAATCCAATACTTTTTGTAATAAGATTGAAGTTAAGTGATGTGTGTATTTTGCAAGTTA--TTGAAGAGATGAGATTGGCCTACTCTTTTTATCTTATTCTTTACTTGAGAACAGCATGGTAACGTGGAATGTGTTATGGTTCGAGTCTATTGAAAATTAAAAGTTTCCCCGAGCTGCTTGCAAATTGGAT---GTCTCCTCGTCAATCCTACTTGATGATATTATAGCTAGAAAAACGCTTGTTTAAACGCGCTTGTTTAAAACGTGCCCAGAAAGTTATAGTGTTTTTAAGTCTTTAGTAAGAATCAACATCTTAGTAGTTGCTACTAAAAGATTTTTGACTTAACGTGTTTTTCATTAACTGCCACACCTGTTAGATTAATAACTGCACAGACCTTTCTAATGCGCGTCGTGTT-----------------TTTTTCTTCTC------TTGGGGTATGGTGATGTGGGAACATTCCTACAAAAAGTTCAAGTACTTTATGTGGTCACCTAAGCTCCGTTAATCTATTTTTTGTTTCAAATCTAATGTAATACTGAAGTTTAAAAGCTCTTATTGATCGAGAGCTTTTTACGCACGTCTAATTAGTCTGCAATTTAGGAATACTTATATTTTAATGTGACGAAGTTTTGCTCTGAAGTTAATATATTCCATTATCTGGGAATCAGTTTGCAGCCATAGCGGAAGATTCTGTTTCAGCTACTGTACACTAATGCTTTACTGTTTTATTCAAAAAACCGGACAGAAATCTGTTTTAGAGTTGCAAGTCATGGATATTTCTTGATCTAACAGGTAAAGAAAACCCGAGAGGTACTCATGTTAAGCTGCTATTTCAGCTAGATCTGTGATGCGGCTTTAGTGTAGTTGGCGGTACGGCGAATATCAAACTTAACACTGCTGTATTCACATGCTCTGTATAACTATAGGAGGTTTCAACTTATATACGTCGTGAAGCCAGGTTCGAGTACTTAATTATCTTTTACGTTGTAATGCATCAGAGTAGAGAGGAAAGTCGTAGATACGAGCGTAGTACCTCTTGATTGACTTGTCCTATTTCAATCATTCATTTGGCTACTTAATATGATCCTAATAAGCAGCGGCAGAAATGTCTGATCAGCTCCACTATTTAATATATTTACAGCTATAAGTAAGTGACAAATTAAAGTACTTCTAATCTATAATCTACCTAATATCGATAGTTGTTGATACGCGACTTTGTTTCTGATTACGAGCGTAAAGTTTCTAAGTCCAATATGTACCTCATGCGTCACTTTAGTTCACA-----ATCCACTTTTTTTGAATTATACTATCTTTTTAAACAGTTTGACATTTCGAGGTCTTTTAACGATGTGTGCATACATATTAATTACATTATACGACTGGCTCCGTAATTTCTAATTATCATGCTATTAAACGATTTGTCTCCATCACAATTTAAATTCAATTACGTAGGATATCGTAAACTGCTTTCCTTAGACGAAGTAACAAACTCGATTAACTAAACTCCAGTGTATGAATTAAAAAGCGTTATTGTCTTGGATATTAAAATAACTATTTTAATCGGTCTTGACAAAAGTTATCTATGAGTAAGAAATAATTATAAATAATCCAAAAAATACAGTTATCTAAACAAAAATCTTGAAGACAACGTATGTCGATCAAGTTCAGTCTCATAGAGTTAGAGATATTATTTAGATATATAGCATCTATATTGAAAGACATCGGAAATTGC-GGTTTTTAGATATGTTACTCTTGAATCTTATATAGTGTCTTCTTAGTAGGTTATTTTGACATTTTATCTTTTCCTTGTTTAATAATTTTGTTCTTAGAAATTTTTTAATTTTGAATAACTTAAATTGCAATCTGTTTAAGTCTTTAATTTAAAATATTTGAGCTCATGTGTAACTAG--TGTTATTTATTTGTTTAATTTATCACCATCTTAGACTTGAATTTTGTTATCTTGAAAGTTTATGTTTTCATATCAGCAATGAGAAAAAAATTATTTAATTGATACTTAGTAGTTGGATATTGTTACTATTGTTTTTAAAGGTAACAACACAGAGTTATTATATGTGCTGGTAAATAACAATTTAATAGTTCTTACTCTTGCATATTTTTGGTGGTTAATTTTAAAATATTGTGTTATTTAATATTTTATTTAAATCGTTAGTAGTAGGATAA-----------------------------------------AATCTTCTTCTCT---------------------------------------------------------------------------------------------------------------------------------------------------------------------------------------------------------------------------AAGATATAGTAATTACTGCTATATATTAACAATTACAAATTGCAACAATTTCTAGAAATTTGTTGGTAAATTACAACTTTAGTGCTTTGTATAAACACTATAACGATTTTCACTTTTTTACAGTACAAAACTTATTGAGGCATGGAGCTATTACAAAAAAATTCTATAAAAATTTACTTAA---TCTTGCACTCAACTTAGCCTTTTTGTTTGTAGTAAGTTGTTTTTTATTCTACGTTTGAGAGACGAGCATGTGTAGATGATTTGTACGTTATTAATATGATATTATACCGATTATGACTGACTAAAAGACTTTATAAATT--------------AGTTTTTGTTTTGAAATCTAAACGTCATCTCTTAGTGATGTTTATACCAACTAATTACTTTCAGTTAAGAGAGTTAGCTTTTTCGAGAATATCAACTAGAGTACTATTAGTGGTTATCAACTCGGAAGTCCAAAATTTACTATTCCGGAAAATCTTATACGGGGGACGTATAGTTGCTGACCTTAAGATGTCTATTCTAAAATTAAATTACTAAAGAAACTTATTTTTTTAGGTACCTAGAACCTAGATCTTTGTACACAAAGAGTGGTGCTGACGCCTTTATTCGGGAACATAAATATAATTTATTAAAAATTCCATTGTCATAATATACTGCCTACTAAACTTCTTCTATTCGGAGTTTAACTTTCCAGCAGGCGTAAACGTCTCAGGTCTAAGGGTTTTAAAAATTAATCTATTTAAAAAATATAGAAAGAAATTTAATGACAGCTACGTTTCACTTTTTTAGAGATTTCTCTATAATTTTTATCTCAAATCGCATTATTTTTA-----AGATAAGTTTGTAGTTATCATTCGTAAAGATGCATATGATTTTAAAGCTTTTGACACCCAGTCGTTATTAGTAATACGCCTTAGGCATATTGTCTATTCTCTCGCATATGTACTGTTATAATATTATTAATTTTTTTCAAAATTTATTTATTACTAATTAATTTCATTTCAAATTCTAGTGGTGGGTGTAGATTTTACTGGATTAAATAAAAATCCATTTCTGGAGTTTTACACTTAATCTTATGAGATTCGATATTACATTGGTGCTAATCATGTTGCTGTATTGGTTATTTTAAGTTTATGAGCGTTGTCAACGTAGGTGATCTAATATTAAATTCTATACTGATTATTAACATTGTTAAGCTGACGTGTTTAAAAATAATTTATCGTCACTATTATATTATCTAAACAAATCCTAACCGTTACTTTAATTTACTGTATTTTGAGATTTAGATGTTCCTTCACTATTTCCTGTTAATTACGTAATGTTTTTTCAGTTTATCGTTAGGAATCTTATA-------------ATA---------GATTAGAAATCTTTCAGATAAGCTATAGGTCTTGTTAAACAACAAATAGAAAAACAGAAATTGCATCTCAATTATAATGAAATCAATTTATAATTGACTCAACAATAATAATTAATTTCTCTTACTCTCGTTGGTGTATTTCTATTCAATCACTATCTATTAATTTAGTTTAAAATATAAAATA-ATTTATATTTTGTAAATTTGTGTGGCATAGTCTTATTCAAATGAATTTAGAGAAGAAGTTACATGTCATTATTTTCTACAATTAATAATGCGCTG--TCTTACACT--CGTTAATAATGCTAGATTCTTAACATTGCGCTTCAAAGTATGAAGCAAATGAGATTATTTCCTGAAACTCACTGCAGTAATAAGTCGACTGCCCCGAGTTTTACCTTGCCATTTCTAGAGTTACAAGAATGACATTAATGTTACTGTTATTGCAAAATATGAAGAATTAAGAGTTTCAATGGAGTTATTTGAGCCTCGATTTAGTTCCTTCAAAAAATTACATTGTGAGGTTTTTCAAGGTTATTAGATATGTCTTTTAAATTATAATTAATTTTAAATGCACTTTACAAATGTAAAAGGAGCAAAGTTTATTTTGTCCATTGAAAGAAAGTAATTTACATAAGAACCATTAGGGAATGGGCCGTAAAACTTAAGTAAGTTTATACTTAACCTTTAGGAAATCGACACTGGAGATTGAGTGCTTTGAGATAATTTTTGATTTGATAAGAGTTTGAAATCATCTGAATTTAGAACACCGTTGAAAAAACGATTATAATTGCTAAAATTATGAGCAACTCTAATCTATGAATAAGGTTGAGAGAATTACAATGGTTAAAATTAGATATTAAAATAACTATTTTAATCGGTCTTGACAAAAGTTATCTATGAGTAAGAAATAATTATAAATAATCCAAAAAATACAGTTATCTAAACAAAAATCTTGAAGACAACGTATGTCGATCAAGTTCAGTCTCATAGAGTTAGAGATATTATTTAGCGTAGTACCTCTTGATTGACTTGTCCTATTTCAATCATTCATTTGGCTACTTAATATGATCCTAATAAGCAGCGGCAGAAATGTCTGATCAGCTCCACTATTTAATATATTTACAGCTATAAGTAAGTGACAAATTAAAGTACTTCTAATCTATAATCTACCTAATATCGATAGTTGTTGATACGCGACTTTGTTTCTGATTACGAGCGTAAAGTTTCTAAGTCCAATATGTACCTCATGCGTCACTTTAGTTCACA-----ATCCACTTTTTTTGAATTATACTATCTTTTTAAACAGTTTGACATTTCGAGGTCTTTTAACGATGTGTGCATACATATTAATTACATTATACGACTGGCTCCGTAATTTCTAATTATCATGCTATTAAACGATTTGTCTCCATCACAATTTAAATTCAATTACGTAGGATATCGTAAACTGCTTTCCTTAGACGAAGTAACAAACTCGATTAACTAAACTCCAGTGTATGAATTAAAAAGCGTTATTGTCTTGGAATACACGTCATAGAGAGCGTTCTCATAGCACTAGATCTCTTCTAATTAACGCCATGTTATACTAGTAACTATCGCGTAAATAAGCTATTTCTAGGCAAATCTGAATTTATGTCTACATTAGACTTCTCTATGGTTGCGTTAAAAGCTGCTCGTGAGTTGTCAATAGTCGTATCGTGGGGGCGCAAGGTCTTGATTTACCTATGCACAGATCATGGTTTATTTTTGCCGCTTGAGTTTTTGGGGACACCGTGAGACACAGACGTTTCCTTTTAAAATATAGGTCCAAAATGATTAATTTGTTCTCCGACGGTTTGATTTATTGGACCATCCTTGGGTGCAGTTGGAAGAGTGTGACGGGGACGTGTTCGAGTAGATTATTCAATTCTAAGTTCAGAATTTACATTCTCTTTGTGATCAGCTAAGTAAAAAAGTTGTTCTTAGAAAGAAACATTACCTATCAGCGACGATGGGGTTTGTGAACAATTGTTAACTTTTCTCAGAATTGTGTTCGGCTATGAGGGAAATTTTCTCGAGATAAATTACGATTTAATCCATTTTACTGATTGTGGTAGTGCTCTGTACGCATATTTAT---TCGCGGACGACCTTAAAGATAAGGTACTAAACGGTGGTTGATCTTTTCCAGTAAACGTGACCCGTAGAGATAGTATTTTTAGTACTTAGCAAAGCGCCCGTTGATAAAAAGATTCCCACGAC--TATAGCATGTACATCCTGCAATAGTACTAGTACTCCCATATAGTAAATTTGTTATAGATGCCATAATGAGCGGAGCTTTTT--TTACGACGTGTTTATACAGCTGCGTCGATGATCTTAGGCTTTTAAGCTAATTTATGTTGTGTCCAATGTGATTCTGCGATTTGCGTTCTGTCATTTCTGTCGTCCTTGCGCCCTAGATGTTACCTGGAAAATTACTTGAAGACCAGTTTTTCGAGACGCCAAAAAATGCTGAAGGGGTCACTTATTCGATTGCGTCTCAGACCTACTGGTCGAATTATAGATTTTAATATACGTTATCCCCTTCAACTTTGAGCTCTTTTTGTAACCTCGCTCCAATTGCCTAAATTTGGATT--TAACGAGATCACATCTTAATTCAAGTCGCATCTTATACTACTTATTCGCACTTAATAAGAAACTTAATTTATTATGTATTAGGGCGGGTCTCTACGTGTCTATTGATAACAGGAAGTTTAGACTGAGGGTACTAATTTTATCAAGTACAATGAGCTTGAGCATATGATAGTTA-CAGGAATCCAATACTTTTTGTAATAAGATTGAAGTTAAGTGATGTGTGTATTTTGCAAGTTA--TTGAAGAGATGAGATTGGCCTACTCTTTTTATCTTATTCTTTACTTGAGAACAGCATGGTAACGTGGAATGTGTTATGGTTCGAGTCTATTGAAAATTAAAAGTTTCCCCGAGCTGCTTGCAAATTGGAT---GTCTCCTCGTCAATCCTACTTGATGATATTATAGCTAGAAAAACGCTTGTTTAAACGCGCTTGTTTAAAACGTGCCCAGAAAGTTATAGTGTTTTTAAGTCTTTAGTAAGAATCAACATCTTAGTAGTTGCTACTAAAAGATTTTTGACTTAACGTGTTTTTCATTAACTGCCACACCTGTTAGATTAATAACTGCACAGACCTTTCTAATGCGCGTCGTGTT-----------------TTTTTCTTCTC------TTGGGGTATGGTGATGTGGGAACATTCCTACAAAAAGTTCAAGTACTTTATGTGGTCACCTAAGCTCCGTTAATCTATTTTTTGTTTCAAATCTAATGTAATACTGAAGTTTAAAAGCTCTTATTGATCGAGAGCTTTTTACGCACGTCTAATTAGTCTGCAATTTAGGAATACTTATATTTTAATGTGACGAAGTTTTGCTCTGAAGTTAATATATTCCATTATCTGGGAATCAGTTTGCAGCCATAGCGGAAGATTCTGTTTCAGCTACTGTACACTAATGCTTTACTGTTTTATTCAAAAAACCGGACAGAAATCTGTTTTAGAGTTGCAAGTCATGGATATTTCTTGATCTAACAGGTAAAGAAAACCCGAGAGGTACTCATGTTAAGCTGCTATTTCAGCTAGATCTGTGATGCGGCTTTAGTGTAGTTGGCGGTACGGCGAATATCAAACTTAACACTGCTGTATTCACATGCTCTGTATAACTATAGGAGGTTTCAACTTATATACGTCGTGAAGCCAGGTTCGAGTACTTAATTATCTTTTACGTTGTAATGCATCAGAGTAGAGAGGAAAGTCGTAGATACGAGTACATAATACATTGAGTATATTTTCAGAATGAAAGTGCACCTTCGAATGTTTACGAGTAAGATTGATAGTCATGCTGTAGTTTTATTAGAATA
>Fagus engleriana codon 3
--GTATAGACACACAGTCCTCGACCCACTTCTAGTCTGGCTCAGCATTATTTTCTTTTGGTTTTTTATTTATATCACTTTTTCTTTTTAGATGCTCTAGATTCTTAGACTCTTTGATTACCGTTATTCGTTGGATTCTTTGCTGTTTATATTTATTCTTCGATATTAACTTCTGTAATTTTCCCGTACGTGCCCTGCATCGATATTACCCCACTTGTTCGATTTGCGACAATATTTATCACTAGAATTTCACTTTTTCAGTCATTTCCCTTTATCCAGTGTAATCGCCTATCCTGTCCATTCTCCATATTTATTATTCGATTTCTTCTTGATGTATTTTCCTACATTCATATATAAG--GATAATAACTATGACCCACATCTGGTTTATTTTTTCTC-CGGGATATTTTATTAGTAATATTAGTATTTGGTCTTTTCATATTGCCGTGTTATAAAGTACTGATATTAAAATTCAGAACAATCAAACTTAATTTAGTAAATATTGATAAACCCCTGACGTACTCCGGATCTTGTAGGCTTTGTTTGTTTTTATATTTTTAATTAACTACATTTTATACACCCTTCTCATTTAGAATTACTTAACTATAAAATTCACTTTTTGCAACCCGTTCGTTTATAAAATGTCATGTTGGTAGATCTATAGATTTTGGTCGAGCT--ACAACGTCCCTGTC--TATTAATTAGGGTAGAATATAATTTCGGCTAATATTTGTAAGTAGATTCAAGTCTTGGTGCTAATTGTCTATGTACATTTTTCCACAAAGTGTAAATATATGTTATGCTACATTACTTAAAATGACCAACTCGAGGTTTGCCAATCTTGAGATATATGTGTTTCCTTGCTTAA---GTTCT---TGCTTGTTTTTTATTTCCCAGCGTCTTGTACATTGAAATGATTCATTTGATTATTAAGTTCAATTCAAGACTTTCTCCACATTTAATTTATAAAGACTAATATTTTTTATTGATTAAAGTATCTCATAGCCCTCTTTTTTAAGGTAAAATAGTAACTTGTGAATTTTTAAGTCTGGAAAACTAAAGAATTGAGATGTTACTTATCATATTTTATATATTATGATATCTTTTTGATTATGTTAAATTTTTGGCTAATTGAAATTGCAGCTAAAACATGTCTAAGGTAATTTCTTTAAATTGTGAGTTAAAGAAGACGTGACAGGTTGTAAACCTTTAAATGTATTGCTAACTACTTTTTCAAAGTTCAGTTAAAAAGTCATTAATTTTGTAATGAACTAATTTATAATGTTAAATACAGACTGTTTTTTATATATCAACACCTACTTACATTTCGGTCCCAGATATATACGAAACCAAAGAGAACAAAACTAACGTTCTATTGTAGAATAAACGGCAATAACTTGGAAGAGTTTTAATTTTTAAATAGTGATCTGATTTAAGTAGGCAACATTCGACTGAGGCTGAATTAAAGACTATGAAAAGATACTTCTCATCGACCGTCGTTCTTAAATAATATAGCTAGTTTAGAG-----ATTAATTAAGGCGGTTATAAAAGGGGCAGGAACGATAAAGAGACTGTGGTACTTAAAAAACGTTATTATGAAAATCATACTTTAAAAGTTACAAGTCAACAAATAATGTTTACCGATATACTTTTCGCGGGAAACTGGTAGTTCTCTTTTGGCCGTTTTATGTTATTTGCATAAGCGAGCGGGAAAATTAGTTGTTGATAATTAGTACAATATGTCTTAGTTATTCCCAAAGTTCCAAACACTACTGACCACATGAAATTACTCAATTTTGTATTCAATGCTATTTTAACTTTCTGTCCATCTACTACGCATGTCAATTAGTCTTATGTATTTTGTGACTTATGACAGATTGAACGTATTATTTTTATACGAAATCTATTTAAAATTTTACTAATACTACTTCAATCAACAATTTATCATAATTAAATTTTTTAATAGTTATCGATAATACTTATTTTATATGTTACACGGTTTAGAAATGCCTGAGGGATATTTTTTTTAGTTAGATTCTAGTATTTTATTTATCTTAAATTTATTTAATGAAGCATTTCATAAGTAAAGTAAGTGTTTTTAAGCCTGAGTGTTGAGATTGCGCGAGAAGGGACTTTGAATCTGGGAAATCGAATGCGTATGGAACTTAACTTGAAATGTTAATGTGATATTTACTATTCGTCATTGTAATTCTATACAATTCAAATATTGTTTCTAATTAGGATGAAGCTGCTCTAGATATCTAATTCAAATCCAGATAACCGTAAGTGGCGACTTACTAAATTTTAAATTGAGACATGAAATGTGAACTTTATACAAAAACACTGAGTTATATGAAAGTTTTGGTCTTTAATGGTTGATAATATAACAAATGAAAGGTAAAAGCTACTACTATAAGTAAATCTTCCACCAGTATTTAAAATTATTACATTAATACTTATAATTTCCATTTGTTATGGGGAATTCAAAGTTAAATTATGCAACTCTATATTGTGTCTACACTAAAAATTACCTTTGTATGCCAATTCATTTTGCGCGGAATATTTGTATTAAACTAAAAATTTCCAACAGTTAATAACTTTAAAACTGTATTCATATCGTCTTATTACGTATTGTATTACCGTTAAATTTATACTATAAAAATTTGTCGAATGTTAAGGTAATTTTCAGAAGCGTCTACTAGATACTTCTCAAAACTAGAAAATGCCTTACTTGTAGTATATCCTTTTTAAATTTTGAATTTAAAAACTTATTTTAAAAACGTTTTAATTAGT---TTTCATTTTCCATTTAGAGAAATACTTACAGTAAAAAGGGTTCTTATAACATTTTTAATTTTTTTTTACAAGTCCTTATGTGGGTACCAAGTGTGTAACAATGAACAGAATATTCTCGAATTGCATTCAGAGCTTCTAATAACTATAACAGCCGCAGGAAAAGTATACTTATCTTTAGCTTACGCTTCGACTAGAAATTGAACAAGATGCTCAGCATCGAGTTTGTACACATAAGCTATAAATCCTTGGCAGTTGATATCTTCTTCTCCATGATTCATTAATGTTAGGTGCACAATTTCAGCCTTTTAATATTGTATCGACTAG-ACTTGTCAAGATGATAAGCTTGGATCCTCTATTTTTCGAGTAAATCATAA--TTTGGGGGTGACATTATGAATTTTAGTACTTAATC-TAAAAAAGAATTATATGTCGATAAAAACTATATGT-ATCTAATTTGCGATATAATCT--AAGTTAGTATTAGCATTA---TTTCTGCTCCTGTAC--TGTTC----TTTTTAAATAATCCGGTTTATATACACAGCAAGTATATTATCTAAAAATACTGCTGAACCTCTTAAATCAATGATATATAAGATGTAGATTAAGAAGAATTGTGAAGGCAAGATGTGCGTAAATTATTGACGTTTGATAGATTCTGTTGCAATTATGGGGTTTATAATTGTAAAAAAGTAATAGTTTTACAAATAGGGGAAAGTTGAAGCTCATCAGAAGAATATTGTCACAGTTAATTATAAACCCGTTCTGGGTGAGCTTAAGGACCTGACAAAGATAGATCGTTGACAGTTACGGAGATTGCCCAAATTTCTAGTA--------------------AAGCTGTATAACATAATTTCAATTGCTACAGTGGATAGGAACTTTTCACTATAATAATTAATTGTAATGTCTTATTAACGTAAACAATTAACACACGTTGAAACAGCTCAGGCAACTGGTGATTTTTCGTTATATTAAAAAAACCT-CATTTTTGCATAATTCAAAATACATACACGACCCATCTTCACTTATATAATTTAGTTAAAAACTGTGATTATTGGAAGAGAGAAGCGTTAGATAATAAAGTTGTACCAATGTTTAATAAAAGGTATAATTTTCGGAGCTGACATAAGCGTTTATTAATTTGCTTTCTAAAATATAAGAAAGTGGAGAAACGTATTTTACCAAAGGCGTTGTCGGTGTATACAGAATTGTGTCAGGTTGTTTCTCATCCTAATATAGTCAAAAATCGATATTTATAATTTGCAATTGTATGAAGATAGAATGATGGGCCAGGTAACTGTAACAGACACTAGAGCTTTACAATTGACTATTTGTAGGCTATATGGTAGGTTATGTTTGTCGTATTGTCTCAACATGTTGCTAAGCGTTATTTATGTTATTCATTATAAGTCTTTGTGAAAACTTTTCTTATATTTGAACTATTTGGCGGAACACTTTCAATTCATCTATGTTTTGTTGCCAAAATAACATTTACTACTTTTTTTTAACAATAAAGCACC-----GTTCAGTGTATGAGTAATGTTAAATAGTTGCTTGCAAAATTGTAAGATATAATATAATGAATAGAAAGAACATTATAGCATTTAATACGAATGACTATGAAACTTTACTTAGTCGATTAATAACATGCTAAGACCTCTCGAAGCTCATTTTACCAAATGGGACAAGTTAGAGAGTTGTGAAAATTATAAATGTGTAAATAGTTCCCACTGTCGTTGGAAGTGAAATCTGGTTAATTTACATGATTACATGAAAGACTAAATCAAGTTCATGCGAGTTTATGCTATGAGATAGATGTTGTGGATAGTGTCTGTTGATATTTTAGTCAATACAGTGTTAATGTAATACAATGTAGATTTGTAATATGAACTTATTCAACAATATGTATTAAGAATTGAAGTTGCTAAGAAATTTTGAATCTTTCTGCTCATCGTAACTTATTACAATTGATTTGGCAATATTACTGAAAAGGGTTAAATATACTTAGAATTGGGTATTAAGGTTGTACTAACGCTAGAGCTTATTTCCATTTTATCCTTTCATTTGTATAGTTTGATGATATTGCAGTTTATGGACAATACCGTCTACACGAGCTTCTTCGATAGC---GATGGTTACTAATGTATTCATTTGTAAGGTGATACCAGAATAGCTTTATCCACTGAACAAATTGAGGTCTTATGACTCGTAATATTTTTTCAGATATGTTGACCTCAACTCAAGTAACCATATACATATGGGGTGAGTCTTAATAAGTGGGAGGGTCGGCAAAACATCTGACTAGATTAAATATTGTATTTGGGCGAGGTTTTTAAATTATTAGATACAATTACTAGTATGTCTCGTGTAATGGTGATAATTTGCCTAAAATAAGTAAGATACGCGAGGTGATATTAAACTTGATAAGTGAAAGTTAATACTGAAATAGATACGTGAACAATTAAGGTTTAGTTAAAGTTCGAATTATTTAATATCCATTATTAAACTAAGTGAAGGGAAAGGTGTAGATTTTTTAAGGTTTATTTTACCAAATTTGCTAAAATATGTTAATTAGCTAAAATGTGATTTCTATGGCCGTTGGATA---GTAATCTGTTAGACTATTTACAAGTATACGGAATTCATTTTAGCTATTTTTATAACAAACTATTAGTACTTATCACATTATTTGTCGAGGCTCTTATGCTAGCTTTGTCCAGTGTATACTATAGTACAGGTCTGACCCCACGATTTTTTTAACTGGAAGTAAAAATTTTGTAACTGGTTTTCCCTCAGATCGATATATTATTAGATTTACACTTATTTTTTACGTTAATGTTGCTATTTTCATATACCCTCAGTTTGAGCATTGGGTCTAGCTTGACTTCTTCAATTATATTTTATACTTTCATAGAATTAGCCTCCTGCACTGTTTCTATGATCTGATAAACTAGGTTTAACTGTGCACCTCCTTGACTAGATTATGGCCCATTTATATTTTGGGTATGTTACTACTGGTACTACTTAGGACGTAGGCGCCCGACATCGGGCCCGAGCTTATACACTTCAACATCTGGCGTCATCTACTAAGATTACTCAACACGCAAGCATAGTTCAAAGTGTAAAATATCCATTATGGATTTGATATCTACTGTAATCATCTAAGCTCTTTTATGACGTTAATTACCTTAGATATAGTATGTTCATGATATTTTAACATTTTACATTCGTGAAATAAGTCCGCTCATTATTTAAACCTAAGAGTTTGCTGATATCGTAGATCTTATTACGTCACATTAGGTTGTAGTAGTCGTTTATTATTTTTTTTCTTGCTTCTTTTGTCGCTAGATTATAATTTATACACTGTCGACCAGTCTATATAGTGGTAACTTGAATGTTGTGTTCGAACAGTCTGGCGTGGAACAATGAAATCGATGTTTTATTATCGTTATCGCTACTTCTTATGATTTTTTAACCACATTAGTAGGTTATAAATAAATTTTTATTTCGTTTCAGAAATATGGGGGGAAGAAATTGTTACCAGAACATAGGTGAGATTAGAACAGTTTATATTTATTTACAGGATCTACTGACATATTAGTTATGGTAAAAATGAGAAATAGTCACATGCCTTTTTGTTTTCATCCATTTTTTGATTTGTTTTTTCGAAAATTGGTCATGTTATGAATTGAGGGCTATAGTTTTATGTTTTTAGTGATTTCGTTTAAATCTTTTTTGGGTAATAGTTATTTTATTTAATTTCATAAGCGACAAGAGAGCTGGTATCATTCTTTGAAACAATCGTGAATACTCTTTACGAATTAGTTCAGAAGTCAAACATTATGGTTTTACCTGTTTATTCCACAATCTACTCGCTTGAGGTAGGTTTTTTTATTATTTCTCTTGTAGCCTTGCTAATTAAATTTAGGAAGTATATTTCACTTGTTTAACTTACTAGTTTCGATATGCTATTTGCAGACTTTACGATGTCACTAACCGAATTTTGTATTTATCTGAATGTTAGAAGACTGATCACTATGCCTTGACTTGATTTTTTCGTTTTTGGAACGCATATCAGAATTTTATATGCTATATAGTCAGCCGTACAGGCTGATTTTGTTTACTAAAGTACCGTTTTTTATATATAGCAAATTATATTCGAGATAGTTTTTTTCTTGCACTTTTTGTGTATTGATCGGATCTAGTTTTGTGGCCAAGGTCTAGTTATCTTGGAGAATTAGACTAATCCATCTTTGTTACTGGGGCATATTTGTTATGCATTGGATGAAGTATAAGTTACATGTTGTAGATAAGTTCTGAAAGTAGCTTTATTACTCGTCGTCTAGCATTAGTTTGGAAAAATGATGTCAATTCGAGCACTTCAAAATAGTTTCTGCGCATTTTCTTTCTTTTGGGCTAAATTATCCACCCCTTGGTCGTCCTTTTCTTAAGATTTTCTATTCGGTGGAGCAAAGTTTACGTCAAAAACTTTTGTGAATAATTAAACTTCATTGGCTATAGTTTTGCTCCATTAAGTGCATAATGGTCTAAGAAATGTTTGGGTAATATAGTCATATTAATTAGCATTTATCGTGTTGTATTCTTTGAACATCCGTGAATGCTTTTTAAATAACGTAGACTTACTTATTACTCGAGTCGTGCCGCTTTTAATTAGTTATATACGATACATGCAAGAGTTAATTCACGACTATTTATCTGTGGTTTATAGTCTTCATAGCATCGGTTATCATTTTGTACTTGAACTTATTACCCAATTATGTTTACAGCCCGATATACTCTTTGTTTTTCGCTAGTCATGTATCTAAAACCTTAGAACCTTAACTAGCCTAAACCTATGGTTTAGAACAAGTGATTAAACATTAATCTTATGTTGGAGACGATTATTTCGTGAGTAATCTTTCTTTATAAGGACAACTGTTCTACACGGCTATGAAACTCTGAGGATTGTTATTAGAATTTGAACTGGTCTTTTGGCCTCAGAGACGATGTTTTAATATCTTCATTTTAGTTTAGTACCATTTGAATTACTTGTTTAAATTTTTGTACGCTCAACTAAATTCTGTATCAAGACCAAATTAAAAGTATGATATTTTGCTATACTCAAAATGATAAAAGACCTCATTGATACAATTGATAGTTTATGAAATTCTTATTACTCATTCTAGCAATGATGATTTGGAAACGCAAATTTTGCGCTTCGAAGCTAGATTATAGTGCTACTGTGAATAGTTATTTTAAGTGGGCAGTCAGGGTCAGTTCAAAATGGTAGAATTAGTACACTTACAATCTAATATTTTAAAAAAGTTTTTTAAAAATACTTTCAACAGAATGTAAAATAGTGTCCTTAGTGCGTTCACCAATCTGTTATTTTAATAATTCCACATTTAGGTAAATATGTATTTTACTTTGAGAATGTTCACATAAACTAAATTAGCTGAATAGATAATTTTGTAGGTTGTTGACATGATTATGCCCCAAAGTAAAGTGTGTCTTCTATATTCCTATCATCTTAAGCAGAGTGTTTGAAT-TTATAGAGATAAATCAGGTTATGTTCGTGATGTTAAGATTTGGACTTTTTATGATCAGGATGAAGTATGTTTCGTGTAAGTT-------------------------------------TA-------------------------GTCTGTCATTAACACATGTTATAATTTATGAAACTAGGTATTCTTTCTATTAAACAACCTTTTAGAAATTTAGACATAGGTAAAGAGTGTAGAATAAGTAAATTTTGAATATAGGGCTCTTTTTTGACTGATTATATGATTATAGGATATTAAATTAAATAACTATATGTAGGTGTTTCCCGTTTAATTTTATTTAAACTAAATATTGGCTTAATCACCGTAATCCAAGTGGTATCATTTCGATAAAATTTTTGATATGATACGTCAGAGATTTTAGAAAAGGTTGCATATGTTGTTATTTTTTTAGTTTTAGAGTTTAGTATATAATCTCGTCATTTATTAGAAAGGAGTGGCATTTAGCGTATTGTAAGAACTATTTTAATCAACTCATTCATATATTGAACTTCAGAGGTGGTTCTAACTTGCTTAATTGAGTTCTTAAATGATTAAGATCGTATACGAAATGATATCAATGCAAGTTTGTGAGAATTTTTTTGTCGTAAACGATATACTTGAGTATTCCGAGGTTCCTGATGTATTCTAAGTGTTAAAAAAACTATGTATGTTATTAGAAGAGTCGATTACCACCAGTAAATCCGTAGTTCTGTTATTCAATTTTATATTTAGATAAATTTAAATAAATTACTTCTAAAAAACGATGGTAAACTGAGCCCTCATTATACATCAATATTTAGTTTCGAGAATAATCAATTAAAAGTAATTGGTAGTATTGATTATCATGAATCATTTAACATATCCTCCTCTAAACAATCAGTAGTTTGTTAGCTTCAGTTAAAATTTCAGACATTTAATTATGCTGCTTCTCGATATATTTCAAAAAATCATCTAACTTATATATGCACGCTTAATTATGAATAATAGGCAATGCTATCTAGCAACAGTCACAAAAAATGTCAAATTCAAAATGTCGAATCTAAACTAGTAGCTCAAATTTTAGTTTGATCCTATTGGTACAAGGCAGGAAGTTGGATGAAAAGTAATTACATTTATTAGTTTTTCTATATTTCGACCAATTATGTGTAAGGCGATTATTTTAGATGGTTGTCTTTTCAAACCCCGATTAAATATTTTATCCACTTAATTTTCGTTCTGTTATACGCGCTATGGTGACTTTCTATCACGTTCCATGATAACGTCCCAGATTTATAGAACTGTCTAATTATCCTGTTTCATTGCGTCAATGTGACTCGTTCATTTAGGGACTACAGTCGTTTATACAAGCAGTATCAAGATTCAGCCCACGACTATTCGTTTCATTTATTCCCTAGTATTTAGGTTTACTTAATAGATGTTATTTCTTCAATATAGAAACTACTTTAATTTTTAATACCTTTCTATGCTAATTGTGTAGTTCTGTGTTGCACTATTCAAATCAATGGCTGATATTCATTAATAAATAATTTGATTTTTGTTATTTGTTAGTTGATTTTAAGAGCATACAAGTTGAGTTTAGTTATATGAACTGAGGGCCGGGC-AGGAACGGGATAAGTCTTTTATCTATACGTATTATACTTTGCTTCTTTCTTTTTACCTACTTTCATTTTTATGTTTGCTTCATTTTATGTTGTCTTTTTATAAATTTGTTGTTTTGTTATTTCTCCTTTCATTTATTGTCCTTTTTCTTTTTATTTTTCTATTTCTCTCTCTTTCTTTACATTTACATATAAGTGTTTTATAAAGAGACTTTATGTAATGTGGTACATTTAATTTATGAAAGTTCACTATTGAGTTATAAATGTTATTGTTGTAGGCTGTCTATGAAGATCATTTTTTAAGAAATGTTAACCTAACTTCAATGTGTTGTGGTTGACATCGACCTGCATTCTATATATAGTTCAAACCAAATGCGGAGTAATTTATTTAATAGACTAACTATGTTTGGACTTTGGTTCTTTACTCCTATGTAAATAAAGTGAATGCAAGTATACCGCATCACAGTTTAACTGTGATGCTTCTTGTATACGG-------------------------------------GACACCTTGTCGCAAGGATGGTTATTTTAACGTTGGTGAAATAGAATAAGTAAATTCCGCTCTTATAAGTAATATCTTTTGTGATATGTCACTTTGGGCGGTCCGTGTCTTCTTGGCATGGCATTTTTACTAAAAAGTTTTGATTAATTTCCCACTGACCGCCAAATAGTTTTTTCTTGACACCGTTTGTTTTGTGTGAATGAATTAGTTCGTAATAATAGAAGAAATCTATTATAATGCGGCTCATTATGATGTTTGGTTGACATTGTTTAAGTTAAACAAAGACCCGCAGAGACGAATAAGTTCACCCAGCAGCGGCTATTCTGTGCCGATACTCTTACTTTTATTAATTTTCTGTAATATCACCAAATTCTTAACTATAACTGCCTGAAGTCTCCATTATTTTGATATTCTTCTGCTATATAATGCCTTATTATCATAGTTTAGTCAGATATCTTTGAGAGTTACTCAGCGATACTGACTATATCTTAGGTTATAAAGCCTTATCTCTATTACGTAGTAAGATTTTATAATTATTTTGAGAATTTTTAGGTGTAGTTTTATAGTAACCCTTTGCGTAAGATTGTTGCTATTAATTTGATTTTTGATTACCTTTTCACCTTGATTCCAATCACACGCGGGTGTTCCTCGTCTTTTTTAAGTAACACAAAAACACAACAGTAGTATAGTTTCCTAAATTTAGCATCATTAAGGTTTTATATTGGTGAAATATAATCACTGTCGATTTAAAATGTTAGAGTGGTAGCAGTCGGCTTTAGTTTGAATTATTTTGTTACTTCTTTATTAGTACGGGAAACGCAACTAGTTCTCCGGAACTTATTTATCTTCCTAGCATACTCTTAGAGGTTCAATATCTTTGGAAAAGGCAAAAGTACAAATTTTTTTCTTACGGTTCTTATCTCTGTGACACGTATCTATACTTACGTTAGTAAATAAATCTTTTGAACTATTATTGGTTATTTCTTAAGTATATCTATCGGCGAATTAGATAAATCCGAGAATCAGCGTAATAGAGCTTACGTGGACCTTACGGCGTATTAAACTGATCTTTTATTTTGAAGTTTTCATTTAGTACTGTTAGAGAACTCTTCATATTGGAGAGGTACGACTTACGATTTGTGCGCGGGTATTTACGTATTATTTAAAAAATAGGTAACAAAAAATTTTAGATTTATGATTTTTGAATAATGGCTATGTTACATA------------------GGCATAAATATGATAAATTATAACTAGTTAATTATTCAGAAATGTGTTGTATGAGATTCTGGCTTATAATCGTCACTTTTTAAATTCGGAGTTTTACTGAATAATATTTTGTCTGTAAAGATTAATTAGAAGACATCGACCCTGACTGAAAATTGGT------------TCCCAAACTCATATCAACACTATACTTTATTTCTTAAATTACAAAGAGTGTACTGATCTTAACATTCAAGTTAAGTTTGG------GGTTTTAAATTATTAGATGTGTCA-CATTAAAATTACAGTTCGCGTATTTTGAT--CTAGTTC------ATGTTTACTGGGGAACAATTTTTGATAAATAGAACGAACTAGATTTGCAAATCATAACTTTGGAGCTATTTTTTGAAAAATCGAGAAGAGACACCAGTTAAAGCACAGTACACGAATTTGAAAACATTATTTTAGAAAGTGTGTTTTCCAGT-TGTTGTTCTAGT------ATATTTGCTGGTACAAGT-TTCTCTTTTAGGAATGTTACCGT----TAAACTGGCTGTCAATTAGTGTTGTCATGGGATTGTCCGTTGATTGTGGCGTAAATT----TATAAATTATATGTTATTATTAGGTTTGTCATTAGGGTCTAAGGCTTTAACAGAATATAGGTGCTTTTTTGCAACTTTTAAGAGCAACCACTTTCTGCATACAAATGATTACCTCCTCTTTTTCTTTTTATGGTTAATCGTAA---TTCTTTAGTGACCGAAATAATTTGACATATAAATGTATTAAACTTTCTTTTGAGGAG-CAGCAGCCGTAATTGGAACTCTATAAGTATTATTGTTTTAATGTTGATACATTACTTTTAGAGGGTTCAAATATGGCTTCAGTACTTTTTTTGAATTACTAGCATTAATTTTGACTTTTTCTAGTGTTTATTGTTGCCCCACTGTTTA--CGCATTTCTTCATGTTAAATAACAATGTGTAAAAATA---GAAGTTACCACGTAAAATCTCTTGAGT---ATATAGGAAGAAACATCCTATT-------------ATATTTGCCATTT-------------------------TGACTAAA------ATACGACACG--------------GTAACTGTTTATTAAATTAGTAGAAGTGATTAATGTGATTTGGTC----AGTATGACATTTGGTTTTCTAGCATAGTGG-------------TACTTGCAATTGTGGTATTATTACTTCTCCATT----------TACATGTTTTAAAAT-----GATTGTTCTCGCTTGTTT-TTATAGTGTCTTGACAATTAGGATGGCAGGCGCATTGTCCTCTAATCAGTGTATATGTAGCATTCGTTTCATGCATTTGACATAACAGA-------------TTTAAAGTG--AGAACATTTAAACTGCTTTTACTTAATGTTCATGAGCCAGATGACTGTTAAG--------------AGAAATCGT----------TTAAATAGTATGTTTTTAACAGCCTTATTTGAATGCTT-------ATCACAGTAAA--AGTTACGTATATTAAAGTAGTCTCATAATTAGATAA-GGTTAGTAATGAAAAACTG---GTTTACATATTTAAAACCTGTTCAACTGGTTGAAATTTACATATT-----TAGTAGAAAAGTA--AAGGGTTAAACTTGTCTTATCTGGATGATACTAACTGGAATGTAAAAAATCACAATGAAATATGCAATTAACATATAGTGAATAGATTGTATCCATTTCGTCATATTATCCA------------------GTTGATTTTAGTATCAAAATTGTTAAACGGTCATTAAAATCTACATTTACT-----------ACGTTATACTTTTTTCTGTAAAGATTCAAGATATATTAAAT----TACGGTGTA----ATTCTATGAAAAATAACTA--------AGTTACTTTTTTAG--TAAGATACAAAGATTTACAAAGCTGTTTCCAGCTATCAGCTATCTACC----TGATATTAAACAATAGCTAAAAGTCAA--------GAATAAATTGTGTGTTTATGTGTAAAAGTTTTAATCCTCTGTTATAATGATTGCCCTTTACGTAAAGACTGCACAAATTTGAAGTATGAACACGAACCTTAATGAAATTTATTACATCAGTACTGATTCTGCTAAGTGAGAAGCTTTATTAATAGCTAGAATAATTCCGATAAAAAAGTACTTTTAATTAATTCGTAAAATAAATTCCCACTGACGAAATTTATGGATGACCATTGTACAAT--AGTGATATATTAT--AAGCTACTAACTTCTAATTATATGGGTATTTCTGTAGGCAGCAAAACCAACGTTAGAGTATACCATAGTCCGCAAGGTTACAATTTAATTTTTCTTTTACGAA-----------------AATATAAACAGC-------ATATATTTAACATACTGAAATTCTTGTTTTAAATCAATATTTGCAGAGAGATCTAATAAATAAAA-GTTCAACACTAATAAAGAAATTATTTTCCTATTTGATACGGCATAAAAAGGAAGAATACCTAAAGATATACAAT------------------------AAACGAGTGTCGGATCATGATCTAATAATTAGCAAAATACAGTTAA--GACAGTAATACTTGAAGAAAATATTCATTACATTTTTGTA------------AAATTCATAAATAAAATTCGTTAAATTAACTTTGATATAATAAATTGTGCACTGATAACAAATACCTAACAAGGGTAAAAGTTACAACCTTTAAAACGTACTTTCAATACAAAGTATATCAAGA--------GTTAAGAGATAAATAAATAGTCCAAATATCAGCAAGGTTAACTATATTTTCTATATCTGAACCATGATACGAAAGAC--AAAATT---TAGTTAAAAATGTCAGGAAAAAATGCAATCT---AGAGTCTTTTATCAGGTTTTTAATCGGCTAGAACA--TTATCAACGATTTAGTTAGGATACATTCGCACTACACTAGACTAATTGCTAGTTTTATTTCAACTCAGTAGATTGTACTAATTAGTAACATTACACAACCTTATACTTCACTGTTGAGTTATCAGTATATCTTTTAATTAAGATCATG-GTGTTAAAATTACTGCACGCATCAACATAGTAAATAAATTAGAGTAAGGAGCAAAA------TTGGCTGACACCAAACAAGTTTGGCGATGTACATATGATGTTAAAAATGCTACTCTGTTAGGCATTAAACACTGTTTATAAATAAGTATTTTGTTTCTTAGGTACACAATACATTGAGTATATTTTCAGAATGAAAGTGCACCTTCGAATGTTTACGAGTAAGACTGATAGTCATGCTGTAGTTTTATTAGAATAGAATACACGTCATAGAGAGCGTTCTCATAGCA------CTAGATCTCTTCTAATTAACGCCATGTCATACTAGTAACTATCGCGTAAATAAGCTATTTCTAGGCAAGTCTGAATTTATGTCTACATTAGACTTCTCTCTGGTTGCGTTAAAAGCTGCT---CGTGAGTTGTCAATAGTCGTATCGTGGGGGCGCAAGGTTTTGA-TTACCTATGCACAGATCATGGTTTATTTTTGCCGCTTGAGTTTTTGGGGACACCGTGAGACACAGACGTC-----TCCTTTTAAA--ATAGGTCCAAAATG----ATTAATTTGTTCTCCGACGGTTTGATTTATTGGACCATCCT-TGGGTGCAGTTGGCAGAGTGTGACTGGGACGTGTTCGAGTAG-ATTATTCAATTCTAAGTTCAG--AATTTACATTCTCTTTGGGATCAGCTAAGTAAAAAAGTTGTTCTTAGAAAGAAACACTACTTATCAGCGACGATGGGGTTTGTGAACAATTGTTAACTTTTCTCAGAATTGTGTTTGGCTATGAGGGAAATTTTCTCGAGA-----TAAATTACGATTTAATCCATTTTAATGATTGTGGTAGTGCTCTGTACGCATATTTAT---TCGCGGACGACCTTAAAGATAAGGTACTAAACGGTGGTTGATCTTTTCCAGTAAACGTGACCCGTAGAGATAG-TATTTTTAGTACTTAGCAAAGCGCCCGTTGATAAAAAGATTCCCAGGAC--TATAGCATG-TACATCCTGCAATAGTACTAGTACTCCCATATAGTAAATTTGTTATAGATGCCATAATGAGCGGAGCTTTTTTGTTACGACGTGTTTATACAGCTGCGTCGATGATCT------TAGGCTTTTAAG-----CTAATTTATGTTGTGTCCAATGTGATTCTGCGATTTGCGTTCTGTCATTTCTGTCGTCCTTG-CGCCCTAGATGTTACCTGGAAAATTACTTGAAGACCAGTTTTTCGAGACGCCAAAAAATGCTGAAGGGGTCACTTATTCGATTTCG----TCTCAGACCTACTGGTCGAATTATAGATTTTAA-TATACGTTATCCCCTTCAACTTTGAGCTCTTTTTGTAACCTCGCTCCAATTGCCTAAATTTGGATT--TAACGAGATCACATCTTAATTC-AGTCGCATCTTATACTACTTATTCGCACTTAATAAGAAACTTAATTGATTATGTATTAGGGCGGGTCTCTACGTGTCTA----TTGATAACAGGAAGTTTAGACTGAGGGTACTAATTTTATCAAGTACAATGAGCTTGAGCATATGATATTTA-CAGGAATCCAATACTTTTTGTAATAAGATTGAAGTTAAGTGATGTGTGTATTTTGCAAGTTATTTTGAAGAGATGAGATTGGCCTACTCTTTTTATCTTATTCTTTACTTGAGAACAGCATGGTAACGTGGAATGTGTTATAGTTCGAGTCTATTGAAAATTAAAAGTTTCCCCGAGCTGCTTGCAAATTGGAT---GTCTCCTCATCAATCCTACTTGATGATATTATAGCTAGAAAAACGCTTGTTTAAACGCGCTTGTTTAAAACGTGCCCAGAAAGTTATAGTGTTTTTAAGTCTTTAGTAAGAATCAACATCTTAGTAGTTGCTACTAAAAGATTTTTGACTTAACGTGTTTTTCATTAACTGCCACACCTGTTAGATTAATAACTGCACAGACCTTTCTAATGCGCGTCGTGTT-----------------TTTTTCTTTTTCTTCTATTGGGGTATGGTGATGTGGGAACATTCCTACAAAAAGTTCAAGTACTTTATGTGGTCACCTAAGCTCCGTTAATCTATTTTTTGTTTCAAATCTAATGTAATACTGAAGTTTAAAAGCTCTTATTGATCGAGGGC--TTTACGCACGTCTAATTAATCTGCAATTTAGGACTACTTATATTTTAATGTGACGAAGTTTTGCTCTGAAGTTAATATATTCCATTATCTGGGAATCAGTTTGCAGCCATAGCGGAAGATTTTGTTTCAGCTACTGTACACTAATGCTTTACTGTTTTATTC-AAAAACCGGACAGAAATCTGTTTTAGAGTTGCAAGTCATGGATATTTCTTGATCTAACAGGT-AAGAAAACCCGAGAGGTACTCATGTTAAGCTGCTATTTCAGCTAGATCTGTGATGCGGCTTTAGTGTAGTTGGCGGTACGGCGAATATCAAACTTAACACTGCTATATTCACATGCTCTGTATAACTATAGGAGGTTTCAATTTATATACGTCGTGAAGCCAGGTTCGAGTACTTAATTATCTTTTACGTTGTAATGCATCAGAGTAGAGAGGCAAGTCGTAGATACGAGCGTAGTACCTCTTGATTGACTTGTCCTATTTCAATCATTCATTTGGCTACTTAATATGATCCTAATAAGCAGCAGCAGAAATGTCTGATCAGCTCCACTATTTAATATATTTACAGCTATAAGTAAGTGACAAATTAAAGTACTTCTAATCTATAATCTACCCAATATCGATAGTTGTTGATACGCGACTTTGTTTCTGATTACGAGCGTAAAGTTTCTAAGTCCAATATGTACCTCATGCGTCACTTTAGTTCACA-----ATCTACTTTTTTTGAATTATACTATCTTTTTCAACAGTTTGACATTTCGAGGTCTTTTAACGATGTGTGCATACATATTAATTACATTATACGATTGGCTCCGTAATTTCTAATTATCATTCTATTAAACGATTTGTCTCCATCACAGTTTAAATTCAATTACGTAGGATATCGTAAACTGCTTTCCTTAAACGAAGTAACAAACTCGATTAACTAAACTCCAGTGTATGAATTAAAAAGCGTTATTGTCTTGGATATTAAAATAACTATTTTAATCGGTCTTGACAAAAGTTATCTATGAGTAAGAAATAATTATAAATAATCCAAAAAATACAGTTATCTAAACAAAAATCTTGAAGACAACGTATGTCGATCAAGTTCAGTCTCATAGAGTTAGAGATATTATTTAGATATATAGCATCTATATTGAAAGATCTTGGAAATTCC-GGTTTTTAGATATGTTACTTTTGAATCTTCTATAGTGCCTTCTGAGTCCGTTATTTTGACATTTTATGTTTTCCTTGTTTAATAATTTTGTTCTTAGGAATTTTTGAATTTTGAATAGCTTAAATTGCAATCTGTTTAAGTATTTAATTTAAAATATTTGAGCTCATATGTAACTCA--TTTTATTTCTTTGTCTCATTCATCACCATCTTAGATTTGAATTTTATTATTTTGAAAATTTATGTTTTTATCTCAGTAATGATAAAAAAGTTATTTAATTGATACTTAGTAGTTGGATATTGTTATTATTGTTTTTGAAGGTAACAATCTAGAGTTATTATATATGTTGGTAAATAATAACTTAATATTTCTTACTCTTGCATATTTTTGGTAATTAATTTTAGAATATTGTGCTATTTAATATTTTATCTCAATCGTTAATAGAAGGATATAAAGTAATAAAATT-----GTAGTTTTGGAATA-TTTTAAGGGACTTTTTTTATGCTTGTCTAATTTGATTGTAAGATTGCTGTAATTTTACTAAAGTGTAAAAGATATACTATAGATTGGTGTATGATATTAGTATTCAATAGTTATGTTTATAATGCTATCTTGTTTT--ATTTAAAATTATGGATTTTCATTTTAACATTTAAAATAATATTTAAATTATCTGCTTATTTCAGTCATAATCCTTTTTAGTATTAATTAT-T----------AGATATAGTAATTACTGCTATATATTGACAATTACAAATTGGAGCAACTTCTAAAAATTTGTTGGTAAATTACAAATTTAGTGCTTTGTATCAAGACTACAACGATTTTCAATTTTTTACAGCACAAAACTCATTGAGGCATGGAGCTATTATAAAAAAATAATATAAAAATTGACTTGA---TCTTGCACTCAACTTAGCCCTTTCGTTTGTATTAAGTTGTTTTTTAGTCTACATTTGAAAGATGAGCATGTGTGGATGATTTGCACGTTATTAATATGATATTATACCGATTATGACTTGCTAAAAGATTTTATAAAGT--------------AGTTTTTGTTTTGAAATATGAATGTCATCTCTTAATGATAGTTATACAAACTAATTACTCTCAGTTAAGAGGGTTAGTTTTTTCGAGAATATTACTTGCAATACTATTAGTGGTTATCAACTCGGAAGTCTAAAATTTACTATTCCGGATAATCTTATACGGGAAACGTATAGTTGCTGACCTTAAAATGTCTATTCTAAACTTAAGTTACTAAAGAAACTTGTTTTTTCAAGTATCTAGAACCTAGATCTTTGTACACAAAGGGTGGTGCTGACGCCTTTATTCGGGAACATAACTATAATTTATTAAAAACTCCATTGTCATAATCTATTGCCTACTGAACTTATTCTATTCGGAGTTTAATTTTCTAGCAGGCGTAAACGTCTCAGGTCTAAGGGTTTTGAAAATTAATCCATATAAAAAATATAGATAGAATTTTAATGACAGCTACGTTTCACTTTTTTAGAGATTGCTTTATAGTTTTTGTCTCAAATCGCATTATTTTAA-----AGATAAGTTTATAGTTATCACTCATAAAGATGCATATGATTTTAAGGCTTTTGATACCTAGTCGCTATTAGTAATACGCCTTAGGCATATTGTCTATTCTCTAGCATATGTACTGTTATATTATTATTAATTTTTTTTAAAATTTATTTATTACTAATTAGTTTCATTTCAAATTCTAGTGGTGGGTGTAGATTTTACTTAATTACATAAAAATCTATTTCTAGAGTTTTACACTTACTCTTATCAGCTTCGATATTACATTGGTGTTAATCATTTTGCTGTGTTGGTTATTTTAAGTTTATGAGCTTTGTCAACGTAGATGATCTAATATTAAATTTTATACTAATTATTAACATTGTTAAGCTGACGCGTTTAAAAATAGTTTATCGTCACTACTATATTATTTAAACAAATCCTAATTGTTACTTTAATTTACTATATTTTGCGAGTTAGAGGTTCTTTCACTATTTCTTGTTAATTAAGTAATGTCTTTTCAGTTTATCGTTAGGAATCTTATAATATATA-----AAAA---------GATTAGAAATCTTTCAGACCAGCTATAGGTCTTGTTAAACAACAACTAGAAAAACAGAAATTACACCTTACTTATAATGAAATCAATTTATAATTTATTAAACAATAATAATTAATTTCTCTTACTCTAGTTAGTCTATTTCTATTGAATTATTATCTATTAATTTAGTTTAAAATATAAAATA-ATTTATATTATGTAAATTTGTGTGGTATAGTCTTATTCAAATGAATTTAGAAAAAAAATTACATGTCATTATTTTCTACAATTAATAATTCGCTGTCTCTTGCACT--TGTTAATAACGCTAGATTCTTAACATTGCGCTTCAAAGTAGGAAGCAAATGAGATTATTTCTTAAAATTCATTGGAGTAATAAGTCGAATGACACGAGCCTTACCTTGCTATTTCTAAAGTTACAGGAATGACATTAATGTTACTGTTATTGCAAAATATGAAGAATTAATAACTTCAATGGAGTTATTTGAGCCTTGATTTAGCTCCTTCAAGAAATTACATTGTGAGGTTTTTCAAAGCTATTCGATATGTCCTTTAAATTATAATTAATTTTAAATGCATTTGACAATTGTAAACGGGGCAAAGTTTATTTTGTTCATTGACAGAAGGTAACTTACATCAGAACAATTAGTGAATGAGCTGTAAAACTTAAGTAAGTTTATACTTAATTTTTAGGAAATTGACACCGAAGATTGAGTGTTTTGAGATCATTTCTGATTTGATAAGAGTTTGAAATCATCTGAACTTAGAATACCGTTGAAAAAAGGACTATAAGTGCTAAAATTGTGAGCAACTCTAATATATGAATAGGGTTGAGATAATTACATTGGTTAAAATTAGATATTAAAATAACTATTTTAATCGGTCTTGACAAAAGTTATCTATGAGTAAGAAATAATTATAAATAATCCAAAAAATACAGTTATCTAAACAAAAATCTTGAAGACAACGTATGTCGATCAAGTTCAGTCTCATAGAGTTAGAGATATTATTTAGCGTAGTACCTCTTGATTGACTTGTCCTATTTCAATCATTCATTTGGCTACTTAATATGATCCTAATAAGCAGCAGCAGAAATGTCTGATCAGCTCCACTATTTAATATATTTACAGCTATAAGTAAGTGACAAATTAAAGTACTTCTAATCTATAATCTACCCAATATCGATAGTTGTTGATACGCGACTTTGTTTCTGATTACGAGCGTAAAGTTTCTAAGTCCAATATGTACCTCATGCGTCACTTTAGTTCACA-----ATCTACTTTTTTTGAATTATACTATCTTTTTCAACAGTTTGACATTTCGAGGTCTTTTAACGATGTGTGCATACATATTAATTACATTATACGATTGGCTCCGTAATTTCTAATTATCATTCTATTAAACGATTTGTCTCCATCACAGTTTAAATTCAATTACGTAGGATATCGTAAACTGCTTTCCTTAAACGAAGTAACAAACTCGATTAACTAAACTCCAGTGTATGAATTAAAAAGCGTTATTGTCTTGGAATACACGTCATAGAGAGCGTTCTCATAGCACTAGATCTCTTCTAATTAACGCCATGTCATACTAGTAACTATCGCGTAAATAAGCTATTTCTAGGCAAGTCTGAATTTATGTCTACATTAGACTTCTCTCTGGTTGCGTTAAAAGCTGCTCGTGAGTTGTCAATAGTCGTATCGTGGGGGCGCAAGGTTTTGA-TTACCTATGCACAGATCATGGTTTATTTTTGCCGCTTGAGTTTTTGGGGACACCGTGAGACACAGACGTCTCCTTTTAAA--ATAGGTCCAAAATGATTAATTTGTTCTCCGACGGTTTGATTTATTGGACCATCCTTGGGTGCAGTTGGCAGAGTGTGACTGGGACGTGTTCGAGTAGATTATTCAATTCTAAGTTCAGAATTTACATTCTCTTTGGGATCAGCTAAGTAAAAAAGTTGTTCTTAGAAAGAAACACTACTTATCAGCGACGATGGGGTTTGTGAACAATTGTTAACTTTTCTCAGAATTGTGTTTGGCTATGAGGGAAATTTTCTCGAGATAAATTACGATTTAATCCATTTTAATGATTGTGGTAGTGCTCTGTACGCATATTTAT---TCGCGGACGACCTTAAAGATAAGGTACTAAACGGTGGTTGATCTTTTCCAGTAAACGTGACCCGTAGAGATAGTATTTTTAGTACTTAGCAAAGCGCCCGTTGATAAAAAGATTCCCAGGAC--TATAGCATGTACATCCTGCAATAGTACTAGTACTCCCATATAGTAAATTTGTTATAGATGCCATAATGAGCGGAGCTTTTTTGTTACGACGTGTTTATACAGCTGCGTCGATGATCTTAGGCTTTTAAGCTAATTTATGTTGTGTCCAATGTGATTCTGCGATTTGCGTTCTGTCATTTCTGTCGTCCTTGCGCCCTAGATGTTACCTGGAAAATTACTTGAAGACCAGTTTTTCGAGACGCCAAAAAATGCTGAAGGGGTCACTTATTCGATTTCGTCTCAGACCTACTGGTCGAATTATAGATTTTAATATACGTTATCCCCTTCAACTTTGAGCTCTTTTTGTAACCTCGCTCCAATTGCCTAAATTTGGATT--TAACGAGATCACATCTTAATTC-AGTCGCATCTTATACTACTTATTCGCACTTAATAAGAAACTTAATTGATTATGTATTAGGGCGGGTCTCTACGTGTCTATTGATAACAGGAAGTTTAGACTGAGGGTACTAATTTTATCAAGTACAATGAGCTTGAGCATATGATATTTA-CAGGAATCCAATACTTTTTGTAATAAGATTGAAGTTAAGTGATGTGTGTATTTTGCAAGTTATTTTGAAGAGATGAGATTGGCCTACTCTTTTTATCTTATTCTTTACTTGAGAACAGCATGGTAACGTGGAATGTGTTATAGTTCGAGTCTATTGAAAATTAAAAGTTTCCCCGAGCTGCTTGCAAATTGGAT---GTCTCCTCATCAATCCTACTTGATGATATTATAGCTAGAAAAACGCTTGTTTAAACGCGCTTGTTTAAAACGTGCCCAGAAAGTTATAGTGTTTTTAAGTCTTTAGTAAGAATCAACATCTTAGTAGTTGCTACTAAAAGATTTTTGACTTAACGTGTTTTTCATTAACTGCCACACCTGTTAGATTAATAACTGCACAGACCTTTCTAATGCGCGTCGTGTT-----------------TTTTTCTTTTTCTTCTATTGGGGTATGGTGATGTGGGAACATTCCTACAAAAAGTTCAAGTACTTTATGTGGTCACCTAAGCTCCGTTAATCTATTTTTTGTTTCAAATCTAATGTAATACTGAAGTTTAAAAGCTCTTATTGATCGAGGGC--TTTACGCACGTCTAATTAATCTGCAATTTAGGACTACTTATATTTTAATGTGACGAAGTTTTGCTCTGAAGTTAATATATTCCATTATCTGGGAATCAGTTTGCAGCCATAGCGGAAGATTTTGTTTCAGCTACTGTACACTAATGCTTTACTGTTTTATTC-AAAAACCGGACAGAAATCTGTTTTAGAGTTGCAAGTCATGGATATTTCTTGATCTAACAGGT-AAGAAAACCCGAGAGGTACTCATGTTAAGCTGCTATTTCAGCTAGATCTGTGATGCGGCTTTAGTGTAGTTGGCGGTACGGCGAATATCAAACTTAACACTGCTATATTCACATGCTCTGTATAACTATAGGAGGTTTCAATTTATATACGTCGTGAAGCCAGGTTCGAGTACTTAATTATCTTTTACGTTGTAATGCATCAGAGTAGAGAGGCAAGTCGTAGATACGAGTACACAATACATTGAGTATATTTTCAGAATGAAAGTGCACCTTCGAATGTTTACGAGTAAGACTGATAGTCATGCTGTAGTTTTATTAGAATA
>Quercus rubra codon 3
--GTATAGACACACAGTCCTCGACCTACTTCTAGTCTGGCTCAGCATTATTTTCTTTTGGTTTTTTATTTATATCATTTTTTCTTTTTATATGCTCAAGATTCTTAGACTCTTTGATTACCATTATTTGTTGGATTCTGTGCTGTTTATATATTTATCTCGATCTTAACTTCTGTAATTTTCCCGTACGTGCCCTGCATCGATATTACCTCACTTGTTCGATTTGCGACAATATTCATCACTAGAATTTCATTTTTTAAGTCATTTCCTTTTATCCAGTGTAATCGCCTATCCTGTCTATTCTCCATATTTATTATTCGTTTTTTTCTTGATGTATTTTTCTACATTCAGATATAAG--GATAATAACTATGACCCACATCTGATTTATTTTTTATA-CGGGATATTTTATTAGTAACATTAGTAGTTGATTTTTTAATATTGCCGTGTTATAAAATACTGATATTAAAATTAAGAACAATCTAACTTAATCTAGAGCATATTGGTAAACCTCTGAAGTACTTCGGATTTTGTAGGCTTTGTTTTCTTTTATATTCTTAATTGACTACATTTTATACACCCTTCTCATTTAAAATTACTTAACTATAAAATTCACTTTTTGCCACTCGTTCGTTTATAAAATGTCACATTAGTAGATCTCTAGATTTTAGTCGATCT--ACAACGTCCTTGTC--TATTAATTAGGGTAGAATATAATTTCTACTAGTATTTGTAAGTAGATTCAAGTATTGGTGCTAGTTGTCTATGTACATTTTTCCACAAAGTGTAAATATGTTTTATGCTACATTACTTAAAGTGACCAACTCGAGGTTTGCCAATCTTGAGATCGATGTGTTTCCTTGCTCAA---GTTCT---TGCTTTTTTTTTATTTCCAAGCGTTTTGTACATTGAAATGCTTCATTTGATTATTAAGTTTAATTCAAGACTTTCTCCACATTTAAGTTATAAAGACTAGTATTTTTGATTGATTAAAGTATCTCATAACCCTCTTTTTTAAGGTAAAATAGTAACTTGTGAATTCTTAAGTCTGGCAAATTAAAAAATTGACACGTTATTTATCAGATTTTATATATTATGATAAGTTTTTGATCATGCTAAATTTCTGGCTAATTGAAATTGTGGCTAAAACATGTCTAAGATAATCTCTTTAGATTGTGAGTTAAAGAAGACGTGACAGGTTGTAAACCTTTAAATGTATTGCTAACTACTTTTTCAAAGTTCAGTTAAAAGGTCATTAATTTTGTAATGAACTAATGTATAATGTTAAATGCAGATTATTTTTTACATATCATCACCTACTTACATCTCGGTCCCAAATCTATACGAAACCAAAGAGAACAAAACTAACGTTCTATTGTAGAATAAATGGCAATAACTCGGAAGAGTTTTAGTTTTTAAATAGAGATCTGAGTTAAGTAGGCAACATTCGACTGAGACTGACTTAAAGACTATGAGAAGATACTTCTCGTAGACCGTCGTTCTTAAATAATATAGCCAGTTTAGAG-----ATTAATTAAGGCGGTTATAAAACGACTAGGAACGATAGAGAGAGTGTGGTACTTAAAAGGCGTTATTATGAACATCATACTTTAAAAGTTACAAGTCAACAAGTAATGTTTGCCGATATCCTTTTCGTGGGAAACTGGTAGTTCTCTTTTGGCCGTTTTATGTTATTTGCATAAGCGAGCGGGAAAATTAGTTGTTGATAATTAGTAGAATATGTCTTAGTT--------AATTCCAAACACTACTGACCATCTGAAATTACTCAATTTTGTATTCAATACTATTTTAACTTTCTGTCCATTTACTATGCATGTCAACTAGTCTTATGTATTTTGTGGTTTATGACAGATTGAACGTATTATTTTTATACGAAATCTGTTTAAAGTTTTACTAATACTACTTTAATCAACAATTTATCATAATTAAATTTTTTAATAGTTACCGATAATACTTATTTTATATGTTACACGGTTTAGAAATGCCTGAAGGAAATTTTTTTTAGTTAGATTCTAGTATTTTATTTATCTTAAATTTATTTAGTGAGACATTTCATAACTAAGGTAAGCTTTTTTAAGACTGAGTGTTGAGATTGCGCGAGAAGGGACTTTGAATATGGGAAATCGAATGCGCATGTAACTTAACTTGAAATGTTAATGTGATAGTTACTATTCATCTTTGCAATTCGATACAATTCAAATATTGTTTTTAATTAGGATGAAGCTGCTCTAGATATCTAATTCAAATCCAGATAACTGTAAGCCGCGACTTACTAAATTTTAAATTGAGACATGAAATGTGAACTTTATACAAAAAAACTGAGTTATATGAAAGTTTTGGTTTTTAATGGTTGATAATATAACAAATGAGAGGTAAAAGCTACTACTATAAGTAAATATTCCACAAATATTTAAAATTATTACATGATTACTTATAATTTTCATTTGTTATGGAGAGTTAAAATTTAAATTATGCAACTCTATATTGTATCTATACTAAAAATTACTTTTTTATGCCAATTCATTTTGCGCAGAATATTCGTATTGACCTAAAAACTTCCAACAGTTAATAACTCTAATACTATATTCATATTGTCTTATTACGTATTGTATTACGCTTGAATTTACACTATAAAAATTTGTCGACTGTTTAGGTAATTTTCAGAAGCGTCTACTAGATACCTATCAAAATTAGAAAATACCTTACTTGTAGTATATCTTTTTTAAATTTTGAATTTAAAAACTTATCTTAAAAATGTTTTAATTAGT---TTTAATTTTCCATTTAGAGAAATACCTAAAGTAAAAAGAGTTCCTGTAACATTTTTAATTTTTTTTTACAAGTACTGATGTAGGTCCCAGGTGTGTAACAAGGAACAGAATATTCTCGAATTGAATTCAGAGCTTCTAATAACTATAACAGCAGCAGGAAAAGTATACTTATCTTTAGGTGACACTTCGCGTAGAAATTGAAAAAGATGCTCAGCATCGAGTTTGTACACATGAGCTATAAATCCGTGGCAGTTGATATCTTCTTCTCAATGATTAATTAATGTTAGGTGAACAATTTCAGCCTTTTAATATTGTATCGACTAG-ACTTGTCAAGATGATAAGCTTGGACCCTCTATTTTTCGAGTAAATCATAA--TTTGGGGGTGACATTATGAATTTTAGTACCTAATCTTAAAAAAGAATTATATGTCGATAAAAACTATGTTT-ATCTAATTTGCGATATAATCT--CAGTTAGTATTAGTATTGTTTTTTCTGCTCCTGTACTGTGTTC----TTTTTAAGTAATCTGGTTTATATACACAGCAAGTATATTATCTAAAAATATTGCTGAACTTCTTAACTCAATAATATATAAGATGTAGATTAAGAAGAAGTGTTAAGGCAAGATGTGCGTAAATTATTGACGTTTGATAGAGTCTGTTGCAATTATGGGGTTTATAATTGTAAAAAGGTAAGAGTTTTACAAGTAGGGGAAAGCTGAAGCTCATCAGAAGAATATTATTACAATTAATTATAAACTCGTTCTGGATGAGCTTAGGGACTTGACCAAGATAGATCCTTGACACTAACGAAGATTGCCCAAATTTCTAGTACTAGAAATA-------GGTTCAGCTGTATAACATAATTTAAATTGCTACATTGGATAGGAAGTTTTCACTATAATAGTTAATTTGAATGTCTTATTAACGTAAACTTTTAACACACGTTGAAACAGCTCAGACAACTGGTGGTTTTTCGTTATATTAAAAAGACCT-CATTTTTGCATAATTCAAAATACATACACGACCCATCTTCACCTATATAAGTTAATTAAAAACTGTGATTATTGGAAGAAAGAAGCGTTGGATAGTAAAGTTGTACCAATGTTTAATAAAAGGTATAAATTTCGGAGCTGACGTAAGCGTTTATTAATTTGCTTTCTAAAATAGAGGAAAGTGGAGAAATGTATTTTACCAAAGGCTTTGTCGGTGTATACAGAATTGTGTCAGGTTGTTTCTCGTCCTAATATAGCCAAAAATCGATATTTATAATTTGCGATTGTATGAAGATAGAATGATGGGCCAGGTAATTGTAACAGACCCTAGAGCTTTATAATTGACTATTTGTAGGTTATATGGTAGGTTATGTTTGTAGTATTGTATCAACATGTTGCTAAGCGTCATTTATGTTATTCATTATAAGTCTCTGTGAAAACTTTTCTTATATTTGAACTATTTAGCGGAACACTTTAAACTCATCTATGTTTTGTTGCCAAAATAAAATTTACTACTTTTTTTTAACAATCAGGCGCC-----ATTCAGTGTATGAGTAATGTTAAATAGTTGCTTGCAAAATTGTAAGATATAATATAATGAATAGAAGGAAAATTATAGCATTTAATACGAATGACTATGAAAATTTACTTAGTCGATTAATAACATGCTAAGATCTCTCGAAGCTCATGTTACCAAATGGTAAAAGTTAGAGAGTTGTGAAAATTATAAATGTGCCAATAGTTCCTATTGTCGTTGGAAATGAAATCTGGTTAATTTACATGATTACATGAAAGACTAAATAAAGTTCATGCGAGTTTATGCTATGAGATAGATGTTGTAGATAGTATCTGTTGATATTGTAGTCAATACAGTTTTAATGTAATACAATGTAGAATTGTAATATAAACTTATTCAACCATATGTATTAAGAATTGAAGTTGCTGAGATATTTTGAATCTTTCTGCTCATCGTAACTTATTACAATTGATTTGGCAACATTACTGAAAAGGGTTAAATACACTTAAAATTGGGTATTAAGGTTGTACTAACGCTAGAGATTATTTCCATCTTATCCTTTCATTTGTATAGTTTGATGATATCGCAGTTTATGGACAGTATAGTCTATACGAGCTTCTTCGATAGC---GGTGGTTACTAATGTATTCATTTGTAAGGTGATACCAGAATAGTTTTATCCATTGAACAAATTGAGGTCTTATGACTCGTAATATTTTTTCAGATATGTTGACCCTAACTTAAGTCACCATATACATATGGGGTGCAGCTTAATAAGTGGAAAGGTCGGCAAAACAGCTGACTAAATTAAACATTGTATTTGGGCGAGATCTTTAAATTATTAGATAAAATTACTAGTATGTCTCATGTAATGGTGATAACTTGCCCAAAATAAGTAGGATATGCGAGGTGATATTAAATTTGATAAGTGAAAGTTAATACTGAAATAGATCCGTGAACAAGTAAGGTTTGGTTAAAGTTCGAATTATTTAATATCCATTATTAAACTAAGTGAAAGGAAAGGTGTAAGTTTTTTAAGGTTTATTTTATCAAATTTACTAAAATATGTGAATTAACTAAAATGTGATTTCTATGGCCGGTGGATA-TCGTAATCTGTTAGACTATTTACAAGTATACGGAATTCATTTTAGCTATGTTTATAACAAGCTATTAGTACTGATCACATTATTTGTCGAGGCTCTTATGCTAGCTTTTTCGAATGTATACTATAGTATAGGTCTGACCCCACGATTTTTTTAACTGGAAGTAAAAATTTTGTAACTGGTTTTCCCTCAAATCGATATATTATTAGATTTACACTTATTTTTTACGTTGATGTTGCTGCTTTCATATACCCTCAGTTTGAGCATTGGGTCTAGCTCTACTTTTTCAATTATATTTCATACTTTCATAGAATTAGCCTCCTGCACTGTTTCTATGATCTGATAAACTAGGTTTAACCGTGCACCTCCTTGACTAGATTATGGCCCATTTATGCTTTGGGTATGTTACTACTGGTACTACTTAGGACGTAGGCGCCCGACATCGGGCCCGAGCTTATACACTTCAACATCTGGCGTCATCTACTAAGATTACTCAACACGCAAGCATAGTTCAAAGCGTAAAATATCCATTATGGATTTGGTATCTACTGTAATCATCTAAGCTCTTTCATGACGTTAGTTACCTTAGATATAGTATGTTCATGATATTTTAACATTTTACATTCGCAGGATAAATCCGCTCACTATTTAAACTTGAGAGTTTGCTGATATAGTAGGTCTTATTACGTCACATTAGGCTGTAGTGGTCGTTTATTATTTTTTTTCTTGCTTCTTTTGTCGCTAAATTATAATTTGTACACTGTCGGCCAATCTATATAGTTGTAACTTGAATGTTGTGTTCGAACAGTCTGGCGTGGAACAATGAAATCGATGTTTTATTATCGTTATCGCTACTTCTTATGATCTTTTAACCACATTAGTAAGTTATAAATAAATTCTTATTTCGTTTCAGAAATATGGAGGGAAGAAATTGTTACCAAAATATAGGTGAGATCAGAACAGTTTATATTTATTTACAAAATCTACTGACACATTAGTTATGGTAAAGATGAGAAATAGTCACATGCCTTCTTGTTTTCACCCATTTTTGGATTTGTTTTTTCGAAAATTGGTCATGTTATGAATTGAGAGCTATAGTTTTATGTTTTTAGTGATTTGGTTTAAATCTTTTTTAGGTACGAGTTATTTTAGTTAATTTCATAAATGACAAGAGAGCTGGTATCATTCTTTGAAACAATCGTGAATACTCTTTACGGACTAGTTCAGAGGTCAAACATTATGGTTTTACCTGTTTATTCCACAATCTACTCGATTGAGGTAGGTTTTTTTATTATTTCTCTTGTAGCCTTGCTAATTAAATTTAGGAAGTATATTTCACTTGTTTAACTTACTAGTTTCGATATGCTATTTGCAAACTTTACGATGTCACTAACCGAATTTTATATTTATCTGAATGTTAGAAGGCTGATCACTATGCCTTGACTTGATTTTTTCGTTTTTCGAACGCACATCAGAATTTTATATGCTATATAACCAGCCGTACAGGCTGATTTTGTTTAATAAAGCACCGTTTTTTATATATAGCAAATTATATTCGAGATAGTTTTTTTCTTGAACTTTTTGTGTATTGATTGGATCTAGTTTTGTGGCCAAGGTCTAGTTATCTTGGAGAATTAGACTAATCCATCTTTGTTAATGGGGCATATTTGTTATGCATCGTATGAAGTATAAGTTACATGTTATAGATAAATTCTGAAAGTAACTTTATTACTCGTCGTCTAGCATTAGTTTGGAAAAATGATGTCAATTCGAGCACCTCAAAATAGTTTCTGCGCATTTTCTCCCTTTTGGGCCAAATTCTCCACCCCTTGGTCGTCCTTTTCTTAAGATTTTCTATTCGGTGGAGCAAAGTTTACCTCAAAAACCTTTGTGAATAATTAAACTTCATTAGCTATAGTTTTGCTCCATTAAGTGCATAATGGTCTAAGAAATGTTTGGGTAATATAGTCATATTAGTTAGCATTTATCGTGTTGTATTCTTTGAACATCCGTGAATGCTTTTTAAATAATATCGACTTACTTATTATTCGAGTCGTGCCGCTTTTAATTAGTTATATAGGATACATGCAAGAGTTAATTCACGAATACTTATCTGTGGCTTATAGTCCTCATAGCATCGGTTATCATTTTGTAGTTGAACTTATTACCCAATTATGTTTACAACCCGATATACTCTTTGTTTTTCGCTAGTCATGTATGTAAAACCTTAGAACCTTAATTAGCCTAAACCTGTGGTTTAGAGCAGTTGATTAAACGTTAATCTTATGTTGGAGACGATTATTTCGTGAGTAATCTTTCTTTATAAGGACAACTGTTCTATACGGCTATGAAACTCTGAGGATTGTTATTAGAATTCGAACTGGTCTTTTGGCCTCAGAGACGATGTTTCAATATCCTCATTTTAGTTTAGTACCATTTGAATTACCTGTTTAAATTTTTGTACGCTCAATTAAATTCTGCATCAAGACCAAATTAAAAGTATGATATTTTGCTATACTCAAAATGATAAAAGACCTCATGGATACAATTGATAGTTTATGAAATTCTTATTACTCACTCTAGCAATGATGATTTGGAAACGCAAATTTTGCGCTTCGAAGCTAGATTATGGTGCTACTGTGAATAGTTCGTTTGAGTGGGCAGTCAGGGTCAGTTCAAAATGGTAGAATTAGTACACTTACAATCTAATATTTTAAAAAAGTTTTTTAAAAATACTTTCAACAGAGTGTAAAATAGTGTCCTTAGTGCGTTCACCAATCTATTATTTTAATAATTCCACATTTAGGTAAATATGTATTTTACTTTGAAAATGTTCACATAAACTAAATTAGCTGAATAGATAATTTTGTAGATTGTTGACATGATTATGCCCCAAAGTAAAGTGTGTCTTCTATATTCTTATCATCTTAAGCAGATTGTTTGAAT-TTATAAAGATAAATCAGGTTATGTTCGTGATGTTAAGATTTGGACTTTTTATGATCAGCATGAAGCATGTTTCGTTTAAGTTTAGCTGTATTGTCTTTACTTTTTTTTTGCTACGGAGCTAGCATTATACTATATAATAAACTAGTGTCTGTCATTAACCAATATTATAATTTATGAAGCTGGGTATTCTTTCTATTAAACAACCTCTTGGAAAGTTAGACATATGTAAAGAGTTTAGAATAAGTAAATTTTGAATATAGTGCTCTTTTTTGGCTGATTATCTGATTATAGGATATTAAATTAAATAACTATATGTAGGTGTTTCCCGTTTAATTTTATTTAAACTAAATAGTGGCTTAATCACCGTAATCCAAGTGGTATCATTTCGATAAAATTTTTGATGTGATACGTCAGAGATTTTAGAAAAGTTTGCATATGTTGTTATTTTTTTAGTTTTAGAGTATAGTATATAATCTCGTCATTTATTAGAAAAGAGTGGCATTTAGCGTATTGTAATAACTATTTTAATCAACTCGTTCGTATATTGAACTTCAGAGGTGGCTCTAATTTGCTTAATTGAGTTCTTAAATGATTAAGATCGTATACGAAATGATATCAATGAAGGTTTGTGAGAATTTTTTTGTCGTAAACGATATACCTGAGTATCCCGAGTTTCCTGATGTATTCTAATTGTTAAAAAAATTATATATGTTATTAGAAGAGTCGATTACTGCAAGTAAATCCGTAGCTCTATTATTCAATTTTATGTTTAGATAAATTTAAATAAATTACTTCTAAAAAACGATAGTAAACTGAGCCCTCATTGTATATCAATATTTAATTTCGAGAATAATTAATTAAGAATAATTGGTAGTATTGATTATCACGAATCATTTAACATATCCTCCTCTAAACAATCAGTAGTCTGTTACCTTCAGTTAAAATTTCAAACATTTAATTGTGCTGCTTTTCGATATATTTCAAAAAATCATCTAACTTATATATGCATGCTTAATTATGAATAATAGGCAATGCTATCTAGCAACAGTCACAAAAAATGTCAAATTCAAAATGGCGAATTTAAACTAGTAGCTCAAATTTTAGTTTGATCCTATTGGTACAAGGCAGGAAGTTGGATGAAAAGTAATTACATTTATTAGTTTTTCTACATTTCGACCAATTATATGCGAAGCGATTATCTGAGATGGTCGTCTTTTCAAACCCCGGTTAAATATTTTATCCACCTAATTTTCGTTCTGTTATACGCGCTATGGTGACTTTTTATCATGTTCCATGGTAACGTCCCAAATTTATAGAACTGTCTAATTATCCTGTTTCATTGCTTCAATGTGACTCATTCAATTAGGTAATACAGTCGTTTATACAAGCAGTATCAAGATTCAGTCCACGGCTATTCGTTTCATTTATTCCTTAGTATTTAGGTTTACTTAATAAATGTTATTTTCTCAATATAGAAACTACTTTAATTTTTAATACCTTTCTATGCTAATTGCGTAGTTCTGTGTTGCACTATTCAAATCAATGGCTGATATTCATTAATAAATAATTTGATTTTTGTTATCTGTTAGTTGATTTTAAGAGCATACAAGTTGAGTTTAGTTATATGAACTGAAGGCCGGGCAAGGAACGTGATAAGCCTTTTATCTATACGTATTATACTTTGCTTCTTTCTTTTTACCTACTTTCATTTTTATGTTTGCTTCATTTTATATTGTCTTTTTATAAACTTTTTGTTTTATTATTTTTCCTTTCATTTATTGTACTTCTTCCTTTTATTTTTCTATTTCTCTCTCTTTCTTTACATTTACGTATAAGTGTTTGATAA--AGATTTTATTTAATGTAGTACATTTAATTGATGAAAGTTCACTATTGAGTTATAAATGTTATTGTTGTATGCTGTCTATGGAGATCATTTTTTAAAAAATGTTAACATAACTTCAATGTGTTGTGGTTGCCATCGGCTTGCATTCTGTGTTTAGTTCAAACGAAATGCGGAGTAATCTATTTAAGAGACTAACTATTTTTGGACTTTGGCTCTTCACTCCTATGTAAATAAAGTGAATGCAAGTATACTGCACCACAATTTAACTGTGATGCCTCTTGTATACGGCTT-AATAATTATATTTTTTAAA----------ATTGGATACTTTGTCGCAAGGATGGTTATTTTAACGTTGGTGAAATAGAATAAGTAAATTCCGCTCTTATAAGTAATATCTTTTATGATATGTGACTTTAGGCGGTCCATGTCTTCTTGGCATGGTATTTTTGCTAAAAAGTTTTGATTAATTCCCCACTGACCGCCAAAGAGTTTTTTCTTGACACTCTTTGTTTTGTGTAAATGAATTAGTTTGTAATAATAGAAGAACTCTATTATAATGCGGCTCATTATGATGTTTGGTTGACATTGTTTAAGTTAAACAAAGACACGCAGAGACGAATAAGTTCACCCAGCAGCGGCTATTCTGTGCCGATGCTCTTATTTTGATTAATTTTCTGTAATATCACCACACTCTTAATTATAACTGCCTGAAGTATCCATTATTTTTATACTTTTCTGCTATATAATGTTTTATTATCATAGTTTAGTCAGATATCTTTGAGAGTTACTCAGCGATAATGACTATCTCTTAGGTTATACAGCCTTATCTCTATTACGTTGTAGGATTTTATAGTTATTTTGAAAATTTTTAGGTGTGGTTTTATAGTAACCCTTTGCGTAAGACTGTTGCCCGTAATTTGATTTTTGATCACCTTTTCGCCTTGATTCCAATCACACGCGAGTGTTCCTCGTCTTTTTTAAGTAACACAAAAAAACAACAGTAGTGTAGGTTCCTATATTTAAAACCATTAAAGTTTTATATTGGTGAAATATAATCACTGTCGACTTAAAATGTTAGAGTGGTAGCAGTCGGCTTTAGTTTGAACTAGTTTGTTACTTCTTTATCAGTACGGGAAACGCAATTAGTTCTCCGTAACTTATTTATCTTCCTAGCATACTCTTAGAGGTTCAATATCTTTGGAAAAGGCAAAAGTACAAATTTTTTTCTTACGCTTCTTATCTCTGTGACCCGTATCTATACTTACGTTAGTAAATAAATCTTTTGAACTATTATTGGTTATTTCTTAAGTATACATATCGGCGAATTAGATAAATCCGGGAATTAGCGTAATAGAGCTTATGTGGACCTTACGGCGGATTAAATTGATCTTTTATTTTGAAGGTTTCATTTAGTACTGTTAGAGAACTCTTCATATTGGAGAGGTACGACTTACGATTTGTGCGTGGGTATTTACGTATTATTTAAAGAATAGGTAACAAAAAATTTTCGATTTATGACTTTTGAATAATGGTTATGTTACAGGTGTTTCGTATCTGCAGGTAGCATAGATATGATAAATTATAACTAGTTAATTATTTAGAAATGTGTTGTATGAGATTCTGGCTGATAATAGTAACTTTTTCACTGCGGGGTTTTAATGAATAATATTTTGTCTGTAAAGATTAATTAGGAGACATTGACCCTGACTGAAAATTGGT------------TCCCAAACTCATATCAACACTATACTTTATTTCTTAAATTACAAAGAGTGTACTGATCTTAACATTCAAGTTAAGTTTGGAACATAAGTTTTAAATTATTAGATAGGTCA-CATTAAAATTACAGTTCTGGTGCTACTGTGAATAGTTCGTTTGAGTGGGCAGTCAGGGTCAGTTCAAAAT-GGTAGAATTAG-TACACTTACAATCTAATATTTTAAAAAAGTTTTTTAAAAA---------------TACTTTCAACAGAGTGT---------AAAATAGTGTCCT---TAGTGCGTTCACCAATCTATTATTTTAATAATTCCACATTTAGGTAAATATGTATTTTACTTTGAAAATGTTCACATAAACTAAATTAGCTG--AATAGATAATTTTGTAGATTGTTGACATGATTATGCCCCAAAGTAAAGTGTGTCTTCTATATTCTTATCATCTTAAGCA-GATTGTTTGAATTTATAAAGATAAATCAGGTTATGTTCGTGATGTTAAGATTTGGACTTTTTATGATCAGCATGAAGCATGTTTCGTTTAAGTTTAGCTGTATTGTCTTTACTTTTTTTTTGCTACGGAGCTAGCATTATAC---TATATAATAAACTAGTGTCTGT-----CATTAACCAATATTATAATTTATGAAGCTGGGTATTCTTTCTATTAA---ACAACCTCTTGGAAAGTTAGACATATGTAAAGAG----TTTAGAATAAGTA-----AATTTTGA----ATATAGTGCTCTTTTTTGGCTGATTATCTGATTATAGGATATTAAATTAAATAACTATATGTAG--------GTGTTTCCCGTTTAATTTTATTTAAACTAAATAGTGGCTTAATCACCGTAAT----------CCAAGTGGTATCATTT-------------------------CGATAAAATTTTTGATGTGATACG------------TCAGAGATTTTAGAAAAGTTTGCATATGTTGTTATTTT--TTTAGTTTTAGAGTATAGTATATAATCTCGTCATTTATTAGAAAA---------GAGTGGCATTTAGCGTATTGTAATAACTATTTTAATCAACTCGTTCGTATATTGAACTTCAGAGGTGGCTCTAATTTGCTTAATTGAGTTCTTAAATGATTAAGATCGTATACGAAATGATATC-AATGAAGGTTTGTG-AGAATTTTTTTGTCGTAAACGATATACCTGAGTATCCCGAGTTTCCTGATGTATTCTAATTGTTAAAAAAATTATATATGTTATTAGAAGAGTCGATTACTGCAAG---------------TAAATCCGTAGCTCTATTATTCAATTTTATGTTTAGATAAATTTAAATAAATTACTTCTAAAAAACGATAGTAAACTGAGCCCTCATTGTATATCAATATTTAATTTCGAGAATAATTAATTAAGAATAATTGGTAGTATTGATTATCACGAATCATTTAACATATCCTCCTCTAAACAAT-----CAGTAGTCTGTTACCTTCAGTTAAAATTTCAAACATTTAATTGTGCTGCTT----TTCGATATATTTCAAAAAATCATCTAACTTATATATGCATGCTTAATTATGAATAATAGGCAATGCTATCTAGCAACAGTCACAAAAAATGTCAAATTCAAAATGGCGAATTTAAACTAGTAGCTCAAATTTTAGTTTGATCCTATTGGTACAAGGCAGGAAGTTGGATGAAAAGTAATTACATTTATTAGTTTTTCTACATTTCGACCAATTATATGCGAAGCGATTATCTGAGATGGTCGTCTTTTCAAACCCCGGTTAAATATTTTATCCACCTAATTTTCGTTCTGTTATACGCGCTATGGTGACTTTTTATCATGTTCCATGGTAAC--------GTCCCAAATTTATAGAACTGTCTAATTATCCTGTTTCATTGCTTCAATGTGACTCATTCAATTAGGTAATACAGTCGTTT---------ATACAAGCAGTATCAAGATTCAGTCCACGGCTATTCGTTTCATTTA---------TTCCTTAGTATTTAGGTTTACTTAATAAATGTTATTTTCTCAAT------ATAGAAACTACTTTAATTTTTAATACCTTTCTATGCTAATTGCGTAGTTCTGTGTTGCACTATTCAAATCAATGGCTGATATTCA----------TTAATAAATAATTTGATTTTTGTTATCTGTTAGTTGATTTTAAGAGCATACAAGTTGAGTTTAGTTATATGAACTGAAGGCCGGGCAAGGAACGTGATAAGCCTTTTATCTATACGTATTATACTTTGCTTCTTTCTTTTTACCTACTTTCATTTTTATGTTTGCTTCATTTTATATTGTCTTTTTATAAACTTTTTGTTTTATTATTTTTCCTTTCATTTATTGTACTTCTTCCTTTTATTTTTCTATTTCTCTCTCTTTCTTTACATTTACGTATAAGTGTTTGATAAAGATTT--TATTTAATGTAGTACATTTAATTGATGAAAGTTCACTATTGAGTTATAAATGTTATTGTTGTATGCTGTCTATGGAGATCATTTTTTAAAAAATGTTAACATAACTTCAATGTGTTGTGGTTGCCATCGGCTTGCATTCTGTGTTTAGTTCAAACGAAATGCGGAGTAAT--CTATTTAAGAGACTAACTATTTTTGGACTTTGGCTCTTCACTCCTATGTAAATAAAGTGAATGCAAGTATACTGCACCACAATTT---------AACTGTGATGCCTCTTGTATACGGCTTAATAATTATATTTTTTAAAATTGGATACTTTGTCGCAAGGATGGTTATTTTAACGTTGGTGAAATAGAATAAGTAAATTCCGCTCTTATAAGTAATATCTTTTATGATATGTGACT--TTAGGCGGTCCATGTCTTCTTGGCATGGTATTTTTGCTAAAAAGTTTTGA----TTAATTCCCCACTGACCGCCAAAGAGTTTTTTCTTGACACTCTTTGTTTTGTGTAAATGAATTAGTTTGTAATAATAGAAGAACTCTATTATAATGCGGCTCATTATGATGTTTGGTTGACATTGTTTAAGTTAAACAAAG-ACACGCAGAGACGAATAAGTTCACCCAGCAGCGGCTATTCTGTGCCGATG-------------------------CTCTTATTTTGATTAATTTTCTGTAATATCACCACACTCTTAATTATAACTGCCTGAAGTATCCATTATTTTTATACTTTTCT---------------GCTATATAATGTTTTATTATCATAGTTTAGTCAGATATCTT----TGAGAGTTACTCAGCGATAATGACTATCTCTTAGGT----------TATACAGCCTTATCTCTAT---TACGTTGTAGGATTTTATAGTTATTTTGAAAATTTTTAGGTGTGGTTTTATAGTAACCCTTT-------GCGTAAGACTG----TTGCCCGTAATTTGATTTTTGATCACCTTTTCGCCTTGATTC----------CAATCACACGCGAGTGTTCCTCGTCTTTTTTAA--GTAACACAAAAAAACAACAGTAGTGTAGGTTCCTATATTTAAAACCATTAAAGTTTTATATTGGTGAAATATAATCACTGTCGACTTAAAATGTTAGAGTGGTAGCAGTCGGCTTTAGTTTGAACTAGTTTGTTACTTCTTTATCAGTA---------------------CGGGAAACGCAATTAGTTCTCCGTAAC------------------TTATTTATCTTCC------TAGCATACTCTTAGAGGTTCAATATCTTTGGAAAAGGCAAAAGTACAAATTTTTTTCTTACGCTTCTTATCTCTGTGACCCGTATCTATACTT-----------ACGTTAGTAAATA-AATCTTTTGAACTATTATTGGTTATTTCTTAAGTATACATATCGGCGAATTAGATAAATCCGGGAATTAGCGTAAT------------AGAGCTTATGTGGACCTTACGGCGGATTAAATTGATCTTTTATTTTGAAGGTTTCATTTAGTA---CTGTTAGAGAACTCTTCATATTGGAGAGGTACGACTTACGATTTGTGCGTGGGTATTTACGTATTATTTAAAGAATAGGTAACAAAAAATTTTCGATTTATGACTTTTGAATAATGGTTATGTTACAGGTGTTTCGTATCTGCAGGTAGCATAGATATGATAAATTATAACTAGTTAATTATTTAGAAATGTGTTGTATGAGATTCTG------GCTGATAATAGTAACTTTTTCACTGCGGGGTTTTAATGAATAATATTTTGTCTGTAAAGATTAATTAGGAGACATTGACCCTGACTGAAAATTGGTTCC-CAAACTCATATCAACACTATACTTTATTTCT--TAA--------------ATTACAAAGAGTGTACTGATCTTAACATTCAAGTTAAGTTTGGAACATAAGTTTTAAATTATTA-GATAGGTCACATTAAAATTACAGTTCGATAACAGGAAGTTTAGACTGAGGGTACTAATTTTATCAAGTACAATGAGCTTGAGCATATGATATTTA-CAGGAATCCAATACTTTTTGTAATAAGATTGAAGTTAAGTGATGTGTGTATTTTGCAAGTTA--TTGAAGAGATGAGATTGGCCTACTCTTTTTATCTTATTCTTTACTTGAGAACAGCATGGTAACGTGGAATGTGTTATGGTTCGAGTCTATTGAAAATTAAAAGTTTCCCCGAGCTGCTTGCAAATTGGAT---GTCTCCTCGTCAATCCTACTTGATGATATTATAGCTAGAAAAACGCTTGTTTAAACGCGCTTGTTTAAAACGTGCCCAGAAAGTTATAGTGTTTTTAAGTCTTTAGTAAGAATCAACATCTTAGTAGTTGCTACTAAAAGATTTTTGACTTAACGTGTTTTTCATTAACTGCCACACCTGTTAGATTAATAACTGCACAGACCTTTCTAATGCGCGTCGTGTT-----------------TTTTTCTTCTC------TTGGGGTATGGTGATGTGGGAACATTCCTACAAAAAGTTCAAGTACTTTATGTGGTCACCTAAGCTCCGTTAATCTATTTTTTGTTTCAAATCTAATGTAATACTGAAGTTTAAAAGCTCTTATTGATCGAGAGCTTTTTACGCACGTCTAATTAATCTGCAATTTAGGAATACTTATATTTTAATGTGACGAAGTTTTGCTCTGAAGTTAATATATTCCATTATCTGGGAGTCAGTTTGCAGCCATAGCGGAAGATTCTGTTTCAGCTACTGTACACTAATGCTTTACTGTTTTATTC-AAAAACCGGACAGAAATCTGTTCTAGAGTTGCAAGTCATGGATATTTCTTGATCTAACAGGTAAAGAAAACCCGAGAGGTACTCATGTTAAGCTGCTATTTCAGCTAGATCTGTGATGCGGCTTTAGTGTAGTTGGCGGTACGGCGAATATCAAACTTAACACTGCTGTATTCACATGCTCTGTATAACTATAGGAGGTTTCAACTTATATACGTCGTGAAGCCAGGTTCGAGTACTTAATTATCTTTTACGTTGTAATGCATCAGAGTAGAGAGGAAAGTCGTAGATACGAGCGTAGTACCTCTTGATTGACTTGTCCTATTTCAATCATTCATTTGGCTACTTAATATGATCCTAATAAGCAGCGGCAGAAATGTCTGATCAGCTCCACTATTTAATATATTTACAGCTATAAGTAAGTGACAAATTAAAGTACTTCTAATCTATAATCTACCTAATATCGATAGTTGTTGATACGCGACTTTGTTTCTGATTACGAGCGTAAAGTTTCTAAGTCCAATATGTACCTCATGCGTCACTTTAGTTCACA-----ATCTACTTTTTTTGAATTATACTATCTTTTTAAACAGTTTGACATTTCGAGGTCTTTTAACGATGTATGCATACATATTAATTACATTATACGATTGGCTCCGTAATTTCTAATTATCATGCTATTAAACGATTTGTCTCCATCACAATTTAAATTCAATTACGTAGGATATCGTAAACTGCTTTCCTTAGACGAAGTAACAAACTCGATTAACTAAACTCCAGTGTATGAATTAAAAAGCGTTATTGTCTTGGATATTAAAATAACTATTTTAATCGGTCTTGACAAAAGTTATCTATGAGTAAGAAATAATTATAAATAATCCAAAAAATACAGTTATCTAAACAAAAATCTTGAAGACAACGTATGTCGATCAAGTTCAGTCTCATAGAGTTAGAGATATTATTTAGATATATAGCATCTATATTGAAAGACATCGGAAATTGC-GGTTTTTAGATATGTTACTGTTGAATCTTATATAGTGTCTTCTTAGTAAGTTATTTTGACATTTTATCTTTTCCTTGTTTAATAATTTTGTTCTTAGGAATTTTTTAATTTTGAATAACTTAAATTGCAATCTGTTTAAGTCTTTAATTTAAAATATTTGAGCTCATGTGTAACTAG--TTTTATTTATTTGTTTAATTTATCACCATCTTAGACTTGAATTTTGTTATTTTGAAAGTTTATGTTTTCATATCAGCAATGAGAAAAAAATTATTTAATTGATACTTAGTAGTTGGATATTGTTACTATTGTTTTTAAAGGTAACACCCCAGAGTTATTATATTTGCTGGTAAATAACAATTTAATAGTTCTTACTCTTGCATATTTTTGGTAGTTAATTTTAAAATATTGTGTTATTTAATATCTTATCTAAATCGTTAGTAGTAGGATATAAATTACTAAAGT-------TAGTTTTGTAATACTTTTAAGGGACTTTTTTTCTGCTTGTCTAGTTTGATTGTAACATTCCTGCAACTTTACTAAAGTGTAACAGATATACTATATACTGGTGTATGATATTGGTATTCAATAGTTATGTTTATAATTCTATATTATTTTATATTTAAAATCATTGATTTCCGTTTTAACATTTAAAGCAATTTTTAAATTATGTGTTTATTTAAGTCATAATCATTTTTAGTATTAACTAA-TATAATA---AAGATATAGTAATTACTGCTATATATTAACAATTACAAATTGCAACAATTTCTAAAAATTTGTTGGTAAATTACAACTTTAGTGCTTTGTATAAACACTATAACGATTTGCACTTTTTTACAGTACAAAACTTATTGAGGCATGGAGCTATTACAAAAAAATTCTATAAAAATTTACTTAA---TCTTGCACTCAACTTAGCCTTTTTGTTTGTAGTAAGTTGTTTTTTATTCTACGTTTGAGAGACGAGCATGTGTGGATGATTTGTACGTTATTAATATGATATTATACCGATTATGACTGACTAAAAGATTTTATAAATT--------------AGTTTTTGTTTTGAAATCTAAACGTCATCTCTTAGTGATGCTTATACCAACTAATTACTTTCAGTTAAGACGGTTAGCTTTTTCGAGAACATCAACTAGAGTACTATTAGTGGTTATCAACTCGGAAGTCCAAAATTTACTATTCCGGAAAATCTTATACGGGGGACGTATAGTTGCTGACCTTAAGATGTCTATTCTAAACTTAAATTACTAAAGAAACTTATTTTTTTAGGTATCTAGAACCTAGATCTTTGTACACAAAGAGTGGTGCTGACGCCTTTATTCGGGAACATAACTATAATTTATTAAAAACTCCATTGTCATAATCTACTGCCCACTAAACTTCTTCTATTCGGAGTTTAATTTTCCAGCAGGCGTAAACGTCTCAGGTCTAAGGGTTTTAAAAATTAATCTATTTAAAAAATATAGAAAGAAATTTAATGACAGCTACGTTTCACTTTTTTAGAGATTTCTCTATAATTTTTATCTCAAATCGCATTATTTTTA-----AGGTAAGTTTGTAGTTATCATTCATAAAGATGCATATGATTTTAAGGCTTTTGACACCTAGTCGTTATTAGTAATACGCCTTAGGCATATTGTCTATTCTCTCGCATATGTACTGTTATAATATTATTAATTTTTTTCAAAATTTATTTATTACTAATTAATTTCATTTCAAATTCTAGTGGTGGGTGTAGATTTTACTGGATTAAATAACAATCCATTTCTGGAGTTTTACACTTAATCTGATCAGATTCGATATTACATTGGTGTTAATCATGTTGTTGTGTTGGTTATTTTAAGTTTATGAGCGTTGTCAACGTAGGTGATCTAATATTAAATTCTATACTGATTATTAACATTGTTAAGCTGACGTGTTTAAAAATAATTTATCGTCACTATTATATTATTTAAACAAATCCTAACCGTTACTTTAATTTACTGTATTTTGAGATTTAGATGTTCTTTCACTATTTCCTGTTAATTACGTAATGTTTTTTCAGTTTATCGTTAGGAATCTTATAATATAT------AAAA---------GATTAGAAATCTTTCAGATAAGCTATAGGTCTTGTTAAACAACAAATAGAAAAACAGAAATTACATCTCAATTATAATGAAATCAATTTATAATTGACTCAACAATAATAATTAATTTCTCTTACTCTCGTTGGTGTATTTCTATTCAATCACTATCTATTAATTTAGTTTAAAATATAAAATA-ATTTATATTTTGTAAATTTGTGTGGTATAGTCTTACTCAAATGAATTTAGAGAAAAAGTTACATGTCATTATTTTCTACAATTAATAATGCGCTG--TCTTACACT--CGTTAATAATGCTAGATTCTTAACATTGCGCTTCAAAGTATGAAGCAAATGAGATTATTTCCTGAAACTCACTGGAGTAATAAGTCGACTGCCCCGAGTTTTACCTTGCCATTTCTAAAGTTACAGGAATGACATTAATGTTACTGTTATTGCAAAATATGAAGAATTAAGAATTTCAATGGAGTTATTTGAGCCTCGATTTAGCTCCTTCAAAAAATTACACTGTGAGGTTTTTCAAGGTTATTAGATATGTCCTTTAAATTATAATTAATTTTAAATGCACTTTACAAATGTAAAAGGAGCAAAGTTTATTTTGTCCATTGAAAGAAAGTAATTTACATCAGAACCATTAGGGAATGGGCCGTAAAACTTAAGTAAGTTTATACTTAACCCTTAGGAAATTGACACTAGAGATTGAGTGTTTTGAGATAATTTCTGATTTGATAAGAGTTTGAAATCATCTGAATTTAGAACACCGTTGAAAAAACGATTATAATTGCTAAAATTATGAGCAACTCTAATCTATGAATAAGGTTGAGAGAATTACAATGGTTAAAATTAGATATTAAAATAACTATTTTAATCGGTCTTGACAAAAGTTATCTATGAGTAAGAAATAATTATAAATAATCCAAAAAATACAGTTATCTAAACAAAAATCTTGAAGACAACGTATGTCGATCAAGTTCAGTCTCATAGAGTTAGAGATATTATTTAGCGTAGTACCTCTTGATTGACTTGTCCTATTTCAATCATTCATTTGGCTACTTAATATGATCCTAATAAGCAGCGGCAGAAATGTCTGATCAGCTCCACTATTTAATATATTTACAGCTATAAGTAAGTGACAAATTAAAGTACTTCTAATCTATAATCTACCTAATATCGATAGTTGTTGATACGCGACTTTGTTTCTGATTACGAGCGTAAAGTTTCTAAGTCCAATATGTACCTCATGCGTCACTTTAGTTCACA-----ATCTACTTTTTTTGAATTATACTATCTTTTTAAACAGTTTGACATTTCGAGGTCTTTTAACGATGTATGCATACATATTAATTACATTATACGATTGGCTCCGTAATTTCTAATTATCATGCTATTAAACGATTTGTCTCCATCACAATTTAAATTCAATTACGTAGGATATCGTAAACTGCTTTCCTTAGACGAAGTAACAAACTCGATTAACTAAACTCCAGTGTATGAATTAAAAAGCGTTATTGTCTTGGAATACACGTCATAGAGAGCGTTCTCATAGCACTAGATCTCTTCTAATTAACGCCATGTCATACTAGTAACTATCGCGTAAATAAGCTATTTCTAGGCAAATCTGAATTTATGTCTACATTAGACTTCTCTCTGGTTGCGTTAAAAGCTGCTCGTGAGTTGTCAATAGTCGTATCGTGGGGGCGCAAGGTCTTGATTTACCTATGCACAGATCATGGTTTATTTTTGCCGCTTGAGTTTTTGGGGACACCGTGAGACACAGACGTTTCCTTTTAAA--ATAGGTCCAAAATGATTAATTTGTTCTCCGACGGTTTGATTTATTGGACCATCCTTGGGTGCAGTTGGAAGAGTGTGACTGGGACGTGTTCGAGTAGATTATTCAATTCTAAGTTCAGAATTTACATTCTCTTTGTGATCAGCTAAGTAAAAAAGTTGTTCTTAGAAAGAAACATTACCTATCAGCGACGATGGGGTTTGTGAACAATTGTTAACTTTTCTCAGAATTGTGTTTGGCTATGAGGGAAATTTTCTCGAGATAAATTACGATTTAATCCATTTTACTGATTGTGGTAGTGCTCTGTACGCATATTTAT---TCGCGGACGACCTTAAAGATAAGGTACTAAACGGTGGTTGATCTTTTCCAGTAAACGTGACCCGTAGAGATAGTATTTTTAGTACTTAGCAAAGCGCCCGTTGATAAAAAGATTCCCACGAC--TATAGCATGTACATCCTGCAATAGTACTAGTACTCCCATATAGTAAATTTGTTATAGATGCCATAATGAGCGGAGCTTTTT--TTACGACGTGTTTATACAGCTGCGTCGATGATCTTAGGCTTTTAAGCTAATTTATGTTGTGTCCAATGTGATTCTGCGATTTGCGTTCTGTCATTTCTGTCGTCCTTGCGCCCTAGATGTTACCTGGAAAATTACTTGAAGACCAGTTTTTCGAGACGCCAAAAAATGCTGAAGGGGTCACTTATTCGATTGCGTCTCAGACCTACTGGTCGAATTATAGATTTTAATATACGTTATCCCCTTCAACTTTGAGCTCTTTTTGTAACCTCGCTCCAATTGCCTAAATTTGGATT--TAACGAGATCACATCTTAATTCAAGTCGCATCTTATACTACTTATTCGCACTTAATAAGAAACTTAATTTATTATGTATTAGGGCGGGTCTCTACGTGTCTATTGATAACAGGAAGTTTAGACTGAGGGTACTAATTTTATCAAGTACAATGAGCTTGAGCATATGATATTTA-CAGGAATCCAATACTTTTTGTAATAAGATTGAAGTTAAGTGATGTGTGTATTTTGCAAGTTA--TTGAAGAGATGAGATTGGCCTACTCTTTTTATCTTATTCTTTACTTGAGAACAGCATGGTAACGTGGAATGTGTTATGGTTCGAGTCTATTGAAAATTAAAAGTTTCCCCGAGCTGCTTGCAAATTGGAT---GTCTCCTCGTCAATCCTACTTGATGATATTATAGCTAGAAAAACGCTTGTTTAAACGCGCTTGTTTAAAACGTGCCCAGAAAGTTATAGTGTTTTTAAGTCTTTAGTAAGAATCAACATCTTAGTAGTTGCTACTAAAAGATTTTTGACTTAACGTGTTTTTCATTAACTGCCACACCTGTTAGATTAATAACTGCACAGACCTTTCTAATGCGCGTCGTGTT-----------------TTTTTCTTCTC------TTGGGGTATGGTGATGTGGGAACATTCCTACAAAAAGTTCAAGTACTTTATGTGGTCACCTAAGCTCCGTTAATCTATTTTTTGTTTCAAATCTAATGTAATACTGAAGTTTAAAAGCTCTTATTGATCGAGAGCTTTTTACGCACGTCTAATTAATCTGCAATTTAGGAATACTTATATTTTAATGTGACGAAGTTTTGCTCTGAAGTTAATATATTCCATTATCTGGGAGTCAGTTTGCAGCCATAGCGGAAGATTCTGTTTCAGCTACTGTACACTAATGCTTTACTGTTTTATTC-AAAAACCGGACAGAAATCTGTTCTAGAGTTGCAAGTCATGGATATTTCTTGATCTAACAGGTAAAGAAAACCCGAGAGGTACTCATGTTAAGCTGCTATTTCAGCTAGATCTGTGATGCGGCTTTAGTGTAGTTGGCGGTACGGCGAATATCAAACTTAACACTGCTGTATTCACATGCTCTGTATAACTATAGGAGGTTTCAACTTATATACGTCGTGAAGCCAGGTTCGAGTACTTAATTATCTTTTACGTTGTAATGCATCAGAGTAGAGAGGAAAGTCGTAGATACGAGTACATAATACATTGAGTATATTTTCAGAATGAAAGTGCACCTTCGAATGTTTACGAGTAAGATTGATAGTCATGCTGTAGTTTTATTAGAATA
>Theobroma cacao codon 3
[truncated: 48,738 more chars]
