# Supplementary material for: Plastid Genome Comparative and Phylogenetic Analyses of the Key Genera in Fagaceae: Highlighting the Effect of Codon Composition Bias in Phylogenetic Inference
Source: Front Plant Sci. 2018 Feb 1;9:82. doi: 10.3389/fpls.2018.00082 (PMC5800003; doi:10.3389/fpls.2018.00082)
Supplement: Supplementary file 8 [file DataSheet1.ZIP › datasets/Fagaceae codon1+2 positions dataset.fas]

>Quercus rubra codon 1+2 positions
atacgcatttgaagc----ggaaggaagcttgggcgtttgaatgatacagacgaaacgcttaatggtgttgggtttatatccacttttacgcactcgtttatatgcttatgcgcccccgtgaatgaggatcggaccgttcggtcctcttaggaaaaatattcgggcatatccactcgcgcatggttcatttaccattggagcgctcgtgagatgtttaaaggggcctagactatgtctcattttctgggtgctgtaatggcggatggactagttcgctggatcgcctgatgcgtgctatcgcccgtgcgcgcacgcgtttttattaccatggcaggagtttcgaggatccctggattcggacttaattatatgtttcagcgacaaaatctatcaccttcaatttgggtgcgggtttggggtcctttaggcatcaggtcttgtactcagttataggaacacgaaagatcgcaagaggtaagttggcagagagaactaaaatgtgcgccaggtattggcgttatttcatagcagttaaaatccgtcttcattttctgcgctgccgtgtggattgttacgcttggatagacatgcttaattaaggttaattaacatcgtgtgaagcaggcggtataaactggcgaatataacggcaactggatgagtatcagacgaagccaaattccctgattgctcgtgagccctcacaaggtaatg----agattcaggtattgactgaagttcacacagattcttaccctatttcggataagtagcctgccaggcaggttaaagta--atttttgaaaatggtagaaaaatcagttctatgtaacgttatacacattacacaaatattaaattcgcaagatcaacaaaccttttggtaaaaaaattcatcaaatcttcgaggttgcatatgtgaatcctttactcgttattctcttgagggcgaatgtagtttaaattcgtcatcatcatttccttttgagaaattcccattaatatcgcgaatctatcctaccgccactgaatttgtcaacctcgtacggtaagagctctattcattttcgttttctcagatatcaatgaaagctatatacaaaatcattcattttcaaagaaccagttttttttcttaaatctaattggatagatcatttctttctcgaacacctccattcgttactctcgggtctttgacgcttgtttaagaaatgacattgcgagttttcaagattccgtatcctgttctaagaccttatcatagtagtacaggaatcatctgctcaagaacccctctataaaatgaatctactgtaatttgcatgcattgagttgtccagcgcagatcgataacatttc----aacatcctgattttagtatt----tcaggtcgcgaaccgcgtgtcgaacaatctgaaatcttctctaaaagcccaaaactgaacatgtccatatccctatggtcttgcaagcaatttgaagcgtggcaccatagaactaccggcgatttcgattgaatataacgttttcaattgagaacttccatataagggtctcaaaaaaaaattacgataataatctcgcttctggtaaacttgccgaacaaaagacgccggcttttaaaggtgattgattttcagattttacgagaggggttattcttatttccaggctcttgcttcgagtttaagggcggttgtattgaatatttataaggcttcaacagatg------atctaaatttagttattgattgctaatcgccttctcagagtttttttcaattccgagctagcttttaaccatgtgattatccgtatccttttttttctttgcttgttgcagcgcgtagttcgtgatctacctaactttgttaacgtgtgtttttgttcctttatttggttcttcaagaccggcgaaccggcggagataatgtacatcggcgagaatagaaatatcggacgatgacataaaaggagtaagtgtaaacggacgtctcagtgggaggatgccgattaggctgagagtattcgggattgtgattgagaggacatggatgcctaattgatcaaaagtgggtgtttatggggggttatatcagaggagtcgtaagcacggagatgccaatccgtaggagctattggcggtataagcctgcaaccatgaggcggggaattcgctcgatcagttatgatcccgcccggatattcagcgtcgttagaccctcaacggctatgcatgatcatatccatggcgggcacggattatatgggaagcaacggaaacgcgtgcacgaacatctaacacaggcaaagtattggttagtgcatggcaaagctctcgtgccagtgtacacttcagaaagggcatgataacatgtgtgcgaacgcgatcccgcacttcatactgccctaacgggcgcctgcgatattattacgaacgcaacttatattagagacctcaacagccagctacgcaattcctctttcgagccccggcggagctaccgggagttttattcatccgctttgaaggcgcaatcggtccgttgggaggagatacgcttccatgtgaaccatcgggagttcgctaatccacaagtattcatacgaggcaattttttcgcgattttaagcggatagccgcataagtggattcgttcaggtggtcgcgccaataagcataacagtgcggaactaattgattgccattgcgattgagcttgccattgctcgactgaaagcaccaaacattgcagggcacgttcggattctaacatccatctcccctacgtgagacagtatacattaacggacaaggtactgatcttgaatggcagtaaaattctgtgattcgactattaaacaaaacccattcagaatattctcacaaatttaagagagcgagcctttaagagcatcagacaatgacgttctctcagacagttaataaaactacgatcttcttcttggtttgtctcgcggagttggttaaacgaatttgcacaaccataactaggtgtctggctttatttttggaaggg----------tttaggattttgaaacgaacaagatttaaacatcgaatcgagactcgaggggcatgacactgaaagccggccgttagaagtgaatgagcgacattcggtaaggtatcgaatgacggaaatcaattataatcactacaacttgacattgaattaaaaagaacatcgttgacacaaggcagaacagtcgcacggtttcacagcttaagggcctggacctacagtcttaaaagattcattcgacataagcaaatggatttggacctacgaatatgataataaccctattcgcgctcgtatgcgcggttgcgtggctgctcatggccgggtggcaggacgcgcggcagcgtgaggatgcagcaccgagcgaggaaatcgggacttttctagctgcttatgagcttacattaggctgtgtgcttgcctttttgcaaccttgttaataagtc----------------ttttgtaataaacctaaggtttagaattcgggtgagtggcacatttatgaaatggggttcagtcagccagtatatactctggtgtatgcatttttggtcgcatatgcgtcgaacccaacatccacgaagcaaattttgatagtctgattatcggagtagaaaccaatgggagataggcctggtccttatggacttttctttatttgttcaatgtcgggcctttcctgaaatatcattcccagggattgcgcccacaagaataaacacgtgcttgcttctactcgtgctatttagcggctagaaaaggttggtattggaataatcaccacccatctttccataaatttgagattacaacccttcctagttcgctttggaaatttgcgagattgtgtctgtctgttcttgtcctcgtgtccatccgtatttctggttttacagggatcagcctatttgcacttgcgcgctaatgggatcatgaggcacatgatacagagtatgaaatcattgagaatatgagcgggtcattggcaggacagaatgaaccagatgacctaattctcaacgaaggatcaatataactatagacgccgtttttcgagctggattgtttgaacgcagagggaacattttatgtggacaaaaaagcgcgatcgtgccggcgcataggccgtgcatagtaaaaaatgctggggatttacaatgtaacacgaacatctcaaattaggattagacgacaaaatggagctaacgctccaaaggatcgcatttaaagcatttccattcaactactggggataataatacggttccgaatgtatatgtgacacagagataatgcctcggatgatatttggatccacattgttatgaacaatggaccgactgcgaattcatccgcaagagagcatgctcatcgttatctaaaattgtttgcattggaggcgtcagtaatcgaacctgatgagtctatgcgacggcaaacgtttcaaaaagtatgaggacgcataacgctatagagttatgacattggatgctaactccaatctgacagtaaacctggttcacagcacgcactcattcttggatgagactttacatcctcaaggtgttgtcagagcgacacaagttgtttgaaacacatataggaagtcagcgtgaaattcgcatcatgaattgtagcacaggatattcgcagaataaccaattagatacgaccttaaccgtcaatattctttcgggcagggaagctccagtcacattgtggatagggttattcgacccaggcaatatgattccatcaagaattcggaggcttcttacgataatattctgtagggccgaagggtgtgaacgcgtcgactcgagcggtactaccgagctgtgaatgtcacaatgtgtcgagacgatgggacatcgggattcgtagcccaaaggacatccgaagatttatcaacttatggcggtttgcgagaattaatggcccgtgatgcgtagaacagaatggatggctgtaacgttctacttcaaccaccattcatcgacccttactgagagactctgattgcatttgtaggcgagccaccaggggctgtgattgggagcgtggatatgcggcatcatgggaccggaccactacttagacttcaacgggggtttacggggacgcgacagtcggccctcaaggaaataattaagagattgtcaccaccgaccgcaggcaccgcttattgtaattatttagtacatgaaggagaatctcaaagtacatccccaaagttctttgtcaaagacatagtcatcgacagtatgcgaatcggcggactaacttaattaagaaggtagaacaattatcaatcgagggaatcatgagacgagttacagcccgattactaagaagtcactttccaaacagcatttgatgttcggggtctgcgtcaggtgctctttcctcaaagacagaaaataggtcatccttcgcgaggagtcattcagcttcggaaaagacagtagcaaattttagtcgaatttggaaaaaaaacaaggaatccgatatcgactaac------gagggcatgaattattaccgtatcttagaaatttattttgcaaagcgagaaagttatatccttcattatccgacggaaaggctatcccctcgggttcatgaatccggaaggatttcgaaaaagatctgctattgagactcataagagaaaatcggatacaataggacacggggcatcatctaaaagagattatgatacggggtaagattaaccaatacaataaatgacgttttttatccgagagtcaatttccgatctctcatatgtcaaaaaagctatggctgaaccgatacttaaacagagcggcggggttgtcggtgaagaaaaaatgatgactaaattttcgggaatcattccgggaatgaaaattccgcaaagaatttctccctgggcgcaaaaaagcaagatcaaaaaattaaaatgattagtcatgatccccaaaaaaaatattgtttgccgccgtatattagaatgcgaggataattgtaccttttccagactttcagaaggaaaatgactagatgtaataatcttaggaaggaaccatcgggattaggacagatcattgtcgactgttttttaatgaacagaaaaaggtctcgtgagagccagctcttgtgagtaaacaaggatagcggattctcgatgattgtaatccaattctaat--agaaagaagacctcggtcggttatttgaaaagccgacgacagataacctttatcattctcaagcggatcacatcctagcaaacagtac----atcgacttttaaagaaaagatgcatcttatattttctctcaatgttcaatggccttaagagtaatataaagagtataaaagatcataaaggaagctatccatagaatcttggccttggttggagaccccaatgccattta--tctttacattatactaaacaattcgtacaatattcactga----aattaacaacttcagtctaatatattatgagaaaggaggttcattaaaaaccgacccgggaaatgtttaaccttaattaatgaattct--------cacaaatatggagagctcagatatagctggcattattggaaatttgatgcaaaaggcccattaatcggcagtctatgtcaatgatcgtgtatagtcgcaagctattgcacccgggcacgtcaggcatagggaatcttagagggaacttgtacttattagaaatcagtcaggaataccaggctccaagtgacagtttgagtcgtcatgatcattcataactgaaaagatgaggtgaaaaagatacaaatatggatcctgagttttatgggcgactacatgtcaggcgattcttgtaaaaatcaaagttaagtccagggtcaatcaaacgcaatgaatatgtcgcaatactcaagtttgttcgagaggattcaagttttcccgggactatgattttcggcgacgacggcggcttgagagcattgtacggcatttttggatacaagctcctaaaccaagttattcgagcagttcagaacgccggtttgcaagcgcctcgggcgatgatgttaaggctaagaaagtgtctggggatatccgtggacggttaaggttgtcacgtcagcacaacaaatccttgaacaaaaaaaactttgagcgaatcggaatttttcacaaggattttgattttattcagaattcagaacctagcat----cttcgggttaaaatcta--------------atatgacgtaaacacacactcgatggtcgttccccacaataggctggcaaaaatctccaagggaatgtgggagtacaacctaacttcataaaacaaaaccgaaagaggtttttggaagatttggccataaagggattggctgggaatacggtatgggagaaagagaccaatttggacatggggtgattgtgatccgatcgagtacaatggtaataactgctgccgtaccagttgtattaacgctccagtaatgcaactttgaaaccctaagattgaggctgttatgga--taccaatttcttgcagccatgcaaaaccacttttcgttcgggtcttgatagaatcatctgaataagatccctttttacaccaggttgagcttcgaacggaattcacgggcgggcatcggacattgcgactgattcgatatatgatatcttgtgatgaagattgggagaggccccggaagatggaagagaagtggagagaagattttgtagcgatgaatgcaacattatcgacaaatgaccgatgatgttttgctttccgtctccccgattagccatatcaatgaggggaactatagtcgaataagacttaagaggtattacgaaaaacctatgattttgcacagagtcacccgggattgtattgcagaaattgtcagagcgtgaacctctgaaaggatcgggcaccataggaggcaaaaagttaaatctttcgagtatgaggaagaggagttcggaacctctggaacggtgatatcggcgtcgtatgtgtggcctccttcttcacatgggttcccggaatgcatgactttcaccttgtatcgggctatagcacacggctcaaatgggtgcaaagaaatcggaaagatcatgttggaatctcagagtatcaggcaccatttctaaaggcccacctcaagttggatcagcttcaccatttgtgaggcggcattgttcaccttgttgaaggttaagcgattgagggacaatgcgtcagtcctttcttgagccagtgagccgttctattttccaataacttttccctcatggaaccattcctccaccagaatctatggcttagtttacagggaacgcgggattggcaaagtaaacctgaacgataatacaaagaaaatgagcaaagtaaataacaagaaagacctttttgaatctagagcatgggctacgcaaaagataattgaagactttgctcgtgcactgacacggtatgctcaggagcccatgagtcatagatcttggactacagaattagacatattatgtagagataaaagaatcttgactaatcgacacgtggccattccttacggaatgagagcatcaggtttgcgactgtct----------aggactaatctggggagaagaggattaacatccggttaacaatcattgaggtttgagttatgacaggttacgagacttaaattccaaatgagaataacagaatgattcattttgtgaactacattgtgaccgtataagaaggagcgttagatcctactatctcgatttagttcgcggttattgaaaaagaggaatcagacaacatttatggaaatccctataatcttggactcatgtaaggattaagatgtataacaatttcaagccggattatacgtcgattgaaaacggattcgttaacggacatattcgatgggggagttgattgaatgacgaagcagattggccggtagagaacaaaattcatctgtcttctcgcatggtcaactaggaatctgaaagttgtaccgaattttttcttctaagaaagaaaaaaaatggtcaagaaagcatttgatttacacattgctggtgggggaccgttttcgatctttgaagattcaaaaattttcacaaatggattggagatggcgcgaaataacaagctaactgaatcccaaaatccttttttcccggaatttgcgcgcgacattatggataattggatggacctgagaataacattaaaaaacgatcgtcgtgcgactttcagacattgggtgcctttcgttgaaaatatagggacatgggggcatagcaaattatccaccccaaattgtactcacccttacacactagatcttttggttcacccttccagtttgacgacaaccttaccaatgtcaggagaattagtattggccggggttacggcgacgcagttcgatcggaatcaccagcataggcgattgccatgaactcgaggataagtggctatggtcttgcatcagcagatggcatgggttctgaagcctttagaattcgaagtcaaaagtcgatcttatttcccagcggagatatcatgtgctcggaatcttggctaacgggatcagagacagtgtccgtagtacgcagattctacgtgatggacagtcactcgagatttacttcatatttcgtgggctcctatccttatgacaaagagcaacggcttatagtcaaatcacgcagcgtcccttccgtcgaaatgatgtggacggttgacgcagtgcctgatcgggcctgcatgcgacagaggaaatattcatgagcgaaaatcttttcgg------aagtgaaagggaatatagatccttatattacacgtcaaaaaaactgatcacaaaccaggtcccgggaatgataaaaggcaatttgcgagggcgcacgtgggggactgcttggaaaagtttgtgctaatcctggaggtaaatcgagagcgtctataggacgctgttagggaattaactcttcaatcgaatagaatcaactagtacagtaggccgaagatacaagaatcccactaagctactctcgaattgaaaaaggatgtatctggtctggtgaacgggaatttgtggaattaccccagtgcaagatctctaacccgagaagttttaggcatctggatcagttcgctcaagaactgctaactccatggggagggcggtatgagtagtggtcaaaaagggttcagtaaaccgaaaatcagttaattccaaacggaataagtgggaaagtgcggagcaggaaaaggatattcaaatttccagcagaatcctactcagaggagccgtgaatgtttaaccttgggtcctccgataagtggcaatttgatgtcctggttgcgggactctggagcatacgatgcccttgagaagtagacagagctcagaactgttttcgatttagagcagaacaacgcaacctggtttgaccgataccggaaagagatttgaggagacgggaccttgacaccgtttatggaacctaatttaattatcacagtgagaaaatcaggcgtcagggcatagcctgtaccacaccctagggaggcaacaggggcacggtgggaatgagttggcctgaggttgggtgccaatttcagaatctactaaatcgacaataggccgcagaatctggacacatatggagacatccaaccgagagcccgatcttcgttctgtcggactcgtcttgcttgactaacattctgttcgaaaaattcaataaagaagagcta--atcaatgaatgtagctgctggcgcttatgtgtttactttccttcctgtgttgggagagggcttaatgagtaaatctgcttatgcacgcctttatctgtccacgcttttctatattagtaaacgtagcaaagataatacatgcctggaattacaagagaaagattttgaatatgagatgttcgaggacgttgtttgtggtgtcggctttctttcctggctattgcttggggtgttacggacacttgtactctgtaaccaggttgcagtctattgaggtgaattttacgcgcgttcacccgcaaagttgccatcttttttcttgggccgagccagggattaccgtgtgcattggggcttgacttgtgcctcagggcttggctatggttatttcgcattgactgccgtcgtcattcgcctaaagcatgctttcgcccatgcgtttgttcgtttctattaccctggcatcggtgttttgcccagttgggtgcgcatttcgttatctttttcaggttcaaatgacttaaccttcaatatgggtgcgggtttgggcgcctcttggcatcagggcacgtgaaaacttttgagagggagggcaaacttcggcttaaccaccagcgagaactatcatgtacgcaacgtttgtccaatttgggtgctttcaaaacgtgttcattttatttttgtccgtacggtttgataggcctgggtgtggttgcctaactcggctagattgttccagaatcggcgcgagaccgattgaactttaacaaaaatctttaagaggatcggctgatgcgccagacacccagaaactatttccgagagtctcccgggaagccttaataggcttgtctggtgcgctaaatagctataaactttatcctagagtttaccgtgaacctttaaggacttgcttgcggcggacagaacacggttgctgtggcggaagccgctataatttcggaattctgggccagtgccagcggttatgttttggcgggcataactttgagtgccattgtccgaaaccattagacaggttatttctcccactgcacctggtggggtggccgggggagtatgaacttcctattgttcgggtctcattattctcgcgtttggttggggattacagcctctggccgaacctgagatcttccttttggtagttgaagaagaaaaatacacatttggatcattatttttggatgggcttctctgtttaagcattattgggggttagaactggcccgggggggagtagaaatacaattacctagccaggtatttggtattctaatcccttgggggaggtgatgtaggtgagattgagaatatggggcagttgttggtcattgatctggggattgcaatttacaaccttgctggccgcggcctgttgtcgggagctatttctaagttgggcttgcgtttggttatgctgtgttgttgttaaaaacgctaccaggatttaggccacggccgagctccagccagcttacttctgtaggacacgctgggcaagtggtcgccaggccacggttggaatactatcgtcccacgggagtatttgggggaacatcgtttggattcggccctgttgaccctagggccaaggttgattagagctaaaagaatcacctgcagacgcgtcgcgataataccagcccttggtcttaatcgtgggggtgcacgaataagcgtaatagttcccagagtgttgcactccattgtctggttttctttgtggcatttgcagcggaggccggcgcgcgcggttgaaaggatgacggattgaccgtcttcatacccctaataatgcagaaggttatcaaggaaaaaagcaaattgacaaatacattatcgcgtcccaaaagaatggaagtccttttaggaaatggaatcaggaattcatccccccgaaaggcccaccgctcacgcgtgtttcacggagccaggcaatacggattggtttcggcaatctcggaatgtcagctgttttccgggcacagtcagtgtaatgcttagttccagttagcaggttgccagaccacaccgcgattgttggatgcacgccagattgaagcagagaatacgagacgcttacaaaatttgctccattggcattgcatatttcttgactcggaactttcagtgctgcaggaattgaactggtcagaccttcagtagccatgccagcattggacccattggcaccgcgtgagcttaccggggggcctggccgtaaatgctatcgggttacatgtgtaacatggttcgacaagggacttaacgggcctttctttttattcgtattcttatgcggtgttcactcaccaatgaaccaggttctgttaaaagcgatccgctaacacatttcggctttgggtagtcttgctgacggcattgtcagtgcatccggtcaggggatagtcgtgaaaattttgagtttcccacccaggttggccctttacggcatgaacttagccaaaccgatcggagcattttggactccagggcggacgcatctacctctggggttcacccaaccaagtttgctacgaatgccacacattgcatgcttatttctgtgcggcaattaagacaattggatggcaagataagactttgagccaacccccggggcgttggcgggcaaaggcttagaacataaaatcatcattcattggctgcctgctcttgggtatactcttgtgccacaattatcttccgctagcttatgccagattacaccagcgctttaaccacacataatgcggttatatacgggcttgccagggcatttttataggataaaccgacaaagagaaagtttgcagatttgacaaagagcatattccattagtggcagctttttggttcaacttggcttagtcaaagagtatctgcttggacccgaaacaatttatgaccatttgccatgatcatcgccaggaaactttaggttgagtcttttctcacagggccgcttaagcggcgagattgttccggtgttaagcataagaaaagaatcctttttacatggccgggattttgtcacagcatgcctggttcaacacacttatttgtaagggcttgagccgggtcaattatccgaaaaagattggtaagttcctggaggccggcgggggactggaattcgctggagctttattgcgttttgatttaaacatggtggtactttatgcatgaacaatactttgcaggaagttccattaagatctcactattatggtgttaggatacttgttaatctccactataaggtaaaccttggataaagtttcgttggctgatttttttggcactgttggcacggttatttttattctgcgggtatgcagattatgaacttgctggccagacgacccttgcaattatcgtgaggaaaccgtgccttcatgtcagcagttgtggttgccatttcgtggtaatttactagcgcttttatgctcactcggaattggtaatatatcgtcccgaccgagtaaatttgtgaaggaccataaactcttgagatggcagccggcatttcagacatgcaaggccgaacacactgattgaactcagcgagccagattgaagcaacaggattgagaattccgaagtttaggccattggcacttcatatttcttgctagggattattcagggccgtttcaatagagctgttaggaccaccaatggccaggccagtgttgccatgtggcagaatttaagggagtggggggttcgggatcaatactcggttttcaattgcggctcggatacaggattcacttatgacgcatgggcttgtttgcgcttatctttgcggtgttcatacaaagcgcccaattgctgttcagagtgatcatttaacacattgcggctctggctggtccttctggcggcacagtcagttcttccataacattctaagcgggtgaccaagaatccctcccagattatttaacggactttgccacttaccagttgcgagggcacccttttacttaatgtcaatagcgattctacttcgggggttgaccgtacggggcttgttacgaatgccacacattgcatgcatctttctatgcggcaattaagacaatgggatggcaggataagaatttgagccaaaggccttacggcaggcaaaggcttagaatctacactctgcagccatttcataactgcatttggtcttacatgtgtgccacaattatcatcccctacctactgcacgataggaccacttcttttaccacaattgatggggttctatgtgggcgcgccagcgcatttatgtaggatagaccacaccgtaaagactttgacggtctagcacggagcatattccactaatggttgatttttggttcaagttggtttaatcaaagaacataggcttggcgcccagaattttcgaacgcatcattcaccgtttgccatgatcaaaaccagcttgcccgggcacgcccgggcacacagacagttactggggggcgattgttcgtggggaagtgcttttccatccttggacgcgattttgtcacaatcagcttacatcagtacgtttatctctaagggtctttgccgagtccgttatccgaaagcaactggttcgttcctggaggccggagggggactgcagttcgctggacagtttttggcttttgattaaagcattcgtgtatttcattagtgaaatcatcgagttgggagataggacagggtgtaccaatacggggaattgccaagtcacacataaggtgctcggatttttggccagctccagtatcatctaggtctctttcgctaggctttttctgggccattgttggcttagttatttctttagggcgggtatgcagactatgatcatgttggccaaaaattaagtgcccgcatcacccggcttagatgtcaggcggcgtgggtgccatactctggggatgcacactggcttttttgcagatatgcgtggtaatccagtccgataaggaattatgaaaactttcatgtgcaaatttttcgatatccacactcgggaaagagcttactataaggaggattcgccatcgaggaatagcgagcttcaaatatagagcatcgctgaatgacctagaagagtaatcttaaaatggctatcaacagaagggacaacaagcttgatatattaggcctgacgaaccttttcccagcttaaaaatgcgtattgcatacggggacagcatcgcaggaatcgaatgcgagctgttgacagcgcgatatgaacagcatacctacccggaataatgagccaaatgttaaatacagcgttgataattccgtaagggcccgttaaaaatcgcgctgggcttccggctacagaaagccaagcggaggactagaacatccgtcagaaaatccatacgatcgttgagaaacaaattcgttcataggctacgacgcattctaatagtcgatgcggaagcaaggtcacggcggtttctcattctgaatcgttgaaaatctttcgttggatgctcacatcccagccgcattgtaacaagcaatttgtaaggcgatgtgaatccagtacgtgaacccagaatatacgcaggagacaaataaggcctataaaatgctgatctccccggagagattccaacattacttcaccttcataaaggttgtaacaatatgaagaatggtggttaaataagattctgtgtgatatatccgcaactaatcaggcgtttcgctgctgcaacaggttgtcaagtcttggttgatacaggatgaacttcaataaccgggatgcatcatgcgtattttagttaggtaaatattcgtccatggctagagtgcccggggctttgcaggttacactacagatgctagga--tgacaccgagagttgataagtttgcccagtgaaccagatcctcgttttggttgaaaggcgattcagaaggatctagaatttggattttagaaacacccgctaacgatttatccgaagtgatggtgccttcgaagataatgcccaatttagaatcagagccataatggaagattagtgatggtaattgattaagagttcattcggctaccaatgtgttagtttgatgcaaagagatggatgtttgcctgatatcgaaaaaaaaagaaagaagaaaaaaaaatgaacgtataatcatgattccttctgacgacgccccaaaaatcgtattcacactcaagacttcaatgtcagcttcagtttgccctcttaggacagtgtgttatgattgctcttatggtccgttgattgacgtaggctgtccagtcagccagcagcgactatttacgcggacgtacataaatgccctcttgtagtttagacaatccgaccaatagtatgcatgggctgacatacggggatttagacgatctaacacgtcggggtgaaactatccgtgagttattccggtgccccaaccgagcgtatgagcatacaactcgaaaacttccggaattagagacgatagtccacaggagcgtgttacataacaaatttaatggcgagaccaacggaatagacgggttctgacacccctcactcactcgaatccctgaatttttaataaaaaagtcgttctcccgattgtaataatttctcttagatagaattttggcttctatatgcaggcatccatttgcttttattcgggtttgcccatcgaaggccgaaacttcagtagatcggatgaccatgggagctgctcattcgatcgtataatttgcctgtttgtgtttgagtgaacgtttcttacctggcatagttgagtttggattcgtttatgagcttatttgtctatctatgtggtcgttagctgcgaagggcttgatgtctaatacttaacttggtttacccaacgatgttggatcgagtaagaatattttcacaaagggcaatggatttccaacagcccatgcacgcgtgaatggatttagatcgctacgacatgctacatgcctatggggttgccgatggaaaagaatacgtttgtaagagcgaaaggaggaatgacccagagccacaacctgagtgcgagcaattagaagcgaggaaagcaacatgagcaactgcctagcggcagaccggtgagcctaaatattctaatagataaccacactcgaccgggttcgcctgaaaaaaattggcgatgccaatatggccgtctgagtacttcccccgaaatccaaattaaagcctgtgtaaggcggaacgcggcacaataagtactggagtcacattttggaaaacggtaggcgtgcataggcacgaggctatagggatgagtatgaacgggcccttaggtccgtgggggcacttggcgatttaagtctgggaccgtgaaattggccgtgaaccgacactcccatcaagtcgcccgcttatcattgaacaatttcatttgaacggataagtgtgactttgccctacgcgggggaaatggctttgggggcgggtggaaacgtctatatgattataaaaatgcaagccagggggttcgtttgggggtgggacgaccggaggaagacttaatgaataagatcgggtataagacaaaatgcgatcaagtgcctgttaggcaataagaccccgggccgataggtggttacgcctacatgcgatattcggagtaagacagagtctctttatgaaaatttcgttgtcagcggtcgagttcgcttttggagatcctcgcgtggtacaccacctagacgaatggtcttcagaagatactcacaagaggtcatactcatcagcgttagtccgcgagattacgaccgcccgcacacttgccattgagcacacgtcttcagggttgcgcaaggattaccgcgtgaccttgatcactcacatctcacccgatgtgggagacatagaacgccaaggtaacaacttcacgtaaagactcagaatatgcatctggttgagatttcgagagacgttacgtgcaggccgaaatgacgtttttccaccttttgtgcgagtttacggtcccggaatagtggcttcgaacatagggttaattatcttcgggattgaggctccgacagctttattgtggaaatgagagcacgcaagcacaattgaatgaagaattaacatgatagtgaggaggctattccccaacgaacaagcaggtggttaagcgggtaagataaattactataacccgatacaacaagaacgaatttgcgcttcggtaccccaccgggtccccgagagcgggcgcgtgcgcgatctcacggactgacacgttgacgaggctacagctgacgtaaaggcgtgtacaatgaccgtgcgggagaaacattatgctagtgctaccttgactttgagaggtcgtacaaatttactcatgtggaagtttggttaagcctcggcctcgctgagattcgatccactctatcaaacttcaggcccccaggatcagtgaaggaaattaaaataggcgccctttggtgacataaccaattggtttcgcaaaataggaggcgttagatgctcgggggctgattacaagagagaaagtaatccaccttatcgtgaggacgttgttttggcgagcattaaagccagcgaacgggaataaggcatattaagcacgcggactggagaatataaaggcgtttgcaggactgggtccatgtatcagatattacggggttacgcaaacagttgccatatgcggaaaggctctctcaatcacggcatcagcgtatgacgcaaaaacaggatcattcggtctgcaagcttcgattcgggggacaatcagcggacgtgtggaactgagggaaggaatacttggttgtgattctcggagataatgaaagacgagcgggattattaccagatggttcttccgggtctccgtgctcggggatcagttgcaatccgcttacgaatttgggagatcgtctcattggggggacttggcacctgggaagcccgggcgtgcaacggtgcctgagctggtcagccgaagaggcggactgccggaggaagaatatcggagcgcaatgagccgactgcgcgctggagttgaagaataattgattccgcatgaactttaatacatcacttttatttctgaatagtcacaggttatgaaaggtgttaatcattttcaaaaaagattgataggtaggctagaatcatggagctggtcatgaaaacaggtaggagaccatagaagaatgaaaaaacctagggagga----aggaaatcagtaagaagtgacattgtgggtaggaatcaaattgtccgagaacttttgt----aggaaaaaaggaagtattattgttgaatgaaacaatttgaatgaaagccatcttctaggactgaagtctttcaatccgaatttgtactaaaggttcaaaggagacccatagacctaattagaacaataagtgaaaacaatacagtgatgaagtattcgtccaattgatgaagtaatttagggatgtaataaagaaataattcagtaatttgagaagagaaagaggaaccaagtcagataaacagccgcggaggattacat----acgaacgaaatcaagactgattaccaaataagcatttggtcatggaaatgtaggttaataaaaattttaatcaaataaattggacatgggcacattaaatagagtcgaagatgactttatgaccggactggtccatgagagaatgttcgtgaacatgattccttgagagatctaaagacgatgatctacaagaaacggttacgagcgtcaacggacggcactaaggatccatgcatgggtatgattcattatggggagatggtcgtgtgggaaaataccgttatgatagcacaacgttttccctatctgttggctcgggggccgatcagaggagttagttatcaatgcaaatgctcgctttagatacatcaaaaaatttttagttcatctactcccacacgggggtacgcagttggatttgggaatatatgcgaccaagctaatgcttgcggaaaggtatgacaacttaaacacgtccgaggtccaacgcgatattttcaaaggcattgactatgtcccgaactttaagagtctaggattttcactcagctttttcctaacaaatcataatgatctaaaaaaa--aatttataacaaaataatata--ttttttata----acggtgtat-------------------taatacaattcctcttttgtccttgtggctatttccgcatgcatgctctttcctcaatcaaaaaaaattttaataatgcgtcgacaattgatgactatgcggtccgaaacagaatttgtggcttatctttttggtcttggttttttgtggattcagtactggagaattattcttttccccaccaatatttttcccaggatgtattctttaggatgcggctttatagtctatttgtgacattctgaagtggagggtagacgttgaagaagaggatgttgatttcgtgggttccggaaaacgcgatttctcattttataagagtcatcatagatgagtaagaggattagccgcggtcttaatgaatagggcagggcatccttaccgacgagaaattaccccggactgacaaagcgcgattgctattttcggtccatgagttttaatgcaaaaaagcttatccctcttactgctcatgtttttcctgtgattccttcttacaaagctgatctggtacaatgtggaacagcatcgaatttttaagaatcagaaaagatctaaaattatgattgagactttctttgagaatataagataccggaccactgaaactcgatggattaaagaacatcattataaatcaaagagatgatcaacatttcatttcacaaatattgttgtatctagggtatcatctggaagagactgtatctaatatggtcagattcttaaattaggaacataagctttcatctttgtacgatttgatggttcatccccaggtggactatatggtcgttaaagattggttgccaaagacaatattcggctgttcacttccgtatctgaacatttaatattatttcgtattaacggttccctcctgtgtattacatcataagatgatcaacagaaaccttttcttataagagaataccgtcattcgttcctatattaatatacgggcccattcaagctaccatttgccacaggtagaaacccggagcacggcgatgttggcaatgcattgcaaaaccgtgaatgagtcccagcgtctccgaacgtttgagcgtgtcgatcctagaatcattaacagtctgcaaggaaaagggcttaagtgggcgtctatttccgaggttgattgcccccgacgattcccgaataagaaaatggaacttcttcaaatacgccacaaaaaaatctgtatggccgtccggcaaataaggaatacttccatcttcccgaccgcacaaaagagtcattttaataccattagtggggaaagggagggcaattaccgaggagaaagaaaaaagttaaagcacgcgcggatgtagaaatatcgaagaaaggggtagaatacatgtgagctcgaggcgcagtgtgaatatccccggccgactctgttcgagggatcgtcactgacaccttacagaaccaagtggggttggcagggagcgaatgtctcagaccttcggtcaggctttttttttgctcgtatttgccaatttttgtctaaaaaacattgaaagtcatttcgaataatttaatgcgaacacggagatcccttgatatggacgtacggatctgtatggttatggattttttaggtctatcggttggtctccttaataccatcaaccaagacaaggtgattaacgacagcttatgggttttctatttgtctgcgttttttcaatattttaataatacatgaagactaccatttacgtcgtgttgcgtcaggttgcgtccacgttcttttggtcattcgcatcattatcacgtaattcggagacgggacgtcttgcgaatatacagatcgtatggtatcaagatacatcctcctttatgcggtgttttgtagacggttgctagagtttggagcccgccaagatattacgaagcgcaggatccttatacggcgttgaccttgacactgagattagagtctttaatctacatacagtattggttctctgcgtttacatactcgcctttatggttaaaaatcgctattgatcggactaaactacttcgtgcccgtgtagacattgttggttttgcggctttatgaataacgttttccgagcctatttcctttttctttaatgcaaggaagagtcggtacgtatttgatgacaatggcgtcgaagagcaaaagatcaaaggtggattcagtaataccaaaaacgcaaaacccagcgttgattagaatttgcctttgtaaataacatcagggaataaaataatgaaatcaacgcttattaatcaacgtcttcgagcgttccccatggtcgggacgatgataagaaatagttatagcgttataggacaggaaattttcagcggtaaagttaattaacacacgttatacatgcataacagccgattttcttttccttctagaagaaacattgaaggggatcgcgcagacgcggctagataaaagggaagctacctcattaacaaatcaaacaatcaagcgatgatacagataacgggtgatgccgagcgagacaaatcgttttgctcagttcggggccatcagctaccgacataccacaaaataggctttttcgctacggaagggagcaaaagtattcgcgtttgataccgataagcgcatcgggaattgttataagtaaaatttatcaaacttaaaaacattctctaacgaaatctgccaatgcatttaaagaatgcttcatattcacgaatataataatccacataacactatagaaacagcaccatagaagtacaatcccgcctggggtgcccacgcgggactgacaggtta------------------------acatacccaaaaccaatcgcttcgaagtgcaggtcgttactcggttgaatacgctaatccggatggcaaattcagacatcgtgtttgtagggggaggtaagattccgggtagtacaatgtcgggacctgagcgtgggtaagacgcacaggcgtcaaatggtcaaagcaaaaatgatccatgggtccaagtccttcgagccgggagagagctctggtgaat--aacgcttacggcagttctttttggcagagtgaaggacttcaacaatatggctatgttactagctgagagaagaagacttattttataatcccggggtggtatccgggtgcattagaacatcattgtcaccgagtcaacattgatggttgcgctcatggtcttctctgtgggggaatacaacgctgcttcccagccgaggtatatcacaccgcagtctttagagcccgcgggattatctgagcgagaatataactcggaacatacaggttagtcaagacggaccccttggtgttcgagaatgaaggagtttattcgcacgagccagccaggatgtgacagtgggtgataatggttcctgtacggtcaacgtgtttaagaccggcgttattcgtcaatatcaacgcctgtgcggtggcggtcatgccttagactgcgtttgacctcgaccgtctgaccattgagcaggatttgtatccttataccgttggatacaatctgggggtgagatacggggacatacaaccggattgagtagagggtgcgggccaatgttttcggtttgttttgcgcattgcatggttatggactgaattttcgagacgacggaacctcttgattccaaatttggatcattttcttcggttgctgttggttgggcttcagtacggtttaggccggattggttcgacctaggctacggaggtcatcgtaaccgctggggtgaggttgaccttgtccggggatgctccacaatgcgcggacttggatttgcggctttcactaggtcgcccccacgcttaaaggttcgatggaaatgaacgtcttcagagatgcgcgtttttgcgcttgtgtgcggacattgtaggtcgcacacccatgattttggccaccgtacatggacaggtattcacagaattacgaggtaggcggatgcgaaacaagtttcgagctgtcaaatccgaaattgctttagataatggaaaaccgcaaggggtttt--aggcggtcatgaaagggaggatgcgtggtgttggcaccatttaggaaagaggcggactttgtcgcgatccacttttgaacttccgtgtttgtgagggaggatgtaggcgagtccttcgaggcgatcaataaggtgacagtgggtacgtgatttagggggactaagggtagtaaggaccgcacgtaaaatagccgcggccattgggaatttgattgacggcacttaatcgagggtttcgagagccagggtgttacttggcagctcttgcctctttttttggcaattgcagggcagacttttcggagtttgcggatgaccgattgagccagtgattggacttcaaactgggaccacacagcgcagtgttgatgatcatgagcttgttaacttctttgttcacctggatatttttgcatttttcggaccccaagtccacaaaaataatg-------------------------------------------------------------atgaacgcacttgtgcattcattcggttctgtagttacggtagctttaacgcttggcacctccacactaggaccttgagac-----------------------------------------agggataatgcaccaacgtgaaaagtcagtcggccagcgacatgtgggattttaaccctaatcgataggaagtgcccggtgggacacccttatggatgcatgcctttgcatttcttcatatttgaattaaatctcatttctgaggattcataataa--------------------------tagaagttagatgttgagacgctgaatcagcatgcgagaatacagaatagtcccccagtaaattttatgttggggatacctactgttttgtcagtgcacggttgcatactttatacgccacgtacgagcttgctcgtcataatatacgagcaattggtgttatcgtcgtcacgtgtcgcagatatgtctatatatctcagtttcggttactacggggttaaaacccggattactggtacgggtgtttgcgtttacgctcttgggtacggtatcttcccggacaatggtatggcgtaaatgtacgggtccgagcatccgtatggtcccttgtgattttcgggaggcaggtggcatcacctaccgtttaagttcaacttgtttccctctacgcgtttatttatcattccatatcgaacaggattcggcctttaatggg----------------------------tacaaaaccgattaagaccgtttaggcaattgcaaggatggcaaatatagggaccgctgccaagacttttaatttccgtgtatctggacatgctgaagtggttgcgtctgacctcatatgggaccgcgaccttgcacccttgaatttccgatgtattttccgtttcaatctcgacgtccaaaattttgggtctttatgtttgtccgcggttttacgtccttttgaaagtaaaattcaaaccttcgcgccgtgcacacgtttttatggacgcgtgccttgttggatgggcacttccatgaaatcttacttggatttcaatgatcatgtaataatgtcggaaagtatgttcaccgacctcatgaatggtgatcaggggaagaaagcttataggcgttatcttcccctataaggcagcgaacatggatgcgtcgaggcttctgggaatgaggactgataccggcaatcgaaaatcccagatatcacatatggatcagatcgtcagaatttataattaagaatgtttagagaacttaggataggggctcattggtaaggcccgtagtacgccagaatatttcccctcgtcaatgtgaaaaccacaatgcaactacgaccataatttaatgattcaatgaaggacgggtacgataaacacaaaatccagaggagtaccatgagcgtttatccgtcgaagcaacaagatcatctagtaaggaagaaacagaatctttctgaattgacaaggagttacccaagagcctcagagctccgaattatgattttatccttttcagcgagagaaattcattgaaaaacacaaagtacttccttttactgcagaagttgcaactaaaaaatcacgaatgcttaatcatttatgacatcgattccccagattaaatgctaaggtcaaatcaacctttgactttaaaaagcaacgattataaataacattcgaggagaataacaatttgaatctgaatgaaagattgt----------------taatgcaaccgcccagatggtccgagaaggcgatggttcgaaaggccgagatccaagggtatcagtcagcagttaaaaacatgtacgtacgagtcgggcggtattctgtctcgcggactgggttaaggacagagggacccttgcgccaacgcgcggaagcatcgacgtgtgacaggatcacggcgagtatataaggccggctggcggagcgcttaggcatcgagaggggtatttagttatcggagtacccatcccaaaggtgagccccaaaaagcggtta-----------------------ataaataggctcatcga------------aattggaaatgagctatcgagcaggcgatatgtattgtcaaccagcaaacaagcaggtaatggaagaacatgcgaatatactcatcgaagcgaataaagaaggacgtcgatcctcacaaatacgaaactgtaaatctttaggaggttatgaaagtagaacacagaaaaaaatattttgtttacctcgcaagagaaagaaggcctgaaacgtttaattaacgatagcgccggctcgattatcagtacacgatccagatttggggatggatgtatcttcactccgggatatacgacggagccgctgaggatgggggaattttgtaattgtaatatcacccaaccattaagtgcgaaaaggggccgcattattgatcgatatgggcagaacgcgtagccaatgggagtatgtgcgtataagagcatccaaacccctgaaatcgagtataggcgtatgtcgactgaagactaacggaaaggatatctcgtagagaaagcgcgtgtatgacagaggaaccaaggacagatttgggcatgccggattagcattaattacaaatgttcttgcccgagttttaat--ctagccaaaggcagttcgaacacaagggagataaggattctacgggaacgattgttggagtagcctcagcctgaccgctgatactcagcaatgagcggcgcggcataccgaagtcgcgggggaaattggtcgatttccgaaaccgtacgtagccgcgaaccgatggtcggaaggtcccgatatggtgcatgtaaccggagatcttagaatgggggtgcgaaagtgcagaagcattcatgcgctcaaatccatcgaccattatattcggtaatggcaaaataaccctggttagctgggcaccaggcacatccttgttgccacccaaatatcgaggctcagagacaaaatcggatgataaaatagtcaaaaaatcaattctcgggtgaggatgctgataaatcaaaagatgattatcagtatattaatggttccaattttctgaggaaggggcccgagatgagattcaatgagtcaaagaataatggtaacgaactaaatgcctacagatacaacctaggcaccaaatctgcgattatgcggcattaaaaaggttcttcgaagcataaaagcatgattacgacagcggacaaggatcagtcaatgcggcgatgaggaagaatgccggtgatgataggaggaggtccctcaacatcggcaaatgatatgtctagcgtggacattagggtttggataaattgatttgtgagagagctaataccgtcctaaataaaaaaccttgtgcaacattttagaaataaaactaaacaagcgaaagaatatatactgtccgactcacatatccatatatggcaacatgcatcaaaggaagacattccattaataggacgatgtggcaaattgggattgtccacataattcgggcagcaaaagaaaagtccgcgtaatgcatcatttaaaactcacccagaccgaagggcgtgaagcagtaatcaacccgaaaattattaggcacacatgagaaggcgaagcagggatatacgcggcaagggggggcaaacgcttacgaaatgattcgcgaagaaagaattaggagatgtacatgatagaccaacgaagctaattgctatcatagggagggaaaagtaatttcaccaggggcatatgggaacatgttcggacgagtccataaatggaagcctcctt--gagtttatgacaaagagatcactcacgaatccttggacgcatcaaaatgaatacctggaaggggcattgcaggcgcgggcgtgcaactatgcaagaggaatcgcacttaattcctcgggagtcgttattcaaaatgtcgcacgtggcagtggaagtgggtaacaaaagttggaggcggtcaatgtgctggaacgccgtgtaggggtgtataaccgtgacacccagggggggaggaggcccatggagaaaaccgcaccctgggtaccgcctggagagagagaaagaaaataaggaaattatctcgcgcgagaataataaggataatagcgtttacgaaaagatcgttttggaaaacataactcaagtgatcggtcacagacgaataacatggtgacgttttgggtaagtatgcataaagcacgctccggaaggagagatggccatatggcaacatcataagcgatatatacctcaccggtatcatccccctagaaaaagactaataaggcacattaatctgatttgattaggaatttaggaataaaatccatattttgatctgaccattaatcgtggtcttatcaatttttcacagacgttataactttgatccgattgagatttcttccgaatccaggtcacagaacgtattacataagggtgtctttgtgtgtgtctattacgataaaacgaaatgtgaagaaaaattattacggctctccatccataattatggccagaagaacttgagatcttggtctcaaataaagttatgttcctcttactccaaggaaaaattcgaagctttctgaccaagaagactggcctccatacaaaatgatatccgatcaatgggtccgtgtgagaatgatggaaaaaggatcagtgaaattcaaaagaacgtgcggatgaattcttaagaaagaataatactgattctttgttataatgagaccatcgaagccagatggattttgacgcttcccagaaagcgaaagataattaatcggcactttgaatttgtaagatgatggtactatttgcttcggaaaatcc----atgagtgaggttttaacacagtgcggtcacatcatcaagaatgacagttctacttttcagaaaatggcattcttcaaatggccattcaattgcattcgcagactttttagtgggaaaacccagatcgattttagaaattcaggaaatgattgttgaaagttgttgtaaaagacgttttagaagtcgaagttctcaaatcatagatcacagtcagttgtcagtacgatcagcattaaggtctcgacatcaggacattgatcatagaagagatcgatacaacttataacaaggaatcacactaagaggtcatcttggacctcttctcaacgacgacgaatgatcgacgttccaatgcttcggtatctcattccgctttacgacggaaacaataaaacactctccgagaatgagattctggaaccacagtcatcgtctttttcgaagtgtcgactcactggtcaaccacgaagtcacaggacaaattttaaaagacagagttcttgtcctcagcgtcgaaaaagaatgtaaatttaaatatactattcaaaacgttcatcaccattctcgaccggtggaatgtccaagagactgaatgaagtcaaaaattcttttaaaaaaccttttgat------tttcggacgaaagggggtaacttcacagattgatcgagaagttcagaatgcgaatttaccttcatacgaccgacttctacaaaggttactttcatgatctgagttgacaaacattttaagagtttaatcaggagatcaaaaaatattttgtctccccattttagagaaagatctttacgagataggaaatggtcgactctgggaagattgagaccaaccaaatgtgcttgcagaaaaatatgagcgta----acataaattatcgaactatcaatcataaaactgggtaatataagtttaacgttttttataaagtcgacgaattgataggatcaaggacaatggaagaacctaacaagacatataataacataacacatttcaattaaaaagcaaaaaggttgacccg----agttattccgacgaagtcataacggaccaagctaagtaaatgtcaaggagaaaattcagacattgacattattcgacaaaagcgttcattcagtgtttgacgttcgataacatatcatgatgtcgagtatgaaaaagatttcaatcctcctttttttcaattctcttttttcaattctcttttttcaatcctccttttttgtagttggaaatccatcaagtcgaatcaattagattaaggccaagacacttgaacattttgatcatggctcaatgtcattaaaattaaccttttttgagacagaactccaaatcaattttataaggggacattcccttttttaaaaatccaatgtgatatgatcttcaacagaaaacgagaatcttgaaaacgatctatttcatattccagacagaaatgccaaccgcaaccttcaagagtcttattctctttaaagcaacgctcgttttaaaacccacatttgttgatgaaaaagttcctttagtgaaagccggtaaaatagattactaggcattctaaatttttatcgaaaaattttcttcgggggaaaaaacagcttttgaaggaacat----tcccatgattcagttcaaatttatccaagattcccaaggggagaagagtaaatttaaatcttcattccatcgtcgaccttgtcgaggcattatcatgcgaatttggacccctacgaggcaatgtaattgaagactatgaacccctcgaataatttcgatcgaggaaaattcacatactaattaatcaaatggttatcgaccctgtcgaaatattcctcgaaaagaaaacgagcttgctaaaatgctgaaaggcaattaagacttcacggaaggctttcaccttcaatgaactttcaactaatcctgttctactcacggtaaatactaattatttttgaactttcg--actttccatctagagagcaaattgttcatttcagaatatcaggtcgaattctgcgatctcaaaaatttgctcccatgaactataggaattcagaatgttcaaactctcttcgagaatatcacg----aaaagatcccttattcaccactagtccaaagtcggattcttatcatctttctctctgtgcggtactgtcgaccactctttgttccggctaaggattcaacgattgaaagtaatcttatatcctctaatatgattcgaactctgaagtaccactcgactaatctttgttaaaactttctgtgcctgacattgggatcatgagaatcgggtagctcggggaaatcttgggggggccgctagggtaatcatcgtcaaaaaatattaaataac------tatgactatagatatccaaccataacgatgctttcagaaacagcactagcaacagaagaattatcttatagaaagaaaagtaagggatgatgagacaatgatctggttcaaaggatcatgagaaagaaggattttgtcatttcacttacacgaaaagatgacaatctttagctaccaaggacatttcaaaagatcggtacaatatgacaccgggcattattcgtattgtgaatcaaaaatactataatagattaaactctgttgcgaagcgatttctgccatacaacatactatccaactctggagcaaagttcattcctccaggaacctttcctcgttgccttccctcagggatttgtatggtcatggacggcatctattgtaatactgcgaaatctagtccttatacgtttctaaaattctgaaaaaccaaggttct----------------------------------------------atgagaaggagaatgacggactgaacgactgactctacatacaagcctacatgaatatccgaatgacgtttaatacctcattgattgcaagcattccctgatattgatccaaatcagactgagtaagatcaatatttcctggctttgtaatacttcaggatggaagcgtcacagaaatctgtatgctcaccaatcccaaagtgaccgcctatgcccaaaattaaactgataaatcgagctctatcccacacgaacattttaccttctaacagggttcattgaaaaaatttcaacaagcaaggttggtcatacatggtcaagtcggactgtgcctacaagagccttcatagataccaaaaattatatgaacaaatatagtcgcctcaagcaactggattcgtccagtagtcgtcagacaggatcttttacaatggaggcgtgccaaagtctctagaatgtcatgaccattcattaataaaaaatctgaagagggatctatttaaatgtattgactggacagataaaattacatctcttactttagtgtcgcggtcgtgccagacttgtcttccggccgagaaaaaggatactctaggctgtgaaagatcgactgtcaggctttgagt--gagggcctgtggtctccgacgaaagatgatcattgaaagacaatacttctctcgccgaccagaaccttgaatatcaacggtctgtcatgtgacaagttcttagacatagatcgattgagagagggacggagggtctgacccacaatgagagattttaacaatgttggcccagattgcgcctgggttctttgatgatgaagccaagattggttcctatggcagtcttcgggaacgatattagagagagagactcagaaagatcgattttcaagggacgtcatacaacaggaagtctcaagacaggttttctatagcattattggaccgcgaccctttttctttaagaccccttgttcgttttccacggattttgcgagagaatccaaggctctactacaacgactccactcattaaacgtgttataaaaaccagaaacattgattttattacgcaagtgctagacaaagtctttcaaggttttcgtcaaaccctcgaagtacatatttcaactttcttcaaggacctttgacaatacaaacttttaaaaagtgctttccgagaacaaatggttattaatattgcagtcaaagaaattatctgatcacagatttataagcttcattctctttgaggagctatttccgatgatctatttggctatctctctatatgatcactcgacaaagaatcctgtttattattctcacagttgtatagatacgcctttttcgtgaggagaccatatagtttcggaattcaagaaaattaagaatttcattctatttcttgtcactttgatcccttcgtgataatgatgacgaatgtatacgattctttttgtttacgcacctggggattttttggggcaagattatacatttgtgcccgatgttagtttgtctacttttcggtaacaaaagagtcgtcaagagcacataatattctatgggggcagtctcatctgtcaggtttctgcttaggtctcgggggaatgactcagaatgtagggctataaaccaattaaatcccggattcatgcctatttatacgtggatggttaacttcccgccctccacatgacccgagttagag----------gtcccacccgtgtgcttcttcgtactcaagtgcgctcgctcgcaccgatttgaatcctttatttctcaagatgcactctctgaatctgcatctagatatttggaactatgcataccaacagataacgatctgctatctcatggcaatggtagtatatggatatgtgggatcaaggggtagcagatatactaatcttttaattcataactggacttgctgatgtttttggctcgacggacgaaaatcggatagcggtttaacaagaccttttgccttcttgccttgcttttcttggggctccccctgcggttttggaactcatttttgtgggtgcagcggcttattttgttcatggctctacaggtgttcattatatactaaatataattttatacggagaacagaataccccagtcgaataagagtcccttagtcaaaatcatgattagatatattggtatgctcacatccggattcataaccatatgaatgccagaaccttttaattccgcgggacgcgagaaaacgcaatcgaccattacgaacgttgtaaatttgtaacgatctaacaggaaaatcttgctacaatattacggcataaaaatcacaaaacgaacaacccttcgtttcgcagcatcggggtacccgaatgcgtaagcagcggtggggtcaccacagtccatgaatggtcgccaggaagcctgcatcgtgttttgggctccgaacgccggcgaaatgcttaattagtcgattgtgagcgcaaggaggggagcatcgaaaagagaaccaagatgcgagcaaaggcttgccattcgtaatgataactacatatttgttatccttatccgtctatccatttctgggtggctctctttccacgcacagaactcgcgac--tggcttccaggtttttttagatgtatattttctcaacttcgtcacaataaaaagtaattacatagttgtctgacataaaagatttcttgattggcattatgatcctactcatattcatttatacacgtggatctgtctattaaggaaataattctagacaggtattagttttgctaatagttttaaactcatctggttgtacagtcaattatcaattaattttggattgtgggttgtctactttatggtttgttaccgccatgcggaagctgcaaagcttgtacaacggtgggattggttttttggatttggtttatgatacggagttgattcgggttttgaatgtaaagttattca----aaagagtaattttttgtactttggccttttttttcgggcatgcaatcgccattccctcagttgttccgagcatgaggccacccattcgcctatcagcgcacatgtgcgcggatttctgtgccgctctccctttatgtgtcctaatataaatatgcttatggatatacttctttgggcacttgcctgccaaagaataaagggttgctatcacattccattggtaatatttgcctggatggtctacgtcgcttttcattataccagctatcaagcttttttttggtcggtcatatcatcatgagcgtgtggtatcccgaaaagcaaaatgtctatggggttacaacaatccatacaaacgcttttttggatcttccttgggatccccctgctgtttgtcaagagaatctaagaattgtttatcccatttgcatatgctgtcacgcggttacgctttaatttcgattattctacttgaggtattaagtaattcaaataaaggaaacaaaatctttatcattccctgggaagaggaaaaaaaaaaaaaaatcctttttcttttacataaaaaaa--------------gattctttttgaaaaattaccatggatataaatagaaattccgccttatacataccattggatacaaa----ctttttacccagatcgaagacatttttccatttgtttggatttacttttgtggtcatggatccttaacattaacacaaggtgattgaattttcaattttacccgaataactttcacaaatcaaaatcgtgatgtagattgtacaagcggtttcttagatgctactggatttatgctctttttaaaccgttatctcttcaaattaattaaaatcttgtaaaggtccaaaaaaaaatgtttgaaaataaaagtattagatgtcgaaacgggtaatgagtcttagtattcttacgagcataggcttgcgattaccattttgaagcgatatgaggatacaagggtggatacagttttgtgggaggataataatggggggcgattctctacttttttatttctaatttatttttttattta----tttaattatag----taatattctcatttgacaatttatcaattctttcgtgttcatgtatacatcgttctatttttgtaagaatgcggcttagatctcaaaaggatatacacttgttgatacggttttgtaccgtgattatcagcattccttaggatttagatcttatttcttctgagtttcatatcaatgtcctattaaaacaaaaacattaggcatacgcccatgtatttaccaggttgcactcggttttacgaatcacatcagatttgtccgcctcatccatgttatatcagtagatatgtttggtagcgccttttgggtctttttcgtgcctatgtatacttcgaaatatagacttgaaaagaa------aagatctttcttgggaatcataataagaagaaaagttttgaaacccttattcttaaaatataagtccattatcacattgacatgagtacgatatagctggttatttttacatggatcttcgggcgttggcaagagctgggtctatgaatggaccaagaactggcttatactgacatttgcattattcaatcgacaaccaactgagggtaatcgcatgtgctcctggttctatattgattgtattgggtaactttggatggctcaagtaggacttacctactcaatggt----------------------------tactgtttacacaatattcctgttacatgtgcgtttccatttggggtcttatttttctcccaaaggaaaagtatagcttaacctttattgatatgactctctacactagctttatatattcattgagaccttatcactacgagataaatgatgattttgatttatgagttggatgaggcttcatggccatttctacggttatacacttgcacttgcgctgccgtaccggatccgttttcattctatttgcattaagggcaatggtttttctccggactttctttttatattggattgattatccgttactctattcgttgggggaaaacgtttatcgcacaattattttaacgcggagtcgtttttttctgggtctggatggtttagctcaagaccacttaattgaactcgcaacatctaccgtgcctgaatattttaatggttctatgcttgcgtaatcccatatccttcaactgttccgaaccagggagccataagactgatctctgcggatttttaaatgggctaggttgtcgataaatgattttcccggccatcatttgccctgttatatgtggacatcaatattagcgctcgctcccggcacgaattaaaaagatgctatctcgttccaatggttatatatggatggtcctaggaatggctaagggcttttcaatattccaggttatgggcgcctttttttgcggacagtagaagattgctgttactgagaatggggatgcgtctgtccaaatttacacttagattttcatgctcctgcttccggatagggttgtgcgattatgtttttggatatacagcaaattttttatcaaaatctatacttgtatgcatggacatttacccattatctttcatttcgcaattttaggtaaattttaagcccaatctattttgatcggcccggattttattcattcatttttccgtatggatggcttaccgattgttttccttcgtgaaagtgaacctattcaattttta----------aataattccatcgtaaattagaactgatggtgaccatggtaggctgccacgagtttgaatatcctggaggtgaagcaacaatgctcgcccagacgagatggtggtgaaagtggatcgctgccacgattttaggtcggttatttgcagaacaccgagatggctgctatgatatctgacagtctgtgtaggctatttttcatggattaggttatacagcgaaatgtaggcctattgctgactatctaagcgtaaataattgtactttcgattttgaagcgcattaaggaaattttcatttgtatgcatgcgcgcgagcgcatggccgcatgttctcattacgaaagaatcaccgataacatcaattttaaaataatggttccggccatcagattctttgtttttggtcggctatttggggatgggtgtttctacaaacattatcgctttcttggctgtctgttgattctttttaatcttcaatccattgtgcgcgccactctattagtgggcataagtttatatttgcgtatttataaggtcgatataaagattaacttgacgtgggagggtacttctattgacatcttttgctttatgcacattcgaactctgtaggatattgacacagtcaacaatatgacagattatagaaagcacaatggatcatttcacgattttctccttgactattcatatctttgcgcttatgggcatgcgtgccgcataatttccatgtacaggtatgataggcacaacgtcggtgcagtaatggcaagttatataccttccagcaacgttccgtacatcatacctagaaattatactcgacgttcgggcgatcattgattgaaatgatgctggagttggtcggttgccatgactccgtgtgatggactgaacaaatcgaaaacgttctaataagatgattggattgattttgggaatggtgatatgccacaatgtttcatacgagatagacttcactagacgcagattaataaacaatgcttggcgttccattcgtatgagataacatcgacatttaatccc----------------------aaataataatatatgaataggagtcagaataatctttaaggtgatcttaagggttaggatattggtctgtccatttacctgtttggatacatgggtctgtatgttgttgaaggaattcgcggctcacacgatggccgatatcggccttgggtctcagcctgcgaggacaattctttaagaaaatctcctcaggggaaccgttttagatggcctcatgcgtatgcatctctagtatcgtatccttgatacactgtttgcgactaaatgggttttttgatgcgttcagatgcccatggctctattcggtaggtcaaaaaatatcttttggggctcggcgcgccatcatagtagaatccttaccttggtttgcattcctt--ttcaaagttagacgtgaatgtgagccatcaataggtttgggtgaatttgcgcaccatggttatgtttctattctcctgcgatggaagttccttgattccgagcgagagattgtgcggtacaacgatatcggataattggtttttagtgctctactaactttattctcttttgtacgttttattggggtgaaattcat----cctaatttgtgcgact----ttgaataaaagccggagtttggacacatggatttatacttgcaaactattttttttatccatacacagtgacttccagctagatgacactttaactggtgaattctttccattcctggaactttttacactcttcactagtccttaataaatccgtacagaagactatatgtaaatggcccacacctcatcagggtctcgctgtgtacctgagggagagtatgatggaccatttggtattcaagggatgaaaatgcgaaacgacatatcatactcctagtaccgtggatattgcacatttacgagcatacgtaaggccgacgctggaaatcagtccaaaggcagtaataggtatatttgattagcgatgctccatttttgctggccttatgcgaatgggccaaccctttttaatttaggaaggattgttagactttgagcgcacggatagatatcaaatattcgatgggggtgcgcgactcctaggtgatgaaatgttgatttggatattttacgggtacgatacaaactatacagaaccatttttgacggtgagggtggatatggaggagagtataatgggtttcggccatctcggctcggatcatggactcgaaatgacatagatgtagagattgatggagtcatgcaaagagggatcttgccgtattgtcgatgggaatgcgatcataaatatcacagcctgaggatccggggcctagaaattgaatcgtattgaagaaagtaccgatgcagattgatacgttatagaaaacctcccacttgattccaacagacttagtaggtgagcccaagggattggatttctatgggacaagggttcctgagtgaaatcgccccggttataattcaatctcccattgtaaagataattgcgaatatacatctggagatgaatatatgggagtgacgtgatgtcaaatcttattcctattccagagaaagagaaaagggtcgtgattcagtttagtgacaaaaatagagctactccattgattcaagaagatatctccaagggctcgaaatctggaacgcacgttcttctatttcaaaaaaaagtcttaaatattataacattggatcggatcaaaccgtaattccgcgggacgcgagaaaacgcaatcgaccattacgaacgttgtaaatttgtaacgatctaacaggaaaatcttgctacaatattacggcataaaaatcacaaaacgaacaacccttcgtttcgcagcatcggggtacccgaatgcgtaagcagcggtggggtcaccacagtccatgaatggtcgccaggaagcctgcatcgtgttttgggctccgaacgccggcgaaatgcttaattagtcgattgtgagcgcaaggaggggagcatcgaaaagagaaccaagatgcgagcaaaggcttgccattcgtaatattgcagtcaaagaaattatctgatcacagatttataagcttcattctctttgaggagctatttccgatgatctatttggctatctctctatatgatcactcgacaaagaatcctgtttattattctcacagttgtatagatacgcctttttcgtgaggagaccatatagtttcggaattcaagaaaattaagaatttcattctatttcttgtcactttgatcccttcgtgataatgatgacgaatgtatacgattctttttgtttacgcacctggggattttttggggcaagattatacatttgtgcccgatgttagtttgtctacttttcggtaacaaaagagtcgtcaagagcacataatattctatgggggcagtctcatctgtcaggtttctgcttaggtctcgggggaatgactcagaatgtagggctataaaccaattaaatcccggattcatgcctatttatacgtggatggttaacttcccgccctccacatgacccgagttagag----------gtcccacccgtgtgcttcttcgtactcaagtgcgctcgctcgcaccgatttgaatcctttatttctcaagatgcactctctgaatctgcatctagatatttggaactatgcataccaacagataacgatctgctatctcatggcaatggtagtatatggatatgtgggatcaaggggtagcagatatactaatcttttaattcataactggacttgctgatgtttttggctcgacggacgaaaatcggatagcggtttaacaagaccttttgccttcttgccttgcttttcttggggctccccctgcggttttggaactcatttttgtgggtgcagcggcttattttgttcatggctctacaggtgttcattatatactaaatataattttatacggagaacagaataccccagtcgaataagagtcccttagtcaaaatcatgattagatatattggtatgctcacatccggattcataaccatatgaatgccagaaccttttaataaggcacattaatctgatttgattaggaatttaggaataaaatccatattttgatctgaccattaatcgtggtcttatcaatttttcacagacgttataactttgatccgattgagatttcttccgaatccaggtcacagaacgtattacataagggtgtctttgtgtgtgtctattacgataaaacgaaatgtgaagaaaaattattacggctctccatccataattatggccagaagaacttgagatcttggtctcaaataaagttatgttcctcttactccaaggaaaaattcgaagctttctgaccaagaagactggcctccatacaaaatgatatccgatcaatgggtccgtgtgagaatgatggaaaaaggatcagtgaaattcaaaagaacgtgcggatgaattcttaagaaagaataatactgattctttgttataatgagaccatcgaagccagatggattttgacgcttcccagaaagcgaaagataattaatcggcactttgaatttgtaagatgatggtactatttgcttcggaaaatcc----atgagtgaggttttaacacagtgcggtcacatcatcaagaatgacagttctacttttcagaaaatggcattcttcaaatggccattcaattgcattcgcagactttttagtgggaaaacccagatcgattttagaaattcaggaaatgattgttgaaagttgttgtaaaagacgttttagaagtcgaagttctcaaatcatagatcacagtcagttgtcagtacgatcagcattaaggtctcgacatcaggacattgatcatagaagagatcgatacaacttataacaaggaatcacactaagaggtcatcttggacctcttctcaacgacgacgaatgatcgacgttccaatgcttcggtatctcattccgctttacgacggaaacaataaaacactctccgagaatgagattctggaaccacagtcatcgtctttttcgaagtgtcgactcactggtcaaccacgaagtcacaggacaaattttaaaagacagagttcttgtcctcagcgtcgaaaaagaatgtaaatttaaatatactattcaaaacgttcatcaccattctcgaccggtggaatgtccaagagactgaatgaagtcaaaaattcttttaaaaaaccttttgat------tttcggacgaaagggggtaacttcacagattgatcgagaagttcagaatgcgaatttaccttcatacgaccgacttctacaaaggttactttcatgatctgagttgacaaacattttaagagtttaatcaggagatcaaaaaatattttgtctccccattttagagaaagatctttacgagataggaaatggtcgactctgggaagattgagaccaaccaaatgtgcttgcagaaaaatatgagcgta----acataaattatcgaactatcaatcataaaactgggtaatataagtttaacgttttttataaagtcgacgaattgataggatcaaggacaatggaagaacctaacaagacatataataacataacacatttcaattaaaaagcaaaaaggttgacccg----agttattccgacgaagtcataacggaccaagctaagtaaatgtcaaggagaaaattcagacattgacattattcgacaaaagcgttcattcagtgtttgacgttcgataacatatcatgatgtcgagtatgaaaaagatttcaatcctcctttttttcaattctcttttttcaattctcttttttcaatcctccttttttgtagttggaaatccatcaagtcgaatcaattagattaaggccaagacacttgaacattttgatcatggctcaatgtcattaaaattaaccttttttgagacagaactccaaatcaattttataaggggacattcccttttttaaaaatccaatgtgatatgatcttcaacagaaaacgagaatcttgaaaacgatctatttcatattccagacagaaatgccaaccgcaaccttcaagagtcttattctctttaaagcaacgctcgttttaaaacccacatttgttgatgaaaaagttcctttagtgaaagccggtaaaatagattactaggcattctaaatttttatcgaaaaattttcttcgggggaaaaaacagcttttgaaggaacat----tcccatgattcagttcaaatttatccaagattcccaaggggagaagagtaaatttaaatcttcattccatcgtcgaccttgtcgaggcattatcatgcgaatttggacccctacgaggcaatgtaattgaagactatgaacccctcgaataatttcgatcgaggaaaattcacatactaattaatcaaatggttatcgaccctgtcgaaatattcctcgaaaagaaaacgagcttgctaaaatgctgaaaggcaattaagacttcacggaaggctttcaccttcaatgaactttcaactaatcctgttctactcacggtaaatactaattatttttgaactttcg--actttccatctagagagcaaattgttcatttcagaatatcaggtcgaattctgcgatctcaaaaatttgctcccatgaactataggaattcagaatgttcaaactctcttcgagaatatcacg----aaaagatcccttattcaccactagtccaaagtcggattcttatcatctttctctctgtgcggtactgtcgaccactctttgttccggctaaggattcaacgattgaaagtaatcttatatcctctaatatgattcgaactctgaagtaccactcgactaatctttgttaaaactttctgtgcctgacattgggatcatgagaatcgggtagctcggggaaatcttgggggggccgctagggtaatcatcgtcaaaaaatattaaataac------tatgactatagatatccaaccataacgatgctttcagaaacagcactagcaacagaagaattatcttatagaaagaaaagtaagggatgatgagacaatgatctggttcaaaggatcatgagaaagaaggattttgtcatttcacttacacgaaaagatgacaatctttagctaccaaggacatttcaaaagatcggtacaatatgacaccgggcattattcgtattgtgaatcaaaaatactataatagattaaactctgttgcgaagcgatttctgccatacaacatactatccaactctggagcaaagttcattcctccaggaacctttcctcgttgccttccctcagggatttgtatggtcatggacggcatctattgtaatactgcgaaatctagtccttatacgtttctaaaattctgaaaaaccaaggttct----------------------------------------------atgagaaggagaatgacggactgaacgactgactctacatacaagcctacatgaatatccgaatgacgtttaatacctcattgattgcaagcattccctgatattgatccaaatcagactgagtaagatcaatatttcctggctttgtaatacttcaggatggaagcgtcacagaaatctgtatgctcaccaatcccaaagtgaccgcctatgcccaaaattaaactgataaatcgagctctatcccacacgaacattttaccttctaacagggttcattgaaaaaatttcaacaagcaaggttggtcatacatggtcaagtcggactgtgcctacaagagccttcatagataccaaaaattatatgaacaaatatagtcgcctcaagcaactggattcgtccagtagtcgtcagacaggatcttttacaatggaggcgtgccaaagtctctagaatgtcatgaccattcattaataaaaaatctgaagagggatctatttaaatgtattgactggacagataaaattacatctcttactttagtgtcgcggtcgtgccagacttgtcttccggccgagaaaaaggatactctaggctgtgaaagatcgactgtcaggctttgagt--gagggcctgtggtctccgacgaaagatgatcattgaaagacaatacttctctcgccgaccagaaccttgaatatcaacggtctgtcatgtgacaagttcttagacatagatcgattgagagagggacggagggtctgacccacaatgagagattttaacaatgttggcccagattgcgcctgggttctttgatgatgaagccaagattggttcctatggcagtcttcgggaacgatattagagagagagactcagaaagatcgattttcaagggacgtcatacaacaggaagtctcaagacaggttttctatagcattattggaccgcgaccctttttctttaagaccccttgttcgttttccacggattttgcgagagaatccaaggctctactacaacgactccactcattaaacgtgttataaaaaccagaaacattgattttattacgcaagtgctagacaaagtctttcaaggttttcgtcaaaccctcgaagtacatatttcaactttcttcaaggacctttgacaatacaaacttttaaaaagtgctttccgagaacaaatggttattaataaggataatagcgtttacgaaaagatcgttttggaaaacataactcaagtgatcggtcacagacgaataacatggtgacgttttgggtaagtatgcataaagcacgctccggaaggagagatggccatatggcaacatcataagcgatatatacctcaccggtatcatccccctagaaaaagacta
>Quercus aliena codon 1+2 positions
atacgcatttgaagcggaaggaaggaagcttgggcgtttgaatgatacagacgaaacgcttaatggtgttgggtttatatccacttttacgcactcgtttatatgcttatgcgcccccgtgaatgaggatcggaccgttcggtcctcttaggaaaaatattcgggcatatccactcgcgcatggttcatttaccattggagcgctcgtgagatgtttaaaggggcctagactatgtctcattttctgggtgctgtaatggcggatggactagttcgctggatcgcctgatgcgtgctatcgcccgtgcgcgcacgcgtttttattaccatggcaggagtttcgaggatccctggattcggacttaattatatgtttcagcgacaaaatctatcaccttcaatttgggtgcgggtttggggtcctttaggcatcaggtcttgtactcagttataggaacacgaaagatcgcaagaggtaagttggcagagagaactaaaatgtgcgccaggtattggcgttatttcatagcagttaaaatccgtcttcattttctgcgctgccgtgtggattgttacgcttggatagacatgcttaattaaggttaattaacatcgtgtgaagcaggcggtataaactggcgaatataacggcaactggatgagtatcagacgaagccaaattccctgattgctcgtgagccctcacaaggtaatg----agattcaggtattgactgaatttcgcacagattcttaccctatttcggataagtagcctgccaggcaggttaaagta--atttttgaaaatggtagaaaaatcagttctatgtaacgttatacacattacacaaatattatattcgcaagatcaacaaaccttttggtaaaaaaattcatcaaatcttcgaggttgcatatgtgaatcctttactcgttattctcttgagggcgaatgtagtttaaattcgtcatcatcatttccttttgagaaattcccattaatatcgcgaatctatcctaccgccactgaatttgtcaacctcgtacggtaagagctctattcattttcgttttctcagatatcaatgaaagctatatacaaaatcattcattttcaaagaaccagttttttttcttaaatctaattggatagatcatttctttctcgaacatctccattcgttactctcgggtctttgacgcttgtttaagaaatgacattgcgagtttgcaagattccgtatcctgttctaagaccttatcatagtagtacaggaatcatctgctcaagaacccctctataaaatgaatctactgtaatttgcatgcattgagttgtccagcgcagatcgataacatttc----aacatcctgattttagtatt----tcaggtcgcgaaccgcgtgtcgaacaatctgaaatcttctctaaaagcccaaaactgaacatgtccatatccctatggtcttgcaagcaatttgaagcgtggcaccatagaactaccggcgatttcgattgaatataacgttttcaattgagaacttccatataagggtctcaaaaaaaaattacgataataatctcgcttctggtaaacttgccgaacaaaagacgccggcttttaaaggtgatcgattttcagattttacgagaggggttattcttatttccaggctcttgcttcgagtttaagggcggttgtattgaatatttataaggcttcaacagatg------atctaaatttagttattgattgctaatcgccttctcagagtttttttcaattccgagctagcttttaaccatgtgattatccgtatccttctttttctttgcttgttgcagcgcgtagttcgtgatctacctaactttgttaacgtgtgtttttgttcctttatttggttcttcaagaccggcgaaccggcggagatgatgtacatcggcgagaatagaaatatcggacgatgacataaaaggagtaagtgtaaacggacgtctcagtgggaggatgccgattaggctgagagtattcgggattgtgattgagaggacatggatgcctaattgatcaaaagtgggtgtttatggggggttatatcagaggagtcgtaagcacggagatgccaatccgtaggagctattggcggtataagcctgcaaccatgaggcggggaattcgctcgatcagttatgatcccgcccggatattcagcgtcgttagaccctcaacggctatgcatgatcatatccatggcgggcacggattatatgggaagcaacggaaacgcgtgcacgaacatctaacacaggcaaagtattggttagtgcatggcaaagctctcgtgccagtgtacacttcagaaagggcatgataacatgtgtgcgaacgcgatcccgcacttcatactgccctaacgggcgcctgcgatattattacgaacgcaacttatattagagacctcaacagccagctacgcaattcctctttcgagccccggcggagctaccgggagttttattcatccgctttgaaggcgcaatcggtccgttgggaggagatacgcttccatgtgaaccatcgggagttcgctaatccacaagtattcatacgaggcaattttttcgcgattttaagcggatagccgcataagtggattcgttcaggtggtcgcgccaataagcataacagtgcggaactaattgattgccattgcgattgagcttgccattgctcgactgaaagcaccaaacattgcagggcacgttcggattctaacatccatctcccctacgtgagacagtatacattaacggacaaggtactgatcttgaatggcagtaaaattctgtgattcgactattaaacaaaacccattcagaatattctcacaaatttaagagagcgagcctttaagagcatcagacaatgacgttctctcagacagttaataaaactacgatcttcttcttggtttgtctcgcggagttggttaaacgaatttgcacaaccataactaggtgtctggctttatttttggaaggg----------tttaggattttgaaacgaacaagatttaaacatcgaatcgagactcgaggggcatgacactgaaagccggccgttagaagtgaatgagcgacattcggtacggtatcgaatgacggaaatcaattataatcactacaacttgacattgaattaaaaagaacatcgttgacacaaggcagaacagtcgcacggtttcacagcttaagggcctggacctacagtcttaaaagattcattcgacataagcaaatggatttggacctacgaatatgataataaccctattcgcgctcgtatgcgcggttgcgtggctgctcatggccgggtggcaggacgcgcggcagcgtgaggatgcagcaccgagcgaggaaatcgggacttttctagctgcttatgagcttacattaggctgtgtgcttgcctttttgcaaccttgttaataagtc----------------ttttgtaataaacctaaggtttagaattcgggtgagtggcacatttatgaaatggggttcagtcagccagtatatactctggtgtatgcatttttggtcgcatatgcgtcgaacccaacatccacgaagcaaattttgatagtctgattatcggagtagaaaccaatgggagataggcctggtccttatggacttttctttatttgttcaatgtcgggcctttcctgaaatatcattcccagggattgcgcccacaagaataaacacgtgcttgcttctactcgtgctatttagcggctagaaaaggttggtattggaataatcaccacccatctttccataaatttgagattacaacccttcctagttcgctttggaaatttgcgagattgtgtctgtctgttcttgtcctcgtgtccatccgtatttctggttttacagggatcagcctatttgcacttgcgcgctaatgggatcatgaggcacatgatacagagtatgaaatcattgagaatatgagcgggtcattggcaggacagaatgaaccagatgacctaattctcaacgaaggatcaatataactatagacgccgtttttcgagctggattgtttgaacgcagagggaacattttatgtggacaaaaaagcgcgatcgtgccggcgcataggccgtgcatagtaaaaaatgctggggatttacaatgtaacacgaacatctcaaattaggattagacgacaaaatggagctaacgctccaaaggatcgcatttaaagcatttccattcaactactggggataataatacggttccgaatgtatatgtgacacagagataatgcctcggatgatatttggatccacattgttatgaacaatggaccgactgcgaattcatccgcaagagagcatgctcatcgttatctaaaattgtttgcattggaggcgtcagtaatcgaacctgatgagtctatgcgacggcaaacgtttcaaaaagtatgaggacgcataacgctatagagttatgacattggatgctaactccaatctgacagtaaacctggttcacagcacgcactcattcttggatgagactttacatcctcaaggtgttgtcagagcgacacaagttgtttgaaacacatataggaagtcagcgtgaaattcgcatcatgaattgtagcacaggatattcgcagaataaccaattagatacgaccttaaccgtcaatattctttcgggcagggaagctccagtcacattgtggatagggttattcgacccaggcaatatgattccatcaagaattcggaggcttcttacgataatattctgtagggccgaagggtgtgaacgcgtcgactcgagcggtactaccgagctgtgaatgtcacaatgtgtcgagacgatgggacatcgggattcgtagcccaaaggacatccgaagatttatcaacttatggcggtttgcgagaattaatggcccgtgatgcgtagaacagaatggatggctgtaacgttctacttcaaccaccattcatcgacccttactgagagactctgattgcatttgtaggcgagccaccaggggctgtgattgggagcgtggatatgcggcatcatgggaccggaccactacttagacttcaacgggggtttacggggacgcgacagtcggccctcaaggaaataattaagagattgtcaccaccgaccgcaggcaccgcttattgtaattatttagtacatgaaggagaatctcaaagtacatccccaaagttctttgtcaaagacatagtcatcgacagtatgcgaatcggcggactaacttaattaagaaggtagaacaattatcaatcgagggaatcatgagacgagttacagcccgattactaagaagtcactttccaaacagcatttgatgttcggggtctgcgtcaggtgctctttcctcaaagacagaaaataggtcatccttcgcgaggagtcattcagcttcggaaaagacagtagcaaattttagtcgaatttggaaaaaaaacaaggaatccgatatcgactaac------gagggcatgaattattaccgtatcttagaaatttattttgcaaagcgagaaagttatatccttcattatccgacggaaaggctatcccttcgggttcatgaatccggaaggatttcgaaaaagatctgctattgagactcataagagaaaatcggatacaataggacacggggcatcatctaaaagagattatgatacggggtaagattaaccaatacaataaatgacgttttttatccgagagtcaatttccgatctctcatatgtcaaaaaagctatggctgaaccgatacttaaacagagcggcggggttgtcggtgaagaaaaaatgatgactaaattttcgggaatcattccgggaatgaaaattccgcaaagaatttctccctgggcgcaaaaaagcaagatcaaaaaattaaaatgattagtcatgatccccaaaaaaaatattgtttgccgccgtatattagaatgcgaggataattgtaccttttccagactttcagaaggaaaatgactagatgtaataatcttaggaaggaaccatcgggattaggacagatcattgtcgactgttttttaatgaacagaaaaaagtctcgtgagagccagctcttgtgagtaaacaaggatagcggattctcgatgattgtaatccaattctaat--agaaagaagacctcggtcggttatttgaaaagccgacgacagataacctttatcattctcaagcggatcacatcctagcaaacagtac----atcgacttttaaagaaaagatgcatcttatattttctctcaatgttcaatggccttaagagtaatataaagagtataaaagatcataaaggaagctatccatagaatcttggccttggttggagaccccaatgccattta--tctttacattatactaaacaattcgtacaatattcactga----aattaacaacttcagtctaatatattatgagaaaggaggttcattaaaaaccgacccgggaaatgtttaaccttaattaatgaattct--------cacaaatatggagagctcagatatagctggcattattggaaatttgatgcaaaaggcccattaatcggcagtctatgtcaatgatcgtgtatagtcgcaagctattgcacccgggcacgtcaggcatagggaatcttagagggaacttgtacttattagaaatcagtcaggaataccaggctccaagtgacagtttgagtcgtcatgatcattcataactgaaaagatgaggtgaaaaagatacaaatatggatcctgagttttatgggcgactacatgtcaggcgattcttgtaaaaatcaaagttaagtccagggtcaatcaaacgcaatgaatatgtcgcaatactcaagtttgttcgagaggattcaagttttcccgggactatgattttcggcgacgacggcggcttgagagcattgtacggcatttttggatacaagctcctaaaccaagttattcgagcagttcagaacgccggtttgcaagcgcctcgggcgatgatgttaaggctaagaaagtgtctggggatatccgtggacggttaaggttgtcacgtcagcacaacaaatccttgaacaaaaaaaactttgagcgaatcggaatttttcacaaggattttgattttattcagaattcagaacctagcat----cttcgggttaagatcta--------------atatgacgtaaacacacactcgatggtcgttccccacaataggctggcaaaaatctccaagggaatgtgggagtacaacctaacttcataaaacaaaaccgaaagaggtttttggaagatttggccataaagggattggctgggaatacggtatgggagaaagagaccaatttggacatggggtgattgtgatccgatcgagtacaatggtaataactgctgccgtaccagttgtattaacgctccagtaatgcaactttgaaaccctaagattgaggctgttatgga--taccaatttcttgcagccatgcaaaaccacttttcgttcgggtcttgatagaatcatctgaataagatccctttttacaccaggttgagcttcgaacggaattcacgggcgggcatcggacattgcgactgattcgatatatgatatcttgtgatgaagattgggagaggccccggaagatggaaaagaagtggagagaagattttgtagcgatgaatgcaacattatcgacaaatgaccgatgatgttttgctttccgtctccccgattagccatatcaatgaggggaactatagtcgaataagacttaagaggtattacgaaaaacctatgattttgcacagagtcacccgggattgtattgcagaaattgtcagagcgtgaacctctgaaaggatcgggcaccataggaggcaaaaagttaaatctttcgagtatgaggaagaggagttcggaacctctggaacggtgatatcggcgtcgtatgtgtggcctccttcttcacatgggttcccggaatgcatgactttcaccttgtatcgggctatagcacacggctcaaatgggtgcaaagaaatcggaaagatcatgttggaatctcagagtatcaggcaccatttctaaaggcccacctcaagttggatcagcttcaccatttgtgaggcggcattgttcaccttgttgaaggttaagcgattgagggacaatgcgtcagtcctttcttgagccagtgagccgttctattttccaataacttttccctcatggaaccattcctccaccagaatctatggcttagtttacagggaacgcgggattggcaaagtaaacctgaacgataatacaaagaaaatgagcaaagtaaataacaagaaagacctttttgaatctagagcatgggctacgcaaaagataattgaagactttgctcgtgcactgacacggtatgctcaggagcccatgagtcatagatcttggactacagaattagacatattatgtagagataaaagaatcttgactaatcgacacgtggccattccttacggaatgagagcatcaggtttgcgactgtct----------aggactaatctggggagaagaggattaacatccggttaacaatcattgaggtttgagttatgacaggttacgagacttaaattccaaatgagaagaacagaatgattcattttgtgaactacattgtgaccgtataagaaggagcgttagatcctactatctcgatttagttcgcggttattgaaaaagaggaatcagacaacatttatggaaatccctataatcttggactcatgtaaggattaagatgtataacaatttcaagccggattatacgtcgattgaaaacggattcgttaacggacatattcgatgggggagttgattgaatgacgaagcagattggccggtagagaacaaaattcatctgtcttctcgcatggtcaactaggaatctgaaagttgtaccgaattttttcttctaagaaagaaaaaaaatggtcaagaaagcatttgatttacacattgctggtgggggaccgttttcgatctttgaagattcaaaaattttcacaaatggattggagatggcgcgaaataacaagctaactgaatcccaaaatccttttttcccggaatttgcgcgcgacattatggataattggatggacctgagaataacattaaaaaacgatcgtcgtgcgactttcagacattgggtgcctttcgttgaaaatatagggacatgggggcatagcaaattatccaccccaaattgtactcacccttacacactagatcttttggttcacccttccagtttgacgacaaccttaccaatgtcaggagaattagtattggccggggttacggcgacgcagttcgatcggaatcaccagcataggcgattgccatgaactcgaggataagtggctatggtcttgcatcagcagatggcatgggttctgaagcctttagaattcgaagtcaaaagtcgatcttatttcccagcggagatatcatgtgctcggaatcttggctaacgggatcagagacagtgtccgtagtacgcagattctacgtgatggacagtcactcgagatttacttcatatttcgtgggctcctatccttatgacaaagagcaacggcttatagtcaaatcacgcagcgtcccttccgtcgaaatgatgtggacggttgacgcagtgcctgatcgggcctgcatgcgacagaggaactattcacgagcgaaaatcttttcgg------aagtgaaagggaatatagatccttatattacacgtcaaaaaaactgatcacaaaccaggtcccgggaatgataaaaggcaatttgcgagggcgcacgtgggggactgcttggaaaagtttgtgctaatcctggaggtaaatcgagagcgtctataggacgctgttagggaattaactcttcaatcgaatagaatcaaccagtacagtaggccgaagatacaagaatcccactaagctactctcgaattgaaaaaggatgtatctggtctggtgaacgggaatttgtggaattaccccagtgcaagatctctaacccgagaagttttaggcatctggatcagttcactcaagaactgctaactccatggggagggcggtatgagtagtggtcaaaaagggttcagtaaaccgaaaatcagttaattccaaacggaataagtgggaaagtgcggagcaggaaaaggatattcaaatttccagcagaatcctactcagaggagtcgtgaatgtttaaccttgggtcctccgataagtggcaatttgatgtcctgggtgcgggactctggagcatacgatgcccttgagaagtagacagagctcagaactgttttcgatttagagcagaacaacgcaacctggtttgaccgataccggaaagagatttgaggagacgggaccttgacaccgtttatggaacctaatttaattatcacagtgagaaaatcaggcgtcagggcatagcctgtaccacaccctagggaggcaacaggggcacggtgggaatgagttggcctgaggttgggtgccaatttcagaatctactaaatcgacaataggccgcagaatctggacacatatggagacatccaaccgagagcccgatcttcgttctgtcggactcgtcttgcttgactaacattctgttcgaaaaattcaataaagaagagct------aatgaatgtagctgctggcgcttatgtgtttactttccttcctgtgttgggagagggcttaatgagtaaatctgcttatgcacgcctttatctgtccacgcttttctatattagtaaacgtagcaaagataatacatgcctggaattacaagagaaagattttgaatatgagatgttcgaggacgttgtttgtggtgtcggctttctttcctggctattgcttggggtgttacggacacttgtactctgtaaccaggttgcagtctattgaggtgaattttacgcgcgttcacccgcaaagttgccatcttttttcttgggccgagccagggattaccgtgtgcattggggcttgacttgtgcctcagggcttggctatggttatttcgcattgactgccgtcgtcattcgcctaaagcatgctttcgcccatgcgtttgttcgtttctattaccctggcatcggtgttttgcccagttgggtgcgcatttcgttatctttttcaggttcaaatgacttaaccttcaatatgggtgcgggtttgggcgcctcttggcatcagggcacgtgaaaacttttgagagggagggcaaacttcggcttaaccaccagcgagaactatcatgtacgcaacgtttgtccaatttgggtgctttcaaaacgtgttcattttatttttgtccgtacggtttgataggcctgggtgtggttgcctaactcggctagattgttccagaatcggcgcgagaccgattgaactttaacaaaaatctttaagaggatcggctgatgcgccagacacccagaaactatttccgagagtctcccgggaagccttaataagcttgtctggtgcgctaaatagctataaactttatcctagagtttaccgtgaacctttaaggacttgcttgcggcggacagaacacggttgctgtggcggaagccgctataatttcggaattctgggccagtgccagcggttatgttttggcgggcataactttgagtgccattgtccgaaaccattagacaggttatttctcccactgcacctggtggggtggccgggggagtatgaacttcctattgttcgggtctcattattctcgcgtttggttggggattacagcctctggccgaacctgagatcttccttttggtagttgaagaagaaaaatacacatttggatcattatttttggatgggcttctctgtttaagcattattgggggttagaactggcccgggggggagtagaaatacaattacctagccaggtatttggtattctaatcccttgggggaggtgatgtaggtgagattgagaatatggggcagttgttggtcattgatctggggattgcaatttacaaccttgctggccgcggcctgttgtcgggagctatttctaagttgggcttgcgtttggttatgctgtgttgttgttaaaaacgctaccaggatttaggccacggccgagctccagccagcttacttctgtaggacacgctgggcaagtggtcgccaggccacggttggaatactatcgtcccacgggagtatttgggggaacatcgtttggattcggccctgttgaccctagggccaaggttgattagagctaaaagaatcacctgcagacgcgtcgcgataataccagcccttggtcttaatcgtgggggtgcacgaataagcgtaatagttcccagagtgttgcactccattgtctggttttctttgtggcatttgcagcggaggccggcgcgcgcggttgaaaggatgacggattgaccgtcttcatacccctaataatgcagaaggttatcaaggaaaaaagcaaattgacaaatacattatcgcgtcccaaaagaatggaagtccttttaggaaatggaatcaggaattcatccccccgaaaggcccaccgctcacgcgtgtttcacggagccaggcaatacggattggtttcggcaatctcggaatgtcagctgttttccgggcacagtcagtgtaatgcttagttccagttagcaggttgccagaccacaccgcgattgttggatgcacgccagattgaagcagagaatacgagacgcttacaaaatttgctccattggcattgcatatttcttgactcggaactttcagtgctgcaggaattgaactggtcagaccttcagtagccatgccagcattggacccattggcaccgcgtgagcttaccggggggcctggccgtaaatgctatcgggttacatgtgtaacatggttcgacaagggacttaacgggcctttctttttcttcgtattcttatgcggtgttcactcaccaatgaaccaggttctgttaaaagcgatccgctaacacatttcggctttgggtagtcttgctgacggcattgtcagtgcatccggtcaggggatagtcgtgaaaattttgagtttcccacccaggttggccctttacggcatgaacttagccaaaccgatcggagcattttggactccagggcggacgcatctacctctggggttcacccaaccaagtttgctacgaatgccacacattgcatgcttatttctgtgcggcaattaagacaattggatggcaagataagactttgagccaacccccggggcgttggcgggcaaaggcttagaacataaaatcatcattcattggctgcctgctcttgggtatactcttgtgccacaattatcttccgctagcttatgccagattacaccagcgctttaaccacacataatgcggttatatacgggcttgccagggcatttttataggataaaccgacaaagagaaagtttgcagatttgacaaagagcatattccattagtggcagctttttggttcaacttggcttagtcaaagagtatctgcttggacccgaaacaatttatgaccatttgccatgatcatcgccaggaaactttaggttgagtcttttctcacagggccgcttaagcggcgagattgttccggtgttaagcataagaaaagaatcctttttacatggccgggattttgtcacagcatgcctggttcaacacacttatttgtaagggcttgagccgggtcaattatccgaaaaagattggtaagttcctggaggccggcgggggactggaattcgctggagctttattgcgttttgatttaaacatggtggtactttatgcatgaacaatactttgcaggaagttccattaagatctcactattatggtgttaggatacttgttaatctccactataaggtaaaccttggataaagtttcgttggctgatttttttggcactgttggcacggttatttttattctgcgggtatgcagattatgaacttgctggccagacgacccttgcaattatcgtgaggaaaccgtgccttcatgtcagcagttgtggttgccatttcgtggtaatttactagcgcttttatgctcactcggaattggtaatatatcgtcccgaccgagtaaatttgtgaaggaccataaactcttgagatggcagccggcatttcagacatgcaaggccgaacacactgattgaactcagcgagccagattgaagcaacaggattgagaattccgaagtttaggccattggcacttcatatttcttgctagggattattcagggccgtttcaatagagctgttaggaccaccaatggccaggccagtgttgccatgtggcagaatttaagggagtggggggttcgggatcaatactcggttttcaattgcggctcggatacaggattcacttatgacgcatgggcttgtttgcgcttatctttgcggtgttcatacaaagcgcccaattgctgttcagagtgatcatttaacacattgcggctctggctggtccttctggcggcacagtcagttcttccataacattctaagcgggtgaccaagaatccctcccagattatttaacggactttgccacttaccagttgcgagggcacccttttacttaatgtcaatagcgattctacttcgggggttgaccgtacggggcttgttacgaatgccacacattgcatgcatctttctatgcggcaattaagacaatgggatggcaggataagaatttgagccaaaggccttacggcaggcaaaggcttagaatctacactctgcagccatttcataactgcatttggtcttacatgtgtgccacaattatcatcccctacctactgcacgataggaccacttcttttaccacaattgatggggttctatgtgggcgcgccagcgcatttatgtaggatagaccacaccgtaaagactttgacggtctagcacggagcatattccactaatggttgatttttggttcaagttggtttaatcaaagaacataggcttggcgcccagaattttcgaacgcatcattcaccgtttgccatgatcaaaaccagcttgcccgggcacgcccgggcacacagacagttactggggggcgattgttcgtggggaagtgcttttccatccttggacgcgattttgtcacaatcagcttacatcagtacgtttatctctaagggtctttgccgagtccgttatccgaaagcaactggttcgttcctggaggccggagggggactgcagttcgctggacagtttttggcttttgattaaagcattcgtgtatttcattagtgaaatcatcgagttgggagataggacagggtgtaccaatacggggaattgccaagtcacacataaggtgctcggatttttggccagctccagtatcatctaggtctctttcgctaggctttttctgggccattgttggcttagttatttctttagggcgggtatgcagactatgatcatgttggccaaaaattaagtgcccgcatcacccggcttagatgtcaggcggcgtgggtgccatactctggggatgcacactggcttttttgcagatatgcgtggtaatccagtccgataaggaattatgaaaactttcatgtgcaaatttttcgatatccacactcgggaaagagcttactataaggaggattcgccatcgaggaatagcgagcttcaaatatagagcatcgctgaatgacctagaagagtaatcttaaaatggctatcaacagaagggacaacaagcttgatatattaggcctgacgaaccttttcccagcttaaaaatgcgtattgcatacggggacagcatcgcaggaatcgaatgcgagctgttgacagcgcgatatgaacagcatacctacccggaataatgagccaaatgttaaatacagcgttgataattccgtaagggcccgttaaaaatcgcgctgggcttccggctacagaaagccaagcggaggactagaacatccgtcagaaaatccatacgatcgttgagaaacaaattcgttcataggctacgacgcattctaatagtcgatgcggaagcaaggtcacggcggtttctcattctgaatcgttgaaaatctttcgttggatgctcacatcccagccgcattgtaacaagcaatttgtaaggcgatgtgaatccagtacgtgaacccagaatatacgcaggagacaaatcaggcctatcaaatgctgatctccccggagagattccaacattacttcaccttcataaaggttgtaacaatatgaagaatggtggttaaataagattctgtgtgatatatccgcaactaatcaggcgtttcgctgctgcaacaggttgtcaagtcttggttgatacaggatgaacttcaataaccgggatgcatcatgcgtattttagttaggtaaatattcgtccatggctagagtgcccggggctttgcaggttacactacagatgctagga--tgacaccgagagttgataagtttgcccagtgaaccagatcctcgttttggttgaaaggtgattcagaaggatctagaatttggattttagaaacacccgctaacgatttatccgaagtgatggtgccttcgaagataatgcccaatttagaatcagagccata----------------------------------------------------------------------------------------------------------------------------ataatcatgattccttctgacgacgcccccaaaatcgtattcacactcaagacttcaatgtcagcttcagtttgccctcttaggacagtgtgttatgattgctcttctggtccgttgattgacgtaggctgtccagtcagccagcagcgactatttacgcggacgtacataaatgccctcttgtagtttagacaatccgaccaatagtatgcatgggctgacatacggggatttagacgatctaacacgtcggggtgaaactatccgtgagttattccggtgccccaaccgagcgtatgagcatacaactcgaaaacttccggaattagagacgatagtccacaggagcgtgttacataacaaatttaatggcgagaccaacggaatagacgggttctgacacccctcactcactcgaatccctgaatttttaataaaaaagtcgttctcccgattgtaataatttctcttagatagaattttggcttctatatgcaggcatccatttgcttttattcgggtttgcccatcgaaggccgaaacttcagtagatcggatgaccatgggagctgctcattcgatcgtataatttgcctgtttgtgtttgagtgaacgtttcttacctggcatagttgagtttggattcgtttatgagcttatttgtctatctatgtggtcgttagctgcgaagggcttgatgtctaatacttaacttggtttacccaacgatgttggatcgagtaagaatattttcacaaagggcaatggatttccaacagcccatgcacgcgtgaatggatttagatcgctacgacatgctacatgcctatggggttgccgatggaaaagaatacgtttgtaagagcgaaaggaggaatgacccagagccacaacctgagtgcgagcaattagaagcgaggaaagcaacatgagcaactgcctagcggcagaccggtgagcctaaatattctaatagataaccacactcgaccgggttcgcctgaaaaaaattggcgatgccaatatggccgtctgagtacttcccccgaaatccaaattaaagcctgtgtaaggcggaacgcggcacaataagtactggagtcacattttggaaaacggtaggcgtgcataggcacgaggctatagggatgagtatgaacgggcccttaggtccgtgggggcacttggcgatttaagtctgggaccgtgaaattggccgtgaaccgacactcccatcaagtcgcccgcttatcattgaacaatttcatttgaacggataagtgtgactttgccctacgcgggggaaatggctttgggggcgggtggaaacgtctatatgattataaaaatgcaagccagggggttcgtttgggggtgggacgaccggaggaagacttaatgaataagatcgggtataagacaaaatgcgatcaagtgcctgttaggcaataagaccccgggccgataggtggttacgcctacatgcgatattcggagtaagacagagtctctttatgaaaatttcgttgtcagcggtcgagttcgcttttggagatcctcgcgtggtacaccacctagacgaatggtcttcagaagatactcacaagaggtcatactcatcagcgttagtccgcgagattacgaccgcccgcacacttgccattgagcacacgtcttcagggttgcgcaaggattaccgcgtgaccttgatcactcacatctcacccgatgtgggagacatagaacgccaaggtaacaacttcacgtaaagactcagaatatgcatctggttgagatttcgagagacgttacgtgcaggccgaaatgacgtttttccaccttttgtgcgagtttacggtcccggaatagtggcttcgaacatagggttaattatcttcgggattgaggctccgacagctttattgtggaaatgagagcacgcaagcacaattgaatgaagaattaacatgatagtgaggaggctattccccaacgaacaagcaggtggttaagcgggtaagataaattactataacccgatacaacaagaacgaatttgcgcttcggtaccccaccgggtccccgagagcgggcgcgtgcgcgatctcacggactgacacgttgacgaggctacagctgacgtaaaggcgtgtacaatgaccgtgcgggagaagcattatgctagtgctaccttgactttgagaggtcgtacaaatttactcatgtggaagtttggttaagcctcggcctcgctgagattcgatccactctatcaaacttcaggcccccaggatcagtgaaggaaattaaaataggcgccctttggtgacataaccaattggtttcgcaaaataggaggcgttagatgctcgggggctgattacaagagagaaagtaatccaccttatcgtgaggacgttcttttggcgagcattaaagccagcgaacgggaataaggcatattaagcacgcggactggagaatataaaggcgtttgcaggactgggtccatgtatcagatattacggggttacgcaaacagttgccatatgcggaaaggctctctcaatcacggcatcagcgtatgacgcaaaaacaggatcattcggtctgcaagcttcgattcgggggacaatcagcggacgtgtggaactgagggaaggaatacttggttgtgattctcggagataatgaaagacgagcgggattattaccagatggttcttccgggtctccgtgctcggggatcagttgcaatccgcctacgaatttgggagatcgtctcattggggggacttggcacctgggaagcccgggcgtgcaacggtgcctgagctggtcagccgaagaggcggactgccggaggaagaatatcggagcgcaatgagccgactgcgcgctggagttgaagaataattgattccgcatgaactttaatacatcaattttatttctgaatagtcacaggttatgaaaggtgttaatcattttcaaaaaagattgataggtaggctagaatcatggagctggtcatgaaaacaggtaggagaccatagaagaatgaaaaaacctagggagga----aggaaatcagtaagaagtgacattgtgggtaggaatcaaattgtccgagaacttttgt----aggaaaaaaggaagtattattgttgaatgaaacaatttgaatgaaagccatcttctaggactgaagtctttcaatccgaatttgtactaaaggttcaaaggagacccatagacctaattagaacaataagtgaaaacaatacagtgatgaagtattcgtccaattgatgaagtaatttagggatgtaataaagaaataattcagtaatttgagaagagaaagaggaaccaagtcagataaacagccgcggaggattacat----acgaacgaaatcaagactgattaccaaataagcatttggtcatggaaatgtaggttaataaaaattttaatcaaataaattggacatgggcacattaaatagagtcgaagatgactttatgaccggactggtccatgagagaatgttcgtgaacatgattccttgagagatctaaagacgatgatctacaagaaacggttacgagcgtcaacggacggcactaaggatccatgcatgggtatgattcattatggggagatggtcgtgtgggaaaataccgttatgatagcacaacgttttccctatctgttggctcgggggccgatcagaggagttagttatcaatgcaaatgctcgctttagatacatcaaaaaatttttagttcatctactcccacacgggggtacgcagttggatttgggaatatatgcgaccaagctaatgcttgcggaaaggtatgacaacttaaacacgtccgaggtccaacgcgatattttcaaaggcattgactatgtcccgaactttaagagtctaggattttcactcagctttttcctaacaaatcataatgatctaaaaaaa--aatttataacaaaataatata--ttttttata----acggtgtat-------------------taatacaattcctcttttgtccttgtggctatttccgcatgcatgctctttcctcaatcaaaaaaaattttaataatgcgtcgacaattgatgactatgcggtccgaaacagaatttgtggcttatctttttggtcttggttttttgtggattcagtactggagaattattcttttccccaccaatatttttcccaggatgtattctttaggatgcggctttatagtctatttgtgacattctgaagtggagggtagacgttgaagaagaggatgttgatttcgtgggttccggaaaacgcgatttctcattttataagagtcatcatagatgagtaagaggattagccgcggtcttaatgaatagggcagggcatccttaccgacgagaaattaccccggactgacaaagcgcgattgctattttcggtccatgagttttaatgcaaaaaagcttatccctcttactgctcatgtttttcctgtgattccttcttacaaagctgatctggtacaatgtggaacagcatcgaatttttaagaatcagaaaagatctaaaattatgattgagactttctttgagaatataagataccggaccactgaaactcgatggattaaagaacatcattataaatcaaagagatgatcaacatttcatttcacaaatattgttgtatctagggtatcatctggaagagactgtatctaatatggtcagattcttaaattaggaacataagctttcatctttgtacgatttgatggttcatccccaggtggactatatggtcgttaaagattggttgccaaagacaatattcggctgttcacttccgtatctgaacatttaatattatttcgtattaacggttccctcctgtgtattacatcataagatgatcaacagaaaccttttctgataagagaataccgtcattcgttcctatattaatatacgggcccattcaagctaccatttgccacaggtagaaacccggagcacggcgatgttggcaatgcattgcaaaaccgtgaatgagtcccagcgtctccgaacgtttgagcgtgtcgatcctagaatcattaacagtctgcaaggaaaagggcttaagtgggcgtctatttccgaggttgattgcccccgacgattcccgaataagaaaatggaacttcttcaaatacgccacaaaaaaatctgtatggccgtccggcaaataaggaatacttccatcttcccgaccgcacaaaagagtcattttaataccattagtggggaaagggagggcaattaccgaggagaaagaaaaaagttaaagcgcgcgcggatgtagaaatatcgaagaaaggggtagaatacatgtgagctcgaggcgcagtgtgaatatccccggccgactctgttcgagggatcgtcactgacaccttacagaaccaagtggggttggcagggagcgaatgtctcagaccttcggtcaggctttttttttgctcgtatttgccaatttttgtctaaaaaacattgaaagtcatttcgaataatttaatgcgaacacggagatcccttgatatggacgtacggatctgtatggttatggattttttaggtctatcggttggtctccttaataccatcaaccaagacaaggtgattaacgacagcttatgggttttctatttgtctgcgttttttcaatattttaataatacatgaagactaccatttacgtcgtgttgcgtcaggttgcgtccacgttcttttggtcattcgcatcattatcacgtaattcggagacgggacgtcttgcgaatatacagatcgtatggtatcaagatacatcctcctttatgcggtgttttgtagacggttgctagagtttggagcccgccaagatattacgaagcgcaggatccttatacggcgttgaccttgacactgagattagagtctttaatctacatacagtattggttctctgcgtttacatactcgcctttatggttaaaaatcgctattgatcggactaaactacttcgtgcccgtgtagacattgttggttttgcggctttatgaataacgttttccgagcctatttcctttttctttaatgcaaggaagagtcggtacgtatttgatgacaatggcgtcgaagagcaaaagatcaaaggtggattcagtaataccaaaaacgcaaaacccagcgttgattagaatttgcctttgtaaataacatcagggaataaaataatgaaatcaacgcttattaatcaacgtcttcgagcgttccccatggtcgggacgatgataagaaatagttatagcgttataggacaggaaattttcagcggtaaagttaattaacacacgttatacatgcataacagccgattttcttttccttctaaaagaaacattgaaggggatcgcgcagacgcggctagataaaagggaagctacctcattaacaaatcaaacaatcaagcgatgatacagataacgggtgatgccgagcgagacaaatcgttttgctcagttcggggccatcagctaccgacataccacaaaataggctttttcgctacggaagggagcaaaagtattcgcgtttgataccgataagcgcatcgggaattgttataagtaaaatttatcaaacttaaaaacattctctaacgaaatctgccaatgcatttaaataatgcttcatattcacgaatataataatccacataacactatagaaacagcaccatagaagtacaatcccgcctggggtgcccacgcgggactgacaggtta------------------------acatacccaaaaccaatcgcttcgaagtgcaggtcgttactcggttgaatacgctaatccggatggcaaattcagacatcgtgtttgtagggggaggtaagattccgggtagtacaatgtcgggacctgagcgtgggtaagacgcacaggcgtcaaatggtcaaagcaaaaatgatccatgggtccaagtccttcgagccgggagagagctctggtgaat--aacgcttacggcagttctttttggcagagtgaaggacttcaacaatatggctatgttactagctgagagaagaagacttattttataatcccggggtggtatccgggtgcattagaacatcattgtcaccgagtcaacattgatggttgcgctcatggtcttctctgtgggggaatacaacgctgcttcccagccgaggtatatcacaccgcagtctttagagcccgcgggattatctgagcgagaatataactcggaacatacaggttagtcaagacggaccccttggtgttcgagaatgaaggagtttattcgcacgagccagccaggatgtgacagtgggtgataatggttcctgtacggtcaacgtgtttaagaccggcgttattcgtcaatatcaacgcctgtgcggtggcggtcatgccttagactgcgtttgacctcgaccgtctgaccattgagcaggatttgtatccttataccgttggatacaatctgggggtgagatacggggacatacaaccggattgagtagagggtgcgggccaatgttttcggtttgttttgcgcattgcatggttatggactgaattttcgagacgacggaacctcttgattccaaatttggatcattttcttcggttgctgttggttgggcttcaatacggtttaggccggattggttcgacctaggctacggaggtcatcgtaaccgctggggtgaggttgaccttgtccggggatgctccacaatgcgcggacttggatttgcggctttcactaggtcgcccccacgcttaaaggttcgatggaaatgaacgtcttcagagatgcgcgtttttgcgcttgtgtgcggacattgtaggtcgcacacccatgattttggccaccgtacatggacaggtattcacagaattacgaggtaggcggatgcgaaacaagtttcgagctgtcaaatccgaaattgctttagataatggaaaaccgcaaggggtttt--aggcggtcatgaaagggaggatgcgtggtgttggcaccatttaggaaagaggcggactttgtcgcgatccacttttgaacttccgtgtttgtgagggaggatgtaggcgagtccttcgaggcgatcaataaggtgacagtgggtacgtgatttagggggactaaggatagtaaggaccgcacgtaaaatagccgcggccattgggaatttgattgacggcacttaatcgagggtttcgagagccagggtgttacttggcagctcttgcctctttttttggcaattgcagggcagacttttcggagtttgcggatgaccgattgagccagtgattggacttcaaactgggaccacacagcgcagtgttg------atgagcttgttaacttctttgttcacctggatatttttgcatttttcggaccccaagtccacaaaaataatg-------------------------------------------------------------atgaacgcacttgtgcattcattcggttctgtagttacggtagctttaacgcttggcacctccacactaggaccttgagac-----------------------------------------agggataatgcaccaacgtgaaaagtcagtcggccagcgacatgtgggattttaaccctaatcgataggaagtgcccggtgggacacccttatggatgcatgcctttgcatttcttcatatttgaattaaatctcatttctgaggattcataataa--------------------------tagaagttagatgttgagacgctgaatcagcatgcgagaatacagaatagtcccccagtaaattttatgttggggatacctactgttttgtcagtgcacggttgcatactttatacgccacgtacgagcttgctcgtcataatatacgagcaattggtgttatcgtcgtcacgtgtcgcagatatgtctatatatctcagtttcggttactacggggttaaaacccggattactggtacgggtgtttgcgtttacgctcttgggtacggtatcttcccggacaatggtatggcgtaaatgtacgggtccgagcatccgtatggtcccttgtgattttcgggaggcaggtggcatcacctaccgtttaagttcaacttgtttccctctacgcgtttatttatcattccatatcgaacaggattcggcctttaatggg----------------------------tacaaaaccgattaagaccgtttaggcaattgcaaggatggcaaatatagggaccgctgccaagacttttaatttccgtgtatctggacatgctgaagtggttgcgtctgacctcatatgggaccgcgaccttgcacccttgaatttccgatgtattttccgtttcaatctcgacgtccaaaattttgggtctttatgtttgtccgcggttttacgtccttttgaaagtaaaattcaaaccttcgcgccgtgcacacgtttttatggacgcgtgccttgttggatgggcacttccatgaaatcttacttggattt--------------taatgtcggaaagtatgttcaccgacctcatgaatggtgatcaggggaagaaagcttataggcgttatcttcccctataaggcagcgaacatggatgcgtcgaggcttctgggaatgaggactgataccggcaatcgaaaatcccagatatcacatatggatcagatcgtcagaatttataattaagaatgtttagagaacttaggataggggctcattggtaaggcccgtagtacgccagaatatttcccctcgtcaatgtgaaaaccacaatgcaactacgaccataatttaatgattcaatgaaggacgggtacgataaacacaaaatccagaggagtaccatgagcgtttatccgtcgaagcaacaagatcatctagtaaggaagaaacagaatctttctgaattgacaaggagttacccaagagcctcagagctccgaattatgattttatccttttcagcgagagaaattcattgaaaaacacaaagtacttccttttactgcagaagttgcaactaaaaaatcacgaatgcttaatcatttatgacatcgattccccagattaaatgctaaggtcaaatcaacctttgactttaaaaagcaacgattataaataacattcgaggagaataacaatttgaatctgaatgaaagattgt----------------taatgcaaccgcccagatggtccgagaaggcgatggttcgaaaggccgagatccaagggtatcagtcagcagttaaaaacatgtacgtacgagtcgggcggtattctgtctcgcggactgggttaaggacagagggacccttgcgccaacgcgcggaagcatcgacgtgtgacaggatcacggcgagtatataaggccggctggcggagcgcttaggcatcgagaggggtatttagttatcggagtacccatcccaaaggtgagccccaaaaagcggtta-----------------------ataaataggctcatcga------------aattggaaatgagctatcgagcgggcgatatgtattgtcaaccagcaaacaagcaggtaatggaagaacatgcgaatatactcatcgaagcgaataaagaaggacgtcgatcctcacaaatacgaaactgtaaatctttaggaggttatgaaagtagaacacagaaaaaaatattttgtttacctcgcaagagaaagaaggcctgaaacgtttaattaacgatagcgccggctcgattatcagtacacgatccagatttggggatggatgtatcttcactccgggatatacgacggagccactgaggatgggggaattttgtaattgtaatatcacccaaccattaagtgcgaaaaggggccgcattattgatcgatatgggcagaacgcgtagccaatgggagtatgtgcgtataagagcatccaaacccctgaaatcgagtataggcgtatgtcgactgaagactaacggaaaggatatctcgtagagaaagcgcgtgtatgacagaggaaccaaggacagatttgggcatgccggattagcattaattacaaatgttcttgcccgagttttaat--ctagccaaaggcagttcgaacacaagggagataaggattctacgggaacgattgttggagtagcctcagcctgaccgctgatactcagcaatgagcggcgcggcataccgaagtcgcgggggaaattggtcgatttccgaaaccgtacgtagccgcgaaccgatggtcggaaggtcccgatatggtgcatgtaaccggagatcttagaatgggggtgcgaaagtgcagaagcattcatgcgctcaaatccatcgaccattatattcggtaatggcaaaataaccctggttagctgggcaccaggcacatccttgttgccacccaaatatcgaggctcagagacaaaatcggatgataaaatagtcaaaaaatcaattctcgggtgaggatgctgataaatcaaaagatgattatcagtatattaatggttccaattttctgaggaaggggcccgagatgagattcaatgagtcaaagaataatggtaacgaactaaatgcctacagatacaacctaggcaccaaatctgcgattatgcggcattaaaaaggttcttcgaagcataaaagcatgattacgacagcggacaaggatcagtcaatgcggcgatgaggaagaatgccggtgatgataggaggaggtccctcaacatcggcaaatgatatgtctagcgtggacattagggtttggataaattgatttgtgagagagctaataccgtcctaaataaaaaaccttgtgcaacattttagaaataaaactaaacaagcgaaagaatatatactgtccgactcacatatccatatatggcaacatgcatcaaaggaagacattccattaatacgacgatgtggcaaattgggattgtccacataattcgggcaacaaaagaaaagtccgcgtaatgcatcatttaaaactcacccagaccgaagggcgtgaagcagtaatcaacccgaaaattattaggcacacatgagaaggcgaagcagggatatacgcggcaagggggggcaaacgcttacgaaatgattcgcgaagaaagaattaggagatgtacatgatagaccaacgaagctaattgctatcatagggagggaaaagtaatttcaccaggggcatatgggaacatgttcggacgagtccataaatggaagcctcctt--gagtttatgacaaagagatcactcacgaatccttggacgcatcaaaatgaatacctggaaggggcattgcaggcgcgggcgtgcaactatgcaagaggaatcgcacttaattcctcgggagtcgttattcaaaatgtcgcacgtggcagtggaagtgggtaacaaaagttggaggcggtcaatgtgctggaacgccgtgtaggggtgtataaccgtgacacccagggggggaggaggcccatggagaaaaccgcaccctgggtaccgcctggagagagagaaagaaaataaggaaattatctcgcgcgagaataataaggataatagcgtttacgaaaagatcgttttggaaaacataactcaagtgatcggtcacagacgaataacatggtgacgttttgggtaagtatgcataaagcacgctccggaaggagagatggccatatggcaacatcataagcgatatatacctcaccggtatcatccccctagaaaaagactaataaggcacattaatctgatttgat--------taggaataaaatccatattttgatctgaccattaatcgtggtcttatcaatttttcacagacgttataactttgatccgattgagatttcttccgaatccaggtcacagaacgtattacataagggtgtctttgtgtgtgtctattacgataaaacgaaatgtgaagaaaaattattacggctctccatccataattatggccagaagaacttgagatcttggtctcaaataaagttatgttcctcttactccaaggaaaaattcgaagctttctgaccaagaagactggcctccatacaaaatgatatccgatcaatgggtccgtgtgagaatgatggaaaaaggatcagtgaaattcaaaagaacgtgcggatgaattcttaagaaagaataatactgattctttgttataatgagaccatcgaagccagatggattttgacgcttcccagaaagcgaaagataattaatcggcactttgaatttgtaagatgatggtactatttgcttcggaaaatcc----atgagtgaggttttaacacagtgcggtcacatcatcaagaatgacagttctacttttcagaaaatggcattcttcaaatggccattcaattgcattcgcagactttttagtgggaaaacccagatcgattttagaaattcaggaaatgattgttgaaagttgttgtaaaagacgttttagaagtcgaagttctcaaatcatagatcacagtcagttgtcagtacgatcagcattaaggtctcgacatcaggacattgatcatagaagagatcgatacaacttataacaaggaatcacactaagaggtcatcttggacctcttctcaacgacgacgaatgatcgacgttccaatgcttcggtatctcattccgctttacgacggaaacaataaaacactctccgagaatgagattctggaaccacagtcatcgtctttttcgaagtgtcgactcactggtcaaccacgaagtcacaggacaaattttaaaagacagagttcttgtcctcagcgtcgaaaaagaatgtaaatttaaatatactattcaaaacgttcatcaccattctcgaccggtggaatgtccaagagactgaatgaagtcaaaaattcttttaaaaaaccttttgat------tttcggacgaaagggggtaacttcacagattgatcgagaagttcagaatgcgaatttaccttcatacgaccgacttctacaaaggttactttcatgatctgagttgacaaacattttaagagtttaatcaggagatcaaaaaatattttgtctccccattttagagaaagatctttacgagataggaaatggtcgactctgggaagattgagaccaaccaaatgtgcttgcagaaaaatatgagcgta----acataaattatcgaactatcaatcataaaactgggtaatataagtttaacgttttttataaagtcgacgaattgataggatcaaggacaatggaagaacctaacaagacatataataacataacacatttcaattaaaaagcaaaaaggttgacccg----agttattccgacgaagtcataacggaccaagctaagtaaatgtcaaggagaaaattcagacattgacattattcgacaaaagcgttcattcagtgtttgacgttcgataacatatcatgatgtcgagtatgaaaaagatttcaatcctcctttttttcaattctcttttttcaattctcttttttcaatcctccttttttgtagttggaaatccatcaagtcgaatcaattagattaaggccaagacacttgaacattttgatcatggctcaatgtcattaaaatgaaccttttttgagacagaactccaaatcaattttataaggggacattcccttttttaaaaatccaatgtgatatgatcttcaacagaaaacgagaatcttgaaaacgatctatttcatattccagacagaaatgccaaccgcaaccttcaagagtcttattctctttaaagcaacgctcgttttaaaacccacatttgttgatgaaaaagttcctttagtgaaagccggtaaaatagattactaggcattctaaatttttatcgaaaaattttcttcgggggaaaaaacagcttttgaaggaacat----tcccatgattcagttcaaatttatccaagattcccaaggggagaagagtaaatttaaatcttcattccatcgtcgaccttgtcgaggcattatcatgcgaatttggacccctacgaggcaatgtaattgaagactatgaacccctcgaataatttcgatcgaggaaaattcacatactaattaatcaaatggttatcgaccctgtcgaaatattcctcgaaaagaaaacgagcttgctaaaatgctgaaaggcaattaagacttcacggaaggctttcaccttcaatgaactttcaactaatcctgttctactcacggtaaatactaattatttttgaactttcg--actttccatctagagagcaaattgttcatttcagaatatcaggtcgaattctgcgatctcaaaaatttgctcccatgaactataggaattcagaatgttcaaactctcttcgagaatatcacg----aaaagatcccttattcaccactagtccaaagtcggattcttatcatctttctctctgtgcggtactgtcgaccactctttgttccggctaaggattcaacgattgaaagtaatcttatatcctctaatatgattcgaactctgaagtaccactcgactaatctttgttaaaactttctgtgcctgacattgggatcatgagaatcgggtagctcggggaaatcttgggggggccgctagggtaatcatcgtcaaaaaatattaaataac------tatgactatagatatccaaccataacgatgctttcagaaacagcactagcaacagaagaattatcttatagaaagaaaagtaagggatgatgagacaatgatctggttcaaaggatcatgagaaagaaggattttgtcatttcacttacacgaaaagatgacaatctttagctaccaaggacatttcaaaagatcggtacaatatgacaccgggcattattcgtattgtgaatcaaaaatactataatagattaaactctgttgcgaagcgatttctgccatacaacatactatccaactctggagcaaagttcattcctccaggaacctttcctcgttgccttccctcagggatttgtatggtcatggacggcatctattgtaatactgcgaaatctagtccttatacgtttctaaaattctgaaaaaccaaggttct----------------------------------------------atgagaaggagaatgacggactgaacgactgactctacatacaagcctacatgaatatccgaatgacgtttaatacctcattgattgcaagcattccctgatattgatccaaatcagactgagtaagatcaatatttcctggctttgtaatacttcaggatggaagcgtcacagaaatctgtatgctcaccaatcccaaagtgaccgcctatgcccaaaattaaactgataaatcgagctctatcccacacgaacattttaccttctaacagggttcattgaaaaaatttcaacaagcaaggttggtcatacatggtcaagtcggactgtgcctacaagagccttcatagataccaaaaattatatgaacaaatatagtcgcctcaagcaactggattcgtccagtagtcgtcagacaggatcttttacaatggaggcgtgccaaagtctctagaatgtcatgaccattcattaataaaaaatctgaagagggatctatttaaatgtattgactggacagataaaattacatctcttactttagtgtcgcggtcgtgccagacttgtcttccggccgagaaaaaggatactctaggctgtgaaagatcgactgtcaggctttgagt--gagggcctgtggtctccgacgaaagatgatcattgaaagacgatacttctctcgccgaccagaaccttgaatatcaacggtctgtcatgtgacaagttcttagacatagatcgattgagagagggacggagggtctgacccacaatgagagattttaacaatgttggcccagattgcgcctgggttctttgatgatgaagccaagattggttcctatggcagtcttcgggaacgatattagagagagagactcagaaagatcgattttcaagggacgtcatacaacaggaagtctcaagacaggttttctatagcattattggaccgcgaccctttttctttaagaccccttgttcgttttccacggattttgcgagagaatccaaggctctactacaacgactccactcattaaacgtgttataaaaaccagaaacattgattttattacgcaagtgctagacaaagtctttcaaggttttcgtcaaaccctcgaagtacatatttcaactttcttcaaggacctttgacaatacaaacttttaaaaagtgctttccgagaacaaatggttattaatattgcagtcaaagaaattatctgatcacagatttataagcttcattctctttgaggagctatttccgatgatctatttggctatctctctatatgatcactcgacaaagaatcctgtttattattctcacagttgtatagatacgcctttttcgtgaggagaccatatagtttcggaattcaagaaaattaagaatttcattctatttcttgtcactttgatcccttcgtgataatgatgacgaatgtatacgattctttttgtttacgcacctggggattttttggggcaagattatacatttgtgcccgatgttagtttgtctacttttcggtaacaaaagagtcgtcaagagcacataatattctatgggggcagtctcatctgtcaggtttctgcttaggtctcgggggaatgactcagaatgtagggctataaaccaattaaatcccggattcatgcctatttatacgtggatggttaacttcccgccctccacatgacccgagttagag----------gtcccacccgtgtgcttcttcgtactcaagtgcgctcgctcgcaccgatttgaatcctttatttctcaagatgcactctctgaatctgcatctagatatttggaactatgcataccaacagataacgatctgctatctcatggcaatggtagtatatggatatgtgggatcaaggggtagcagatatactaatcttttaattcataactggacttgctgatgtttttggctcgacggacgaaaatcggatagcggtttaacaagaccttttgccttcttgccttgcttttcttggggctccccctgcggttttggaactcatttttgtgggtgcagcggcttattttgttcatggctctacaggtgttcattatatactaaatataattttatacggagaacagaataccccagtcgaataagagtcccttagtcaaaatcatgattagatatattggtatgctcacatccggattcataaccatatgaatgccagaaccttttaattccgcgggacgcgagaaaacgcaatcgaccattacgaacgttgtaaatttgtaacgatctaacaggaaaatcttgctacaatattacggcataaaaatcacaaaacgaacaacccttcgtttcgcagcatcggggtacccgaatgcgtaagcagcggtggggtcaccacagtccatgaatggtcgccaggaagcctgcatcgtgttttgggctccgaacgccggcgaaatgcttaattagtcgattgtgagcgcaaggaggggagcatcgaaaagagaaccaagatgcgagcaaaggcttgccattcgtaatgataactacatatttgttatccttatccgtctatccatttctgggtggctctctttccacgcacagaactcgcgactgtggcttccaggtttttttagatgtatattttctcaacttcgtcacaataaaaagtaattacatagttgtctgacataaaagatttcttgattggcattatgaccctactcatattcatttatacacgtggatctgtctattaaggaaataattctagacaggtattagttttgctaatagttttaaactcatctggttgtacagtcaattatcaattaattttggattgtgggttgtctactttatggtttgttaccgccatgcggaagctgcaaagcttgtacaacggtgggattggttttttggatttggtttatgatacggagttgattcgggttttgaatgtaaagttattca----aaagagtaattttttgtactttggccttttttttcgggcatgcaatcgccattccctcagttgttccgagcatgaggccacccattcgcctatcagcgcacatgtgcgcggatttctgtgccgctctccctttatgtgtcctaatataaatatgcttatggatatacttctttgggcacttgcctgccaaagaataaagggttgctatcacattccattggtaatatttgcctggatggtctacgtcgcttttcattataccagctatcaagcttttttttggtcggtcatatcatcatgagcgtgtggtatcccgaaaagcaaaatgtctatggggttacaacagtccatacaaacgcttttttggatcttccttgggatccccctgctgtttgtcaagagaatctaagaattgtttatcccatttgcatatgctgtcacgcggttacgctttaatttcgattattctacttgaggtattaagtaattcaaataaaggaaacaaaatctttatcattccttgggaagaggaaaaaaaaaaaaaaatcctttttcttttacataaaaaaa--------------gattctttttgaaaaattaccatagatataaatagaaattccgccttatacataccattggatacaaa----ctttctacccagatcgaagacatttttccatttgtttggatttacttttgtggtcatggatccttaacattaacacaaggtgattgaattttcaattttacccgaataactttcacaaatcaaaatcgtgatgtagattgtacaagcggtttcttagatgctactggatttatgctctttttaaaccgttatctcttcaaattaattaaaatcttgtaaaggtccaaaaaaaaatgtttgaaaataaaagtattagatgtcgaaacgggtaatgagtcttagtattcttacgagcataggcttgcgattaccattttgaagcgatatgaggatacaagggtggatacagttttgtgggaggataataatggggggcgattctctacttttttatttctaatttatttttttatttatttttttaattatag----taatattctcatttgacaatttatcaattctttcgtgttcatgtatacatcgttctatttttgtaagaatgcggcttagatctcaaaaggatatacacttgttgatacggttttgtaccgtgattatcagcattccttaggatttagatcttatttcttctgagtttcatatcaatgtcctattaaaacaaaaacattaggcatacgcccatgtatttaccaggttgcactcggttttacgaatcacatcagatttgtccgcctcatccatgttatatcagtagatatgtttggtagcgccttttgggtctttttcgtgcctatgtatacttcgaaatatagacttgaaaagaa------aagatctttcttgggaatcataataagaagaaaagttttgaaacccttattctcaaaatataagtccattatcacattgacatgagtacgatatagctggttatttttacatggatcttcgggcgttggcaagagctgggtctatgaatggaccaagaactggcttatactgacatttgcattattcaatcgacaaccaactgagggtaatcgcatgtgctcctggttctatattgattgtattgggtaactttggatggctcaagtaggacttacctactcaatggt----------------------------tactgtttacacaatattcctgttacatgtgcgtttccatttggggtcttatttttctcccaaaggaaaagtatagcttaacctttattgatatgactctctacactagctttatatattcattgagaccttatcactacgagataaatgatgattttgatttatgagttggatgaggcttcatggccatttctacggttatacacttgcacttgcgctgccgtaccggatccgttttcattctatttgcattaagggcaatggtttttctccggactttctttttatattggattgattatccgttactctattcgttgggggaaaacgtttatcgcacaattattttaacgcggagtcgtttttttctgggtctggatggtttagctcaagaccacttaattgaactcgcaacatctaccgtgcctgaatattttaatggttctatgcttgcgtaatcccatatccttcaactgttccgaaccagggagccataagactgatctctgcggatttttaaatgggctaggttgtcgataaatgattttcccggccatcatttgccctgttatatgtggacatcaatattagcgctcgctcccggcacgaattaaaaagatgctatctcgttccaatggttatatatggatggtcctaggaatggctaagggcttttcaatattccaggttatgggcgcctttttttgcggacagtagaagatcgctgttactgagaatggggatgcgtctgtccaaatttacacttagattttcatgctcctgcttccggatagggttgtgcgattatgtttttggatatacagcaaattttttatcaaaatctatacttgtatgcatggacatttacccattatctttcatttcgcaattttaggtaaattttaagcccaatctattttgatcggcccggattttattcattcatttttccgtatggatggcttaccgattgttttccttcgtgaaagtgaacctattcaattttt------------ttaattccatcgtaaattagaactgatggtgaccatggtaggctgccacgagtttgaatatcctggaggtgaagcaacaatgctcgcccagacgagatggtggtgaaagtggatcgctgccacgattttaggtcggttatttgcagaacaccgagatggctgctatgatatctgacagtctgtgtaggctatttttcatggattaggttatacagcgaaatgtaggcctattgctgactatctaagcgtaaataattgtactttcgattttgaagcgcattaaggaaattttcatttgtatgcatgcgcgcgagcgcatggccgcatgttctcattacgaaagaatcaccgataacatcaattttaaaataatggttccggccatcagattctttgtttttggtcggctatttggggatgggtgtttctacaaacattatcgctttcttggctgtctgttgattctttttaatcttcaatccattgtgcgcgccactctattagtgggcataagtttatatttgcgtatttataaggtcgatataaagattaacttgacgtgggagggtacttctattgacatcttttgctttatgcacattcgaactctgtaggatattgacacagtcaacaatatgacagattatagaaagcacaatggatcatttcacgattttctccttgactattcatatctttgcgcttatgggcatgcgtgccgcataatttccatgtacaggtatgataggcacaacgtcggttcagtaatggcaagttatataccttccagcaacgttccgtacatcatacctagaaattatactcgacgttcgggcgatcattgattgaaatgatgctggagttggtcggttgccatgactccgtgtgatggactgaacaaatcgaaaacgttctaataagatgattggattgattttgggaatggtgatatgccacaatgtttcatacgagatagacttcactagacgcagattaataaacaatgcttggcgttccattcgtatgagataacatcgacatttaatccc----------------------aaataataatatatgaataggagtcagaataatctttaaggtgatcttaagggttaggatattgatctgtccatttacctgtttggatacatgggtctgtatgttgttgaaggaattcgcggctcacacgatggccgatatcggccttgggtctcagcctgcgaggacaattctttaagaaactctcctcaggggaaccgttttagatggcctcatgcgtatgcatctctagtatcgtatccttgatacactgtttgcgactaaatgggttttttgatgcgttcagatgcccatggctctattcggtaggtcaaaaaatatcttttggggctcggcgcgccatcatagtagaatccttaccttggtttgcattcctt--ttcaaagttagacgtgaatgtgagccatcaataggtttgggtgaatttgcgcaccatggttatgtttctattctcctgcgatggaagttccttgattccgagcgagagattgtgcggtacaacgatatcggataattggtttttagtgctctactaactttattctcttttgtacgttttattggggtgaaattcat----cctaatttgtgcgact----ttgaataaaagccggagtttggacacatggatttatacttgcaaactattttttttatccatacacagtgacttccagctagatgacactttaactggtgaattctttccattcctggaactttttacactcttcactagtccttaataaatccgtacagaagactatatgtaaatggcccacacctcatcagggtctcgctgtgtacctgagggagagtatgatggaccatttggtattcaagggatgaaaatgcgaaacgacatatcatactcctagtaccgtggatattgcacatttacgagcatacgtaaggccgacgctggaaatcagtccaaaggcagtaataggtatatttgattagcgatgctccatttttgctggccttatgcgaatgggccaaccctttttaatttaggaaggattgttagactttgagcgcacggatagatatcaaatattcgatgggggtgcgcgactcctaggtgatgaaatgttgatttggatattttacgggtacgatacaaactatacagaaccatttttgacggtgagggtggatatggaggagagtataatgggtttcggccatctcggctcggatcatggactcgaaatgacatagatgtagagattgatggagtcatgcaaagagggatcttgccgtattgtcgatgggaatgcgatcataaatatcacagcctgaggatccggggcctagaaattgaatcgtattgaagaaagtaccgatgcagattgatacgttatagaaaacctcccacttgattccaacagacttagtaggtgagcccaagggattggatttctatgggacaagggttcctgagtgaaatcgccccggttataattcaatctcccattgtaaagataattgcgaatatacatctggagatgaatatatgggagtgacgtgatgtcaaatcttattcctattccagagaaagagaaaagggtcgtgattcagtttagtgacaaaaatagagctactccattgattcaagaagatatctccaagggctcgaaatctggaacgcacgttcttctatttcaaaaaaaggtcttaaatattataacgttggatcggatcaaaccgtaattccgcgggacgcgagaaaacgcaatcgaccattacgaacgttgtaaatttgtaacgatctaacaggaaaatcttgctacaatattacggcataaaaatcacaaaacgaacaacccttcgtttcgcagcatcggggtacccgaatgcgtaagcagcggtggggtcaccacagtccatgaatggtcgccaggaagcctgcatcgtgttttgggctccgaacgccggcgaaatgcttaattagtcgattgtgagcgcaaggaggggagcatcgaaaagagaaccaagatgcgagcaaaggcttgccattcgtaatattgcagtcaaagaaattatctgatcacagatttataagcttcattctctttgaggagctatttccgatgatctatttggctatctctctatatgatcactcgacaaagaatcctgtttattattctcacagttgtatagatacgcctttttcgtgaggagaccatatagtttcggaattcaagaaaattaagaatttcattctatttcttgtcactttgatcccttcgtgataatgatgacgaatgtatacgattctttttgtttacgcacctggggattttttggggcaagattatacatttgtgcccgatgttagtttgtctacttttcggtaacaaaagagtcgtcaagagcacataatattctatgggggcagtctcatctgtcaggtttctgcttaggtctcgggggaatgactcagaatgtagggctataaaccaattaaatcccggattcatgcctatttatacgtggatggttaacttcccgccctccacatgacccgagttagag----------gtcccacccgtgtgcttcttcgtactcaagtgcgctcgctcgcaccgatttgaatcctttatttctcaagatgcactctctgaatctgcatctagatatttggaactatgcataccaacagataacgatctgctatctcatggcaatggtagtatatggatatgtgggatcaaggggtagcagatatactaatcttttaattcataactggacttgctgatgtttttggctcgacggacgaaaatcggatagcggtttaacaagaccttttgccttcttgccttgcttttcttggggctccccctgcggttttggaactcatttttgtgggtgcagcggcttattttgttcatggctctacaggtgttcattatatactaaatataattttatacggagaacagaataccccagtcgaataagagtcccttagtcaaaatcatgattagatatattggtatgctcacatccggattcataaccatatgaatgccagaaccttttaataaggcacattaatctgatttga--------ttaggaataaaatccatattttgatctgaccattaatcgtggtcttatcaatttttcacagacgttataactttgatccgattgagatttcttccgaatccaggtcacagaacgtattacataagggtgtctttgtgtgtgtctattacgataaaacgaaatgtgaagaaaaattattacggctctccatccataattatggccagaagaacttgagatcttggtctcaaataaagttatgttcctcttactccaaggaaaaattcgaagctttctgaccaagaagactggcctccatacaaaatgatatccgatcaatgggtccgtgtgagaatgatggaaaaaggatcagtgaaattcaaaagaacgtgcggatgaattcttaagaaagaataatactgattctttgttataatgagaccatcgaagccagatggattttgacgcttcccagaaagcgaaagataattaatcggcactttgaatttgtaagatgatggtactatttgcttcggaaaatcc----atgagtgaggttttaacacagtgcggtcacatcatcaagaatgacagttctacttttcagaaaatggcattcttcaaatggccattcaattgcattcgcagactttttagtgggaaaacccagatcgattttagaaattcaggaaatgattgttgaaagttgttgtaaaagacgttttagaagtcgaagttctcaaatcatagatcacagtcagttgtcagtacgatcagcattaaggtctcgacatcaggacattgatcatagaagagatcgatacaacttataacaaggaatcacactaagaggtcatcttggacctcttctcaacgacgacgaatgatcgacgttccaatgcttcggtatctcattccgctttacgacggaaacaataaaacactctccgagaatgagattctggaaccacagtcatcgtctttttcgaagtgtcgactcactggtcaaccacgaagtcacaggacaaattttaaaagacagagttcttgtcctcagcgtcgaaaaagaatgtaaatttaaatatactattcaaaacgttcatcaccattctcgaccggtggaatgtccaagagactgaatgaagtcaaaaattcttttaaaaaaccttttgat------tttcggacgaaagggggtaacttcacagattgatcgagaagttcagaatgcgaatttaccttcatacgaccgacttctacaaaggttactttcatgatctgagttgacaaacattttaagagtttaatcaggagatcaaaaaatattttgtctccccattttagagaaagatctttacgagataggaaatggtcgactctgggaagattgagaccaaccaaatgtgcttgcagaaaaatatgagcgta----acataaattatcgaactatcaatcataaaactgggtaatataagtttaacgttttttataaagtcgacgaattgataggatcaaggacaatggaagaacctaacaagacatataataacataacacatttcaattaaaaagcaaaaaggttgacccg----agttattccgacgaagtcataacggaccaagctaagtaaatgtcaaggagaaaattcagacattgacattattcgacaaaagcgttcattcagtgtttgacgttcgataacatatcatgatgtcgagtatgaaaaagatttcaatcctcctttttttcaattctcttttttcaattctcttttttcaatcctccttttttgtagttggaaatccatcaagtcgaatcaattagattaaggccaagacacttgaacattttgatcatggctcaatgtcattaaaatgaaccttttttgagacagaactccaaatcaattttataaggggacattcccttttttaaaaatccaatgtgatatgatcttcaacagaaaacgagaatcttgaaaacgatctatttcatattccagacagaaatgccaaccgcaaccttcaagagtcttattctctttaaagcaacgctcgttttaaaacccacatttgttgatgaaaaagttcctttagtgaaagccggtaaaatagattactaggcattctaaatttttatcgaaaaattttcttcgggggaaaaaacagcttttgaaggaacat----tcccatgattcagttcaaatttatccaagattcccaaggggagaagagtaaatttaaatcttcattccatcgtcgaccttgtcgaggcattatcatgcgaatttggacccctacgaggcaatgtaattgaagactatgaacccctcgaataatttcgatcgaggaaaattcacatactaattaatcaaatggttatcgaccctgtcgaaatattcctcgaaaagaaaacgagcttgctaaaatgctgaaaggcaattaagacttcacggaaggctttcaccttcaatgaactttcaactaatcctgttctactcacggtaaatactaattatttttgaactttcg--actttccatctagagagcaaattgttcatttcagaatatcaggtcgaattctgcgatctcaaaaatttgctcccatgaactataggaattcagaatgttcaaactctcttcgagaatatcacg----aaaagatcccttattcaccactagtccaaagtcggattcttatcatctttctctctgtgcggtactgtcgaccactctttgttccggctaaggattcaacgattgaaagtaatcttatatcctctaatatgattcgaactctgaagtaccactcgactaatctttgttaaaactttctgtgcctgacattgggatcatgagaatcgggtagctcggggaaatcttgggggggccgctagggtaatcatcgtcaaaaaatattaaataac------tatgactatagatatccaaccataacgatgctttcagaaacagcactagcaacagaagaattatcttatagaaagaaaagtaagggatgatgagacaatgatctggttcaaaggatcatgagaaagaaggattttgtcatttcacttacacgaaaagatgacaatctttagctaccaaggacatttcaaaagatcggtacaatatgacaccgggcattattcgtattgtgaatcaaaaatactataatagattaaactctgttgcgaagcgatttctgccatacaacatactatccaactctggagcaaagttcattcctccaggaacctttcctcgttgccttccctcagggatttgtatggtcatggacggcatctattgtaatactgcgaaatctagtccttatacgtttctaaaattctgaaaaaccaaggttct----------------------------------------------atgagaaggagaatgacggactgaacgactgactctacatacaagcctacatgaatatccgaatgacgtttaatacctcattgattgcaagcattccctgatattgatccaaatcagactgagtaagatcaatatttcctggctttgtaatacttcaggatggaagcgtcacagaaatctgtatgctcaccaatcccaaagtgaccgcctatgcccaaaattaaactgataaatcgagctctatcccacacgaacattttaccttctaacagggttcattgaaaaaatttcaacaagcaaggttggtcatacatggtcaagtcggactgtgcctacaagagccttcatagataccaaaaattatatgaacaaatatagtcgcctcaagcaactggattcgtccagtagtcgtcagacaggatcttttacaatggaggcgtgccaaagtctctagaatgtcatgaccattcattaataaaaaatctgaagagggatctatttaaatgtattgactggacagataaaattacatctcttactttagtgtcgcggtcgtgccagacttgtcttccggccgagaaaaaggatactctaggctgtgaaagatcgactgtcaggctttgagt--gagggcctgtggtctccgacgaaagatgatcattgaaagacgatacttctctcgccgaccagaaccttgaatatcaacggtctgtcatgtgacaagttcttagacatagatcgattgagagagggacggagggtctgacccacaatgagagattttaacaatgttggcccagattgcgcctgggttctttgatgatgaagccaagattggttcctatggcagtcttcgggaacgatattagagagagagactcagaaagatcgattttcaagggacgtcatacaacaggaagtctcaagacaggttttctatagcattattggaccgcgaccctttttctttaagaccccttgttcgttttccacggattttgcgagagaatccaaggctctactacaacgactccactcattaaacgtgttataaaaaccagaaacattgattttattacgcaagtgctagacaaagtctttcaaggttttcgtcaaaccctcgaagtacatatttcaactttcttcaaggacctttgacaatacaaacttttaaaaagtgctttccgagaacaaatggttattaataaggataatagcgtttacgaaaagatcgttttggaaaacataactcaagtgatcggtcacagacgaataacatggtgacgttttgggtaagtatgcataaagcacgctccggaaggagagatggccatatggcaacatcataagcgatatatacctcaccggtatcatccccctagaaaaagacta
>Quercus aliena var. acuteserrata codon 1+2 positions
atacgcatttgaagcggaaggaaggaagcttgggcgtttgaatgatacagacgaaacgcttaatggtgttgggtttatatccacttttacgcactcgtttatatgcttatgcgcccccgtgaatgaggatcggaccgttcggtcctcttaggaaaaatattcgggcatatccactcgcgcatggttcatttaccattggagcgctcgtgagatgtttaaaggggcctagactatgtctcattttctgggtgctgtaatggcggatggactagttcgctggatcgcctgatgcgtgctatcgcccgtgcgcgcacgcgtttttattaccatggcaggagtttcgaggatccctggattcggacttaattatatgtttcagcgacaaaatctatcaccttcaatttgggtgcgggtttggggtcctttaggcatcaggtcttgtactcagttataggaacacgaaagatcgcaagaggtaagttggcagagagaactaaaatgtgcgccaggtattggcgttatttcatagcagttaaaatccgtcttcattttctgcgctgccgtgtggattgttacgcttggatagacatgcttaattaaggttaattaacatcgtgtgaagcaggcggtataaactggcgaatataacggcaactggatgagtatcagacgaagccaaattccctgattgctcgtgagccctcacaaggtaatg----agattcaggtattgactgaatttcgcacagattcttaccctatttcggataagtagcctgccaggcaggttaaagta--atttttgaaaatggtagaaaaatcagttctatgtaacgttatacacattacacaaatattatattcgcaagatcaacaaaccttttggtaaaaaaattcatcaaatcttcgaggttgcatatgtgaatcctttactcgttattctcttgagggcgaatgtagtttaaattcgtcatcatcatttccttttgagaaattcccattaatatcgcgaatctatcctaccgccactgaatttgtcaacctcgtacggtaagagctctattcattttcgttttctcagatatcaatgaaagctatatacaaaatcattcattttcaaagaaccagttttttttcttaaatctaattggatagatcatttctttctcgaacatctccattcgttactctcgggtctttgacgcttgtttaagaaatgacattgcgagtttgcaagattccgtatcctgttctaagaccttatcatagtagtacaggaatcatctgctcaagaacccctctataaaatgaatctactgtaatttgcatgcattgagttgtccagcgcagatcgataacatttc----aacatcctgattttagtatt----tcaggtcgcgaaccgcgtgtcgaacaatctgaaatcttctctaaaagcccaaaactgaacatgtccatatccctatggtcttgcaagcaatttgaagcgtggcaccatagaactaccggcgatttcgattgaatataacgttttcaattgagaacttccatataagggtctcaaaaaaaaattacgataataatctcgcttctggtaaacttgccgaacaaaagacgccggcttttaaaggtgatcgattttcagattttacgagaggggttattcttatttccaggctcttgcttcgagtttaagggcggttgtattgaatatttataaggcttcaacagatg------atctaaatttagttattgattgctaatcgccttctcagagtttttttcaattccgagctagcttttaaccatgtgattatccgtatccttctttttctttgcttgttgcagcgcgtagttcgtgatctacctaactttgttaacgtgtgtttttgttcctttatttggttcttcaagaccggcgaaccggcggagatgatgtacatcggcgagaatagaaatatcggacgatgacataaaaggagtaagtgtaaacggacgtctcagtgggaggatgccgattaggctgagagtattcgggattgtgattgagaggacatggatgcctaattgatcaaaagtgggtgtttatggggggttatatcagaggagtcgtaagcacggagatgccaatccgtaggagctattggcggtataagcctgcaaccatgaggcggggaattcgctcgatcagttatgatcccgcccggatattcagcgtcgttagaccctcaacggctatgcatgatcatatccatggcgggcacggattatatgggaagcaacggaaacgcgtgcacgaacatctaacacaggcaaagtattggttagtgcatggcaaagctctcgtgccagtgtacacttcagaaagggcatgataacatgtgtgcgaacgcgatcccgcacttcatactgccctaacgggcgcctgcgatattattacgaacgcaacttatattagagacctcaacagccagctacgcaattcctctttcgagccccggcggagctaccgggagttttattcatccgctttgaaggcgcaatcggtccgttgggaggagatacgcttccatgtgaaccatcgggagttcgctaatccacaagtattcatacgaggcaattttttcgcgattttaagcggatagccgcataagtggattcgttcaggtggtcgcgccaataagcataacagtgcggaactaattgattgccattgcgattgagcttgccattgctcgactgaaagcaccaaacattgcagggcacgttcggattctaacatccatctcccctacgtgagacagtatacattaacggacaaggtactgatcttgaatggcagtaaaattctgtgattcgactattaaacaaaacccattcagaatattctcacaaatttaagagagcgagcctttaagagcatcagacaatgacgttctctcagacagttaataaaactacgatcttcttcttggtttgtctcgcggagttggttaaacgaatttgcacaaccataactaggtgtctggctttatttttggaaggg----------tttaggattttgaaacgaacaagatttaaacatcgaatcgagactcgaggggcatgacactgaaagccggccgttagaagtgaatgagcgacattcggtacggtatcgaatgacggaaatcaattataatcactacaacttgacattgaattaaaaagaacatcgttgacacaaggcagaacagtcgcacggtttcacagcttaagggcctggacctacagtcttaaaagattcattcgacataagcaaatggatttggacctacgaatatgataataaccctattcgcgctcgtatgcgcggttgcgtggctgctcatggccgggtggcaggacgcgcggcagcgtgaggatgcagcaccgagcgaggaaatcgggacttttctagctgcttatgagcttacattaggctgtgtgcttgcctttttgcaaccttgttaataagtc----------------ttttgtaataaacctaaggtttagaattcgggtgagtggcacatttatgaaatggggttcagtcagccagtatatactctggtgtatgcatttttggtcgcatatgcgtcgaacccaacatccacgaagcaaattttgatagtctgattatcggagtagaaaccaatgggagataggcctggtccttatggacttttctttatttgttcaatgtcgggcctttcctgaaatatcattcccagggattgcgcccacaagaataaacacgtgcttgcttctactcgtgctatttagcggctagaaaaggttggtattggaataatcaccacccatctttccataaatttgagattacaacccttcctagttcgctttggaaatttgcgagattgtgtctgtctgttcttgtcctcgtgtccatccgtatttctggttttacagggatcagcctatttgcacttgcgcgctaatgggatcatgaggcacatgatacagagtatgaaatcattgagaatatgagcgggtcattggcaggacagaatgaaccagatgacctaattctcaacgaaggatcaatataactatagacgccgtttttcgagctggattgtttgaacgcagagggaacattttatgtggacaaaaaagcgcgatcgtgccggcgcataggccgtgcatagtaaaaaatgctggggatttacaatgtaacacgaacatctcaaattaggattagacgacaaaatggagctaacgctccaaaggatcgcatttaaagcatttccattcaactactggggataataatacggttccgaatgtatatgtgacacagagataatgcctcggatgatatttggatccacattgttatgaacaatggaccgactgcgaattcatccgcaagagagcatgctcatcgttatctaaaattgtttgcattggaggcgtcagtaatcgaacctgatgagtctatgcgacggcaaacgtttcaaaaagtatgaggacgcataacgctatagagttatgacattggatgctaactccaatctgacagtaaacctggttcacagcacgcactcattcttggatgagactttacatcctcaaggtgttgtcagagcgacacaagttgtttgaaacacatataggaagtcagcgtgaaattcgcatcatgaattgtagcacaggatattcgcagaataaccaattagatacgaccttaaccgtcaatattctttcgggcagggaagctccagtcacattgtggatagggttattcgacccaggcaatatgattccatcaagaattcggaggcttcttacgataatattctgtagggccgaagggtgtgaacgcgtcgactcgagcggtactaccgagctgtgaatgtcacaatgtgtcgagacgatgggacatcgggattcgtagcccaaaggacatccgaagatttatcaacttatggcggtttgcgagaattaatggcccgtgatgcgtagaacagaatggatggctgtaacgttctacttcaaccaccattcatcgacccttactgagagactctgattgcatttgtaggcgagccaccaggggctgtgattgggagcgtggatatgcggcatcatgggaccggaccactacttagacttcaacgggggtttacggggacgcgacagtcggccctcaaggaaataattaagagattgtcaccaccgaccgcaggcaccgcttattgtaattatttagtacatgaaggagaatctcaaagtacatccccaaagttctttgtcaaagacatagtcatcgacagtatgcgaatcggcggactaacttaattaagaaggtagaacaattatcaatcgagggaatcatgagacgagttacagcccgattactaagaagtcactttccaaacagcatttgatgttcggggtctgcgtcaggtgctctttcctcaaagacagaaaataggtcatccttcgcgaggagtcattcagcttcggaaaagacagtagcaaattttagtcgaatttggaaaaaaaacaaggaatccgatatcgactaac------gagggcatgaattattaccgtatcttagaaatttattttgcaaagcgagaaagttatatccttcattatccgacggaaaggctatcccttcgggttcatgaatccggaaggatttcgaaaaagatctgctattgagactcataagagaaaatcggatacaataggacacggggcatcatctaaaagagattatgatacggggtaagattaaccaatacaataaatgacgttttttatccgagagtcaatttccgatctctcatatgtcaaaaaagctatggctgaaccgatacttaaacagagcggcggggttgtcggtgaagaaaaaatgatgactaaattttcgggaatcattccgggaatgaaaattccgcaaagaatttctccctgggcgcaaaaaagcaagatcaaaaaattaaaatgattagtcatgatccccaaaaaaaatattgtttgccgccgtatattagaatgcgaggataattgtaccttttccagactttcagaaggaaaatgactagatgtaataatcttaggaaggaaccatcgggattaggacagatcattgtcgactgttttttaatgaacagaaaaaagtctcgtgagagccagctcttgtgagtaaacaaggatagcggattctcgatgattgtaatccaattctaat--agaaagaagacctcggtcggttatttgaaaagccgacgacagataacctttatcattctcaagcggatcacatcctagcaaacagtac----atcgacttttaaagaaaagatgcatcttatattttctctcaatgttcaatggccttaagagtaatataaagagtataaaagatcataaaggaagctatccatagaatcttggccttggttggagaccccaatgccattta--tctttacattatactaaacaattcgtacaatattcactga----aattaacaacttcagtctaatatattatgagaaaggaggttcattaaaaaccgacccgggaaatgtttaaccttaattaatgaattct--------cacaaatatggagagctcagatatagctggcattattggaaatttgatgcaaaaggcccattaatcggcagtctatgtcaatgatcgtgtatagtcgcaagctattgcacccgggcacgtcaggcatagggaatcttagagggaacttgtacttattagaaatcagtcaggaataccaggctccaagtgacagtttgagtcgtcatgatcattcataactgaaaagatgaggtgaaaaagatacaaatatggatcctgagttttatgggcgactacatgtcaggcgattcttgtaaaaatcaaagttaagtccagggtcaatcaaacgcaatgaatatgtcgcaatactcaagtttgttcgagaggattcaagttttcccgggactatgattttcggcgacgacggcggcttgagagcattgtacggcatttttggatacaagctcctaaaccaagttattcgagcagttcagaacgccggtttgcaagcgcctcgggcgatgatgttaaggctaagaaagtgtctggggatatccgtggacggttaaggttgtcacgtcagcacaacaaatccttgaacaaaaaaaactttgagcgaatcggaatttttcacaaggattttgattttattcagaattcagaacctagcat----cttcgggttaagatcta--------------atatgacgtaaacacacactcgatggtcgttccccacaataggctggcaaaaatctccaagggaatgtgggagtacaacctaacttcataaaacaaaaccgaaagaggtttttggaagatttggccataaagggattggctgggaatacggtatgggagaaagagaccaatttggacatggggtgattgtgatccgatcgagtacaatggtaataactgctgccgtaccagttgtattaacgctccagtaatgcaactttgaaaccctaagattgaggctgttatgga--taccaatttcttgcagccatgcaaaaccacttttcgttcgggtcttgatagaatcatctgaataagatccctttttacaccaggttgagcttcgaacggaattcacgggcgggcatcggacattgcgactgattcgatatatgatatcttgtgatgaagattgggagaggccccggaagatggaaaagaagtggagagaagattttgtagcgatgaatgcaacattatcgacaaatgaccgatgatgttttgctttccgtctccccgattagccatatcaatgaggggaactatagtcgaataagacttaagaggtattacgaaaaacctatgattttgcacagagtcacccgggattgtattgcagaaattgtcagagcgtgaacctctgaaaggatcgggcaccataggaggcaaaaagttaaatctttcgagtatgaggaagaggagttcggaacctctggaacggtgatatcggcgtcgtatgtgtggcctccttcttcacatgggttcccggaatgcatgactttcaccttgtatcgggctatagcacacggctcaaatgggtgcaaagaaatcggaaagatcatgttggaatctcagagtatcaggcaccatttctaaaggcccacctcaagttggatcagcttcaccatttgtgaggcggcattgttcaccttgttgaaggttaagcgattgagggacaatgcgtcagtcctttcttgagccagtgagccgttctattttccaataacttttccctcatggaaccattcctccaccagaatctatggcttagtttacagggaacgcgggattggcaaagtaaacctgaacgataatacaaagaaaatgagcaaagtaaataacaagaaagacctttttgaatctagagcatgggctacgcaaaagataattgaagactttgctcgtgcactgacacggtatgctcaggagcccatgagtcatagatcttggactacagaattagacatattatgtagagataaaagaatcttgactaatcgacacgtggccattccttacggaatgagagcatcaggtttgcgactgtct----------aggactaatctggggagaagaggattaacatccggttaacaatcattgaggtttgagttatgacaggttacgagacttaaattccaaatgagaagaacagaatgattcattttgtgaactacattgtgaccgtataagaaggagcgttagatcctactatctcgatttagttcgcggttattgaaaaagaggaatcagacaacatttatggaaatccctataatcttggactcatgtaaggattaagatgtataacaatttcaagccggattatacgtcgattgaaaacggattcgttaacggacatattcgatgggggagttgattgaatgacgaagcagattggccggtagagaacaaaattcatctgtcttctcgcatggtcaactaggaatctgaaagttgtaccgaattttttcttctaagaaagaaaaaaaatggtcaagaaagcatttgatttacacattgctggtgggggaccgttttcgatctttgaagattcaaaaattttcacaaatggattggagatggcgcgaaataacaagctaactgaatcccaaaatccttttttcccggaatttgcgcgcgacattatggataattggatggacctgagaataacattaaaaaacgatcgtcgtgcgactttcagacattgggtgcctttcgttgaaaatatagggacatgggggcatagcaaattatccaccccaaattgtactcacccttacacactagatcttttggttcacccttccagtttgacgacaaccttaccaatgtcaggagaattagtattggccggggttacggcgacgcagttcgatcggaatcaccagcataggcgattgccatgaactcgaggataagtggctatggtcttgcatcagcagatggcatgggttctgaagcctttagaattcgaagtcaaaagtcgatcttatttcccagcggagatatcatgtgctcggaatcttggctaacgggatcagagacagtgtccgtagtacgcagattctacgtgatggacagtcactcgagatttacttcatatttcgtgggctcctatccttatgacaaagagcaacggcttatagtcaaatcacgcagcgtcccttccgtcgaaatgatgtggacggttgacgcagtgcctgatcgggcctgcatgcgacagaggaactattcacgagcgaaaatcttttcgg------aagtgaaagggaatatagatccttatattacacgtcaaaaaaactgatcacaaaccaggtcccgggaatgataaaaggcaatttgcgagggcgcacgtgggggactgcttggaaaagtttgtgctaatcctggaggtaaatcgagagcgtctataggacgctgttagggaattaactcttcaatcgaatagaatcaaccagtacagtaggccgaagatacaagaatcccactaagctactctcgaattgaaaaaggatgtatctggtctggtgaacgggaatttgtggaattaccccagtgcaagatctctaacccgagaagttttaggcatctggatcagttcactcaagaactgctaactccatggggagggcggtatgagtagtggtcaaaaagggttcagtaaaccgaaaatcagttaattccaaacggaataagtgggaaagtgcggagcaggaaaaggatattcaaatttccagcagaatcctactcagaggagtcgtgaatgtttaaccttgggtcctccgataagtggcaatttgatgtcctgggtgcgggactctggagcatacgatgcccttgagaagtagacagagctcagaactgttttcgatttagagcagaacaacgcaacctggtttgaccgataccggaaagagatttgaggagacgggaccttgacaccgtttatggaacctaatttaattatcacagtgagaaaatcaggcgtcagggcatagcctgtaccacaccctagggaggcaacaggggcacggtgggaatgagttggcctgaggttgggtgccaatttcagaatctactaaatcgacaataggccgcagaatctggacacatatggagacatccaaccgagagcccgatcttcgttctgtcggactcgtcttgcttgactaacattctgttcgaaaaattcaataaagaagagct------aatgaatgtagctgctggcgcttatgtgtttactttccttcctgtgttgggagagggcttaatgagtaaatctgcttatgcacgcctttatctgtccacgcttttctatattagtaaacgtagcaaagataatacatgcctggaattacaagagaaagattttgaatatgagatgttcgaggacgttgtttgtggtgtcggctttctttcctggctattgcttggggtgttacggacacttgtactctgtaaccaggttgcagtctattgaggtgaattttacgcgcgttcacccgcaaagttgccatcttttttcttgggccgagccagggattaccgtgtgcattggggcttgacttgtgcctcagggcttggctatggttatttcgcattgactgccgtcgtcattcgcctaaagcatgctttcgcccatgcgtttgttcgtttctattaccctggcatcggtgttttgcccagttgggtgcgcatttcgttatctttttcaggttcaaatgacttaaccttcaatatgggtgcgggtttgggcgcctcttggcatcagggcacgtgaaaacttttgagagggagggcaaacttcggcttaaccaccagcgagaactatcatgtacgcaacgtttgtccaatttgggtgctttcaaaacgtgttcattttatttttgtccgtacggtttgataggcctgggtgtggttgcctaactcggctagattgttccagaatcggcgcgagaccgattgaactttaacaaaaatctttaagaggatcggctgatgcgccagacacccagaaactatttccgagagtctcccgggaagccttaataagcttgtctggtgcgctaaatagctataaactttatcctagagtttaccgtgaacctttaaggacttgcttgcggcggacagaacacggttgctgtggcggaagccgctataatttcggaattctgggccagtgccagcggttatgttttggcgggcataactttgagtgccattgtccgaaaccattagacaggttatttctcccactgcacctggtggggtggccgggggagtatgaacttcctattgttcgggtctcattattctcgcgtttggttggggattacagcctctggccgaacctgagatcttccttttggtagttgaagaagaaaaatacacatttggatcattatttttggatgggcttctctgtttaagcattattgggggttagaactggcccgggggggagtagaaatacaattacctagccaggtatttggtattctaatcccttgggggaggtgatgtaggtgagattgagaatatggggcagttgttggtcattgatctggggattgcaatttacaaccttgctggccgcggcctgttgtcgggagctatttctaagttgggcttgcgtttggttatgctgtgttgttgttaaaaacgctaccaggatttaggccacggccgagctccagccagcttacttctgtaggacacgctgggcaagtggtcgccaggccacggttggaatactatcgtcccacgggagtatttgggggaacatcgtttggattcggccctgttgaccctagggccaaggttgattagagctaaaagaatcacctgcagacgcgtcgcgataataccagcccttggtcttaatcgtgggggtgcacgaataagcgtaatagttcccagagtgttgcactccattgtctggttttctttgtggcatttgcagcggaggccggcgcgcgcggttgaaaggatgacggattgaccgtcttcatacccctaataatgcagaaggttatcaaggaaaaaagcaaattgacaaatacattatcgcgtcccaaaagaatggaagtccttttaggaaatggaatcaggaattcatccccccgaaaggcccaccgctcacgcgtgtttcacggagccaggcaatacggattggtttcggcaatctcggaatgtcagctgttttccgggcacagtcagtgtaatgcttagttccagttagcaggttgccagaccacaccgcgattgttggatgcacgccagattgaagcagagaatacgagacgcttacaaaatttgctccattggcattgcatatttcttgactcggaactttcagtgctgcaggaattgaactggtcagaccttcagtagccatgccagcattggacccattggcaccgcgtgagcttaccggggggcctggccgtaaatgctatcgggttacatgtgtaacatggttcgacaagggacttaacgggcctttctttttcttcgtattcttatgcggtgttcactcaccaatgaaccaggttctgttaaaagcgatccgctaacacatttcggctttgggtagtcttgctgacggcattgtcagtgcatccggtcaggggatagtcgtgaaaattttgagtttcccacccaggttggccctttacggcatgaacttagccaaaccgatcggagcattttggactccagggcggacgcatctacctctggggttcacccaaccaagtttgctacgaatgccacacattgcatgcttatttctgtgcggcaattaagacaattggatggcaagataagactttgagccaacccccggggcgttggcgggcaaaggcttagaacataaaatcatcattcattggctgcctgctcttgggtatactcttgtgccacaattatcttccgctagcttatgccagattacaccagcgctttaaccacacataatgcggttatatacgggcttgccagggcatttttataggataaaccgacaaagagaaagtttgcagatttgacaaagagcatattccattagtggcagctttttggttcaacttggcttagtcaaagagtatctgcttggacccgaaacaatttatgaccatttgccatgatcatcgccaggaaactttaggttgagtcttttctcacagggccgcttaagcggcgagattgttccggtgttaagcataagaaaagaatcctttttacatggccgggattttgtcacagcatgcctggttcaacacacttatttgtaagggcttgagccgggtcaattatccgaaaaagattggtaagttcctggaggccggcgggggactggaattcgctggagctttattgcgttttgatttaaacatggtggtactttatgcatgaacaatactttgcaggaagttccattaagatctcactattatggtgttaggatacttgttaatctccactataaggtaaaccttggataaagtttcgttggctgatttttttggcactgttggcacggttatttttattctgcgggtatgcagattatgaacttgctggccagacgacccttgcaattatcgtgaggaaaccgtgccttcatgtcagcagttgtggttgccatttcgtggtaatttactagcgcttttatgctcactcggaattggtaatatatcgtcccgaccgagtaaatttgtgaaggaccataaactcttgagatggcagccggcatttcagacatgcaaggccgaacacactgattgaactcagcgagccagattgaagcaacaggattgagaattccgaagtttaggccattggcacttcatatttcttgctagggattattcagggccgtttcaatagagctgttaggaccaccaatggccaggccagtgttgccatgtggcagaatttaagggagtggggggttcgggatcaatactcggttttcaattgcggctcggatacaggattcacttatgacgcatgggcttgtttgcgcttatctttgcggtgttcatacaaagcgcccaattgctgttcagagtgatcatttaacacattgcggctctggctggtccttctggcggcacagtcagttcttccataacattctaagcgggtgaccaagaatccctcccagattatttaacggactttgccacttaccagttgcgagggcacccttttacttaatgtcaatagcgattctacttcgggggttgaccgtacggggcttgttacgaatgccacacattgcatgcatctttctatgcggcaattaagacaatgggatggcaggataagaatttgagccaaaggccttacggcaggcaaaggcttagaatctacactctgcagccatttcataactgcatttggtcttacatgtgtgccacaattatcatcccctacctactgcacgataggaccacttcttttaccacaattgatggggttctatgtgggcgcgccagcgcatttatgtaggatagaccacaccgtaaagactttgacggtctagcacggagcatattccactaatggttgatttttggttcaagttggtttaatcaaagaacataggcttggcgcccagaattttcgaacgcatcattcaccgtttgccatgatcaaaaccagcttgcccgggcacgcccgggcacacagacagttactggggggcgattgttcgtggggaagtgcttttccatccttggacgcgattttgtcacaatcagcttacatcagtacgtttatctctaagggtctttgccgagtccgttatccgaaagcaactggttcgttcctggaggccggagggggactgcagttcgctggacagtttttggcttttgattaaagcattcgtgtatttcattagtgaaatcatcgagttgggagataggacagggtgtaccaatacggggaattgccaagtcacacataaggtgctcggatttttggccagctccagtatcatctaggtctctttcgctaggctttttctgggccattgttggcttagttatttctttagggcgggtatgcagactatgatcatgttggccaaaaattaagtgcccgcatcacccggcttagatgtcaggcggcgtgggtgccatactctggggatgcacactggcttttttgcagatatgcgtggtaatccagtccgataaggaattatgaaaactttcatgtgcaaatttttcgatatccacactcgggaaagagcttactataaggaggattcgccatcgaggaatagcgagcttcaaatatagagcatcgctgaatgacctagaagagtaatcttaaaatggctatcaacagaagggacaacaagcttgatatattaggcctgacgaaccttttcccagcttaaaaatgcgtattgcatacggggacagcatcgcaggaatcgaatgcgagctgttgacagcgcgatatgaacagcatacctacccggaataatgagccaaatgttaaatacagcgttgataattccgtaagggcccgttaaaaatcgcgctgggcttccggctacagaaagccaagcggaggactagaacatccgtcagaaaatccatacgatcgttgagaaacaaattcgttcataggctacgacgcattctaatagtcgatgcggaagcaaggtcacggcggtttctcattctgaatcgttgaaaatctttcgttggatgctcacatcccagccgcattgtaacaagcaatttgtaaggcgatgtgaatccagtacgtgaacccagaatatacgcaggagacaaatcaggcctatcaaatgctgatctccccggagagattccaacattacttcaccttcataaaggttgtaacaatatgaagaatggtggttaaataagattctgtgtgatatatccgcaactaatcaggcgtttcgctgctgcaacaggttgtcaagtcttggttgatacaggatgaacttcaataaccgggatgcatcatgcgtattttagttaggtaaatattcgtccatggctagagtgcccggggctttgcaggttacactacagatgctagga--tgacaccgagagttgataagtttgcccagtgaaccagatcctcgttttggttgaaaggtgattcagaaggatctagaatttggattttagaaacacccgctaacgatttatccgaagtgatggtgccttcgaagataatgcccaatttagaatcagagccata----------------------------------------------------------------------------------------------------------------------------ataatcatgattccttctgacgacgcccccaaaatcgtattcacactcaagacttcaatgtcagcttcagtttgccctcttaggacagtgtgttatgattgctcttctggtccgttgattgacgtaggctgtccagtcagccagcagcgactatttacgcggacgtacataaatgccctcttgtagtttagacaatccgaccaatagtatgcatgggctgacatacggggatttagacgatctaacacgtcggggtgaaactatccgtgagttattccggtgccccaaccgagcgtatgagcatacaactcgaaaacttccggaattagagacgatagtccacaggagcgtgttacataacaaatttaatggcgagaccaacggaatagacgggttctgacacccctcactcactcgaatccctgaatttttaataaaaaagtcgttctcccgattgtaataatttctcttagatagaattttggcttctatatgcaggcatccatttgcttttattcgggtttgcccatcgaaggccgaaacttcagtagatcggatgaccatgggagctgctcattcgatcgtataatttgcctgtttgtgtttgagtgaacgtttcttacctggcatagttgagtttggattcgtttatgagcttatttgtctatctatgtggtcgttagctgcgaagggcttgatgtctaatacttaacttggtttacccaacgatgttggatcgagtaagaatattttcacaaagggcaatggatttccaacagcccatgcacgcgtgaatggatttagatcgctacgacatgctacatgcctatggggttgccgatggaaaagaatacgtttgtaagagcgaaaggaggaatgacccagagccacaacctgagtgcgagcaattagaagcgaggaaagcaacatgagcaactgcctagcggcagaccggtgagcctaaatattctaatagataaccacactcgaccgggttcgcctgaaaaaaattggcgatgccaatatggccgtctgagtacttcccccgaaatccaaattaaagcctgtgtaaggcggaacgcggcacaataagtactggagtcacattttggaaaacggtaggcgtgcataggcacgaggctatagggatgagtatgaacgggcccttaggtccgtgggggcacttggcgatttaagtctgggaccgtgaaattggccgtgaaccgacactcccatcaagtcgcccgcttatcattgaacaatttcatttgaacggataagtgtgactttgccctacgcgggggaaatggctttgggggcgggtggaaacgtctatatgattataaaaatgcaagccagggggttcgtttgggggtgggacgaccggaggaagacttaatgaataagatcgggtataagacaaaatgcgatcaagtgcctgttaggcaataagaccccgggccgataggtggttacgcctacatgcgatattcggagtaagacagagtctctttatgaaaatttcgttgtcagcggtcgagttcgcttttggagatcctcgcgtggtacaccacctagacgaatggtcttcagaagatactcacaagaggtcatactcatcagcgttagtccgcgagattacgaccgcccgcacacttgccattgagcacacgtcttcagggttgcgcaaggattaccgcgtgaccttgatcactcacatctcacccgatgtgggagacatagaacgccaaggtaacaacttcacgtaaagactcagaatatgcatctggttgagatttcgagagacgttacgtgcaggccgaaatgacgtttttccaccttttgtgcgagtttacggtcccggaatagtggcttcgaacatagggttaattatcttcgggattgaggctccgacagctttattgtggaaatgagagcacgcaagcacaattgaatgaagaattaacatgatagtgaggaggctattccccaacgaacaagcaggtggttaagcgggtaagataaattactataacccgatacaacaagaacgaatttgcgcttcggtaccccaccgggtccccgagagcgggcgcgtgcgcgatctcacggactgacacgttgacgaggctacagctgacgtaaaggcgtgtacaatgaccgtgcgggagaagcattatgctagtgctaccttgactttgagaggtcgtacaaatttactcatgtggaagtttggttaagcctcggcctcgctgagattcgatccactctatcaaacttcaggcccccaggatcagtgaaggaaattaaaataggcgccctttggtgacataaccaattggtttcgcaaaataggaggcgttagatgctcgggggctgattacaagagagaaagtaatccaccttatcgtgaggacgttcttttggcgagcattaaagccagcgaacgggaataaggcatattaagcacgcggactggagaatataaaggcgtttgcaggactgggtccatgtatcagatattacggggttacgcaaacagttgccatatgcggaaaggctctctcaatcacggcatcagcgtatgacgcaaaaacaggatcattcggtctgcaagcttcgattcgggggacaatcagcggacgtgtggaactgagggaaggaatacttggttgtgattctcggagataatgaaagacgagcgggattattaccagatggttcttccgggtctccgtgctcggggatcagttgcaatccgcctacgaatttgggagatcgtctcattggggggacttggcacctgggaagcccgggcgtgcaacggtgcctgagctggtcagccgaagaggcggactgccggaggaagaatatcggagcgcaatgagccgactgcgcgctggagttgaagaataattgattccgcatgaactttaatacatcaattttatttctgaatagtcacaggttatgaaaggtgttaatcattttcaaaaaagattgataggtaggctagaatcatggagctggtcatgaaaacaggtaggagaccatagaagaatgaaaaaacctagggagga----aggaaatcagtaagaagtgacattgtgggtaggaatcaaattgtccgagaacttttgt----aggaaaaaaggaagtattattgttgaatgaaacaatttgaatgaaagccatcttctaggactgaagtctttcaatccgaatttgtactaaaggttcaaaggagacccatagacctaattagaacaataagtgaaaacaatacagtgatgaagtattcgtccaattgatgaagtaatttagggatgtaataaagaaataattcagtaatttgagaagagaaagaggaaccaagtcagataaacagccgcggaggattacat----acgaacgaaatcaagactgattaccaaataagcatttggtcatggaaatgtaggttaataaaaattttaatcaaataaattggacatgggcacattaaatagagtcgaagatgactttatgaccggactggtccatgagagaatgttcgtgaacatgattccttgagagatctaaagacgatgatctacaagaaacggttacgagcgtcaacggacggcactaaggatccatgcatgggtatgattcattatggggagatggtcgtgtgggaaaataccgttatgatagcacaacgttttccctatctgttggctcgggggccgatcagaggagttagttatcaatgcaaatgctcgctttagatacatcaaaaaatttttagttcatctactcccacacgggggtacgcagttggatttgggaatatatgcgaccaagctaatgcttgcggaaaggtatgacaacttaaacacgtccgaggtccaacgcgatattttcaaaggcattgactatgtcccgaactttaagagtctaggattttcactcagctttttcctaacaaatcataatgatctaaaaaaa--aatttataacaaaataatata--ttttttata----acggtgtat-------------------taatacaattcctcttttgtccttgtggctatttccgcatgcatgctctttcctcaatcaaaaaaaattttaataatgcgtcgacaattgatgactatgcggtccgaaacagaatttgtggcttatctttttggtcttggttttttgtggattcagtactggagaattattcttttccccaccaatatttttcccaggatgtattctttaggatgcggctttatagtctatttgtgacattctgaagtggagggtagacgttgaagaagaggatgttgatttcgtgggttccggaaaacgcgatttctcattttataagagtcatcatagatgagtaagaggattagccgcggtcttaatgaatagggcagggcatccttaccgacgagaaattaccccggactgacaaagcgcgattgctattttcggtccatgagttttaatgcaaaaaagcttatccctcttactgctcatgtttttcctgtgattccttcttacaaagctgatctggtacaatgtggaacagcatcgaatttttaagaatcagaaaagatctaaaattatgattgagactttctttgagaatataagataccggaccactgaaactcgatggattaaagaacatcattataaatcaaagagatgatcaacatttcatttcacaaatattgttgtatctagggtatcatctggaagagactgtatctaatatggtcagattcttaaattaggaacataagctttcatctttgtacgatttgatggttcatccccaggtggactatatggtcgttaaagattggttgccaaagacaatattcggctgttcacttccgtatctgaacatttaatattatttcgtattaacggttccctcctgtgtattacatcataagatgatcaacagaaaccttttctgataagagaataccgtcattcgttcctatattaatatacgggcccattcaagctaccatttgccacaggtagaaacccggagcacggcgatgttggcaatgcattgcaaaaccgtgaatgagtcccagcgtctccgaacgtttgagcgtgtcgatcctagaatcattaacagtctgcaaggaaaagggcttaagtgggcgtctatttccgaggttgattgcccccgacgattcccgaataagaaaatggaacttcttcaaatacgccacaaaaaaatctgtatggccgtccggcaaataaggaatacttccatcttcccgaccgcacaaaagagtcattttaataccattagtggggaaagggagggcaattaccgaggagaaagaaaaaagttaaagcgcgcgcggatgtagaaatatcgaagaaaggggtagaatacatgtgagctcgaggcgcagtgtgaatatccccggccgactctgttcgagggatcgtcactgacaccttacagaaccaagtggggttggcagggagcgaatgtctcagaccttcggtcaggctttttttttgctcgtatttgccaatttttgtctaaaaaacattgaaagtcatttcgaataatttaatgcgaacacggagatcccttgatatggacgtacggatctgtatggttatggattttttaggtctatcggttggtctccttaataccatcaaccaagacaaggtgattaacgacagcttatgggttttctatttgtctgcgttttttcaatattttaataatacatgaagactaccatttacgtcgtgttgcgtcaggttgcgtccacgttcttttggtcattcgcatcattatcacgtaattcggagacgggacgtcttgcgaatatacagatcgtatggtatcaagatacatcctcctttatgcggtgttttgtagacggttgctagagtttggagcccgccaagatattacgaagcgcaggatccttatacggcgttgaccttgacactgagattagagtctttaatctacatacagtattggttctctgcgtttacatactcgcctttatggttaaaaatcgctattgatcggactaaactacttcgtgcccgtgtagacattgttggttttgcggctttatgaataacgttttccgagcctatttcctttttctttaatgcaaggaagagtcggtacgtatttgatgacaatggcgtcgaagagcaaaagatcaaaggtggattcagtaataccaaaaacgcaaaacccagcgttgattagaatttgcctttgtaaataacatcagggaataaaataatgaaatcaacgcttattaatcaacgtcttcgagcgttccccatggtcgggacgatgataagaaatagttatagcgttataggacaggaaattttcagcggtaaagttaattaacacacgttatacatgcataacagccgattttcttttccttctaaaagaaacattgaaggggatcgcgcagacgcggctagataaaagggaagctacctcattaacaaatcaaacaatcaagcgatgatacagataacgggtgatgccgagcgagacaaatcgttttgctcagttcggggccatcagctaccgacataccacaaaataggctttttcgctacggaagggagcaaaagtattcgcgtttgataccgataagcgcatcgggaattgttataagtaaaatttatcaaacttaaaaacattctctaacgaaatctgccaatgcatttaaataatgcttcatattcacgaatataataatccacataacactatagaaacagcaccatagaagtacaatcccgcctggggtgcccacgcgggactgacaggtta------------------------acatacccaaaaccaatcgcttcgaagtgcaggtcgttactcggttgaatacgctaatccggatggcaaattcagacatcgtgtttgtagggggaggtaagattccgggtagtacaatgtcgggacctgagcgtgggtaagacgcacaggcgtcaaatggtcaaagcaaaaatgatccatgggtccaagtccttcgagccgggagagagctctggtgaat--aacgcttacggcagttctttttggcagagtgaaggacttcaacaatatggctatgttactagctgagagaagaagacttattttataatcccggggtggtatccgggtgcattagaacatcattgtcaccgagtcaacattgatggttgcgctcatggtcttctctgtgggggaatacaacgctgcttcccagccgaggtatatcacaccgcagtctttagagcccgcgggattatctgagcgagaatataactcggaacatacaggttagtcaagacggaccccttggtgttcgagaatgaaggagtttattcgcacgagccagccaggatgtgacagtgggtgataatggttcctgtacggtcaacgtgtttaagaccggcgttattcgtcaatatcaacgcctgtgcggtggcggtcatgccttagactgcgtttgacctcgaccgtctgaccattgagcaggatttgtatccttataccgttggatacaatctgggggtgagatacggggacatacaaccggattgagtagagggtgcgggccaatgttttcggtttgttttgcgcattgcatggttatggactgaattttcgagacgacggaacctcttgattccaaatttggatcattttcttcggttgctgttggttgggcttcaatacggtttaggccggattggttcgacctaggctacggaggtcatcgtaaccgctggggtgaggttgaccttgtccggggatgctccacaatgcgcggacttggatttgcggctttcactaggtcgcccccacgcttaaaggttcgatggaaatgaacgtcttcagagatgcgcgtttttgcgcttgtgtgcggacattgtaggtcgcacacccatgattttggccaccgtacatggacaggtattcacagaattacgaggtaggcggatgcgaaacaagtttcgagctgtcaaatccgaaattgctttagataatggaaaaccgcaaggggtttt--aggcggtcatgaaagggaggatgcgtggtgttggcaccatttaggaaagaggcggactttgtcgcgatccacttttgaacttccgtgtttgtgagggaggatgtaggcgagtccttcgaggcgatcaataaggtgacagtgggtacgtgatttagggggactaaggatagtaaggaccgcacgtaaaatagccgcggccattgggaatttgattgacggcacttaatcgagggtttcgagagccagggtgttacttggcagctcttgcctctttttttggcaattgcagggcagacttttcggagtttgcggatgaccgattgagccagtgattggacttcaaactgggaccacacagcgcagtgttg------atgagcttgttaacttctttgttcacctggatatttttgcatttttcggaccccaagtccacaaaaataatg-------------------------------------------------------------atgaacgcacttgtgcattcattcggttctgtagttacggtagctttaacgcttggcacctccacactaggaccttgagac-----------------------------------------agggataatgcaccaacgtgaaaagtcagtcggccagcgacatgtgggattttaaccctaatcgataggaagtgcccggtgggacacccttatggatgcatgcctttgcatttcttcatatttgaattaaatctcatttctgaggattcataataa--------------------------tagaagttagatgttgagacgctgaatcagcatgcgagaatacagaatagtcccccagtaaattttatgttggggatacctactgttttgtcagtgcacggttgcatactttatacgccacgtacgagcttgctcgtcataatatacgagcaattggtgttatcgtcgtcacgtgtcgcagatatgtctatatatctcagtttcggttactacggggttaaaacccggattactggtacgggtgtttgcgtttacgctcttgggtacggtatcttcccggacaatggtatggcgtaaatgtacgggtccgagcatccgtatggtcccttgtgattttcgggaggcaggtggcatcacctaccgtttaagttcaacttgtttccctctacgcgtttatttatcattccatatcgaacaggattcggcctttaatggg----------------------------tacaaaaccgattaagaccgtttaggcaattgcaaggatggcaaatatagggaccgctgccaagacttttaatttccgtgtatctggacatgctgaagtggttgcgtctgacctcatatgggaccgcgaccttgcacccttgaatttccgatgtattttccgtttcaatctcgacgtccaaaattttgggtctttatgtttgtccgcggttttacgtccttttgaaagtaaaattcaaaccttcgcgccgtgcacacgtttttatggacgcgtgccttgttggatgggcacttccatgaaatcttacttggattt--------------taatgtcggaaagtatgttcaccgacctcatgaatggtgatcaggggaagaaagcttataggcgttatcttcccctataaggcagcgaacatggatgcgtcgaggcttctgggaatgaggactgataccggcaatcgaaaatcccagatatcacatatggatcagatcgtcagaatttataattaagaatgtttagagaacttaggataggggctcattggtaaggcccgtagtacgccagaatatttcccctcgtcaatgtgaaaaccacaatgcaactacgaccataatttaatgattcaatgaaggacgggtacgataaacacaaaatccagaggagtaccatgagcgtttatccgtcgaagcaacaagatcatctagtaaggaagaaacagaatctttctgaattgacaaggagttacccaagagcctcagagctccgaattatgattttatccttttcagcgagagaaattcattgaaaaacacaaagtacttccttttactgcagaagttgcaactaaaaaatcacgaatgcttaatcatttatgacatcgattccccagattaaatgctaaggtcaaatcaacctttgactttaaaaagcaacgattataaataacattcgaggagaataacaatttgaatctgaatgaaagattgt----------------taatgcaaccgcccagatggtccgagaaggcgatggttcgaaaggccgagatccaagggtatcagtcagcagttaaaaacatgtacgtacgagtcgggcggtattctgtctcgcggactgggttaaggacagagggacccttgcgccaacgcgcggaagcatcgacgtgtgacaggatcacggcgagtatataaggccggctggcggagcgcttaggcatcgagaggggtatttagttatcggagtacccatcccaaaggtgagccccaaaaagcggtta-----------------------ataaataggctcatcga------------aattggaaatgagctatcgagcgggcgatatgtattgtcaaccagcaaacaagcaggtaatggaagaacatgcgaatatactcatcgaagcgaataaagaaggacgtcgatcctcacaaatacgaaactgtaaatctttaggaggttatgaaagtagaacacagaaaaaaatattttgtttacctcgcaagagaaagaaggcctgaaacgtttaattaacgatagcgccggctcgattatcagtacacgatccagatttggggatggatgtatcttcactccgggatatacgacggagccactgaggatgggggaattttgtaattgtaatatcacccaaccattaagtgcgaaaaggggccgcattattgatcgatatgggcagaacgcgtagccaatgggagtatgtgcgtataagagcatccaaacccctgaaatcgagtataggcgtatgtcgactgaagactaacggaaaggatatctcgtagagaaagcgcgtgtatgacagaggaaccaaggacagatttgggcatgccggattagcattaattacaaatgttcttgcccgagttttaat--ctagccaaaggcagttcgaacacaagggagataaggattctacgggaacgattgttggagtagcctcagcctgaccgctgatactcagcaatgagcggcgcggcataccgaagtcgcgggggaaattggtcgatttccgaaaccgtacgtagccgcgaaccgatggtcggaaggtcccgatatggtgcatgtaaccggagatcttagaatgggggtgcgaaagtgcagaagcattcatgcgctcaaatccatcgaccattatattcggtaatggcaaaataaccctggttagctgggcaccaggcacatccttgttgccacccaaatatcgaggctcagagacaaaatcggatgataaaatagtcaaaaaatcaattctcgggtgaggatgctgataaatcaaaagatgattatcagtatattaatggttccaattttctgaggaaggggcccgagatgagattcaatgagtcaaagaataatggtaacgaactaaatgcctacagatacaacctaggcaccaaatctgcgattatgcggcattaaaaaggttcttcgaagcataaaagcatgattacgacagcggacaaggatcagtcaatgcggcgatgaggaagaatgccggtgatgataggaggaggtccctcaacatcggcaaatgatatgtctagcgtggacattagggtttggataaattgatttgtgagagagctaataccgtcctaaataaaaaaccttgtgcaacattttagaaataaaactaaacaagcgaaagaatatatactgtccgactcacatatccatatatggcaacatgcatcaaaggaagacattccattaatacgacgatgtggcaaattgggattgtccacataattcgggcaacaaaagaaaagtccgcgtaatgcatcatttaaaactcacccagaccgaagggcgtgaagcagtaatcaacccgaaaattattaggcacacatgagaaggcgaagcagggatatacgcggcaagggggggcaaacgcttacgaaatgattcgcgaagaaagaattaggagatgtacatgatagaccaacgaagctaattgctatcatagggagggaaaagtaatttcaccaggggcatatgggaacatgttcggacgagtccataaatggaagcctcctt--gagtttatgacaaagagatcactcacgaatccttggacgcatcaaaatgaatacctggaaggggcattgcaggcgcgggcgtgcaactatgcaagaggaatcgcacttaattcctcgggagtcgttattcaaaatgtcgcacgtggcagtggaagtgggtaacaaaagttggaggcggtcaatgtgctggaacgccgtgtaggggtgtataaccgtgacacccagggggggaggaggcccatggagaaaaccgcaccctgggtaccgcctggagagagagaaagaaaataaggaaattatctcgcgcgagaataataaggataatagcgtttacgaaaagatcgttttggaaaacataactcaagtgatcggtcacagacgaataacatggtgacgttttgggtaagtatgcataaagcacgctccggaaggagagatggccatatggcaacatcataagcgatatatacctcaccggtatcatccccctagaaaaagactaataaggcacattaatctgatttgat--------taggaataaaatccatattttgatctgaccattaatcgtggtcttatcaatttttcacagacgttataactttgatccgattgagatttcttccgaatccaggtcacagaacgtattacataagggtgtctttgtgtgtgtctattacgataaaacgaaatgtgaagaaaaattattacggctctccatccataattatggccagaagaacttgagatcttggtctcaaataaagttatgttcctcttactccaaggaaaaattcgaagctttctgaccaagaagactggcctccatacaaaatgatatccgatcaatgggtccgtgtgagaatgatggaaaaaggatcagtgaaattcaaaagaacgtgcggatgaattcttaagaaagaataatactgattctttgttataatgagaccatcgaagccagatggattttgacgcttcccagaaagcgaaagataattaatcggcactttgaatttgtaagatgatggtactatttgcttcggaaaatcc----atgagtgaggttttaacacagtgcggtcacatcatcaagaatgacagttctacttttcagaaaatggcattcttcaaatggccattcaattgcattcgcagactttttagtgggaaaacccagatcgattttagaaattcaggaaatgattgttgaaagttgttgtaaaagacgttttagaagtcgaagttctcaaatcatagatcacagtcagttgtcagtacgatcagcattaaggtctcgacatcaggacattgatcatagaagagatcgatacaacttataacaaggaatcacactaagaggtcatcttggacctcttctcaacgacgacgaatgatcgacgttccaatgcttcggtatctcattccgctttacgacggaaacaataaaacactctccgagaatgagattctggaaccacagtcatcgtctttttcgaagtgtcgactcactggtcaaccacgaagtcacaggacaaattttaaaagacagagttcttgtcctcagcgtcgaaaaagaatgtaaatttaaatatactattcaaaacgttcatcaccattctcgaccggtggaatgtccaagagactgaatgaagtcaaaaattcttttaaaaaaccttttgat------tttcggacgaaagggggtaacttcacagattgatcgagaagttcagaatgcgaatttaccttcatacgaccgacttctacaaaggttactttcatgatctgagttgacaaacattttaagagtttaatcaggagatcaaaaaatattttgtctccccattttagagaaagatctttacgagataggaaatggtcgactctgggaagattgagaccaaccaaatgtgcttgcagaaaaatatgagcgta----acataaattatcgaactatcaatcataaaactgggtaatataagtttaacgttttttataaagtcgacgaattgataggatcaaggacaatggaagaacctaacaagacatataataacataacacatttcaattaaaaagcaaaaaggttgacccg----agttattccgacgaagtcataacggaccaagctaagtaaatgtcaaggagaaaattcagacattgacattattcgacaaaagcgttcattcagtgtttgacgttcgataacatatcatgatgtcgagtatgaaaaagatttcaatcctcctttttttcaattctcttttttcaattctcttttttcaatcctccttttttgtagttggaaatccatcaagtcgaatcaattagattaaggccaagacacttgaacattttgatcatggctcaatgtcattaaaatgaaccttttttgagacagaactccaaatcaattttataaggggacattcccttttttaaaaatccaatgtgatatgatcttcaacagaaaacgagaatcttgaaaacgatctatttcatattccagacagaaatgccaaccgcaaccttcaagagtcttattctctttaaagcaacgctcgttttaaaacccacatttgttgatgaaaaagttcctttagtgaaagccggtaaaatagattactaggcattctaaatttttatcgaaaaattttcttcgggggaaaaaacagcttttgaaggaacat----tcccatgattcagttcaaatttatccaagattcccaaggggagaagagtaaatttaaatcttcattccatcgtcgaccttgtcgaggcattatcatgcgaatttggacccctacgaggcaatgtaattgaagactatgaacccctcgaataatttcgatcgaggaaaattcacatactaattaatcaaatggttatcgaccctgtcgaaatattcctcgaaaagaaaacgagcttgctaaaatgctgaaaggcaattaagacttcacggaaggctttcaccttcaatgaactttcaactaatcctgttctactcacggtaaatactaattatttttgaactttcg--actttccatctagagagcaaattgttcatttcagaatatcaggtcgaattctgcgatctcaaaaatttgctcccatgaactataggaattcagaatgttcaaactctcttcgagaatatcacg----aaaagatcccttattcaccactagtccaaagtcggattcttatcatctttctctctgtgcggtactgtcgaccactctttgttccggctaaggattcaacgattgaaagtaatcttatatcctctaatatgattcgaactctgaagtaccactcgactaatctttgttaaaactttctgtgcctgacattgggatcatgagaatcgggtagctcggggaaatcttgggggggccgctagggtaatcatcgtcaaaaaatattaaataac------tatgactatagatatccaaccataacgatgctttcagaaacagcactagcaacagaagaattatcttatagaaagaaaagtaagggatgatgagacaatgatctggttcaaaggatcatgagaaagaaggattttgtcatttcacttacacgaaaagatgacaatctttagctaccaaggacatttcaaaagatcggtacaatatgacaccgggcattattcgtattgtgaatcaaaaatactataatagattaaactctgttgcgaagcgatttctgccatacaacatactatccaactctggagcaaagttcattcctccaggaacctttcctcgttgccttccctcagggatttgtatggtcatggacggcatctattgtaatactgcgaaatctagtccttatacgtttctaaaattctgaaaaaccaaggttct----------------------------------------------atgagaaggagaatgacggactgaacgactgactctacatacaagcctacatgaatatccgaatgacgtttaatacctcattgattgcaagcattccctgatattgatccaaatcagactgagtaagatcaatatttcctggctttgtaatacttcaggatggaagcgtcacagaaatctgtatgctcaccaatcccaaagtgaccgcctatgcccaaaattaaactgataaatcgagctctatcccacacgaacattttaccttctaacagggttcattgaaaaaatttcaacaagcaaggttggtcatacatggtcaagtcggactgtgcctacaagagccttcatagataccaaaaattatatgaacaaatatagtcgcctcaagcaactggattcgtccagtagtcgtcagacaggatcttttacaatggaggcgtgccaaagtctctagaatgtcatgaccattcattaataaaaaatctgaagagggatctatttaaatgtattgactggacagataaaattacatctcttactttagtgtcgcggtcgtgccagacttgtcttccggccgagaaaaaggatactctaggctgtgaaagatcgactgtcaggctttgagt--gagggcctgtggtctccgacgaaagatgatcattgaaagacgatacttctctcgccgaccagaaccttgaatatcaacggtctgtcatgtgacaagttcttagacatagatcgattgagagagggacggagggtctgacccacaatgagagattttaacaatgttggcccagattgcgcctgggttctttgatgatgaagccaagattggttcctatggcagtcttcgggaacgatattagagagagagactcagaaagatcgattttcaagggacgtcatacaacaggaagtctcaagacaggttttctatagcattattggaccgcgaccctttttctttaagaccccttgttcgttttccacggattttgcgagagaatccaaggctctactacaacgactccactcattaaacgtgttataaaaaccagaaacattgattttattacgcaagtgctagacaaagtctttcaaggttttcgtcaaaccctcgaagtacatatttcaactttcttcaaggacctttgacaatacaaacttttaaaaagtgctttccgagaacaaatggttattaatattgcagtcaaagaaattatctgatcacagatttataagcttcattctctttgaggagctatttccgatgatctatttggctatctctctatatgatcactcgacaaagaatcctgtttattattctcacagttgtatagatacgcctttttcgtgaggagaccatatagtttcggaattcaagaaaattaagaatttcattctatttcttgtcactttgatcccttcgtgataatgatgacgaatgtatacgattctttttgtttacgcacctggggattttttggggcaagattatacatttgtgcccgatgttagtttgtctacttttcggtaacaaaagagtcgtcaagagcacataatattctatgggggcagtctcatctgtcaggtttctgcttaggtctcgggggaatgactcagaatgtagggctataaaccaattaaatcccggattcatgcctatttatacgtggatggttaacttcccgccctccacatgacccgagttagag----------gtcccacccgtgtgcttcttcgtactcaagtgcgctcgctcgcaccgatttgaatcctttatttctcaagatgcactctctgaatctgcatctagatatttggaactatgcataccaacagataacgatctgctatctcatggcaatggtagtatatggatatgtgggatcaaggggtagcagatatactaatcttttaattcataactggacttgctgatgtttttggctcgacggacgaaaatcggatagcggtttaacaagaccttttgccttcttgccttgcttttcttggggctccccctgcggttttggaactcatttttgtgggtgcagcggcttattttgttcatggctctacaggtgttcattatatactaaatataattttatacggagaacagaataccccagtcgaataagagtcccttagtcaaaatcatgattagatatattggtatgctcacatccggattcataaccatatgaatgccagaaccttttaattccgcgggacgcgagaaaacgcaatcgaccattacgaacgttgtaaatttgtaacgatctaacaggaaaatcttgctacaatattacggcataaaaatcacaaaacgaacaacccttcgtttcgcagcatcggggtacccgaatgcgtaagcagcggtggggtcaccacagtccatgaatggtcgccaggaagcctgcatcgtgttttgggctccgaacgccggcgaaatgcttaattagtcgattgtgagcgcaaggaggggagcatcgaaaagagaaccaagatgcgagcaaaggcttgccattcgtaatgataactacatatttgttatccttatccgtctatccatttctgggtggctctctttccacgcacagaactcgcgactgtggcttccaggtttttttagatgtatattttctcaacttcgtcacaataaaaagtaattacatagttgtctgacataaaagatttcttgattggcattatgaccctactcatattcatttatacacgtggatctgtctattaaggaaataattctagacaggtattagttttgctaatagttttaaactcatctggttgtacagtcaattatcaattaattttggattgtgggttgtctactttatggtttgttaccgccatgcggaagctgcaaagcttgtacaacggtgggattggttttttggatttggtttatgatacggagttgattcgggttttgaatgtaaagttattca----aaagagtaattttttgtactttggccttttttttcgggcatgcaatcgccattccctcagttgttccgagcatgaggccacccattcgcctatcagcgcacatgtgcgcggatttctgtgccgctctccctttatgtgtcctaatataaatatgcttatggatatacttctttgggcacttgcctgccaaagaataaagggttgctatcacattccattggtaatatttgcctggatggtctacgtcgcttttcattataccagctatcaagcttttttttggtcggtcatatcatcatgagcgtgtggtatcccgaaaagcaaaatgtctatggggttacaacagtccatacaaacgcttttttggatcttccttgggatccccctgctgtttgtcaagagaatctaagaattgtttatcccatttgcatatgctgtcacgcggttacgctttaatttcgattattctacttgaggtattaagtaattcaaataaaggaaacaaaatctttatcattccttgggaagaggaaaaaaaaaaaaaaatcctttttcttttacataaaaaaa--------------gattctttttgaaaaattaccatagatataaatagaaattccgccttatacataccattggatacaaa----ctttctacccagatcgaagacatttttccatttgtttggatttacttttgtggtcatggatccttaacattaacacaaggtgattgaattttcaattttacccgaataactttcacaaatcaaaatcgtgatgtagattgtacaagcggtttcttagatgctactggatttatgctctttttaaaccgttatctcttcaaattaattaaaatcttgtaaaggtccaaaaaaaaatgtttgaaaataaaagtattagatgtcgaaacgggtaatgagtcttagtattcttacgagcataggcttgcgattaccattttgaagcgatatgaggatacaagggtggatacagttttgtgggaggataataatggggggcgattctctacttttttatttctaatttatttttttatttatttttttaattatag----taatattctcatttgacaatttatcaattctttcgtgttcatgtatacatcgttctatttttgtaagaatgcggcttagatctcaaaaggatatacacttgttgatacggttttgtaccgtgattatcagcattccttaggatttagatcttatttcttctgagtttcatatcaatgtcctattaaaacaaaaacattaggcatacgcccatgtatttaccaggttgcactcggttttacgaatcacatcagatttgtccgcctcatccatgttatatcagtagatatgtttggtagcgccttttgggtctttttcgtgcctatgtatacttcgaaatatagacttgaaaagaa------aagatctttcttgggaatcataataagaagaaaagttttgaaacccttattctcaaaatataagtccattatcacattgacatgagtacgatatagctggttatttttacatggatcttcgggcgttggcaagagctgggtctatgaatggaccaagaactggcttatactgacatttgcattattcaatcgacaaccaactgagggtaatcgcatgtgctcctggttctatattgattgtattgggtaactttggatggctcaagtaggacttacctactcaatggt----------------------------tactgtttacacaatattcctgttacatgtgcgtttccatttggggtcttatttttctcccaaaggaaaagtatagcttaacctttattgatatgactctctacactagctttatatattcattgagaccttatcactacgagataaatgatgattttgatttatgagttggatgaggcttcatggccatttctacggttatacacttgcacttgcgctgccgtaccggatccgttttcattctatttgcattaagggcaatggtttttctccggactttctttttatattggattgattatccgttactctattcgttgggggaaaacgtttatcgcacaattattttaacgcggagtcgtttttttctgggtctggatggtttagctcaagaccacttaattgaactcgcaacatctaccgtgcctgaatattttaatggttctatgcttgcgtaatcccatatccttcaactgttccgaaccagggagccataagactgatctctgcggatttttaaatgggctaggttgtcgataaatgattttcccggccatcatttgccctgttatatgtggacatcaatattagcgctcgctcccggcacgaattaaaaagatgctatctcgttccaatggttatatatggatggtcctaggaatggctaagggcttttcaatattccaggttatgggcgcctttttttgcggacagtagaagatcgctgttactgagaatggggatgcgtctgtccaaatttacacttagattttcatgctcctgcttccggatagggttgtgcgattatgtttttggatatacagcaaattttttatcaaaatctatacttgtatgcatggacatttacccattatctttcatttcgcaattttaggtaaattttaagcccaatctattttgatcggcccggattttattcattcatttttccgtatggatggcttaccgattgttttccttcgtgaaagtgaacctattcaattttt------------ttaattccatcgtaaattagaactgatggtgaccatggtaggctgccacgagtttgaatatcctggaggtgaagcaacaatgctcgcccagacgagatggtggtgaaagtggatcgctgccacgattttaggtcggttatttgcagaacaccgagatggctgctatgatatctgacagtctgtgtaggctatttttcatggattaggttatacagcgaaatgtaggcctattgctgactatctaagcgtaaataattgtactttcgattttgaagcgcattaaggaaattttcatttgtatgcatgcgcgcgagcgcatggccgcatgttctcattacgaaagaatcaccgataacatcaattttaaaataatggttccggccatcagattctttgtttttggtcggctatttggggatgggtgtttctacaaacattatcgctttcttggctgtctgttgattctttttaatcttcaatccattgtgcgcgccactctattagtgggcataagtttatatttgcgtatttataaggtcgatataaagattaacttgacgtgggagggtacttctattgacatcttttgctttatgcacattcgaactctgtaggatattgacacagtcaacaatatgacagattatagaaagcacaatggatcatttcacgattttctccttgactattcatatctttgcgcttatgggcatgcgtgccgcataatttccatgtacaggtatgataggcacaacgtcggttcagtaatggcaagttatataccttccagcaacgttccgtacatcatacctagaaattatactcgacgttcgggcgatcattgattgaaatgatgctggagttggtcggttgccatgactccgtgtgatggactgaacaaatcgaaaacgttctaataagatgattggattgattttgggaatggtgatatgccacaatgtttcatacgagatagacttcactagacgcagattaataaacaatgcttggcgttccattcgtatgagataacatcgacatttaatccc----------------------aaataataatatatgaataggagtcagaataatctttaaggtgatcttaagggttaggatattgatctgtccatttacctgtttggatacatgggtctgtatgttgttgaaggaattcgcggctcacacgatggccgatatcggccttgggtctcagcctgcgaggacaattctttaagaaactctcctcaggggaaccgttttagatggcctcatgcgtatgcatctctagtatcgtatccttgatacactgtttgcgactaaatgggttttttgatgcgttcagatgcccatggctctattcggtaggtcaaaaaatatcttttggggctcggcgcgccatcatagtagaatccttaccttggtttgcattcctt--ttcaaagttagacgtgaatgtgagccatcaataggtttgggtgaatttgcgcaccatggttatgtttctattctcctgcgatggaagttccttgattccgagcgagagattgtgcggtacaacgatatcggataattggtttttagtgctctactaactttattctcttttgtacgttttattggggtgaaattcat----cctaatttgtgcgact----ttgaataaaagccggagtttggacacatggatttatacttgcaaactattttttttatccatacacagtgacttccagctagatgacactttaactggtgaattctttccattcctggaactttttacactcttcactagtccttaataaatccgtacagaagactatatgtaaatggcccacacctcatcagggtctcgctgtgtacctgagggagagtatgatggaccatttggtattcaagggatgaaaatgcgaaacgacatatcatactcctagtaccgtggatattgcacatttacgagcatacgtaaggccgacgctggaaatcagtccaaaggcagtaataggtatatttgattagcgatgctccatttttgctggccttatgcgaatgggccaaccctttttaatttaggaaggattgttagactttgagcgcacggatagatatcaaatattcgatgggggtgcgcgactcctaggtgatgaaatgttgatttggatattttacgggtacgatacaaactatacagaaccatttttgacggtgagggtggatatggaggagagtataatgggtttcggccatctcggctcggatcatggactcgaaatgacatagatgtagagattgatggagtcatgcaaagagggatcttgccgtattgtcgatgggaatgcgatcataaatatcacagcctgaggatccggggcctagaaattgaatcgtattgaagaaagtaccgatgcagattgatacgttatagaaaacctcccacttgattccaacagacttagtaggtgagcccaagggattggatttctatgggacaagggttcctgagtgaaatcgccccggttataattcaatctcccattgtaaagataattgcgaatatacatctggagatgaatatatgggagtgacgtgatgtcaaatcttattcctattccagagaaagagaaaagggtcgtgattcagtttagtgacaaaaatagagctactccattgattcaagaagatatctccaagggctcgaaatctggaacgcacgttcttctatttcaaaaaaaggtcttaaatattataacgttggatcggatcaaaccgtaattccgcgggacgcgagaaaacgcaatcgaccattacgaacgttgtaaatttgtaacgatctaacaggaaaatcttgctacaatattacggcataaaaatcacaaaacgaacaacccttcgtttcgcagcatcggggtacccgaatgcgtaagcagcggtggggtcaccacagtccatgaatggtcgccaggaagcctgcatcgtgttttgggctccgaacgccggcgaaatgcttaattagtcgattgtgagcgcaaggaggggagcatcgaaaagagaaccaagatgcgagcaaaggcttgccattcgtaatattgcagtcaaagaaattatctgatcacagatttataagcttcattctctttgaggagctatttccgatgatctatttggctatctctctatatgatcactcgacaaagaatcctgtttattattctcacagttgtatagatacgcctttttcgtgaggagaccatatagtttcggaattcaagaaaattaagaatttcattctatttcttgtcactttgatcccttcgtgataatgatgacgaatgtatacgattctttttgtttacgcacctggggattttttggggcaagattatacatttgtgcccgatgttagtttgtctacttttcggtaacaaaagagtcgtcaagagcacataatattctatgggggcagtctcatctgtcaggtttctgcttaggtctcgggggaatgactcagaatgtagggctataaaccaattaaatcccggattcatgcctatttatacgtggatggttaacttcccgccctccacatgacccgagttagag----------gtcccacccgtgtgcttcttcgtactcaagtgcgctcgctcgcaccgatttgaatcctttatttctcaagatgcactctctgaatctgcatctagatatttggaactatgcataccaacagataacgatctgctatctcatggcaatggtagtatatggatatgtgggatcaaggggtagcagatatactaatcttttaattcataactggacttgctgatgtttttggctcgacggacgaaaatcggatagcggtttaacaagaccttttgccttcttgccttgcttttcttggggctccccctgcggttttggaactcatttttgtgggtgcagcggcttattttgttcatggctctacaggtgttcattatatactaaatataattttatacggagaacagaataccccagtcgaataagagtcccttagtcaaaatcatgattagatatattggtatgctcacatccggattcataaccatatgaatgccagaaccttttaataaggcacattaatctgatttga--------ttaggaataaaatccatattttgatctgaccattaatcgtggtcttatcaatttttcacagacgttataactttgatccgattgagatttcttccgaatccaggtcacagaacgtattacataagggtgtctttgtgtgtgtctattacgataaaacgaaatgtgaagaaaaattattacggctctccatccataattatggccagaagaacttgagatcttggtctcaaataaagttatgttcctcttactccaaggaaaaattcgaagctttctgaccaagaagactggcctccatacaaaatgatatccgatcaatgggtccgtgtgagaatgatggaaaaaggatcagtgaaattcaaaagaacgtgcggatgaattcttaagaaagaataatactgattctttgttataatgagaccatcgaagccagatggattttgacgcttcccagaaagcgaaagataattaatcggcactttgaatttgtaagatgatggtactatttgcttcggaaaatcc----atgagtgaggttttaacacagtgcggtcacatcatcaagaatgacagttctacttttcagaaaatggcattcttcaaatggccattcaattgcattcgcagactttttagtgggaaaacccagatcgattttagaaattcaggaaatgattgttgaaagttgttgtaaaagacgttttagaagtcgaagttctcaaatcatagatcacagtcagttgtcagtacgatcagcattaaggtctcgacatcaggacattgatcatagaagagatcgatacaacttataacaaggaatcacactaagaggtcatcttggacctcttctcaacgacgacgaatgatcgacgttccaatgcttcggtatctcattccgctttacgacggaaacaataaaacactctccgagaatgagattctggaaccacagtcatcgtctttttcgaagtgtcgactcactggtcaaccacgaagtcacaggacaaattttaaaagacagagttcttgtcctcagcgtcgaaaaagaatgtaaatttaaatatactattcaaaacgttcatcaccattctcgaccggtggaatgtccaagagactgaatgaagtcaaaaattcttttaaaaaaccttttgat------tttcggacgaaagggggtaacttcacagattgatcgagaagttcagaatgcgaatttaccttcatacgaccgacttctacaaaggttactttcatgatctgagttgacaaacattttaagagtttaatcaggagatcaaaaaatattttgtctccccattttagagaaagatctttacgagataggaaatggtcgactctgggaagattgagaccaaccaaatgtgcttgcagaaaaatatgagcgta----acataaattatcgaactatcaatcataaaactgggtaatataagtttaacgttttttataaagtcgacgaattgataggatcaaggacaatggaagaacctaacaagacatataataacataacacatttcaattaaaaagcaaaaaggttgacccg----agttattccgacgaagtcataacggaccaagctaagtaaatgtcaaggagaaaattcagacattgacattattcgacaaaagcgttcattcagtgtttgacgttcgataacatatcatgatgtcgagtatgaaaaagatttcaatcctcctttttttcaattctcttttttcaattctcttttttcaatcctccttttttgtagttggaaatccatcaagtcgaatcaattagattaaggccaagacacttgaacattttgatcatggctcaatgtcattaaaatgaaccttttttgagacagaactccaaatcaattttataaggggacattcccttttttaaaaatccaatgtgatatgatcttcaacagaaaacgagaatcttgaaaacgatctatttcatattccagacagaaatgccaaccgcaaccttcaagagtcttattctctttaaagcaacgctcgttttaaaacccacatttgttgatgaaaaagttcctttagtgaaagccggtaaaatagattactaggcattctaaatttttatcgaaaaattttcttcgggggaaaaaacagcttttgaaggaacat----tcccatgattcagttcaaatttatccaagattcccaaggggagaagagtaaatttaaatcttcattccatcgtcgaccttgtcgaggcattatcatgcgaatttggacccctacgaggcaatgtaattgaagactatgaacccctcgaataatttcgatcgaggaaaattcacatactaattaatcaaatggttatcgaccctgtcgaaatattcctcgaaaagaaaacgagcttgctaaaatgctgaaaggcaattaagacttcacggaaggctttcaccttcaatgaactttcaactaatcctgttctactcacggtaaatactaattatttttgaactttcg--actttccatctagagagcaaattgttcatttcagaatatcaggtcgaattctgcgatctcaaaaatttgctcccatgaactataggaattcagaatgttcaaactctcttcgagaatatcacg----aaaagatcccttattcaccactagtccaaagtcggattcttatcatctttctctctgtgcggtactgtcgaccactctttgttccggctaaggattcaacgattgaaagtaatcttatatcctctaatatgattcgaactctgaagtaccactcgactaatctttgttaaaactttctgtgcctgacattgggatcatgagaatcgggtagctcggggaaatcttgggggggccgctagggtaatcatcgtcaaaaaatattaaataac------tatgactatagatatccaaccataacgatgctttcagaaacagcactagcaacagaagaattatcttatagaaagaaaagtaagggatgatgagacaatgatctggttcaaaggatcatgagaaagaaggattttgtcatttcacttacacgaaaagatgacaatctttagctaccaaggacatttcaaaagatcggtacaatatgacaccgggcattattcgtattgtgaatcaaaaatactataatagattaaactctgttgcgaagcgatttctgccatacaacatactatccaactctggagcaaagttcattcctccaggaacctttcctcgttgccttccctcagggatttgtatggtcatggacggcatctattgtaatactgcgaaatctagtccttatacgtttctaaaattctgaaaaaccaaggttct----------------------------------------------atgagaaggagaatgacggactgaacgactgactctacatacaagcctacatgaatatccgaatgacgtttaatacctcattgattgcaagcattccctgatattgatccaaatcagactgagtaagatcaatatttcctggctttgtaatacttcaggatggaagcgtcacagaaatctgtatgctcaccaatcccaaagtgaccgcctatgcccaaaattaaactgataaatcgagctctatcccacacgaacattttaccttctaacagggttcattgaaaaaatttcaacaagcaaggttggtcatacatggtcaagtcggactgtgcctacaagagccttcatagataccaaaaattatatgaacaaatatagtcgcctcaagcaactggattcgtccagtagtcgtcagacaggatcttttacaatggaggcgtgccaaagtctctagaatgtcatgaccattcattaataaaaaatctgaagagggatctatttaaatgtattgactggacagataaaattacatctcttactttagtgtcgcggtcgtgccagacttgtcttccggccgagaaaaaggatactctaggctgtgaaagatcgactgtcaggctttgagt--gagggcctgtggtctccgacgaaagatgatcattgaaagacgatacttctctcgccgaccagaaccttgaatatcaacggtctgtcatgtgacaagttcttagacatagatcgattgagagagggacggagggtctgacccacaatgagagattttaacaatgttggcccagattgcgcctgggttctttgatgatgaagccaagattggttcctatggcagtcttcgggaacgatattagagagagagactcagaaagatcgattttcaagggacgtcatacaacaggaagtctcaagacaggttttctatagcattattggaccgcgaccctttttctttaagaccccttgttcgttttccacggattttgcgagagaatccaaggctctactacaacgactccactcattaaacgtgttataaaaaccagaaacattgattttattacgcaagtgctagacaaagtctttcaaggttttcgtcaaaccctcgaagtacatatttcaactttcttcaaggacctttgacaatacaaacttttaaaaagtgctttccgagaacaaatggttattaataaggataatagcgtttacgaaaagatcgttttggaaaacataactcaagtgatcggtcacagacgaataacatggtgacgttttgggtaagtatgcataaagcacgctccggaaggagagatggccatatggcaacatcataagcgatatatacctcaccggtatcatccccctagaaaaagacta
>Quercus spinosa codon 1+2 positions
atacgcatttgaagc----ggaaggaagcttgggcgtttgaatgatacagacgaaacgcttaatggtgttgggtttatatccacttttacgcactcgtttatatgcttatgcgcccccgtgaatgaggatcggaccgttcggtcctcttaggaaaaatattcgggcatatccactcgcgcatggttcatttaccattggagcgctcgtgagatgtttaaaggggcctagactatgtctcattttctgggtgctgtaatggcggatggactagttcgctggatcgcctgatgcgtgctatcgcccgtgcgcgcacgcgtttttattaccatggcaggagtttcgaggatccctggattcggacttaattatatgtttcagcgacaaaatctatcaccttcaatttgggtgcgggtttggggtcctttaggcatcaggtcttgtactcagttataggaacacgaaagatcgcaagaggtaagttggcagagagaactaaaatgtgcgccaggtattggcgttatttcatagcagttaaaatccgtcttcattttctgcgctgccgtgtggattgttacgcttggatagacatgcttaattaaggttaattaacatcgtgtgaagcaggcggtataaactggcgaatataacggcaactggatgagtatcagacgaagccaaattccctgattgctcgtgagccctcacaaggtaatg----agattcaggtattgactgaagttcgcacagattcttaccctatttcggataagtagcctgccaggcaggttaaagta--atttttgaaaatggtagaaaaatcagttctatgtaacgttatacacattacacaaatattatattcgcaagatcaacaaaccttttggtaaaaaaattcatcaaatcttcgaggtttcatatgtgaatcctttactcgttattctcttgagggcgaatgtagtttaaattcgtcatcatcatttccttttgagaaattcccattaatatcgcgaatctatcctaccgccactgaatttgtcaacctcgtacggtaagagctctattcattttcgttttctcagatatcaatgaaagctatatacaaaatcattcattttcaaagaaccagttttttttcttaaatctaattggatagatcatttctttctcgaacatctccattcgttactctcgggtctttgacgcttgtttaagaaatgacattgcgagtttgcaagattccgtatcctgttctaagaccttatcatagtagtacaggaatcatctgctcaagaacccctctataaaatgaatctactgtaatttgcatgcattgagttgtccagcgcagatcgataacatttc----aacatcctgattttagtatt----tcagctcgcgaaccgcgtgtcgaacaatctgaaatcttctctaaaagcccaaaactgaacatgtccatatccctatggtcttgcaagcaatttgaagcgtggcaccatagaactaccggcgatttcgattgaatataacgttttcaattgagaacttccatataagggtctcaaaaaaaaattacgataataatctcgcttctggtaaacttgccgaacaaaagacgccggcttttaaaggtgatcgattttcagattttacgagaggggttattcttatttccaggctcttgcttcgagtttaagggcggttgtattgaatatttataaggcttcaacagatg------atctaaatttagttattgattgctaatcgccttctcagagtttttttcaattccgagctagcttttaaccatgtgattatccgtatccttctttttctttgcttgttgcagcgcgtagttcgtgatctacctaactttgttaacgtgtgtttttgttcctttatttggttcttcaagaccggcgaaccggcggagatgatgtacatcggcgagaatagaaatatcagacgatgacataaaaggagtaagtgtaaacggacgtctcagtgggaggatgccgattaggctgagagtatgcgggattgtgattgagaggacatggatgcctaattgatcaaaagtgggtgtttatggggggttatatcagaggagtcgtaagcacggagatgccaatccgtaggagctattggcggtataagcctgcaaccatgaggcggggaattcgctcgatcagttatgatcccgcccggatattcagcgtcgttagaccctcaacggctatgcatgatcatatccatggcgggcacggattatatgggaagcaacggaaacgcgtgcacgaacatctaacacaggcaaagtattggttagtgcatggcaaagctctcgtgccagtgtacacttcagaaagggcatgataacatgtgtgcgaacgcgatcccgcacttcatactgccctaacgggcgcctgcgatattattacgaacgcaacttatattagagacctcaacagccagctacgcaattcctctttcgagccccggcggagctaccgggagttttattcatccgctttgaaggcgcaatcggtccgttgggaggagatacgcttccatgtgaaccatcgggagttcgctaatccacaagtattcatacgaggcaattttttcgcgattttaagcggatagccgcataagtggattcgttcaggtggtcgcgccaataagcataacagtgcggaactaattgattgccattgcgattgagcttgccattgctcgactgaaagcaccaaacattgcagggcacgttcggattctaacatccatctcccctacgtgagacagtatacattaacggacaaggtactgatcttgaatggcagtaaaattctgtgattcgactattaaacaaaacccattcagaatattctcacaaatttaagagagcgagcctttaagagcatcagacaatgacgttctctcagacagttaataaaactacgatcttcttcttggtttgtctcgcggagttggttaaacgaatttgcacaaccataactaggtgtctggctttatttttggaaggg----------tttaggattttgaaacgaacaagatttaaacatcgaatcgagactcgaggggcatgacaatgaaagccggccgttagaagtgaatgagcgacattcggtaaggtatcgaatgacggaaatcaattataatcactacaacttgacattgaattaaaaagaacatcgttgacacaaggcagaacagtcgcacggtttcacagcttaagggcctggacctacagtcttaaaagattcattcgacataagcaaatggatttggacctacgaatatgataataaccctattcgcgctcgtatgcgcggttgcgtggctgctcatggccgggtggcaggacgcgcggcagcgtgaggatgcagcaccgagcgaggaaatcgggacttttctagctgcttatgagcttacattaggctgtgtgcttgcctttttgcaaccttgttaataagtc----------------ttttgtaataaacctaaggtttagaattcgggtgagtggcacatttatgaaatggggttcagtcagccagtatatactctggtgtatgcatttttggtcgtatatgcgtcgaacccaacatccacgaagcaaattttgatagtctgattatcggagtagaaaccaatgggagataggcctggtccttatggacttttctttatttgttcaatgtcgggcctttcctgaaatatcattcccagggattgcgcccacaagaataaacacgtgcttgcttctactcgtgctatttagcggctagaaaaggttggtattggaataatcaccacccatctttccataaatttgagattacaacccttcctagttcgctttggaaatttgcgagattgtgtctgtctgttcttgtcctcgtgtccatccgtatttctggttttacagggatcagcctatttgcacttgcgcgctaatgggatcatgaggcacatgatacagagtatgaaatcattgagaatatgagcgggtcattggcaggacagaatgaaccagatgacctaattctcaacgaaggatcaatataactatagacgccgtttttcgagctggattgtttgaacgcagagggaacattttatgtggacaaaaaagcgcgatcgtgccggcgcataggccgtgcatagtaaaaaatgctggggatttacaatgtaacacgaacatctcaaattaggattagacgacaaaatggagctaacgctccaaaggatcgcatttaaagcatttccattcaactactggggataataatacggttccgaatgtatatgtgacacagagataatgcctcggatgatatttggatccacattgttatgaacaatggaccgactgcgaattcatccgcaagagagcatgctcatcgttatctaaaattgtttgcattggaggcgtcagtaatcgaacctgatgagtctatgcgacggcaaacgtttcaaaaagtatgaggacgcataacgctatagagttatgacattggatgctaactccaatctgacagtaaacctggttcacagcacgcactcattcttggatgagactttacatcctcaaggtgttgtcagagcgacacaagttgtttgaaacacatataggaagtcagcgtgaaattcgcatcatgaattgtagcacaggatattcgcagaataaccaattagatacgaccttaaccgtcaatattctttcgggcagggaagctccagtcacattgtggatagggttattcgacccaggcaatatgattccatcaagaattcggaggcttcttacgataatattctgtagggccgaagggtgtgaacgcgtcgactcgagcggtactaccgagctgtgaatgtcacaatgtgtcgagacgatgggacatcgggattcgtagcccaaaggacatccgaagatttatcaacttatggcggtttgcgagaattaatggcccgtgatgcgtagaacagaatggatggctgtaacgttatacttcaaccaccattcatcgacccttactgagagactctgattgcatttgtaggcgagccaccaggggctgtgattgggagcgtggatatgcggcatcatgggaccggaccactacttagacttcaacgggggtttacggggacgcgacagtcggccctcaaggaaataattaagagattgtcaccaccgaccgcaggcaccgcttattgtaattatttagtacatgaaggagaatctcaaagtacatccccaaagttctttgtcaaagacatagtcatcgacagtatgcgaatcggcggactaacttaattaagaaggtagaacaattatcaatcgagggaatcatgagacgagttacagcccgattactaagaagtcactttccaaacagcatttgatgttcggggtctgcgtcaggtgctctttcctcaaagacagaaaataggttatccttcgcgaggagtcattcagcttcggaaaagacagtagcaaattttagtcgaatttggaaaaaaaacaaggaatccgatatcgactaac------gagggcatgaattattaccgtatcttagaaatttattttgcaaagcgagaaagttatatccttcattatccgacggaaaggctatcccctcggattcatgaatccggaaggatttcgaaaaagatctgctattgagactcataagagaaaatcggatacaataggacacggggcatcatctaaaagagattatgatacggggtaagattaaccaatacaataaatgacgttttttatccgagagtcaatttccgatctctcatatgtcaaaaaagctatggctgaaccgatacttaaacagagcggcggggttgtcggtgaagaaaaaatgatgactaaattttcgggaatcattccgggaatgaaaattccgcaaagaatttctccctggacgcaaaaaagcaagatcaaaaaattaaaatgattagtcatgatccccaaaaaaaatattgtttgccgccgtatattagaatgcgaggataattgtaccttttccagactttcagaaggaaaatgactagatgtaataatcttaggaaggaaccatcgggattaggacagatcattgtcgactgttttttaatgaacagaaaaaagtctcgtgagagccagctcttgtgagtaaacaaggatagcggattctcgatgattgtaatccaattctaat--agaaagaagacctcggtcggttatttgaaaagccgacgacagataacctttatcattctcaagcggatcacatcctagcaaacagtac----atcgacttttaaagaaaagatgcatcttatattttcgctcaatgttcaatggccttaagagtaatataaagagtataaaagatcataaaggaagctatccatagaatcttggccttggttggagaccccaatgccattta--tctttacattatactaaacaattcgtacaatattcactga----aattaacaacttcagtctaatatattatgagaaaggaggttcattaaaaaccgacccgggaaatgtttaaccttaattaatgaattct--------cacaaatatggagagctcagatatagctggcattattggaaatttgattcaaaaggcccattaatcggcagtctatgtcaatgatcgtgtatagtcgcaagctattgcacccgggcacgtcaggcatagggaatcttaaagggaacttgtacttattagaaatcagtcaggaataccaggctccaagtgacagtttgagtcgtcatgatcattcataactgaaaagatgaggtgaaaaagatacaaatatggatcctgagttttatgggcgactacatgtcaggcgattcttgtaaaaatcaaagttaagtccagggtcaatcaaacgcaatgaatatgtcgcaatactcaagtttgttcgagaggattcaagttttcccgggactatgattttcggcgacgacggcggcttgagagcattgtacggcatttttggatacaagctcctaaaccaagttattcgagcagttcagaacgccggtttgcaagcgcctcgggcgatgatgttaaggctaagaaagtgtctggggatatccgtggacggttaaggttgtcacgtcagcacaacaaatccttgaacaaaaaaaactttgagcgaatcggaatttttcacaaggattttgattttattcagaattcagaacctagcat----cttcgggttaagatcta--------------atatgacgtaaacacacactcgatggtcgttccccacaataggctggcaaaaatctccaagggaatgtgggagtacaacctaacttcataaaacaaaaccgaaagaggtttttggaatatttggccataaagggattggctgggaatacggtatgggagaaagagaccaatttggacatggggtgattgtgatccgatcgagtacaatggtaataactgctgccgtaccagttgtattaacgctccagtaatgcaactttgaaaccctaagattgaggctgttatgga--taccaatttcttgcagccatgcaaaaccacttttcgttcgggtcttgatagaatcatctgaataagatccctttttacaccaggttgagcttcgaacggaattcacgggcgggcatcggacattgcgactgattcgatatatgatatcttgtgatgaagattgggagaggccccggaagatggaaaagaagtggagagaagattttgtagcgatgaatgcaacattatcgacaaatgaccgatgatgttttgctttccgtctccccgattagccatatcaatgaggggaactatagtcgaataagacttaagaggtattacgaaaaacctatgattttgcacagagtcacccgggattgtattgcagaaattgtcagagcgtgaacctctgaaaggatcgggcaccataggaggcaaaaagttaaatctttcgagtatgaggaagaggagttcggaacctctggaacggtgatatcggcgtcgtatgtgtggcctccttcttcacatgggttcccggaatgcatgactttcaccttgtatcgggctatagcacacggctcaaatgggtgcaaagaaatcggaaagatcatgttggaatctcagagtatcaggcaccatttctaaaggcccacctcaagttggatcagcttcaccatttgtgaggcggcattgttcaccttgttgaaggttaagcgattgagggacaatgcgtcagtcctttcttgagccagtgagccgttctattttccaataacttttccctcatggaaccattcctccaccagaatctatggcttagtttacagggaacgcgggattggcaaagtaaacctgaacgataatacaaagaaaatgagcaaagtaaataacaagaaagacctttttgaatctagagcatgggctacgcaaaagataattgaagactttgctcgtgcactgacacggtatgctcaggagcccatgagtcatagatcttggactacagaattagacatattatgtagagataaaagaatcttgactaatcgacacgtggccattccttacggaatgagagcatcaggtttgcgactgtct----------aggactaatctggggagaagaggattaacatccggttaacaatcattgaggtttgagttatgacaggttacgagacttaaattccaaatgagaataacagaatgattcattttgtgaactacattgtgaccgtataagaaggagcgttagatcctactatctcgattcagttcgcggttattgaaaaagaggaatcagacaacatttatggaaatccctataatcttggactcatgtaaggattaagatgtataacaatttcaagccggattatacgtcgattgaaaacggattcgttaacggacatattcgatgggggagttgattgaatgacgaagcagattggccggtagagaacaaaattcatctgtcttctcgcatggtcaactaggaatctgaaagttgtaccgaattttttcttctaagaaagaaaaaaaatggtcaagaaagcatttgatttacacattgctggtgggggaccgttttcgatctttgaagattcaaaaattttcacaaatggattggagatggcgcgaaataacaagctaactgaatcccaaaatccttttttcccggaatttgcgcgcgacattatggataattggatggacctgagaataacattaaaaaacgatcgtcgtgcgactttcagacattgggtgcctttcgttgaaaatatagggacatgggggcatagcaaattatccaccccaaattgtactcacccttacacactagatcttttggttcacccttccagtttgacgacaaccttaccaatgtcaggagaattagtattggccggggttacggcgacgcagttcgatcggaatcaccagcataggcgattgccatgaactcgaggataagtggctatggtcttgcatcagcagatggcatgggttctgaagcctttagaattcgaagtcaaaagtcgatcttatttcccagcggagatatcatgtgctcggaatcttggctaacgggatcagagacagtgtccgtagtacgcagattctacgtgatggacagtcactcgagatttacttcatatttcgtgggctcctatccttatgacaaagagcaacggcttatagtcaaatcacgcagcgtcccttccgtcgaaatgatgtggacggttgacgcagcgcctgatcgggcctgcatgcgacagaggaaatattcacgagcgaaaatcttttcgg------aagtgaaagggaatatagatccttatattacacgtcaaaaaaactgatcacaaaccaggtcccgggaatgataaaaggcaatttgcgagggcgcacgtgggggactgcttggaaaagtttgtgctaatcctggaggtaaatcgagagcgtctataggacgctgttagggaattaactcttcaatcgaatagaatcaaccagtacagtaggccgaagatacaagaatcccactaagctactctcgaattgaaaaaggatgtatctggtctggtgaacgggaatttgtggaattaccccagtgcaagatctctaacccgagaagttttaggcatctggatcagttcactcaagaactgctaactccatggggagggcggtatgagtagtggtcaaaaagggttcagtaaaccgaaaatcagttaattccaaacggaataagtgggaaagtgcggagcaggaaaaggatattcaaatttccagcagaatcctactcagaggagtcgtgaatgtttaaccttgggtcctccgataagtggcaatttgatgtcctggttgcgggactctggagcatacgatgcccttgagaagtagacagagctcagaactgttttcgatttagagcagaacaacgcaacctggtttgaccgataccggaaagagatttgaggagacgggaccttgacaccgtttatggaacctaatttaattatcacagtgagaaaatcaggcgtcagggcatagcctgtaccacaccctagggaggcaacaggggcacggtgggaatgagttggcctgaggttgggtgccaatttcagaatctactaaatcgacaataggccgcagaatctggacacatatggagacatccaaccgagagcccgatcttcgttctgtcggactcgtcttgcttgactaacattctgttcgaaaaattcaataaagaagagct------aatgaatgtagctgctggcgcttatgtgtttactttccttcctgtgttgggagagggcttaatgagtaaatctgcttatgcacgcctttatctgtccacgcttttctatattagtaaacgtagcaaagataatacatgcctggaattacaagagaaagattttgaatatgagatgttcgaggacgttgtttgtggtgtcggctttctttcctggctattgcttggggtgttacggacacttgtactctgtaaccaggttgcagtctattgaggtgaattttacgcgcgttcacccgcaaagttgccatcttttttcttgggccgagccagggattaccgtgtgcattggggcttgacttgtgcctcagggcttggctatggttatttcgcattgactgccgtcgtcattcgcctaaagcatgctttcgcccatgcgtttgttcgtttctattaccctggcatcggtgttttgcccagttgggtgcgcatttcgttatctttttcaggttcaaatgacttaaccttcaatatgggtgcgggtttgggcgcctcttggcatcagggcacgtgaaaacttttgagagggagggcaaacttcggcttaaccaccagcgagaactatcatgtacgcaacgtttgtccaatttgggtgctttcaaaacgtgttcattttatttttgtccgtacggtttgataggcctgggtgtggttgcctaactcggctagattgttccagaatcggcgcgagaccgattgaactttaacaaaaatctttaagaggatcggctgatgcgccagacacccagaaactatttccgagagtctcccgggaagccttaataagcttgtctggtgcgctaaatagctataaactttatcctagagtttaccgtgaacctttaaggacttgcttgcggcggacagaacacggttgctgtggcggaagccgctataatttcggaattctgggccagtgccagcggttatgttttggcgggcataactttgagtgccattgtccgaaaccattagacaggttatttctcccactgcacctggtggggtggccgggggagtatgaacttcctattgttcgggtctcattattctcgcgtttggttggggattacagcctctggccgaacctgagatcttccttttggtagttgaagaagaaaaatacacatttggatcattatttttggatgggcttctctgtttaagcattattgggggttagaactggcccgggggggagtagaaatacaattacctagccaggtatttggtattctaatcccttgggggaggtgatgtaggtgagattgagaatatggggcagttgttggtcattgatctggggattgcaatttacaaccttgctggccgcggcctgttgtcgggagctatttctaagttgggcttgcgtttggttatgctgtgttgttgttaaaaacgctaccaggatttaggccacggccgagctccagccagcttacttctgtaggacacgctgggcaagtggtcgccaggccacggttggaatactatcgtcccacgggagtatttgggggaacatcgtttggattcggccctgttgaccctagggccaaggttgattagagctaaaagaatcacctgcagacgcgtcgcgataataccagcccttggtcttaatcgtgggggtgcacgaataagcgtaatagttcccagagtgttgcactccattgtctggttttctttgtggcatttgcagcggaggccggcgcgcgcggttgaaaggatgacggattgaccgtcttcatacccctaataatgcagaaggttatcaaggaaaaaagcaaattgacaaatacattatcgcgtcccaaaagaatggaagtccttttaggaaatggaatcaggaattcatccccccgaaaggcccaccgctcacgcgtgtttcacggagccaggcaatacggattggtttcggcaatctcggaatgtcagctgttttccgggcacagtcagtgtaatgcttagttccagttagcaggttgccagaccacaccgcgattgttggatgcacgccagattgaagcagagaatacgagacgcttacaaaatttgctccattggcattgcatatttcttgactcggaactttcagtgctgcaggaattgaactggtcagaccttcagtagccatgccagcattggacccattggcaccgcgtgagcttaccggggggcctggccgtaaatgctatcgggttacatgtgtaacatggttcgacaagggacttaacgggcctttctttttcttcgtattcttatgcggtgttcactcaccaatgaaccaggttctgttaaaagcgatccgctaacacatttcggctttgggtagtcttgctgacggcattgtcagtgcatccggtcaggggatagtcgtgaaaattttgagtttcccacccaggttggccctttacggcatgaacttagccaaaccgatcggagcattttggactccagggcggacgcatctacctctggggttcacccaaccaagtttgctacgaatgccacacattgcatgcttatttctgtgcggcaattaagacaattggatggcaagataagactttgagccaacccccggggcgttggcgggcaaaggcttagaacataaaatcatcattcattggctgcctgctcttgggtatactcttgtgccacaattatcttccgctagcttatgccagattacaccagcgctttaaccacacataatgcggttatatacgggcttgccagggcatttttataggataaaccgacaaagagaaagtttgcagatttgacaaagagcatattccattagtggcagctttttggttcaacttggcttagtcaaagagtatctgcttggacccgaaacaatttatgaccatttgccatgatcatcgccaggaaactttaggttgagtcttttctcacagggccgcttaagcggcgagattgttccggtgttaagcataagaaaagaatcctttttacatggccgggattttgtcacagcatgcctggttcaacacacttatttgtaagggcttgagccgggtcaattatccgaaaaagattggtaagttcctggaggccggcgggggactggaattcgctggagctttattgcgttttgatttaaacatggtggtactttatgcatgaacaatactttgcaggaagttccattaagatctcactattatggtgttaggatacttgttaatctccactataaggtaaaccttggataaagtttcgttggctgatttttttggcactgttggcacggttatttttattctgcgggtatgcagattatgaacttgctggccagacgacccttgcaattatcgtgaggaaaccgtgccttcatgtcagcagttgtggttgccatttcgtggtaatttactagcgcttttatgctcactcggaattggtaatatatcgtcccgaccgagtaaatttgtgaaggaccataaactcttgagatggcagccggcatttcagacatgcaaggccgaacacactgattgaactcagcgagccagattgaagcaacaggattgagaattccgaagtttaggccattggcacttcatatttcttgctagggattattcagggccgtttcaatagagctgttaggaccaccaatggccaggccagtgttgccatgtggcagaatttaagggagtggggggttcgggatcaatactcggttttcaattgcggctcggatacaggattcacttatgacgcatgggcttgtttgcgcttatctttgcggtgttcatacaaagcgcccaattgctgttcagagtgatcatttaacacattgcggctctggctggtccttctggcggcacagtcagttcttccataacattctaagcgggtgaccaagaatccctcccagattatctaacggactttgccacttaccagttgcgagggcacccttttacttaatgtcaatagcgattctacttcgggggttgaccgtacggggcttgttacgaatgccacacattgcatgcatctttctatgcggcaattaagacaatgggatggcaggataagagtttgagccaaaggccttacggcaggcaaaggcttagaatctacactctgcagccatttcataactgcatttggtcttacatgtgtgccacaattatcatcccctacctactgcacgataggaccacttcttttaccacaattgatggggttctatgtgggcgcgccagcgcatttatgtaggatagaccacaccgtaaagactttgacggtctagcacggagcatattccactaatggttgatttttggttcaagttggtttaatcaaagaacataggcttggcgcccagaattttcgaacgcatcattcaccgtttgccatgatcaaaaccagcttgcccgggcacgcccgggcacacagacagttactggggggcgattgttcgtggggaagtgcttttccatccttggacgcgattttgtcacaatcagcttacatcagtacgtttatctctaagggtctttgccgagtccgttatccgaaagcaactggttcgttcctggaggccggagggggactgcagttcgctggacagtttttggcttttgattaaagcattcgtgtatttcattagtgaaatcatcgagttgggagataggacagggtgtaccaatacggggaattgccaagtcacacataaggtgctcggatttttggccagctccagtatcatctaggtctctttcgctaggctttttctgggccattgttggcttagttatttctttagggcgggtatgcagactatgatcatgttggccaaaaattaagtgcccgcatcacccggcttagatgtcaggcggcgtgggtgccatactctggggatgcacactggcttttttgcagatatgcgtggtaatccagtccgataaggaattatgaaaactttcatgtgcaaatttttcgatatccacactcgggaaagagcttactataaggaggattcgccatcgaggaatagcgagcttcaaatatagagcatcgctgaatgacctagaagagtaatcttaaaatggctatcaacagaagggacaacaagcttgatatattaggcctgacgaaccctttcccagcttaaaaatgcgtattgcatacggggacagcatcgcaggaatcgaatgcgagctgttgacagcgcgatatgaacagcatacctacccggaataatgagccaaatgttaaatacagcgttgataattccgtaagggcccgttaaaaatcgcgctgggcttccggctacagaaagccaagcggaggactagaacatccgtcagaaaatccatacgatcgttgagaaacaaattcgttcataggctacgacgcattctaatagtcgatgcggaagcaaggtcacggcggtttctcattctgaatcgttgaaaatctttcgttgaatgctcacatcccagccgcattgtaacaagcaatttgtaaggcgatgtgaatccagtacgtgaacccagaatctacgcaggagacaaatcaggcctatcaaatgctgatctccccggagagattccaacattacttcaccttcataaaggttgtaacaatatgaagaatggtggttaaataagattctgtgtgatatatccgcaactaatcaggcgtttcgctgctgcaacaggttgtcaagtcttggttgatacaggatgaacttcaataaccgggatgcatcatgcgtattttagttaggtaaatattcgtccatggctagagtgcccggggctttgcaggttacactacagatgctagga--tgacaccgagagttgataagtttgcccagtgaaccagatcctcgttttggttgaaaggcgattcagaaggatctagaatttggattttagaaacacccgctaacgatttatccgaagtgatggtgccttcgaagataatgcccaatttagaatcagagccata----------------------------------------------------------------------------------------------------------------------------ataatcatgattccttctgacgacgccccaaaaatcgtattcacactcaagacttcaatgtcagcttcagtttgccctcttaggacagtgtgttatgattgctcttatggtccgttgattgacgtaggctgtccagtcagccagcagcgactatttacgcggacgtacataaatgccctcttgtagtttagacaatccgaccaatagtatgcatgggctgacatacggggatttagacgatctaacacgtcggggtgaaactatccgtgagttattccggtgccccaaccgagcgtatgagcatacaactcgaaaacttccggaattagagacgatagtccacaggagcgtgttacataacaaatttaatggcgagaccaacggaatagacgggttctgacacccctcactcactcgaatccctgaatttttaataaaaaagtcgttctcccgattgtaataatttctcttagatagaattttggcttctatatgcaggcatccatttgcttttattcgggtttgcccatcgaaggccgaaacttcagtagatcggatgaccatgggagctgctcattcgatcgtataatttgcctgtttgtgtttgagtgaacgtttcttacctggcatagttgagtttggattcgtttatgagcttatttgtctatctatgtggtcgttagctgcgaagggcttgatgtctaatacttaacttggtttacccaacgatgttggatcgagtaagaatattttcacaaagggcaatggatttccaacagcccatgcacgcgtgaatggatttagatcgctacgacatgctacatgcctatggggttgccgatggaaaagaatacgtttgtaagagcgaaaggaggaatgacccagagccacaacctgagtgcgagcaattagaagcgaggaaagcaacatgagcaactgcctagcggcagaccggtgagcctaaatattctaatagataaccacactcgaccgggttcgcctgaaaaaaattggcgatgccaatatggccgtctgagtacttcccccgaaatccaaattaaagcctgtgtaaggcggaacgcggcacaataagtactggagtcacattttggaaaacggtaggcgtgcataggcacgaggctatagggatgagtatgaacgggcccttaggtccgtgggggcacttggcgatttaagtctgggaccgtgaaattggccgtgaaccgacactcccatcaagtcgcccgcttatcattgaacaatttcatttgaacggataagtgtgactttgccctacgcgggggaaatggctttgggggcgggtggaaacgtctatatgattataaaaatgcaagccagggggttcgtttgggggtgggacgaccggaggaagacttaatgaataagatcgggtataagacaaaatgcgatcaagtgcctgttaggcaataagaccccgggccgataggtggttacgcctacatgcgatattcggagtaagacagagtctctttatgaaaatttcgttgtcagcggtcgagttcgcttttggagatcctcgcgtggtacaccacctagacgaatggtcttcagaagatactcacaagaggtcatactcatcagcgttagtccgcgagattacgaccgcccgcacacttgccattgagcacacgtcttcagggttgcgcaaggattaccgcgtgaccttgatcactcacatctcacccgatgtgggagacatagaacgccaaggtaacaacttcacgtaaagactcagaatatgcatctggttgagatttcgagagacgttacgtgcaggccgaaatgacgtttttccaccttttgtgcgagtttacggtcccggaatagtggcttcgaacatagggttaattatcttcgggattgaggctccgacagctttattgtggaaatgagagcacgcaagcacaattgaatgaagaattaacatgatagtgaggaggctattccccaacgaacaagcaggtggttaagcgggtaagataaattactataacccgatacaacaagaacgaatttgcgcttcggtaccccaccgggtccccgagagcgggcgcgtgcgcgatctcacggactgacacgttgacgaggctacagctgacgtaaaggcgtgtacaatgaccgtgcgggagaaacattatgctagtgctaccttgactttgagaggtcgtacaaatttactcatgtggaagtttggttaagcctcggcctcgctgagattcgatccactctatcaaacttcaggcccccaggatcagtgaaggaaattaaaataggcgccctttggtgacataaccaattggtttcgcaaaataggaggcgttagatgctcgggggctgattacaagagagaaagtaatccaccttatcgtgaggacgttcttttggcgagcattaaagccagcgaacgggaataaggcatattaagcacgcggactggagaatataaaggcgtttgcaggactgggtccatgtatcagatattacggggttacgcaaacagttgccatatgcggaaaggctctctcaatcacggcatcagcgtatgacgcaaaaacaggatcattcggtctgcaagcttcgattcgggggacaatcatcggacgtgtggaactgagggaaggaatacttggttgtgattctcggagataatgaaagacgagcgggattattaccagatggttcttccgggtctccgtgctcggggatcagttgcaatccgcctacgaatttgggagatcgtctcattggggggacttggcacctgggaagcccgggcgtgcaacggtgcctgagctggtcagccgaagaggcggactgccggaggaagaatatcggagcgcaatgagccgactgcgcgctggagttgaagaataattgattccgcatgaactttaatacatcacttttatttctgaatagtcacaggttatgaaaggtgttaatcattttcaaaaaagattgataggtaggctagaatcatggagctggtcatgaaaacaggtaggagaccatagaagaatgaaaaaacctagggagga----aggaaatcagtaagaagtgacattgtgggtaggaatcaaattgtccgagaacttttgt----aggaaaaaaggaagtattattgttgaatgaaacaatttgaatgaaagccatcttctaggactgaagtctttcaatccgaatttgtactaaaggttcaaaggagacccatagacctaattagaacaataagtgaaaacaatacagtgatgaagtattcgtccaattgatgaagtaatttagggatgtaataaagaaataattcagtaatttgagaagagaaagaggaaccaagtcagataaacagccgcggaggattacat----acgaacgaaatcaagactgattaccaaataagcatttggtcatggaaatgtaggttaataaaaattttaatcaaataaattggacatgggcacattaaatagagtcgaagatgactttatgaccggactggtccatgagagaatgttcgtgaacatgattccttgagagatctaaagacgatgatctacaagaaacggttacgagcgtcaacggacggcactaaggatccatgcatgggtatgattcattatggggagatggtcgtgtgggaaaataccgttatgatagcacaacattttccctatctgttggctcgggggccgatcagaggagttagttatcaatgcaaatgctcgctttagatacatcaaaaaatttttagttcatctactcccacacgggggtacgcagttggatttgggaatatatgcgaccaagctaatgcttgcggaaaggtatgacaacttaaacacgtccgaggtccaacgcgatattttcaaaggcattgactatgtcccgaactttaagagtctaggattttcactcagctttttcctaacaaatcataacgatctaaaaaaa--aatttataacaaaataatata--ttttttata----acggtgtat-------------------taatacaattcctcttttgtccttgtggctatttccgcatgcatgctctttcctcaatcaaaaaaaattttaataatgcgtcgacaattgatgactatgcggtccgaaacagaatttgtggcttatctttttggtcttggttttttgtggattcagtactggagaattattcttttccccaccaatatttttcccaggatgtattctttaggatgcggctttatagtctatttgtgacattctgaagtggagggtagacgttgaagaagaggatgttgatttcgtgggttccggaaaacgcgatttctcattttataagagtcatcatagatgagtaagaggattagccgcggtcttaatgaatagggcagggcatccttaccgacgagaaattaccccggactgacaaagcgcgattgctattttcggtccatgagttttaatgcaaaaaagcttatccctcttactgctcatgtttttcctgtgattccttcttacaaagctgatctggtacaatgtggaacagcatcgaatttttaagaatcagaaaagatctaaaattatgattgagactttctttgagaatataagataccggaccactgaaactcgatggattaaagaacatcattataaatcaaagagatgatcaacatttcatttcacaaatattgttgtatctagggtatcatctggaagagactgtatctaatatggtcagattcttaaattaggaacataagctttcatctttgtacgatttgatggttcatccccaggtggactatatggtcgttaaagattggttgccaaagacaatattcggctgttcacttccgtatctgaacatttaatattatttcgtattaacggttccctcctgtgtattacatcataagatgatcaacataaaccttttctgataagagaataccgtcattcgttcctatattaatatacgggcccgttcaagctaccatttgccacaggtagaaacccggagcacggcgatgttggcaatgcattgcaaaaccgtgaatgagtcccagcgtctccgaacgtttgagcgtgtcgatcctagaatcattaacagtctgcaaggaaaagggcttaagtgggcgtctatttccgaggttgattgcccccgacgattcccgaataagaaaatggaacttcttcaaatacgccacaaaaaaatctgtatggccgtccggcaaataaggaatacttccatcttcccgaccgcacaaaagagtcattttaataccattagtggggaaagggagggcaattaccgaggagaaagaaaaaagttaaagcacgcgcggatgtagaaatatcgaagaaaggggtagaatacatgtgagctcgaggcgcagtgtgaatatccccggccgactctgttcgagggatcgtcactgacaccttacagaaccaagtggggttggcagggagcgaatgtctcagaccttcggtcaggctttttttttgctcgtatttgccaatttttgtctaaaaaacattgaaagtcatttcgaataatttaatgcgaacacggagatcccttgatatggacgtacggatctgtatggttatggattttttaggtctatcggttggtctccttaataccatcaaccaagacaaggtgattaacgacagcttatgggttttctatttgtctgcgttttttcaatattttaataatacatgaagactaccatttacgtcgtgttgcgtcaggttgcgtccacgttcttttggtcattcgcatcattatcacgtaattcggagacgggacgtcttgcgaatatacagatcgtatggtatcaagatacatcctcctttatgcggtgttttgtagacggttgctagagtttggagcccgccaagatattacgaagcgcaggatccttatacggcgttgaccttgacactgagattagagtctttaatctacatacagtattggttctctgcgtttacatactcgcctttatggttaaaaatcgctattgatcggactaaactacttcgggcccgtgtagacattgttggttttgcggctttatgaataacgttttccgagcctatttcctttttctttaatgcaaggaagagtcggtacgtatttgatgacaatggcgtcgaagagcaaaagatcaaaggtggattcagtaataccaaaaacgcaaaacccagcgttgattagaatttgcctttgtaaataacatcagggaataaaataatgaaatcaacgcttattaatcaacgtcttcgagcgttccccatggtcgggacgatgataagaaatagttatagcgttataggacaggaaattttcagcggtaaagttaattaacacacgttatacatgcataacagccgattttcttttccttctaaaagaaacattgaaggggatcgcgcagacgcggctagataaaagggaagctacctcattaacaaatcaaacaatcaagcgatgatacagataacgggtgatgccgagcgagacaaatcgttttgctcagttcggggccatcagctaccgacataccacaaaataggctttttcgctacggaagggagcaaaagtattcgcgtttgataccgataagcgcatcgggaattgttataagtaaaatttatcaaacttaaaaacattctctaacgaaatctgccaatgcatttaaataatgcttcatattcacgaatataataatccacataacactatagaaacagcaccatagaagtacaatcccgcctggggtgcccacgcgggactgacaggtta------------------------acatacccaaaaccaatcgcttcgaagtgcaggtcgttactcggttgaatacgctaatccggatggcaaattcagacatcgtgtttgtagggggaggtaagattccgggtagtacaatgtcgggacctgagcgtgggtaagacgcacaggcgtcaaatggtcaaagcaaaaatgatccatgggtccaagtccttcgagccgggagagagctctggtgaat--aacgcttacggcagttctttttggcagagtgaaggacttcaacaatatggctatgttactagctgagagaagaagacttattttataatcccggggtggtatccgggtgcattagaacatcattgtcaccgagtcaacattgatggttgcgctcatggtcttctctgtgggggaatacaacgctgcttcccagccgaggtatatcacaccgcagtctttagagcccgcgggattatctgagcgagaatataactcggaacatacaggttagtcaagacggaccccttggtgttcgagaatgaaggagtttattcgcacgagccagccaggatgtgacagtgggtgataatggttcctgtacggtcaacgtgtttaagaccggcgttattcgtcaatatcaacgcctgtgcggtggcggtcatgccttagactgcgtttgacctcgaccgtctgaccattgagcaggatttgtatccttataccgttggatacaatctgggggtgagatacggggacatacaaccggattgagtagagggtgcgggccaatgttttcggtttgttttgcgcattgcatggttatggactgaattttcgagacgacggaacctcttgattccaaatttggatcattttcttcggttgctgttggttgggcttcagtacggtttaggccggattggttcgacctaggctacggaggtcatcgtaaccgctggggtgaggttgaccttgtccggggatgctccacaatgcgcggacttggatttgcggctttcactaggtcgcccccacgcttaaaggttcgatggaaatgaacgtcttcagagatgcgcgtttttgcgcttgtgtgcggacattgtaggtcgcacacccatgattttggccaccgtacatggacaggtattcacagaattacgaggtaggcggatgcgaaacaagtttcgagctgtcaaatccgaaattgctttagataatggaaaaccgcaaggggtttt--aggcggtcatgaaagggaggatgcgtggtgttggcaccatttaggaaagaggcggactttgtcgcgatccacttttgaacttccgtgtttgtgagggaggatgtaggcgagtccttcgaggcgatcaataaggtgacagtgggtacgtgatttagggggactaagggtagtaaggaccgcacgtaaaatagccgcggccattgggaatttgattgacggcacttaatcgagggtttcgagagccagggtgttacttggcagctcttgcctctttttttggcaattgcagggcagacttttcggagtttgcggatgaccgattgagccagtgattggacttcaaactgggaccacacagcgcagtgttg------atgagcttgttaacttctttgttcacctggatatttttgcatttttcggaccccaagtccacaaaaataatg-------------------------------------------------------------atgaacgcacttgtgcattcattcggttctgtagttacggtagctttaacgcttggcacctccacactaggaccttgagac-----------------------------------------agggataatgcaccaacgtgaaaagtcagtcggccagcgacatgtgggattttaaccctaatcgataggaagtgcccggtgggacacccttatggatgcatgcctttgcatttcttcatatttgaattaaatctcatttctgaggattcataataa--------------------------tagaagttagatgttgagacgctgaatcagcatgcgagaatacagaatagtcccccagtaaattttatgttggggatacctactgttttgtcagtgcacggttgcatactttatacgccacgtacgagcttgctcgtcataatatacgagcaattggtgttatcgtcgtcacgtgtcgcagatatgtctatatatctcagtttcggttactacggggttaaaacccggattactggtacgggtgtttgcgtttacgctcttgggtacggtatcttcccggacaatggtatggcgtaaatgtacgggtccgagcatccgtatggtcccttgtgattttcgggaggcaggtggcatcacctaccgtttaagttcaacttgtttccctctacgcgtttatttatcattccatatcgaacaggattcggcctttaatggg----------------------------tacaaaaccgattaagaccgtttaggcaattgcaaggatggcaaatatagggaccgctgccaagacttttaatttccgtgtatctggacatgctgaagtggttgcgtctgacctcatatgggaccgcgaccttgcacccttgaatttccgatgtattttccgtttcaatctcgacgtccaaaattttgggtctttatgtttgtccgcggttttacgtccttttgaaagtaaaattcaaaccttcgcgccgtgcacacgtttttatggacgcgtgccttgttggatgggcacttccatgaaatcttacttggattt--------------taatgtcggaaagtatgttcaccgacctcatgaatggtgatcaggggaagaaagcttataggcgttatcttcccctataaggcagcgaacatggatgcgtcgaggcttctgggaatgaggactgataccggcaatcgaaaatcccagatatcacatatggatcagatcgtcagaatttataattaagaatgtttagagaacttaggataggggctcattggtaaggcccgtagtacgccagaatatttcccctcgtcaatgtgaaaaccacaatgcaactacgaccataatttaatgattcaatgaaggacgggtacgataaacacaaaatccagaggagtaccatgagcgtttatccgtcgaagcaacaagatcatctagtaaggaagaaacagaatctttctgaattgacaaggagttacccaagagcctcagagctccgaattatgattttatccttttcagcgagagaaattcattgaaaaacacaaagtacttccttttactgcagaagttgcaactaaaaaatcacgaatgcttaatcatttatgacatcgattccccagattaaatgctaaggtcaaatcaacctttgactttaaaaagcaacgattataaataacattcgaggagaataacaatttgaatctgaatgaaagattgt----------------taatgcaaccgcccagatggtccgagaaggcgatggttcgaaaggccgagatccaagggtatcagtcagcagttaaaaacatgtacgtacgagtcgggcggtattctgtctcgcggactgggttaaggacagagggacccttgcgccaacgcgcggaagcatcgacgtgtgacaggatcacggcgagtatataaggccggctggcggagcgcttaggcatcgagaggggtatttagttatcggagtacccatcccaaaggtgagccccaaaaagcggtta-----------------------ataaataggctcatcga------------aattggaaatgagctatcgagcgggcgatatgtattgtcaaccagcaaacaagcaggtaatggaagaacatgcgaatatactcatcgaagcgaataaagaaggacgtcgatcctcacaaatacgaaactgtaaatctttaggaggttatgaaagtagaacacagaaaaaaatattttgtttacctcgcaagagaaagaaggcctgaaacgtttaattaacgatagcgccggctcgattatcagtacacgatccagatttggggatggatgtatcttcactccgggatatacgacggagccgctgaggatgggggaattttgtaattgtaatatcacccaaccattaagtgcgaaaaggggccgcattattgatcgatatgggcagaacgcgtagccaatgggagtatgtgcgtataagagcatccaaacccctgaaatcgagtataggcgtatgtcgactgaagactaacggaaaggatatctcgtagagaaagcgcgtgtatgacagaggaaccaaggacagatttgggcatgccggattagcattaattacaaatgttcttgcccgagttttaat--ctagccaaaggcagttcgaacacaagggagataaggattctacgggaacgattgttggagtagcctcagcctgaccgctgatactcagcaatgagcggcgcggcataccgaagtcgcgggggaaattggtcgatttccgaaaccgtacgtagccgcgaaccgatggtcggaaggtcccgatatggtgcatgtaaccggagatcttagaatgggggtgcgaaagtgcagaagcatgaatgcgctcaaatccatcgaccattatattcggtaatggcaaaataaccctggttagctgggcaccaggcacatccttgttgccacccaaatatcgaggctcagagacaaaatcggatgataaaatagtcaaaaaatcaattctcgggtgaggatgctgataaatcaaaagatgattatcagtatattaatggttccaattttctgaggaaggggcccgagatgagattcaatgagtcaaagaataatggtaacgaactaaatgcctacagatacaacctaggcaccaaatctgcgattatgcggcattaaaaaggttcttcgaagcataaaagcatgattacgacagcggacaaggatcagtcaatgcggcgatgaggaagaatgccggtgatgataggaggaggtccctcaacatcggcaaatgatatgtctagcgtggacattagggtttggataaattgatttgtgagagagctaataccgtcctaaataaaaaaccttgtgcaacattttagaaataaaactaaacaagcgaaagaatatatactgtccgactcacatatccatatatggcaacatgcatcaaaggaagacattccattaatacgacgatgtggcaaattgggattgtccacataattcgggcagcaaaagaaaagtccgcgtaatgcatcatttaaaactcacccagaccgaagggcgtgaagcagtaatcaacccgaaaattattaggcacacatgagaaggcgaagcagggatatacgcggcaagggggggcaaacgcttacgaaatgattcgcgaagaaagaattaggagatgtacatgatagaccaacgaagctaattgctatcatagggagggaaaagtaatttcaccaggggcatatgggaacatgttcggacgagtccataaatggaagcctcctt--gagtttatgacaaagagatcactcacgaatccttggacgcatcaaaatgaatacctggaaggggcattgcaggcgcgggcgtgcaactatgcaagaggaatcgcacttaattcctcgggagtcgttattcaaaatgtcgcacgtggcagtggaagtgggtaacaaaagttggaggcggtcaatgtgctggaacgccgtgtaggggtgtataaccgtgacacccagggggggaggaggcccatggagaaaaccgcaccctgggtaccgcctggagagagagaaagaaaataaggaaattatctcgcgcgagaataataaggataatagcgtttacgaaaagatcgttttggaaaacataactcaagtgatcggtcacagacgaataacatggtgacgttttgggtaagtatgcataaagcacgctccggaaggagagatggccatatggcaacatcataagcgatatatacctcaccggtatcatccccctagaaaaagactaataaggcacattaatctgatttgattaggaatttaggaataaaatccatattttgatctgaccattaatcgtggtcttatcaatttttcacagacgttataactttgatccgattgagatttcttccgaatccaggtcacagaacgtattacataagggtgtctttgtgtgtgtctattacgataaaacgaaatgtgaagaaaaattattacggctctccatccataattatggccagaagaacttgagatcttggtctcaaataaagttatgttcctcttactccaaggaaaaattcgaagctttctgaccaagaagactggcctccatacaaaatgatatccgatcaatgggtccgtgtgagaatgatggaaaaaggatcagtgaaattcaaaagaacgtgcggatgaattcttaagaaagaataatactgattctttgttataatgagaccatcgaagccagatggattttgacgcttcccagaaagcgaaagataattaatcggcactttgaatttgtaagatgatggtactatttgcttcggaaaatcc----atgagtgaggttttaacacagtgcggtcacatcatcaagaatgacagttctacttttcagaaaatggcattcttcaaatggccattcaattgcattcgcagactttttagtgggaaaacccagatcgattttagaaattcaggaaatgattgttgaaagttgttgtaaaagacgttttagaagtcgaagttctcaaatcatagatcacagtcagttgtcagtacgatcagcattaaggtctcgacatcaggacattgatcatagaagagatcgatacaacttataacaaggaatcacactaagaggtcatcttggacctcttctcaacgacgacgaatgatcgacgttccaatgcttcggtatctcattccgctttacgacggaaacaataaaacactctccgagaatgagattctggaaccacagtcatcgtctttttcgaagtgtcgactcactggtcaaccacgaagtcacaggacaaattttaaaagacagagttcttgtcctcagcgtcgaaaaagaatgtaaatttaaatatactattcaaaacgttcatcaccattctcgaccggtggaatgtccaagagactgaatgaagtcaaaaattcttttaaaaaaccttttgat------tttcggacgaaagggggtaacttcacagattgatcgagaagttcagaatgcgaatttaccttcatacgaccgacttctacaaaggttactttcatgatctgagttgacaaacattttaagagtttaatcaggagatcaaaaaatattttgtctccccattttagagaaagatctttacgagataggaaatggtcgactctgggaagattgagaccaaccaaatgtgcttgcagaaaaatatgagcgta----acataaattatcgaactatcaatcataaaactgggtaatataagtttaacgttttttataaagtcgacgaattgataggatcaaggacaatggaagaacctaacaagacatataataacataacacatttcaattaaaaagcaaaaaggttgacccg----agttattccgacgaagtcataacggaccaagctaagtaaatgtcaaggagaaaattcagacattgacattattcgacaaaagcgttcattcagtgtttgacgttcgataacatatcatgatgtcgagtatgaaaaagatttcaatcctcctttttttcaattctcttttttcaattctcttttttcaatcctccttttttgtagttggaaatccatcaagtcgaatcaattagattaaggccaagacacttgaacattttgatcatggctcaatgtcattaaaattaaccttttttgagacagaactccaaatcaattttataaggggacattcccttttttaaaaatccaatgtgatatgatcttcaacagaaaacgagaatcttgaaaacgatctatttcatattccagacagaaatgccaaccgcaaccttcaagagtcttattctctttaaagcaacgctcgttttaaaacccacatttgttgatgaaaaagttcctttagtgaaagccggtaaaatagattactaggcattctaaatttttatcgaaaaattttcttcgggggaaaaaacagcttttgaaggaacat----tcccatgattcagttcaaatttatccaagattcccaaggggagaagagtaaatttaaatcttcattccatcgtcgaccttgtcgaggcattatcatgcgaatttggacccctacgaggcaatgtaattgaagactatgaacccctcgaataatttcgatcgaggaaaattcacatactaattaatcaaatggttatcgaccctgtcgaaatattcctcgaaaagaaaacgagcttgctaaaatgctgaaaggcaattaagacttcacggaaggctttcaccttcaatgaactttcaactaatcctgttctactcacggtaaatactaattatttttgaactttcg--actttccatctagagagcaaattgttcatttcagaatatcaggtcgaattctgcgatctcaaaaatttgctcccatgaactataggaattcagaatgttcaaactctcttcgagaatatcacg----aaaagatcccttattcaccactagtccaaagtcggattcttatcatctttctctctgtgcggtactgtcgaccactctttgttccggctaaggattcaacgattgaaagtaatcttatatcctctaatatgattcgaactctgaagtaccactcgactaatctttgttaaaactttctgtgcctgacattgggatcatgagaatcgggtagctcggggaaatcttgggggggccgctagggtaatcatcgtcaaaaaatattaaataac------tatgactatagatatccaaccataacgatgctttcagaaacagcactagcaacagaagaattatcttatagaaagaaaagtaagggatgatgagacaatgatctggttcaaaggatcatgagaaagaaggattttgtcatttcacttacacgaaaagatgacaatctttagctaccaaggacatttcaaaagatcggtacaatatgacaccgggcattattcgtattgtgaatcaaaaatactataatagattaaactctgttgcgaagcgatttctgccatacaacatactatccaactctggagcaaagttcattcctccaggaacctttcctcgttgccttccctcagggatttgtatggtcatggacggcatctattgtaatactgcgaaatctagtccttatacgtttctaaaattctgaaaaaccaaggttct----------------------------------------------atgagaaggagaatgacggactgaacgactgactctacatacaagcctacatgaatatccgaatgacgtttaatacctcattgattgcaagcattccctgatattgatccaaatcagactgagtaagatcaatatttcctggctttgtaatacttcaggatggaagcgtcacagaaatctgtatgctcaccaatcccaaagtgaccgcctatgcccaaaattaaactgataaatcgagctctatcccacacgaacattttaccttctaacagggttcattgaaaaaatttcaacaagcaaggttggtcatacatggtcaagtcggactgtgcctacaagagccttcatagataccaaaaattatatgaacaaatatagtcgcctcaagcaactggattcgtccagtagtcgtcagacaggatcttttacaatggaggcgtgccaaagtctctagaatgtcatgaccattcattaataaaaaatctgaagagggatctatttaaatgtattgactggacagataaaattacatctcttactttagtgtcgcggtcgtgccagacttgtcttccggccgagaaaaaggatactctaggctgtgaaagatcgactgtcaggctttgagt--gagggcctgtggtctccgacgaaagatgatcattgaaagacgatacttctctcgccgaccagaaccttgaatatcaacggtctgtcatgtgacaagttcttagacatagatcgattgagagagggacggagggtctgacccacaatgagagattttaacaatgttggcccagattgcgcctgggttctttgatgatgaagccaagattggttcctatggcagtcttcgggaacgatattagagagagagactcagaaagatcgattttcaagggacgtcatacaacaggaagtctcaagacaggttttctatagcattattggaccgcgaccctttttctttaagaccccttgttcgttttccacggattttgcgagagaatccaaggctctactacaacgactccactcattaaacgtgttataaaaaccagaaacattgattttattacgcaagtgctagacaaagtctttcaaggttttcgtcaaaccctcgaagtacatatttcaactttcttcaaggacctttgacaatacaaacttttaaaaagtgctttccgagaacaaatggttattaatattgcagtcaaagaaattatctgatcacagatttataagcttcattctctttgaggagctatttccgatgatctatttggctatctctctatatgatcactcgacaaagaatcctgtttattattctcacagttgtatagatacgcctttttcgtgaggagaccatatagtttcggaattcaagaaaattaagaatttcattctatttcttgtcactttgatcccttcgtgataatgatgacgaatgtatacgattctttttgtttacgcacctggggattttttggggcaagattatacatttgtgcccgatgttagtttgtctacttttcggtaacaaaagagtcgtcaagagcacataatattctatgggggcagtctcatctgtcaggtttctgcttaggtctcgggggaatgactcagaatgtagggctataaaccaattaaatcccggattcatgcctatttatacgtggatggttaacttcccgccctccacatgacccgagttagag----------gtcccacccgtgtgcttcttcgtactcaagtgcgctcgctcgcaccgatttgaatcctttatttctcaagatgcactctctgaatctgcatctagatatttggaactatgcataccaacagataacgatctgctatctcatggcaatggtagtatatggatatgtgggatcaaggggtagcagatatactaatcttttaattcataactggacttgctgatgtttttggctcgacggacgaaaatcggatagcggtttaacaagaccttttgccttcttgccttgcttttcttggggctccccctgcggttttggaactcatttttgtgggtgcagcggcttattttgttcatggctctacaggtgttcattatatactaaatataattttatacggagaacagaataccccagtcgaataagagtcccttagtcaaaatcatgattagatatattggtatgctcacatccggattcataaccatatgaatgccagaaccttttaattccgcgggacgcgagaaaacgcaatcgaccattacgaacgttgtaaatttgtaacgatctaacaggaaaatcttgctacaatattacggcataaaaatcacaaaacgaacaacccttcgtttcgcagcatcggggtacccgaatgcgtaagcagcggtggggtcaccacagtccatgaatggtcgccaggaagcctgcatcgtgttttgggctccgaacgccggcgaaatgcttaattagtcgattgtgagcgcaaggaggggagcatcgaaaagagaaccaagatgcgagcaaaggcttgccattcgtaatgataactacatatttgttatccttatccgtctatccatttctgggtggctctctttccacgcacagaactcgcgac--tggcttccaggtttttttagatgtatattttctcaacttcgtcacaataaaaagtaattacatagttgtctgacataaaagatttcttgattggcattatgaccctactcatattcatttatacacgtggatctgtctattaaggaaataattctagacaggtattagttttgctaatagttttaaactcatctggttgtacagtcaattatcaattaattttggattgtgggttgtctactttatggtttgttaccgccatgcggaagctgcaaagcttgtacaacggtgggattggttttttggatttggtttatgatacggagttgattcgggttttgaatgtaaagttattca----aaagagtaattttttgtactttggccttttttttcgggcatgcaatcgccattccctcagttgttccgagcatgaggccacccattcgcctatcagcgcacatgtgcgcggatttctgtgccgctctccctttatgtgtcctaatataaatatgcttatggatatacttctttgggcacttgcctgccaaagaataaagggttgctatcacattccattggtaatatttgcctggatggtctacgtcgcttttcattataccagctatcaagcttttttttggtcggtcatatcatcatgagcgtgtggtatcccgaaaagcaaaatgtctatggggttacaacagtccatacaaacgcttttttggatcttccttgggatccccctgctgtttgtcaagagaatataataattgtttatcccatttgcatatgctgtcacgcggttacgctttaatttcgattattctacttgaggtattaagtaattcaaataaaggaaacaaaatctttatcattccttgggaagaggaaaaaaaaaaaaaaatcctttttcttttacataaaaaaa--------------gattatttttgaaaaattaccatagatataaatagaaattccgccttatacataccattggatacaaa----ctttctacccagatcgaagacatttttccatttgtttggatttacttttgtggtcatggatccttaacattaacacaaggtgatttaattttcaatgttacccgaataactttcacaaatcaaaatcgtgatgtagattgtacaagcggtttcttaaatgctactggatttatgctctttttaaaccgttatctcttcaaagtaattaaaatcttgtaaaggtccaaaaaaaaatgtttgaaaataaaagtattagatgtcgaaacgggtaatgagtcttagtattcttacgagcataggcttgcgattaccattttgaagcgatatgaggatacaagggtggatacagttttgtgggaggataataatggggggcgattctctacttttttatttctaatttatttttttatttatttttttaattataa--tttaatattctcatttgacaatttatcaattctttcgtgttcatgtatacatcgttctatttttgtaagaatgcggcttagatctcaaaaggatatacacttgttgatacggttttgtaccgtgattatcagcattccttaggatttagatcttatttcttctgagtttcatatcaatgtcctattaaaacaaaaacattaggcatacgcccatgtatttaccaggttgcactcggttttacgaatcacatcagatttgtccgcctcatccatgttatatcagtagatatgtttggtagcgccttttgggtctttttcgtgcctatgtatacttcgaaatatagacttgaaaagaa------aagatctttcttgggaatcataataagaagaaaagttttgaaacccttattctcaaaatataagtccattatcacattgacatgagtacgatatagctggttatttttacatggatcttcgggcgttggcaagagctgggtctatgaatggaccaagaactggcttatactgacatttgcattattcaatcgacaaccaactgagggtaatcgcatgtgctcctggttctatattgattgtattgggtaactttggatggctcaagtaggacttacctactcaatggt----------------------------tactgtttacacaatattcctgttacatgtgcgtttccatttggggtcttatttttctcccaaaggaaaagtatagcttaacctttattgatatgactctctacactagctttatatattcattgagaccttatcactacgagataaatgatgattttgatttatgagttggatgaggcttcatggccatttctacggttatacacttgcacttgcgctgccgtaccggatccgttttcattctatttgcattaagggcaatggtttttctccggactttctttttatattggattgattatccgttactctattcgttgggggaaaacgtttatcgcacaattattttaacgcggagtcgtttttttctgggtctggatggtttagctcaagaccacttaattgaactcgtaacatctaccgtgcctgaatattttaatggttctatgcttgcgtaatcccatatccttcaactgttccgaaccagggagccataagactgatctctgcggatttttaaatgggctaggttgtcgataaatgattttcccggccatcatttgccctgttatatgtggacatcaatattagcgctcgctcccggcacgaattaaaaagatgctatctcgttccaatggttatatatggatggtcctaggaatggctaagggcttttcaatattccaggttatgggcgcctttttttgcggacagtagaagatcgctgttactgagaatggggatgcgtccgtccaaatttacacttagattttcatgctcctgcttccggatagggttgtgcgattatgtttttggatatacagccaattttttatcaaaatctatacttgtatgcatggacatttacccattatctttcatttcgcaattttaggtaaattttaagcccaatctattttgatcggcccggattttattcattcatttttccgtatggatggcttaccgattgttttccttcgtgaaagtgaacctattcaattttt------------ttaattccatcgtaaattagaactgatggtgaccatggtaggctgccacgagtttgaatatcctggaggtgaagcaacaatgctcgcccagacgagatggtggtgaaagtggatcgctgccacgattttaggtcggttatttgcagaacaccgagatggctgctatgatatctgacagtctgtgtaggctatttttcatggattaggttatacagcgaaatgtaggcctattgctgactatctaagcgtaaataattgtactttcgattttgaagcgcattaaggaagttttcatttgtatgcatgcgcgcgagcgcatggccgcatgttctcattacgaaagaatcaccgataacatcaattttaaaataatggttccggccatcagattctttgtttttggtcggctatttggggatgggtgtttctacaagcattatcgctttcttggctgtctgttgattctttttaatcttcaatccattgtgcgcgccactctattagtgggcataagtttatatttgcgtatttataaggtcgatataaagattaacttgacgtgggagggtacttctattgacatcttttgctttatgcacattcgaactctgtaggatattgacacagtcaacaatatgacagattatagaaagcacaatggatcatttcacgattttctccttgactattcatatctttgcgcttatgggcatgcgtgccgcataatttccatgtacaggtatgataggcacaacgtcggtgcagtaatggcaagttatataccttccagcaacgttccgtacatcatacctagaaattatactcgacgttcgggcgatcattgattgaaatgatgctggagttggtcggttgccatgactccgtgtgatggactgaacaaatcgaaaacgttctaataagatgattggattgattttgggaatggtgatatgccacaatgtttcatacgagatagacttcactagacgcagattaataaacaatgcttggcgttcccttcgtatgagataacatcgacatttaatccc----------------------aaataataatatatgaataggagtcagaataatctttaaggtgatcttaagggttaggatattggtctgtccatttacctgtttggatacatgggtctgtatgttgttgaaggaattcgcggctcacacgatggccgatatcggccttgggtctcagcctgcgaggacaattctttaagaaactctcctcaggggaaccgttttagatggcctcatgcgtatgcatctctagtatcgtatccttgatacactgtttgcgactaaatgggttttttgatgcgttcagatgcccatggctctattcggtaggtcaaaaaatatcttttggggctcggcgcgccatcatagtagaatccttaccttggtttgcattcctt--ttcaaagttagacgtgaatgtgagccatcaataggtttgggtgaatttgcgcaccatggttatgtttctattctcctgcgatggaagttccttgattccgagcgagagattgtgcggtacaacgatatcggataattggtttttagtgctctactaactttattctcttttgtacgttttattggggtgaaattcat----cctaatttgtgcgact----ttgaataaaagccggagtttggacacatggatttatacttgcaaactattttttttatccatacacagtgacttccagctagatgacactttaactggtgaattctttccattcctggaactttttacactcttcactagtccttaataaatccgtacagaagactatatgtaaacggcccacacctcatcagggtctcgctgtgtacctgagggagagtatgatggaccatttggtattcaagggatgaaaatgcgaaacgacatatcatactcctagtaccgtggatattgcacatttacgagcatacgtaaggccgacgctggaaatcagtccaaaggcagtaataggtatatttgattagcgatgctccatttttgctggccttatgcgaatgggccaaccctttttaatttaggaaggattgttagactttgagcgcacggatagatatcaaatattcgatgggggtgcgcgactcctaggtgatgaaatgttgatttggatattttacgggtacgatacaaactatacagaaccatttttgacggtgagggtggatatggaggagagtataatgggtttcggccatctcggctcggatcatggactcgaaatgacatagatgtagagattgatggagtcatgcaaagagggatcttgccgtattgtcgatgggaatgcgatcataaatatcacagcctgaggatccggggcctagaaattgaatcgtattgaagaaggtaccgatgcagattgatacgttatagaaaacctcccacttgattccaacagacttagtaggtgagcccaagggattggatttctatgggacaagggttcctgagtgaaatcgccccggttataattcaatctcccattgtaaagataattgcgaatatacatctggagatgaatatatgggagtgacgtgatgtcaaatcttatttctattccagagaaagagaaaagggtcgtgattcagtttagtgacaaaaatagagctactccattgattcaagaagatatctccaagggctcgaaatctggaacgcacgttcttctatttcaaaaaaagatcttaaatattataacattggatcggatcaaaccgtaattccgcgggacgcgagaaaacgcaatcgaccattacgaacgttgtaaatttgtaacgatctaacaggaaaatcttgctacaatattacggcataaaaatcacaaaacgaacaacccttcgtttcgcagcatcggggtacccgaatgcgtaagcagcggtggggtcaccacagtccatgaatggtcgccaggaagcctgcatcgtgttttgggctccgaacgccggcgaaatgcttaattagtcgattgtgagcgcaaggaggggagcatcgaaaagagaaccaagatgcgagcaaaggcttgccattcgtaatattgcagtcaaagaaattatctgatcacagatttataagcttcattctctttgaggagctatttccgatgatctatttggctatctctctatatgatcactcgacaaagaatcctgtttattattctcacagttgtatagatacgcctttttcgtgaggagaccatatagtttcggaattcaagaaaattaagaatttcattctatttcttgtcactttgatcccttcgtgataatgatgacgaatgtatacgattctttttgtttacgcacctggggattttttggggcaagattatacatttgtgcccgatgttagtttgtctacttttcggtaacaaaagagtcgtcaagagcacataatattctatgggggcagtctcatctgtcaggtttctgcttaggtctcgggggaatgactcagaatgtagggctataaaccaattaaatcccggattcatgcctatttatacgtggatggttaacttcccgccctccacatgacccgagttagag----------gtcccacccgtgtgcttcttcgtactcaagtgcgctcgctcgcaccgatttgaatcctttatttctcaagatgcactctctgaatctgcatctagatatttggaactatgcataccaacagataacgatctgctatctcatggcaatggtagtatatggatatgtgggatcaaggggtagcagatatactaatcttttaattcataactggacttgctgatgtttttggctcgacggacgaaaatcggatagcggtttaacaagaccttttgccttcttgccttgcttttcttggggctccccctgcggttttggaactcatttttgtgggtgcagcggcttattttgttcatggctctacaggtgttcattatatactaaatataattttatacggagaacagaataccccagtcgaataagagtcccttagtcaaaatcatgattagatatattggtatgctcacatccggattcataaccatatgaatgccagaaccttttaataaggcacattaatctgatttgattaggaatttaggaataaaatccatattttgatctgaccattaatcgtggtcttatcaatttttcacagacgttataactttgatccgattgagatttcttccgaatccaggtcacagaacgtattacataagggtgtctttgtgtgtgtctattacgataaaacgaaatgtgaagaaaaattattacggctctccatccataattatggccagaagaacttgagatcttggtctcaaataaagttatgttcctcttactccaaggaaaaattcgaagctttctgaccaagaagactggcctccatacaaaatgatatccgatcaatgggtccgtgtgagaatgatggaaaaaggatcagtgaaattcaaaagaacgtgcggatgaattcttaagaaagaataatactgattctttgttataatgagaccatcgaagccagatggattttgacgcttcccagaaagcgaaagataattaatcggcactttgaatttgtaagatgatggtactatttgcttcggaaaatcc----atgagtgaggttttaacacagtgcggtcacatcatcaagaatgacagttctacttttcagaaaatggcattcttcaaatggccattcaattgcattcgcagactttttagtgggaaaacccagatcgattttagaaattcaggaaatgattgttgaaagttgttgtaaaagacgttttagaagtcgaagttctcaaatcatagatcacagtcagttgtcagtacgatcagcattaaggtctcgacatcaggacattgatcatagaagagatcgatacaacttataacaaggaatcacactaagaggtcatcttggacctcttctcaacgacgacgaatgatcgacgttccaatgcttcggtatctcattccgctttacgacggaaacaataaaacactctccgagaatgagattctggaaccacagtcatcgtctttttcgaagtgtcgactcactggtcaaccacgaagtcacaggacaaattttaaaagacagagttcttgtcctcagcgtcgaaaaagaatgtaaatttaaatatactattcaaaacgttcatcaccattctcgaccggtggaatgtccaagagactgaatgaagtcaaaaattcttttaaaaaaccttttgat------tttcggacgaaagggggtaacttcacagattgatcgagaagttcagaatgcgaatttaccttcatacgaccgacttctacaaaggttactttcatgatctgagttgacaaacattttaagagtttaatcaggagatcaaaaaatattttgtctccccattttagagaaagatctttacgagataggaaatggtcgactctgggaagattgagaccaaccaaatgtgcttgcagaaaaatatgagcgta----acataaattatcgaactatcaatcataaaactgggtaatataagtttaacgttttttataaagtcgacgaattgataggatcaaggacaatggaagaacctaacaagacatataataacataacacatttcaattaaaaagcaaaaaggttgacccg----agttattccgacgaagtcataacggaccaagctaagtaaatgtcaaggagaaaattcagacattgacattattcgacaaaagcgttcattcagtgtttgacgttcgataacatatcatgatgtcgagtatgaaaaagatttcaatcctcctttttttcaattctcttttttcaattctcttttttcaatcctccttttttgtagttggaaatccatcaagtcgaatcaattagattaaggccaagacacttgaacattttgatcatggctcaatgtcattaaaattaaccttttttgagacagaactccaaatcaattttataaggggacattcccttttttaaaaatccaatgtgatatgatcttcaacagaaaacgagaatcttgaaaacgatctatttcatattccagacagaaatgccaaccgcaaccttcaagagtcttattctctttaaagcaacgctcgttttaaaacccacatttgttgatgaaaaagttcctttagtgaaagccggtaaaatagattactaggcattctaaatttttatcgaaaaattttcttcgggggaaaaaacagcttttgaaggaacat----tcccatgattcagttcaaatttatccaagattcccaaggggagaagagtaaatttaaatcttcattccatcgtcgaccttgtcgaggcattatcatgcgaatttggacccctacgaggcaatgtaattgaagactatgaacccctcgaataatttcgatcgaggaaaattcacatactaattaatcaaatggttatcgaccctgtcgaaatattcctcgaaaagaaaacgagcttgctaaaatgctgaaaggcaattaagacttcacggaaggctttcaccttcaatgaactttcaactaatcctgttctactcacggtaaatactaattatttttgaactttcg--actttccatctagagagcaaattgttcatttcagaatatcaggtcgaattctgcgatctcaaaaatttgctcccatgaactataggaattcagaatgttcaaactctcttcgagaatatcacg----aaaagatcccttattcaccactagtccaaagtcggattcttatcatctttctctctgtgcggtactgtcgaccactctttgttccggctaaggattcaacgattgaaagtaatcttatatcctctaatatgattcgaactctgaagtaccactcgactaatctttgttaaaactttctgtgcctgacattgggatcatgagaatcgggtagctcggggaaatcttgggggggccgctagggtaatcatcgtcaaaaaatattaaataac------tatgactatagatatccaaccataacgatgctttcagaaacagcactagcaacagaagaattatcttatagaaagaaaagtaagggatgatgagacaatgatctggttcaaaggatcatgagaaagaaggattttgtcatttcacttacacgaaaagatgacaatctttagctaccaaggacatttcaaaagatcggtacaatatgacaccgggcattattcgtattgtgaatcaaaaatactataatagattaaactctgttgcgaagcgatttctgccatacaacatactatccaactctggagcaaagttcattcctccaggaacctttcctcgttgccttccctcagggatttgtatggtcatggacggcatctattgtaatactgcgaaatctagtccttatacgtttctaaaattctgaaaaaccaaggttct----------------------------------------------atgagaaggagaatgacggactgaacgactgactctacatacaagcctacatgaatatccgaatgacgtttaatacctcattgattgcaagcattccctgatattgatccaaatcagactgagtaagatcaatatttcctggctttgtaatacttcaggatggaagcgtcacagaaatctgtatgctcaccaatcccaaagtgaccgcctatgcccaaaattaaactgataaatcgagctctatcccacacgaacattttaccttctaacagggttcattgaaaaaatttcaacaagcaaggttggtcatacatggtcaagtcggactgtgcctacaagagccttcatagataccaaaaattatatgaacaaatatagtcgcctcaagcaactggattcgtccagtagtcgtcagacaggatcttttacaatggaggcgtgccaaagtctctagaatgtcatgaccattcattaataaaaaatctgaagagggatctatttaaatgtattgactggacagataaaattacatctcttactttagtgtcgcggtcgtgccagacttgtcttccggccgagaaaaaggatactctaggctgtgaaagatcgactgtcaggctttgagt--gagggcctgtggtctccgacgaaagatgatcattgaaagacgatacttctctcgccgaccagaaccttgaatatcaacggtctgtcatgtgacaagttcttagacatagatcgattgagagagggacggagggtctgacccacaatgagagattttaacaatgttggcccagattgcgcctgggttctttgatgatgaagccaagattggttcctatggcagtcttcgggaacgatattagagagagagactcagaaagatcgattttcaagggacgtcatacaacaggaagtctcaagacaggttttctatagcattattggaccgcgaccctttttctttaagaccccttgttcgttttccacggattttgcgagagaatccaaggctctactacaacgactccactcattaaacgtgttataaaaaccagaaacattgattttattacgcaagtgctagacaaagtctttcaaggttttcgtcaaaccctcgaagtacatatttcaactttcttcaaggacctttgacaatacaaacttttaaaaagtgctttccgagaacaaatggttattaataaggataatagcgtttacgaaaagatcgttttggaaaacataactcaagtgatcggtcacagacgaataacatggtgacgttttgggtaagtatgcataaagcacgctccggaaggagagatggccatatggcaacatcataagcgatatatacctcaccggtatcatccccctagaaaaagacta
>Quercus aquifolioides codon 1+2 positions
atacgcatttgaagc----ggaaggaagcttgggcgtttgaatgatacagacgaaacgcttaatggtgttgggtttatatccacttttacgcactcgtttatatgcttatgcgcccccgtgaatgaggatcggaccgttcggtcctcttaggaaaaatattcgggcatatccactcgcgcatggttcatttaccattggagcgctcgtgagatgtttaaaggggcctagactatgtctcattttctgggtgctgtaatggcggatggactagttcgctggatcgcctgatgcgtgctatcgcccgtgcgcgcacgcgtttttattaccatggcaggagtttcgaggatccctggattcggacttaattatatgtttcagcgacaaaatctatcaccttcaatttgggtgcgggtttggggtcctttaggcatcaggtcttgtactcagttataggaacacgaaagatcgcaagaggtaagttggcagagagaactaaaatgtgcgccaggtattggcgttatttcatagcagttaaaatccgtcttcattttctgcgctgccgtgtggattgttacgcttggatagacatgcttaattaaggttaattaacatcgtgtgaagcaggcggtataaactggcgaatataacggcaactggatgagtatcagacgaagccaaattccctgattgctcgtgagccctcacaaggtaatg----agattcaggtattgactgaagttcgcacagattcttaccctatttcggataagtagcctgccaggcaggttaaagta--atttttgaaaatggtagaaaaatcagttctatgtaacgttatacacattacacaaatattatattcgcaagatcaacaaaccttttggtaaaaaaattcatcaaatcttcgaggtttcatatgtgaatcctttactcgttattctcttgagggcgaatgtagtttaaattcgtcatcatcatttccttttgagaaattcccattaatatcgcgaatctatcctaccgccactgaatttgtcaacctcgtacggtaagagctctattcattttcgttttctcagatatcaatgaaagctatatacaaaatcattcattttcaaagaaccagttttttttcttaaatctaattggatagatcatttctttctcgaacatctccattcgttactctcgggtctttgacgcttgtttaagaaatgacattgcgagtttgcaagattccgtatcctgttctaagaccttatcatagtagtacaggaatcatctgctcaagaacccctctataaaatgaatctactgtaatttgcatgcattgagttgtccagcgcagatcgataacatttc----aacatcctgattttagtatt----tcagctcgcgaaccgcgtgtcgaacaatctgaaatcttctctaaaagcccaaaactgaacatgtccatatccctatggtcttgcaagcaatttgaagcgtggcaccatagaactaccggcgatttcgattgaatataacgttttcaattgagaacttccatataagggtctcaaaaaaaaattacgataataatctcgcttctggtaaacttgccgaacaaaagacgccggcttttaaaggtgatcgattttcagattttacgagaggggttattcttatttccaggctcttgcttcgagtttaagggcggttgtattgaatatttataaggcttcaacagatg------atctaaatttagttattgattgctaatcgccttctcaaagtttttttcaattccgagctagcttttaaccatgtgattatccgtatccttctttttctttgcttgttgcagcgcgtagttcgtgatctacctaactttgttaacgtgtgtttttgttcctttatttggttcttcaagaccggcgaaccggcggagatgatgtacatcggcgagaatagaaatatcagacgatgacataaaaggagtaagtgtaaacggacgtctcagtgggaggatgccgattaggctgagagtatgcgggattgtgattgagaggacatggatgcctaattgatcaaaagtgggtgtttatggggggttatatcagaggagtcgtaagcacggagatgccaatccgtaggagctattggcggtataagcctgcaaccatgaggcggggaattcgctcgatcagttatgatcccgcccggatattcagcgtcgttagaccctcaacggctatgcatgatcatatccatggcgggcacggattatatgggaagcaacggaaacgcgtgcacgaacatctaacacaggcaaagtattggttagtgcatggcaaagctctcgtgccagtgtacacttcagaaagggcatgataacatgtgtgcgaacgcgatcccgcacttcatactgccctaacgggcgcctgcgatattattacgaacgcaacttatattagagacctcaacagccagctacgcaattcctctttcgagccccggcggagctaccgggagttttattcatccgctttgaaggcgcaatcggtccgttgggaggagatacgcttccatgtgaaccatcgggagttcgctaatccacaagtattcatacgaggcaattttttcgcgattttaagcggatagccgcataagtggattcgttcaggtggtcgcgccaataagcataacagtgcggaactaattgattgccattgcgattgagcttgccattgctcgactgaaagcaccaaacattgcagggcacgttcggattctaacatccatctcccctacgtgagacagtatacattaacggacaaggtactgatcttgaatggcagtaaaattctgtgattcgactattaaacaaaacccattcagaatattctcacaaatttaagagagcgagcctttaagagcatcagacaatgacgttctctcagacggttaataaaactacgatcttcttcttggtttgtctcgcggagttggttaaacgaatttgcacaaccataactaggtgtctggctttatttttggaaggg----------tttaggattttgaaacgaacaagatttaaacatcgaatcgagactcgaggggcatgacactgaaagccggccgttagaagtgaatgagcgacattcggtaaggtatcgaatgacggaaatcaattataatcactacaacttgacattgaattaaaaagaacatcgttgacacaaggcagaacagtcgcacggtttcacagcttaagggcctggacctacagtcttaaaagattcattcgacataagcaaatggatttggacctacgaatatgataataaccctattcgcgctcgtatgcgcggttgcgtggctgctcatggccgggtggcaggacgcgcggcagcgtgaggatgcagcaccgagcgaggaaatcgggacttttctagctgcttatgagcttacattaggctgtgtgcttgcctttttgcaaccttgttaataagtc----------------ttttgtaataaacctaaggtttagaattcgggtgagtggcacatttatgaaatggggttcagtcagccagtatatactctggtgtatgcatttttggtcgcatatgcgtcgaacccaacatccacgaagcaaattttgatagtctgattatcggagtagaaaccaatgggagataggcctggtccttatggacttttctttatttgttcaatgtcgggcctttcctgaaatatcattcccagggattgcgcccacaagaataaacacgtgcttgcttctactcgtgctatttagcggctagaaaaggttggtattggaataatcaccacccatctttccataaatttgagattacaacccttcctagttcgctttggaaatttgcgagattgtgtctgtctgttcttgtcctcgtgtccatccgtatttctggttttacagggatcagcctatttgcacttgcgcgctaatgggatcatgaggcacatgatacagagtatgaaatcattgagaatatgagcgggtcattggcaggacagaatgaaccagatgacctaattctcaacgaaggatcaatataactatagacgccgtttttcgagctggattgtttgaacgcagagggaacattttatgtggacaaaaaagcgcgatcgtgccggcgcataggccgtgcatagtaaaaaatgctggggatttacaatgtaacacgaacatctcaaattaggattagacgacaaaatggagctaacgctccaaaggatcgcatttaaagcatttccattcaactactggggataataatacggttccgaatgtatatgtgacacagagataatgcctcggatgatatttggatccacattgttatgaacaatggaccgactgcgaattcatccgcaagagagcatgctcatcgttatctaaaattgtttgcattggaggcgtcagtaatcgaacctgatgagtctatgcgacggcaaacgtttcaaaaagtatgaggacgcataacgctatagagttatgacattggatgctaactccaatctgacagtaaacctggttcacagcacgcactcattcttggatgagactttacatcctcaaggtgttgtcagagcgacacaagttgtttgaaacacatataggaagtcagcgtgaaattcgcatcatgaattgtagcacaggatattcgcagaataaccaattagatacgaccttaaccgtcaatattctttcgggcagggaagctccagtcacattgtggatagggttattcgacccaggcaatatgattccatcaagaattcggaggcttcttacgataatattctgtagggccgaagggtgtgaacgcgtcgactcgagcggtactaccgagctgtgaatgtcacaatgtgtcgagacgatgggacatcgggattcgtagcccaaaggacatccgaagatttatcaacttatggcggtttgcgagaattaatggcccgtgatgcgtagaacagaatggatggctgtaacgttatacttcaaccaccattcatcgacccttactgagagactctgattgcatttgtaggcgagccaccaggggctgtgattgggagcgtggatatgcggcatcatgggaccggaccactacttagacttcaacgggggtttacggggacgcgacagtcggccctcaaggaaataattaagagattgtcaccaccgaccgcaggcaccgcttattgtaattatttagtacatgaaggagaatctcaaggtacatccccaaagttctttgtcaaagacatagtcatcgacagtatgcgaatcggcggactaacttaattaagaaggtagaacaattatcaatcgagggaatcatgagacgagttacagcccgattactaagaagtcactttccaaacagcatttgatgttcggggtctgcgtcaggtgctctttcctcaaagacagaaaataggttatccttcgcgaggagtcattcagcttcggaaaagacagtagcaaattttagtcgaatttggaaaaaaaacaaggaatccgatatcgactaac------gagggcatgaattattaccgtatcttagaaatttattttgcaaagcgagaaagttatatccttcattatccgacggaaaggctatcccctcggattcatgaatccggaaggatttcgaaaaagatctgctattgagactcataagagaaaatcggatacaataggacacggggcatcatctaaaagagattatgatacggggtaagattaaccaatacaataaatgacgttttttatccgagagtcaatttccgatctctcatatgtcaaaaaagctatggctgaaccgatacttaaacagagcggcggggttgtcggtgaagaaaaaatgatgactaaattttcgggaatcattccgggaatgaaaattccgcaaagaatttctccctgggcgcaaaaaagcaagatcaaaaaattaaaatgattagtcatgatccccaaaaaaaatattgtttgccgccgtatattagaatgcgaggataattgtaccttttccagactttcagaaggaaaatgactagatgtaataatcttaggaaggaaccatcgggattaggacagatcattgtcgactgttttttaatgaacagaaaaaagtctcgtgagagccagctcttgtgagtaaacaaggatagcggattctcgatgattgtaatccaattctaat--agaaagaagacctcggtcggttatttgaaaagccgacgacagataacctttatcattctcaagcggatcacatcctagcaaacagtac----atcgacttttaaagaaaagatgcatcttatattttcgctcaatgttcaatggccttaagagtaatataaagagtataaaagatcataaaggaagctatccatagaatcttggccttggttggagacccaaatgccattta--tctttacattatactaaacaattcgtacaatattcactga----aattaacaacttcagtctaatatattatgagaaaggaggttcattaaaaaccgacccgggaaatgtttaaccttaattaatgaattct--------cacaaatatggagagctcagatatagctggcattattggaaatttgattcaaaaggcccattaatcggcagtctatgtcaatgatcgtgtatagtcgcaagctattgcacccgggcacgtcaggcatagggaatcttaaagggaacttgtacttattagaaatcagtcaggaataccaggctccaagtgacagtttgagtcgtcatgatcattcataactgaaaagatgaggtgaaaaagatacaaatatggatcctgagttttatgggcgactacatgtcaggcgattcttgtaaaaatcaaagttaagtccagggtcaatcaaacgcaatgaatatgtcgcaatactcaagtttgttcgagaggattcaagttttcccgggactatgattttcggcgacgacggcggcttgagagcattgtacggcatttttggatacaagctcctaaaccaagttattcgagcagttcagaacgccggtttgcaagcgcctcgggcgatgatgttaaggctaagaaagtgtctggggatatccgtggacggttaaggttgtcacgtcagcacaacaaatccttgaacaaaaaaaactttgagcgaatcggaatttttcacaaggattttgattttattcagaattcagaacctagcat----cttcgggttaagatcta--------------atatgacgtaaacacacactcgatggtcgttccccacaataggctggcaaaaatctccaagggaatgtgggagtacaacctaacttcataaaacaaaaccgaaagaggtttttggaatatttggccataaagggattggctgggaatacggtatgggagaaagagaccaatttggacatggggtgattgtgatccgatcgagtacaatggtaataactgctgccgtaccagttgtattaacgctccagtaatgcaactttgaaaccctaagattgaggctgttatgga--taccaatttcttgcagccatgcaaaaccacttttcgttcgggtcttgatagaatcatctgaataagatccctttttacaccaggttgagcttcgaacggaattcacgggcgggcatcggacattgcgactgattcgatatatgatatcttgtgatgaagattgggagaggccccggaagatggaaaagaagtggagagaagattttgtagcgatgaatgcaacattatcgacaaatgaccgatgatgttttgctttccgtctccccgattagccatatcaatgaggggaactatagtcgaataagacttaagaggtattacgaaaaacctatgattttgcacagagtcacccgggattgtattgcagaaattgtcagagcgtgaacctctgaaaggatcgggcaccataggaggcaaaaagttaaatctttcgagtatgaggaagaggagttcggaacctctggaacggtgatatcggcgtcgtatgtgtggcctccttcttcacatgggttcccggaatgcatgactttcaccttgtatcgggctatagcacacggctcaaatgggtgcaaagaaatcggaaagatcatgttggaatctcagagtatcaggcaccatttctaaaggcccacctcaagttggatcagcttcaccatttgtgaggcggcattgttcaccttgttgaaggttaagcgattgagggacaatgcgtcagtcctttcttgagccagtgagccgttctattttccaataacttttccctcatggaaccattcctccaccagaatctatggcttagtttacagggaacgcgggattggcaaagtaaacctgaacgataatacaaagaaaatgagcaaagtaaataacaagaaagacctttttgaatctagagcatgggctacgcaaaagataattgaagactttgctcgtgcactgacacggtatgctcaggagcccatgagtcatagatcttggactacagaattagacatattatgtagagataaaagaatcttgactaatcgacacgtggccattccttacggaatgagagcatcaggtttgcgactgtct----------aggactaatctggggagaagaggattaacatccggttaacaatcattgaggtttgagttatgacaggttacgagacttaaattccaaatgagaataacagaatgattcattttgtgaactacattgtgaccgtataagaaggagcgttagatcctactatctcgattcagttcgcggttattgaaaaagaggaatcagacaacatttatggaaatccctataatcttggactcatgtaaggattaagatgtataacaatttcaagccggattatacgtcgattgaaaacggattcgttaacggacatattcgatgggggagttgattgaatgacgaagcagattggccggtagagaacaaaattcatctgtcttctcgcatggtcaactaggaatctgaaagttgtaccgaattttttcttctaagaaagaaaaaaaatggtcaagaaagcatttgatttacacattgctggtgggggaccgttttcgatctttgaagattcaaaaattttcacaaatggattggagatggcgcgaaataacaagctaactgaatcccaaaatccttttttcccggaatttgcgcgcgacattatggataattggatggacctgagaataacattaaaaaacgatcgtcgtgcgactttcagacattgggtgcctttcgttgaaaatatagggacatgggggcatagcaaattatccaccccaaattgtactcacccttacacactagatcttttggttcacccttccagtttgacgacaaccttaccaatgtcaggagaattagtattggccggggttacggcgacgcagttcgatcggaatcaccagcataggcgattgccatgaactcgaggataagtggctatggtcttgcatcagcagatggcatgggttctgaagcctttagaattcgaagtcaaaagtcgatcttatttcccagcggagatatcatgtgctcggaatcttggctaacgggatcagagacagtgtccgtagtacgcagattctacgtgatggacagtcactcgagatttacttcatatttcgtgggctcctatccttatgacaaagagcaacggcttatagtcaaatcacgcagcgtcccttccgtcgaaatgatgtggacggttgacgcagcgcctgatcgggcctgcatgcgacagaggaaatattcacgagcgaaaatcttttcgg------aagtgaaagggaatatagatccttatattacacgtcaaaaaaactgatcacaaaccaggtcccgggaatgataaaaggcaatttgcgagggcgcacgtgggggactgcttggaaaagtttgtgctaatcctggaggtaaatcgagagcgtctataggacgctgttagggaattaactcttcaatcgaatagaatcaaccagtacagtaggccgaagatacaagaatcccactaagctactctcgaattgaaaaaggatgtatctggtctggtgaacgggaatttgtggaattaccccagtgcaagatctctaacccgagaagttttaggcatctggatcagttcactcaagaactgctaactccatggggagggcggtatgagtagtggtcaaaaagggttcagtaaaccgaaaatcagttaattccaaacggaataagtgggaaagtgcggagcaggaaaaggatattcaaatttccagcagaatcctactcagaggagtcgtgaatgtttaaccttgggtcctccgataagtggcaatttgatgtcctggttgcgggactctggagcatacgatgcccttgagaagtagacagagctcagaactgttttcgatttagagcagaacaacgcaacctggtttgaccgataccggaaagagatttgaggagacgggaccttgacaccgtttatggaacctaatttaattatcacagtgagaaaatcaggcgtcagggcatagcctgtaccacaccctagggaggcaacaggggcacggtgggaatgagttggcctgaggttgggtgccaatttcagaatctactaaatcgacaataggccgcagaatctggacacatatggagacatccaaccgagagcccgatcttcgttctgtcggactcgtcttgcttgactaacattctgttcgaaaaattcaataaagaagagct------aatgaatgtagctgctggcgcttatgtgtttactttccttcctgtgttgggagagggcttaatgagtaaatctgcttatgcacgcctttatctgtccacgcttttctatattagtaaacgtagcaaagataatacatgcctggaattacaagagaaagattttgaatatgagatgttcgaggacgttgtttgtggtgtcggctttctttcctggctattgcttggggtgttacggacacttgtactctgtaaccaggttgcagtctattgaggtgaattttacgcgcgttcacccgcaaagttgccatcttttttcttgggccgagccagggattaccgtgtgcattggggcttgacttgtgcctcagggcttggctatggttatttcgcattgactgccgtcgtcattcgcctaaagcatgctttcgcccatgcgtttgttcgtttctattaccctggcatcggtgttttgcccagttgggtgcgcatttcgttatctttttcaggttcaaatgacttaaccttcaatatgggtgcgggtttgggcgcctcttggcatcagggcacgtgaaaacttttgagagggagggcaaacttcggcttaaccaccagcgagaactatcatgtacgcaacgtttgtccaatttgggtgctttcaaaacgtgttcattttatttttgtccgtacggtttgataggcctgggtgtggttgcctaactcggctagattgttccagaatcggcgcgagaccgattgaactttaacaaaaatctttaagaggatcggctgatgcgccagacacccagaaactatttccgagagtctcccgggaagccttaataagcttgtctggtgcgctaaatagctataaactttatcctagagtttaccgtgaacctttaaggacttgcttgcggcggacagaacacggttgctgtggcggaagccgctataatttcggaattctgggccagtgccagcggttatgttttggcgggcataactttgagtgccattgtccgaaaccattagacaggttatttctcccactgcacctggtggggtggccgggggagtatgaacttcctattgttcgggtctcattattctcgcgtttggttggggattacagcctctggccgaacctgagatcttccttttggtagttgaagaagaaaaatacacatttggatcattatttttggatgggcttctctgtttaagcattattgggggttagaactggcccgggggggagtagaaatacaattacctagccaggtatttggtattctaatcccttgggggaggtgatgtaggtgagattgagaatatggggcagttgttggtcattgatctggggattgcaatttacaaccttgctggccgcggcctgttgtcgggagctatttctaagttgggcttgcgtttggttatgctgtgttgttgttaaaaacgctaccaggatttaggccacggccgagctccagccagcttacttctgtaggacacgctgggcaagtggtcgccaggccacggttggaatactatcgtcccacgggagtatttgggggaacatcgtttggattcggccctgttgaccctagggccaaggttgattagagctaaaagaatcacctgcagacgcgtcgcgataataccagcccttggtcttaatcgtgggggtgcacgaataagcgtaatagttcccagagtgttgcactccattgtctggttttctttgtggcatttgcagcggaggccggcgcgcgcggttgaaaggatgacggattgaccgtcttcatacccctaataatgcagaaggttatcaaggaaaaaagcaaattgacaaatacattatcgcgtcccaaaagaatggaagtccttttaggaaatggaatcaggaattcatccccccgaaaggcccaccgctcacgcgtgtttcacggagccaggcaatacggattggtttcggcaatctcggaatgtcagctgttttccgggcacagtcagtgtaatgcttagttccagttagcaggttgccagaccacaccgcgattgttggatgcacgccagattgaagcagagaatacgagacgcttacaaaatttgctccattggcattgcatatttcttgactcggaactttcagtgctgcaggaattgaactggtcagaccttcagtagccatgccagcattggacccattggcaccgcgtgagcttaccggggggcctggccgtaaatgctatcgggttacatgtgtaacatggttcgacaagggacttaacgggcctttctttttcttcgtattcttatgcggtgttcactcaccaatgaaccaggttctgttaaaagcgatccgctaacacatttcggctttgggtagtcttgctgacggcattgtcagtgcatccggtcaggggatagtcgtgaaaattttgagtttcccacccaggttggccctttacggcatgaacttagccaaaccgatcggagcattttggactccagggcggacgcatctacctctggggttcacccaaccaagtttgctacgaatgccacacattgcatgcttatttctgtgcggcaattaagacaattggatggcaagataagactttgagccaacccccggggcgttggcgggcaaaggcttagaacataaaatcatcattcattggctgcctgctcttgggtatactcttgtgccacaattatcttccgctagcttatgccagattacaccagcgctttaaccacacataatgcggttatatacgggcttgccagggcatttttataggataaaccgacaaagagaaagtttgcagatttgacaaagagcatattccattagtggcagctttttggttcaacttggcttagtcaaagagtatctgcttggacccgaaacaatttatgaccatttgccatgatcatcgccaggaaactttaggttgagtcttttctcacagggccgcttaagcggcgagattgttccggtgttaagcataagaaaagaatcctttttacatggccgggattttgtcacagcatgcctggttcaacacacttatttgtaagggcttgagccgggtcaattatccgaaaaagattggtaagttcctggaggccggcgggggactggaattcgctggagctttattgcgttttgatttaaacatggtggtactttatgcatgaacaatactttgcaggaagttccattaagatctcactattatggtgttaggatacttgttaatctccactataaggtaaaccttggataaagtttcgttggctgatttttttggcactgttggcacggttatttttattctgcgggtatgcagattatgaacttgctggccagacgacccttgcaattatcgtgaggaaaccgtgccttcatgtcagcagttgtggttgccatttcgtggtaatttactagcgcttttatgctcactcggaattggtaatatatcgtcccgaccgagtaaatttgtgaaggaccataaactcttgagatggcagccggcatttcagacatgcaaggccgaacacactgattgaactcagcgagccagattgaagcaacaggattgagaattccgaagtttaggccattggcacttcatatttcttgctagggattattcagggccgtttcaatagagctgttaggaccaccaatggccaggccagtgttgccatgtggcagaatttaagggagtggggggttcgggatcaatactcggttttcaattgcggctcggatacaggattcacttatgacgcatgggcttgtttgcgcttatctttgcggtgttcatacaaagcgcccaattgctgttcagagtgatcatttaacacattgcggctctggctggtccttctggcggcacagtcagttcttccataacattctaagcgggtgaccaagaatccctcccagattatttaacggactttgccacttaccagttgcgagggcacccttttacttaatgtcaatagcgattctacttcgggggttgaccgtacggggcttgttacgaatgccacacattgcatgcatctttctatgcggcaattaagacaatgggatggcaggataagagtttgagccaaaggccttacggcaggcaaaggcttagaatctacactctgcagccatttcataactgcatttggtcttacatgtgtgccacaattatcatcccctacctactgcacgataggaccacttcttttaccacaattgatggggttctatgtgggcgcgccagcgcatttatgtaggatagaccacaccgtaaagactttgacggtctagcacggagcatattccactaatggttgatttttggttcaagttggtttaatcaaagaacataggcttggcgcccagaattttcgaacgcatcattcaccgtttgccatgatcaaaaccagcttgcccgggcacgcccgggcacacagacagttactggggggcgattgttcgtggggaagtgcttttccatccttggacgcgattttgtcacaatcagcttacatcagtacgtttatctctaagggtctttgccgagtccgttatccgaaagcaactggttcgttcctggaggccggagggggactgcagttcgctggacagtttttggcttttgattaaagcattcgtgtatttcattagtgaaatcatcgagttgggagataggacagggtgtaccaatacggggaattgccaagtcacacataaggtgctcggatttttggccagctccagtatcatctaggtctctttcgctaggctttttctgggccattgttggcttagttatttctttagggcgggtatgcagactatgatcatgttggccaaaaattaagtgcccgcatcacccggcttagatgtcaggcggcgtgggtgccatactctggggatgcacactggcttttttgcagatatgcgtggtaatccagtccgataaggaattatgaaaactttcatgtgcaaatttttcgatatccacactcgggaaagagcttactataaggaggattcgccatcgaggaatagcgagcttcaaatatagagcatcgctgaatgacctagaagagtaatcttaaaatggctatcaacagaagggacaacaagcttgatatattaggcctgacgaaccctttcccagcttaaaaatgcgtattgcatacggggacagcatcgcaggaatcgaatgcgagctgttgacagcgcgatatgaacagcatacctacccggaataatgagccaaatgttaaatacagcgttgataattccgtaagggcccgttaaaaatcgcgctgggcttccggctacagaaagccaagcggaggactagaacatccgtcagaaaatccatacgatcgttgagaaacaaattcgttcataggctacgacgcattctaatagtcgatgcggaagcaaggtcacggcggtttctcattctgaatcgttgaaaatctttcgttgaatgctcacatcccagccgcattgtaacaagcaatttgtaaggcgatgtgaatccagtacgtgaacccagaatctacgcaggagacaaatcaggcctatcaaatgctgatctccccggagagattccaacattacttcaccttcataaaggttgtaacaatatgaagaatggtggttaaataagattctgtgtgatatatccgcaactaatcaggcgtttcgctgctgcaacaggttgtcaagtcttggttgatacaggatgaacttcaataaccgggatgcatcatgcgtattttagttaggtaaatattcgtccatggctagagtgcccggggctttgcaggttacactacagatgctagga--tgacaccgagagttgataagtttgcccagtgaaccagatcctcgttttggttgaaaggcgattcagaaggatctagaatttggattttagaaacacccgctaacgatttatccgaagtgatggtgccttcgaagataatgcccaatttagaatcagagccata----------------------------------------------------------------------------------------------------------------------------ataatcatgattccttctgacgacgccccaaaaatcgtattcacactcaagacttcaatgtcagcttcagtttgccctcttaggacagtgtgttatgattgctcttatggtccgttgattgacgtaggctgtccagtcagccagcagcgactatttacgcggacgtacataaatgccctcttgtagtttagacaatccgaccaatagtatgcatgggctgacatacggggatttagacgatctaacacgtcggggtgaaactatccgtgagttattccggtgccccaaccgagcgtatgagcatacaactcgaaaacttccggaattagagacgatagtccacaggagcgtgttacataacaaatttaatggcgagaccaacggaatagacgggttctgacacccctcactcactcgaatccctgaatttttaataaaaaagtcgttctcccgattgtaataatttctcttagatagaattttggcttctatatgcaggcatccatttgcttttattcgggtttgcccatcgaaggccgaaacttcagtagatcggatgaccatgggagctgctcattcgatcgtataatttgcctgtttgtgtttgagtgaacgtttcttacctggcatagttgagtttggattcgtttatgagcttatttgtctatctatgtggtcgttagctgcgaagggcttgatgtctaatacttaacttggtttacccaacgatgttggatcgagtaagaatattttcacaaagggcaatggatttccaacagcccatgcacgcgtgaatggatttagatcgctacgacatgctacatgcctatggggttgccgatggaaaagaatacgtttgtaagagcgaaaggaggaatgacccagagccacaacctgagtgcgagcaattagaagcgaggaaagcaacatgagcaactgcctagcggcagaccggtgagcctaaatattctaatagataaccacactcgaccgggttcgcctgaaaaaaattggcgatgccaatatggccgtctgagtacttcccccgaaatccaaattaaagcctgtgtaaggcggaacgcggcacaataagtactggagtcacattttggaaaacggtaggcgtgcataggcacgaggctatagggatgagtatgaacgggcccttaggtccgtgggggcacttggcgatttaagtctgggaccgtgaaattggccgtgaaccgacactcccatcaagtcgcccgcttatcattgaacaatttcatttgaacggataagtgtgactttgccctacgcgggggaaatggctttgggggcgggtggaaacgtctatatgattataaaaatgcaagccagggggttcgtttgggggtgggacgaccggaggaagacttaatgaataagatcgggtataagacaaaatgcgatcaagtgcctgttaggcaataagaccccgggccgataggtggttacgcctacatgcgatattcggagtaagacagagtctctttatgaaaatttcgttgtcagcggtcgagttcgcttttggagatcctcgcgtggtacaccacctagacgaatggtcttcagaagatactcacaagaggtcatactcatcagcgttagtccgcgagattacgaccgcccgcacacttgccattgagcacacgtcttcagggttgcgcaaggattaccgcgtgaccttgatcactcacatctcacccgatgtgggagacatagaacgccaaggtaacaacttcacgtaaagactcagaatatgcatctggttgagatttcgagagacgttacgtgcaggccgaaatgacgtttttccaccttttgtgcgagtttacggtcccggaatagtggcttcgaacatagggttaattatcttcgggattgaggctccgacagctttattgtggaaatgagagcacgcaagcacaattgaatgaagaattaacatgatagtgaggaggctattccccaacgaacaagcaggtggttaagcgggtaagataaattactataacccgatacaacaagaacgaatttgcgcttcggtaccccaccgggtccccgagagcgggcgcgtgcgcgatctcacggactgacacgttgacgaggctacagctgacgtaaaggcgtgtacaatgaccgtgcgggagaagcattatgctagtgctaccttgactttgagaggtcgtacaaatttactcatgtggaagtttggttaagcctcggcctcgctgagattcgatccactctatcaaacttcaggcccccaggatcagtgaaggaaattaaaataggcgccctttggtgacataaccaattggtttcgcaaaataggaggcgttagatgctcgggggctgattacaagagagaaagtaatccaccttatcgtgaggacgttcttttggcgagcattaaagccagcgaacgggaataaggcatattaagcacgcggactggagaatataaaggcgtttgcaggactgggtccatgtatcagatattacggggttacgcaaacagttgccatatgcggaaaggctctctcaatcacggcatcagcgtatgacgcaaaaacaggatcattcggtctgcaagcttcgattcgggggacaatcatcggacgtgtggaactgagggaaggaatacttggttgtgattctcggagataatgaaagacgagcgggattattaccagatggttcttccgggtctccgtgctcggggatcagttgcaatccgcctacgaatttgggagatcgtctcattggggggacttggcacctgggaagcccgggcgtgcaacggtgcctgagctggtcagccgaagaggcggactgccggaggaagaatatcggagcgcaatgagccgactgcgcgctggagttgaagaataattgattccgcatgaactttaatacatcacttttatttctgaatagtcacaggttatgaaaggtgttaatcattttcaaaaaagattgataggtaggctagaatcatggagctggtcatgaaaacaggtaggagaccatagaagaatgaaaaaacctagggagga----aggaaatcagtaagaagtgacattgtgggtaggaatcaaattgtccgagaacttttgt----aggaaaaaaggaagtattattgttgaatgaaacaatttgaatgaaagccatcttctaggactgaagtctttcaatccgaatttgtactaaaggttcaaaggagacccatagacctaattagaacaataagtgaaaacaatacagtgatgaagtattcgtccaattgatgaagtaatttagggatgtaataaagaaataattcagtaatttgagaagagaaagaggaaccaagtcagataaacagccgcggaggattacat----acgaacgaaatcaagactgattaccaaataagcatttggtcatggaaatgtaggttaataaaaattttaatcaaataaattggacatgggcacattaaatagagtcgaagatgactttatgaccggactggtccatgagagaatgttcgtgaacatgattccttgagagatctaaagacgatgatctacaagaaacggttacgagcgtcaacggacggcactaaggatccatgcatgggtatgattcattatggggagatggtcgtgtgggaaaataccgttatgatagcacaacattttccctatctgttggctcgggggccgatcagaggagttagttatcaatgcaaatgctcgctttagatacatcaaaaaatttttagttcatctactcccacacgggggtacgcagttggatttgggaatatatgcgaccaagctaatgcttgcggaaaggtatgacaacttaaacacgtccgaggtccaacgcgatattttcaaaggcattgactatgtcccgaactttaagagtctaggattttcactcagctttttcctaacaaatcataacgatctaaaaaaa--aatttataacaaaataatata--ttttttata----acggtgtat-------------------taatacaattcctcttttgtccttgtggctatttccgcatgcatgctctttcctcaatcaaaaaaaattttaataatgcgtcgacaattgatgactatgcggtccgaaacagaatttgtggcttatctttttggtcttggttttttgtggattcagtactggagaattattcttttccccaccaatatttttcccaggatgtattctttaggatgcggctttatagtctatttgtgacattctgaagtggagggtagacgttgaagaagaggatgttgatttcgtgggttccggaaaacgcgatttctcattttataagagtcatcatagatgagtaagaggattagccgcggtcttaatgaatagggcagggcatccttaccgacgagaaattaccccggactgacaaagcgcgattgctattttcggtccatgagttttaatgcaaaaaagcttatccctcttactgctcatgtttttcctgtgattccttcttacaaagctgatctggtacaatgtggaacagcatcgaatttttaagaatcagaaaagatctaaaattatgattgagactttctttgagaatataagataccggaccactgaaactcgatggattaaagaacatcattataaatcaaagagatgatcaacatttcatttcacaaatattgttgtatctagggtatcatctggaagagactgtatctaatatggtcagattcttaaattaggaacataagctttcatctttgtacgatttgatggttcatccccaggtggactatatggtcgttaaagattggttgccaaagacaatattcggctgttcacttccgtatctgaacatttaatattatttcgtattaacggttccctcctgtgtattacatcataagatgatcaacataaaccttttctgataagagaataccgtcattcgttcctatattaatatacgggcccgttcaagctaccatttgccacaggtagaaacccggagcacggcgatgttggcaatgcattgcaaaaccgtgaatgagtcccagcgtctccgaacgtttgagcgtgtcgatcctagaatcattaacagtctgcaaggaaaagggcttaagtgggcgtctatttccgaggttgattgcccccgacgattcccgaataagaaaatggaacttcttcaaatacgccacaaaaaaatctgtatggccgtccggcaaataaggaatacttccatcttcccgaccgcacaaaagagtcattttaataccattagtggggaaagggagggcaattaccgaggagaaagaaaaaagttaaagcacgcgcggatgtagaaatatcgaagaaaggggtagaatacatgtgagctcgaggcgcagtgtgaatatccccggccgactctgttcgagggatcgtcactgacaccttacagaaccaagtggggttggcagggagcgaatgtctcagaccttcggtcaggctttttttttgctcgtatttgccaatttttgtctaaaaaacattgaaagtcatttcgaataatttaatgcgaacacggagatcccttgatatggacgtacggatctgtatggttatggattttttaggtctatcggttggtctccttaataccatcaaccaagacaaggtgattaacgacagcttatgggttttctatttgtctgcgttttttcaatattttaataatacatgaagactaccatttacgtcgtgttgcgtcaggttgcgtccacgttcttttggtcattcgcatcattatcacgtaattcggagacgggacgtcttgcgaatatacagatcgtatggtatcaagatacatcctcctttatgcggtgttttgtagacggttgctagagtttggagcccgccaagatattacgaagcgcaggatccttatacggcgttgaccttgacactgagattagagtctttaatctacatacagtattggttctctgcgtttacatactcgcctttatggttaaaaatcgctattgatcggactaaactacttcgggcccgtgtagacattgttggttttgcggctttatgaataacgttttccgagcctatttcctttttctttaatgcaaggaagagtcggtacgtatttgatgacaatggcgtcgaagagcaaaagatcaaaggtggattcagtaataccaaaaacgcaaaacccagcgttgattagaatttgcctttgtaaataacatcagggaataaaataatgaaatcaacgcttattaatcaacgtcttcgagcgttccccatggtcgggacgatgataagaaatagttatagcgttataggacaggaaattttcagcggtaaagttaattaacacacgttatacatgcataacagccgattttcttttccttctaaaagaaacattgaaggggatcgcgcagacgcggctagataaaagggaagctacctcattaacaaatcaaacaatcaagcgatgatacagataacgggtgatgccgagcgagacaaatcgttttgctcagttcggggccatcagctaccgacataccacaaaataggctttttcgctacggaagggagcaaaagtattcgcgtttgataccgataagcgcatcgggaattgttataagtaaaatttatcaaacttaaaaacattctctaacgaaatctgccaatgcatttaaataatgcttcatattcacgaatataataatccacataacactatagaaacagcaccatagaagtacaatcccgcctggggtgcccacgcgggactgacaggtta------------------------acatacccaaaaccaatcgcttcgaagtgcaggtcgttactcggttgaatacgctaatccggatggcaaattcagacatcgtgtttgtagggggaggtaagattccgggtagtacaatgtcgggacctgagcgtgggtaagacgcacaggcgtcaaatggtcaaagcaaaaatgatccatgggtccaagtccttcgagccgggagagagctctggtgaat--aacgcttacggcagttctttttggcagagtgaaggacttcaacaatatggctatgttactagctgagagaagaagacttattttataatcccggggtggtatccgggtgcattagaacatcattgtcaccgagtcaacattgatggttgcgctcatggtcttctctgtgggggaatacaacgctgcttcccagccgaggtatatcacaccgcagtctttagagcccgcgggattatctgagcgagaatataactcggaacatacaggttagtcaagacggaccccttggtgttcgagaatgaaggagtttattcgcacgagccagccaggatgtgacagtgggtgataatggttcctgtacggtcaacgtgtttaagaccggcgttattcgtcaatatcaacgcctgtgcggtggcggtcatgccttagactgcgtttgacctcgaccgtctgaccattgagcaggatttgtatccttataccgttggatacaatctgggggtgagatacggggacatacaaccggattgagtagagggtgcgggccaatgttttcggtttgttttgcgcattgcatggttatggactgaattttcgagacgacggaacctcttgattccaaatttggatcattttcttcggttgctgttggttgggcttcagtacggtttaggccggattggttcgacctaggctacggaggtcatcgtaaccgctggggtgaggttgaccttgtccggggatgctccacaatgcgcggacttggatttgcggctttcactaggtcgcccccacgcttaaaggttcgatggaaatgaacgtcttcagagatgcgcgtttttgcgcttgtgtgcggacattgtaggtcgcacacccatgattttggccaccgtacatggacaggtattcacagaattacgaggtaggcggatgcgaaacaagtttcgagctgtcaaatccgaaattgctttagataatggaaaaccgcaaggggtttt--aggcggtcatgaaagggaggatgcgtggtgttggcaccatttaggaaagaggcggactttgtcgcgatccacttttgaacttccgtgtttgtgagggaggatgtaggcgagtccttcgaggcgatcaataaggtgacagtgggtacgtgatttagggggactaagggtagtaaggaccgcacgtaaaatagccgcggccattgggaatttgattgacggcacttaatcgagggtttcgagagccagggtgttacttggcagctcttgcctctttttttggcaattgcagggcagacttttcggagtttgcggatgaccgattgagccagtgattggacttcaaactgggaccacacagcgcagtgttg------atgagcttgttaacttctttgttcacctggatatttttgcatttttcggaccccaagtccacaaaaataatg-------------------------------------------------------------atgaacgcacttgtgcattcattcggttctgtagttacggtagctttaacgcttggcacctccacactaggaccttgagac-----------------------------------------agggataatgcaccaacgtgaaaagtcagtcggccagcgacatgtgggattttaaccctaatcgataggaagtgcccggtgggacacccttatggatgcatgcctttgcatttcttcatatttgaattaaatctcatttctgaggattcataataa--------------------------tagaagttagatgttgagacgctgaatcagcatgcgagaatacagaatagtcccccagtaaattttatgttggggatacctactgttttgtcagtgcacggttgcatactttatacgccacgtacgagcttgctcgtcataatatacgagcaattggtgttatcgtcgtcacgtgtcgcagatatgtctatatatctcagtttcggttactacggggttaaaacccggattactggtacgggtgtttgcgtttacgctcttgggtacggtatcttcccggacaatggtatggcgtaaatgtacgggtccgagcatccgtatggtcccttgtgattttcgggaggcaggtggcatcacctaccgtttaagttcaacttgtttccctctacgcgtttatttatcattccatatcgaacaggattcggcctttaatggg----------------------------tacaaaaccgattaagaccgtttaggcaattgcaaggatggcaaatatagggaccgctgccaagacttttaatttccgtgtatctggacatgctgaagtggttgcgtctgacctcatatgggaccgcgaccttgcacccttgaatttccgatgtattttccgtttcaatctcgacgtccaaaattttgggtctttatgtttgtccgcggttttacgtccttttgaaagtaaaattcaaaccttcgcgccgtgcacacgtttttatggacgcgtgccttgttggatgggcacttccatgaaatcttacttggattt--------------taatgtcggaaagtatgttcaccgacctcatgaatggtgatcaggggaagaaagcttataggcgttatcttcccctataaggcagcgaacatggatgcgtcgaggcttctgggaatgaggactgataccggcaatcgaaaatcccagatatcacatatggatcagatcgtcagaatttataattaagaatgtttagagaacttaggataggggctcattggtaaggcccgtagtacgccagaatatttcccctcgtcaatgtgaaaaccacaatgcaactacgaccataatttaatgattcaatgaaggacgggtacgataaacacaaaatccagaggagtaccatgagcgtttatccgtcgaagcaacaagatcatctagtaaggaagaaacagaatctttctgaattgacaaggagttacccaagagcctcagagctccgaattatgattttatccttttcagcgagagaaattcattgaaaaacacaaagtacttccttttactgcagaagttgcaactaaaaaatcacgaatgcttaatcatttatgacatcgattccccagattaaatgctaaggtcaaatcaacctttgactttaaaaagcaacgattataaataacattcgaggagaataacaatttgaatctgaatgaaagattgt----------------taatgcaaccgcccagatggtccgagaaggcgatggttcgaaaggccgagatccaagggtatcagtcagcagttaaaaacatgtacgtacgagtcgggcggtattctgtctcgcggactgggttaaggacagagggacccttgcgccaacgcgcggaagcatcgacgtgtgacaggatcacggcgagtatataaggccggctggcggagcgcttaggcatcgagaggggtatttagttatcggagtacccatcccaaaggtgagccccaaaaagcggtta-----------------------ataaataggctcatcga------------aattggaaatgagctatcgagcgggcgatatgtattgtcaaccagcaaacaagcaggtaatggaagaacatgcgaatatactcatcgaagcgaataaagaaggacgtcgatcctcacaaatacgaaactgtaaatctttaggaggttatgaaagtagaacacagaaaaaaatattttgtttacctcgcaagagaaagaaggcctgaaacgtttaattaacgatagcgccggctcgattatcagtacacgatccagatttggggatggatgtatcttcactccgggatatacgacggagccgctgaggatgggggaattttgtaattgtaatatcacccaaccattaagtgcgaaaaggggccgcattattgatcgatatgggcagaacgcgtagccaatgggagtatgtgcgtataagagcatccaaacccctgaaatcgagtataggcgtatgtcgactgaagactaacggaaaggatatctcgtagagaaagcgcgtgtatgacagaggaaccaaggacagatttgggcatgccggattagcattaattacaaatgttcttgcccgagttttaat--ctagccaaaggcagttcgaacacaagggagataaggattctacgggaacgattgttggagtagcctcagcctgaccgctgatactcagcaatgagcggcgcggcataccgaagtcgcgggggaaattggtcgatttccgaaaccgtacgtagccgcgaaccgatggtcggaaggtcccgatatggtgcatgtaaccggagatcttagaatgggggtgcgaaagtgcagaagcatgaatgcgctcaaatccatcgaccattatattcggtaatggcaaaataaccctggttagctgggcaccaggcacatccttgttgccacccaaatatcgaggctcagagacaaaatcggatgataaaatagtcaaaaaatcaattctcgggtgaggatgctgataaatcaaaagatgattatcagtatattaatggttccaattttctgaggaaggggcccgagatgagattcaatgagtcaaagaataatggtaacgaactaaatgcctacagatacaacctaggcaccaaatctgcgattatgcggcattaaaaaggttcttcgaagcataaaagcatgattacgacagcggacaaggatcagtcaatgcggcgatgaggaagaatgccggtgatgataggaggaggtccctcaacatcggcaaatgatatgtctagcgtggacattagggtttggataaattgatttgtgagagagctaataccgtcctaaataaaaaaccttgtgcaacattttagaaataaaactaaacaagcgaaagaatatatactgtccgactcacatatccatatatggcaacatgcatcaaaggaagacattccattaatacgacaatgtggcaaattgggattgtccacataattcgggcagcaaaagaaaagtccgcgtaatgcatcatttaaaactcacccagaccgaagggcgtgaagcagtaatcaacccgaaaattattaggcacacatgagaaggcgaagcagggatatacgcggcaagggggggcaaacgcttacgaaatgattcgcgaagaaagaattaggagatgtacatgatagaccaacgaagctaattgctatcatagggagggaaaagtaatttcaccaggggcatatgggaacatgttcggacgagtccataaatggaagcctcctt--gagtttatgacaaagagatcactcacgaatccttggacgcatcaaaatgaatacctggaaggggcattgcaggcgcgggcgtgcaactatgcaagaggaatcgcacttaattcctcgggagtcgttattcaaaatgtcgcacgtggcagtggaagtgggtaacaaaagttggaggcggtcaatgtgctggaacgccgtgtaggggtgtataaccgtgacacccagggggggaggaggcccatggagaaaaccgcaccctgggtaccgcctggagagagagaaagaaaataaggaaattatctcgcgcgagaataataaggataatagcgtttacgaaaagatcgttttggaaaacataactcaagtgatcggtcacagacgaataacatggtgacgttttgggtaagtatgcataaagcacgctccggaaggagagatggccatatggcaacatcataagcgatatatacctcaccggtatcatccccctagaaaaagactaataaggcacattaatctgatttgattaggaatttaggaataaaatccatattttgatctgaccattaatcgtggtcttatcaatttttcacagacgttataactttgatccgattgagatttcttccgaatccaggtcacagaacgtattacataagggtgtctttgtgtgtgtctattacgataaaacgaaatgtgaagaaaaattattacggctctccatccataattatggccagaagaacttgagatcttggtctcaaataaagttatgttcctcttactccaaggaaaaattcgaagctttctgaccaagaagactggcctccatacaaaatgatatccgatcaatgggtccgtgtgagaatgatggaaaaaggatcagtgaaattcaaaagaacgtgcggatgaattcttaagaaagaataatactgattctttgttataatgagaccatcgaagccagatggattttgacgcttcccagaaagcgaaagataattaatcggcactttgaatttgtaagatgatggtactatttgcttcggaaaatcc----atgagtgaggttttaacacagtgcggtcacatcatcaagaatgacagttctacttttcagaaaatggcattcttcaaatggccattcaattgcattcgcagactttttagtgggaaaacccagatcgattttagaaattcaggaaatgattgttgaaagttgttgtaaaagacgttttagaagtcgaagttctcaaatcatagatcacagtcagttgtcagtacgatcagcattaaggtctcgacatcaggacattgatcatagaagagatcgatacaacttataacaaggaatcacactaagaggtcatcttggacctcttctcaacgacgacgaatgatcgacgttccaatgcttcggtatctcattccgctttacgacggaaacaataaaacactctccgagaatgagattctggaaccacagtcatcgtctttttcgaagtgtcgactcactggtcaaccacgaagtcacaggacaaattttaaaagacagagttcttgtcctcagcgtcgaaaaagaatgtaaatttaaatatactattcaaaacgttcatcaccattctcgaccggtggaatgtccaagagactgaatgaagtcaaaaattcttttaaaaaaccttttgat------tttcggacgaaagggggtaacttcacagattgatcgagaagttcagaatgcgaatttaccttcatacgaccgacttctacaaaggttactttcatgatctgagttgacaaacattttaagagtttaatcaggagatcaaaaaatattttgtctccccattttagagaaagatctttacgagataggaaatggtcgactctgggaagattgagaccaaccaaatgtgcttgcagaaaaatatgagcgta----acataaattatcgaactatcaatcataaaactgggtaatataagtttaacgttttttataaagtcgacgaattgataggatcaaggacaatggaagaacctaacaagacatataataacataacacatttcaattaaaaagcaaaaaggttgacccg----agttattccgacgaagtcataacggaccaagctaagtaaatgtcaaggagaaaattcagacattgacattattcgacaaaagcgttcattcagtgtttgacgttcgataacatatcatgatgtcgagtatgaaaaagatttcaatcctcctttttttcaattctcttttttcaattctcttttttcaatcctccttttttgtagttggaaatccatcaagtcgaatcaattagattaaggccaagacacttgaacattttgatcatggctcaatgtcattaaaattaaccttttttgagacagaactccaaatcaattttataaggggacattcccttttttaaaaatccaatgtgatatgatcttcaacagaaaacgagaatcttgaaaacgatctatttcatattccagacagaaatgccaaccgcaaccttcaagagtcttattctctttaaagcaacgctcgttttaaaacccacatttgttgatgaaaaagttcctttagtgaaagccggtaaaatagattactaggcattctaaatttttatcgaaaaattttcttcgggggaaaaaacagcttttgaaggaacat----tcccatgattcagttcaaatttatccaagattcccaaggggagaagagtaaatttaaatcttcattccatcgtcgaccttgtcgaggcattatcatgcgaatttggacccctacgaggcaatgtaattgaagactatgaacccctcgaataatttcgatcgaggaaaattcacatactaattaatcaaatggttatcgaccctgtcgaaatattcctcgaaaagaaaacgagcttgctaaaatgctgaaaggcaattaagacttcacggaaggctttcaccttcaatgaactttcaactaatcctgttctactcacggtaaatactaattatttttgaactttcg--actttccatctagagagcaaattgttcatttcagaatatcaggtcgaattctgcgatctcaaaaatttgctcccatgaactataggaattcagaatgttcaaactctcttcgagaatatcacg----aaaagatcccttattcaccactagtccaaagtcggattcttatcatctttctctctgtgcggtactgtcgaccactctttgttccggctaaggattcaacgattgaaagtaatcttatatcctctaatatgattcgaactctgaagtaccactcgactaatctttgttaaaactttctgtgcctgacattgggatcatgagaatcgggtagctcggggaaatcttgggggggccgctagggtaatcatcgtcaaaaaatattaaataac------tatgactatagatatccaaccataacgatgctttcagaaacagcactagcaacagaagaattatcttatagaaagaaaagtaagggatgatgagacaatgatctggttcaaaggatcatgagaaagaaggattttgtcatttcacttacacgaaaagatgacaatctttagctaccaaggacatttcaaaagatcggtacaatatgacaccgggcattattcgtattgtgaatcaaaaatactataatagattaaactctgttgcgaagcgatttctgccatacaacatactatccaactctggagcaaagttcattcctccaggaacctttcctcgttgccttccctcagggatttgtatggtcatggacggcatctattgtaatactgcgaaatctagtccttatacgtttctaaaattctgaaaaaccaaggttct----------------------------------------------atgagaaggagaatgacggactgaacgactgactctacatacaagcctacatgaatatccgaatgacgtttaatacctcattgattgcaagcattccctgatattgatccaaatcagactgagtaagatcaatatttcctggctttgtaatacttcaggatggaagcgtcacagaaatctgtatgctcaccaatcccaaagtgaccgcctatgcccaaaattaaactgataaatcgagctctatcccacacgaacattttaccttctaacagggttcattgaaaaaatttcaacaagcaaggttggtcatacatggtcaagtcggactgtgcctacaagagccttcatagataccaaaaattatatgaacaaatatagtcgcctcaagcaactggattcgtccagtagtcgtcagacaggatcttttacaatggaggcgtgccaaagtctctagaatgtcatgaccattcattaataaaaaatctgaagagggatctatttaaatgtattgactggacagataaaattacatctcttactttagtgtcgcggtcgtgccagacttgtcttccggccgagaaaaaggatactctaggctgtgaaagatcgactgtcaggctttgagt--gagggcctgtggtctccgacgaaagatgatcattgaaagacgatacttctctcgccgaccagaaccttgaatatcaacggtctgtcatgtgacaagttcttagacatagatcgattgagagagggacggagggtctgacccacaatgagagattttaacaatgttggcccagattgcgcctgggttctttgatgatgaagccaagattggttcctatggcagtcttcgggaacgatattagagagagagactcagaaagatcgattttcaagggacgtcatacaacaggaagtctcaagacaggttttctatagcattattggaccgcgaccctttttctttaagaccccttgttcgttttccacggattttgcgagagaatccaaggctctactacaacgactccactcattaaacgtgttataaaaaccagaaacattgattttattacgcaagtgctagacaaagtctttcaaggttttcgtcaaaccctcgaagtacatatttcaactttcttcaaggacctttgacaatacaaacttttaaaaagtgctttccgagaacaaatggttattaatattgcagtcaaagaaattatctgatcacagatttataagcttcattctctttgaggagctatttccgatgatctatttggctatctctctatatgatcactcgacaaagaatcctgtttattattctcacagttgtatagatacgcctttttcgtgaggagaccatatagtttcggaattcaagaaaattaagaatttcattctatttcttgtcactttgatcccttcgtgataatgatgacgaatgtatacgattctttttgtttacgcacctggggattttttggggcaagattatacatttgtgcccgatgttagtttgtctacttttcggtaacaaaagagtcgtcaagagcacataatattctatgggggcagtctcatctgtcaggtttctgcttaggtctcgggggaatgactcagaatgtagggctataaaccaattaaatcccggattcatgcctatttatacgtggatggttaacttcccgccctccacatgacccgagttagag----------gtcccacccgtgtgcttcttcgtactcaagtgcgctcgctcgcaccgatttgaatcctttatttctcaagatgcactctctgaatctgcatctagatatttggaactatgcataccaacagataacgatctgctatctcatggcaatggtagtatatggatatgtgggatcaaggggtagcagatatactaatcttttaattcataactggacttgctgatgtttttggctcgacggacgaaaatcggatagcggtttaacaagaccttttgccttcttgccttgcttttcttggggctccccctgcggttttggaactcatttttgtgggtgcagcggcttattttgttcatggctctacaggtgttcattatatactaaatataattttatacggagaacagaataccccagtcgaataagagtcccttagtcaaaatcatgattagatatattggtatgctcacatccggattcataaccatatgaatgccagaaccttttaattccgcgggacgcgagaaaacgcaatcgaccattacgaacgttgtaaatttgtaacgatctaacaggaaaatcttgctacaatattacggcataaaaatcacaaaacgaacaacccttcgtttcgcagcatcggggtacccgaatgcgtaagcagcggtggggtcaccacagtccatgaatggtcgccaggaagcctgcatcgtgttttgggctccgaacgccggcgaaatgcttaattagtcgattgtgagcgcaaggaggggagcatcgaaaagagaaccaagatgcgagcaaaggcttgccattcgtaatgataactacatatttgttatccttatccgtctatccatttctgggtggctctctttccacgcacagaactcgcgac--tggcttccaggtttttttagatgtatattttctcaacttcgtcacaataaaaagtaattacatagttgtctgacataaaagatttcttgattggcattatgaccctactcatattcatttatacacgtggatctgtctattaaggaaataattctagacaggtattagttttgctaatagttttaaactcatctggttgtacagtcaattatcaattaattttggattgtgggttgtctactttatggtttgttaccgccatgcggaagctgcaaagcttgtacaacggtgggattggttttttggatttggtttatgatacggagttgattcgggttttgaatgtaaagttattca----aaagagtaattttttgtactttggccttttttttcgggcatgcaatcgccattccctcagttgttccgagcatgaggccacccattcgcctatcagcgcacatgtgcgcggatttctgtgccgctctccctttatgtgtcctaatataaatatgcttatggatatacttctttgggcacttgcctgccaaagaataaagggttgctatcacattccattggtaatatttgcctggatggtctacgtcgcttttcattataccagctatcaagcttttttttggtcggtcatatcatcatgagcgtgtggtatcccgaaaagcaaaatgtctatggggttacaacagtccatacaaacgcttttttggatcttccttgggatccccctgctgtttgtcaagagaatataataattgtttatcccatttgcatatgctgtcacgcggttacgctttaatttcgattattctacttgaggtattaagtaattcaaataaaggaaacaaaatctttatcattccttgggaagaggaaaaaaaaaaaaaaatcctttttcttttacataaaaaaa--------------gattctttttgaaaaattaccatagatataaatagaaattccgccttatacataccattggatacaaa----ctttctacccagatcgaagacatttttccatttgtttggatttacttttgtggtcatggatccttaacattaacacaaggtgatttaattttcaatgttacccgaataactttcacaaatcaaaatcgtgatgtagattgtacaagcggtttcttaaatgctactggatttatgctctttttaaaccgttatctcttcaaagtaattaaaatcttgtaaaggtccaaaaaaaaatgtttgaaaataaaagtattagatgtcgaaacgggtaatgagtcttagtattcttacgagcataggcttgcgattaccattttgaagcgatatgaggatacaagggtggatacagttttgtgggaggataataatggggggcgattctctacttttttatttctaatttatttttttatttatttttttaattataa--tttaatattctcatttgacaatttatcaattctttcgtgttcatgtatacatcgttctatttttgtaagaatgcggcttagatctcaaaaggatatacacttgttgatacggttttgtaccgtgattatcagcattccttaggatttagatcttatttcttctgagtttcatatcaatgtcctattaaaacaaaaacattaggcatacgcccatgtatttaccaggttgcactcggttttacgaatcacatcagatttgtccgcctcatccatgttatatcagtagatatgtttggtagcgccttttgggtctttttcgtgcctatgtatacttcgaaatatagacttgaaaagaa------aagatctttcttgggaatcataataagaagaaaagttttgaaacccttattctcaaaatataagtccattatcacattgacatgagtacgatatagctggttatttttacatggatcttcgggcgttggcaagagctgggtctatgaatggaccaagaactggcttatactgacatttgcattattcaatcgacaaccaactgagggtaatcgcatgtgctcctggttctatattgattgtattgggtaactttggatggctcaagtaggacttacctactcaatggt----------------------------tactgtttacacaatattcctgttacatgtgcgtttccatttggggtcttatttttctcccaaaggaaaagtatagcttaacctttattgatatgactctctacactagctttatatattcattgagaccttatcactacgagataaatgatgattttgatttatgagttggatgaggcttcatggccatttctacggttatacacttgcacttgcgctgccgtaccggatccgttttcattctatttgcattaagggcaatggtttttctccggactttctttttatattggattgattatccgttactctattcgttgggggaaaacgtttatcgcacaattattttaacgcggagtcgtttttttctgggtctggatggtttagctcaagaccacttaattgaactcgtaacatctaccgtgcctgaatattttaatggttctatgcttgcgtaatcccatatccttcaactgttccgaaccagggagccataagactgatctctgcggatttttaaatgggctaggttgtcgataaatgattttcccggccatcatttgccctgttatatgtggacatcaatattagcgctcgctcccggcacgaattaaaaagatgctatctcgttccaatggttatatatggatggtcctaggaatggctaagggcttttcaatattccaggttatgggcgcctttttttgcggacagtagaagatcgctgttactgagaatggggatgcgtccgtccaaatttacacttagattttcatgctcctgcttccggatagggttgtgcgattatgtttttggatatacagccaattttttatcaaaatctatacttgtatgcatggacatttacccattatctttcatttcgcaattttaggtaaattttaagcccaatctattttgatcggcccggattttattcattcatttttccgtatggatggcttaccgattgttttccttcgtgaaagtgaacctattcaattttt------------ttaattccatcgtaaattagaactgatggtgaccatggtaggctgccacgagtttgaatatcctggaggtgaagcaacaatgctcgcccagacgagatggtggtgaaagtggatcgctgccacgattttaggtcggttatttgcagaacaccgagatggctgctatgatatctgacagtctgtgtaggctatttttcatggattaggttatacagcgaaatgtaggcctattgctgactatctaagcgtaaataattgtactttcgattttgaagcgcattaaggaagttttcatttgtatgcatgcgcgcgagcgcatggccgcatgttctcattacgaaagaatcaccgataacatcaattttaaaataatggttccggccatcagattctttgtttttggtcggctatttggggatgggtgtttctacaagcattatcgctttcttggctgtctgttgattctttttaatcttcaatccattgtgcgcgccactctattagtgggcataagtttatatttgcgtatttataaggtcgatataaagattaacttgacgtgggagggtacttctattgacatcttttgctttatgcacattcgaactctgtaggatattgacacagtcaacaatatgacagattatagaaagcacaatggatcatttcacgattttctccttgactattcatatctttgcgcttatgggcatgcgtgccgcataatttccatgtacaggtatgataggcacaacgtcggtgcagtaatggcaagttatataccttccagcaacgttccgtacatcatacctagaaattatactcgacgttcgggcgatcattgattgaaatgatgctggagttggtcggttgccatgactccgtgtgatggactgaacaaatcgaaaacgttctaataagatgattggattgattttgggaatggtgatatgccacaatgtttcatacgagatagacttcactagacgcagattaataaacaatgcttggcgttcccttcgtatgagataacatcgacatttaatccc----------------------aaataataatatatgaataggagtcagaataatctttaaggtgatcttaagggttaggatattggtctgtccatttacctgtttggatacatgggtctgtatgttgttgaaggaattcgcggctcacacgatggccgatatcggccttgggtctcagcctgcgaggacaattctttaagaaactctcctcaggggaaccgttttagatggcctcatgcgtatgcatctctagtatcgtatccttgatacactgtttgcgactaaatgggttttttgatgcgttcagatgcccatggctctattcggtaggtcaaaaaatatcttttggggctcggcgcgccatcatagtagaatccttaccttggtttgcattcctt--ttcaaagttagacgtgaatgtgagccatcaataggtttgggtgaatttgcgcaccatggttatgtttctattctcctgcgatggaagttccttgattccgagcgagagattgtgcggtacaacgatatcggataattggtttttagtgctctactaactttattctcttttgtacgttttattggggtgaaattcat----cctaatttgtgcgact----ttgaataaaagccggagtttggacacatggatttatacttgcaaactattttttttatccatacacagtgacttccagctagatgacactttaactggtgaattctttccattcctggaactttttacactcttcactagtccttaataaatccgtacagaagactatatgtaaacggcccacacctcatcagggtctcgctgtgtacctgagggagagtatgatggaccatttggtattcaagggatgaaaatgcgaaacgacatatcatactcctagtaccgtggatattgcacatttacgagcatacgtaaggccgacgctggaaatcagtccaaaggcagtaataggtatatttgattagcgatgctccatttttgctggccttatgcgaatgggccaaccctttttaatttaggaaggattgttagactttgagcgcacggatagatatcaaatattcgatgggggtgcgcgactcctaggtgatgaaatgttgatttggatattttacgggtacgatacaaactatacagaaccatttttgacggtgagggtggatatggaggagagtataatgggtttcggccatctcggctcggatcatggactcgaaatgacatagatgtagagattgatggagtcatgcaaagagggatcttgccgtattgtcgatgggaatgcgatcataaatatcacagcctgaggatccggggcctagaaattgaatcgtattgaagaaggtaccgatgcagattgatacgttatagaaaacctcccacttgattccaacagacttagtaggtgagcccaagggattggatttctatgggacaagggttcctgagtgaaatcgccccggttataattcaatctcccattgtaaagataattgcgaatatacatctggagatgaatatatgggagtgacgtgatgtcaaatcttatttctattccagagaaagagaaaagggtcgtgattcagtttagtgacaaaaatagagctactccattgattcaagaagatatctccaagggctcgaaatctggaacgcacgttcttctatttcaaaaaaagatcttaaatattataacattggatcggatcaaaccgtaattccgcgggacgcgagaaaacgcaatcgaccattacgaacgttgtaaatttgtaacgatctaacaggaaaatcttgctacaatattacggcataaaaatcacaaaacgaacaacccttcgtttcgcagcatcggggtacccgaatgcgtaagcagcggtggggtcaccacagtccatgaatggtcgccaggaagcctgcatcgtgttttgggctccgaacgccggcgaaatgcttaattagtcgattgtgagcgcaaggaggggagcatcgaaaagagaaccaagatgcgagcaaaggcttgccattcgtaatattgcagtcaaagaaattatctgatcacagatttataagcttcattctctttgaggagctatttccgatgatctatttggctatctctctatatgatcactcgacaaagaatcctgtttattattctcacagttgtatagatacgcctttttcgtgaggagaccatatagtttcggaattcaagaaaattaagaatttcattctatttcttgtcactttgatcccttcgtgataatgatgacgaatgtatacgattctttttgtttacgcacctggggattttttggggcaagattatacatttgtgcccgatgttagtttgtctacttttcggtaacaaaagagtcgtcaagagcacataatattctatgggggcagtctcatctgtcaggtttctgcttaggtctcgggggaatgactcagaatgtagggctataaaccaattaaatcccggattcatgcctatttatacgtggatggttaacttcccgccctccacatgacccgagttagag----------gtcccacccgtgtgcttcttcgtactcaagtgcgctcgctcgcaccgatttgaatcctttatttctcaagatgcactctctgaatctgcatctagatatttggaactatgcataccaacagataacgatctgctatctcatggcaatggtagtatatggatatgtgggatcaaggggtagcagatatactaatcttttaattcataactggacttgctgatgtttttggctcgacggacgaaaatcggatagcggtttaacaagaccttttgccttcttgccttgcttttcttggggctccccctgcggttttggaactcatttttgtgggtgcagcggcttattttgttcatggctctacaggtgttcattatatactaaatataattttatacggagaacagaataccccagtcgaataagagtcccttagtcaaaatcatgattagatatattggtatgctcacatccggattcataaccatatgaatgccagaaccttttaataaggcacattaatctgatttgattaggaatttaggaataaaatccatattttgatctgaccattaatcgtggtcttatcaatttttcacagacgttataactttgatccgattgagatttcttccgaatccaggtcacagaacgtattacataagggtgtctttgtgtgtgtctattacgataaaacgaaatgtgaagaaaaattattacggctctccatccataattatggccagaagaacttgagatcttggtctcaaataaagttatgttcctcttactccaaggaaaaattcgaagctttctgaccaagaagactggcctccatacaaaatgatatccgatcaatgggtccgtgtgagaatgatggaaaaaggatcagtgaaattcaaaagaacgtgcggatgaattcttaagaaagaataatactgattctttgttataatgagaccatcgaagccagatggattttgacgcttcccagaaagcgaaagataattaatcggcactttgaatttgtaagatgatggtactatttgcttcggaaaatcc----atgagtgaggttttaacacagtgcggtcacatcatcaagaatgacagttctacttttcagaaaatggcattcttcaaatggccattcaattgcattcgcagactttttagtgggaaaacccagatcgattttagaaattcaggaaatgattgttgaaagttgttgtaaaagacgttttagaagtcgaagttctcaaatcatagatcacagtcagttgtcagtacgatcagcattaaggtctcgacatcaggacattgatcatagaagagatcgatacaacttataacaaggaatcacactaagaggtcatcttggacctcttctcaacgacgacgaatgatcgacgttccaatgcttcggtatctcattccgctttacgacggaaacaataaaacactctccgagaatgagattctggaaccacagtcatcgtctttttcgaagtgtcgactcactggtcaaccacgaagtcacaggacaaattttaaaagacagagttcttgtcctcagcgtcgaaaaagaatgtaaatttaaatatactattcaaaacgttcatcaccattctcgaccggtggaatgtccaagagactgaatgaagtcaaaaattcttttaaaaaaccttttgat------tttcggacgaaagggggtaacttcacagattgatcgagaagttcagaatgcgaatttaccttcatacgaccgacttctacaaaggttactttcatgatctgagttgacaaacattttaagagtttaatcaggagatcaaaaaatattttgtctccccattttagagaaagatctttacgagataggaaatggtcgactctgggaagattgagaccaaccaaatgtgcttgcagaaaaatatgagcgta----acataaattatcgaactatcaatcataaaactgggtaatataagtttaacgttttttataaagtcgacgaattgataggatcaaggacaatggaagaacctaacaagacatataataacataacacatttcaattaaaaagcaaaaaggttgacccg----agttattccgacgaagtcataacggaccaagctaagtaaatgtcaaggagaaaattcagacattgacattattcgacaaaagcgttcattcagtgtttgacgttcgataacatatcatgatgtcgagtatgaaaaagatttcaatcctcctttttttcaattctcttttttcaattctcttttttcaatcctccttttttgtagttggaaatccatcaagtcgaatcaattagattaaggccaagacacttgaacattttgatcatggctcaatgtcattaaaattaaccttttttgagacagaactccaaatcaattttataaggggacattcccttttttaaaaatccaatgtgatatgatcttcaacagaaaacgagaatcttgaaaacgatctatttcatattccagacagaaatgccaaccgcaaccttcaagagtcttattctctttaaagcaacgctcgttttaaaacccacatttgttgatgaaaaagttcctttagtgaaagccggtaaaatagattactaggcattctaaatttttatcgaaaaattttcttcgggggaaaaaacagcttttgaaggaacat----tcccatgattcagttcaaatttatccaagattcccaaggggagaagagtaaatttaaatcttcattccatcgtcgaccttgtcgaggcattatcatgcgaatttggacccctacgaggcaatgtaattgaagactatgaacccctcgaataatttcgatcgaggaaaattcacatactaattaatcaaatggttatcgaccctgtcgaaatattcctcgaaaagaaaacgagcttgctaaaatgctgaaaggcaattaagacttcacggaaggctttcaccttcaatgaactttcaactaatcctgttctactcacggtaaatactaattatttttgaactttcg--actttccatctagagagcaaattgttcatttcagaatatcaggtcgaattctgcgatctcaaaaatttgctcccatgaactataggaattcagaatgttcaaactctcttcgagaatatcacg----aaaagatcccttattcaccactagtccaaagtcggattcttatcatctttctctctgtgcggtactgtcgaccactctttgttccggctaaggattcaacgattgaaagtaatcttatatcctctaatatgattcgaactctgaagtaccactcgactaatctttgttaaaactttctgtgcctgacattgggatcatgagaatcgggtagctcggggaaatcttgggggggccgctagggtaatcatcgtcaaaaaatattaaataac------tatgactatagatatccaaccataacgatgctttcagaaacagcactagcaacagaagaattatcttatagaaagaaaagtaagggatgatgagacaatgatctggttcaaaggatcatgagaaagaaggattttgtcatttcacttacacgaaaagatgacaatctttagctaccaaggacatttcaaaagatcggtacaatatgacaccgggcattattcgtattgtgaatcaaaaatactataatagattaaactctgttgcgaagcgatttctgccatacaacatactatccaactctggagcaaagttcattcctccaggaacctttcctcgttgccttccctcagggatttgtatggtcatggacggcatctattgtaatactgcgaaatctagtccttatacgtttctaaaattctgaaaaaccaaggttct----------------------------------------------atgagaaggagaatgacggactgaacgactgactctacatacaagcctacatgaatatccgaatgacgtttaatacctcattgattgcaagcattccctgatattgatccaaatcagactgagtaagatcaatatttcctggctttgtaatacttcaggatggaagcgtcacagaaatctgtatgctcaccaatcccaaagtgaccgcctatgcccaaaattaaactgataaatcgagctctatcccacacgaacattttaccttctaacagggttcattgaaaaaatttcaacaagcaaggttggtcatacatggtcaagtcggactgtgcctacaagagccttcatagataccaaaaattatatgaacaaatatagtcgcctcaagcaactggattcgtccagtagtcgtcagacaggatcttttacaatggaggcgtgccaaagtctctagaatgtcatgaccattcattaataaaaaatctgaagagggatctatttaaatgtattgactggacagataaaattacatctcttactttagtgtcgcggtcgtgccagacttgtcttccggccgagaaaaaggatactctaggctgtgaaagatcgactgtcaggctttgagt--gagggcctgtggtctccgacgaaagatgatcattgaaagacgatacttctctcgccgaccagaaccttgaatatcaacggtctgtcatgtgacaagttcttagacatagatcgattgagagagggacggagggtctgacccacaatgagagattttaacaatgttggcccagattgcgcctgggttctttgatgatgaagccaagattggttcctatggcagtcttcgggaacgatattagagagagagactcagaaagatcgattttcaagggacgtcatacaacaggaagtctcaagacaggttttctatagcattattggaccgcgaccctttttctttaagaccccttgttcgttttccacggattttgcgagagaatccaaggctctactacaacgactccactcattaaacgtgttataaaaaccagaaacattgattttattacgcaagtgctagacaaagtctttcaaggttttcgtcaaaccctcgaagtacatatttcaactttcttcaaggacctttgacaatacaaacttttaaaaagtgctttccgagaacaaatggttattaataaggataatagcgtttacgaaaagatcgttttggaaaacataactcaagtgatcggtcacagacgaataacatggtgacgttttgggtaagtatgcataaagcacgctccggaaggagagatggccatatggcaacatcataagcgatatatacctcaccggtatcatccccctagaaaaagacta
>Quercus baronii codon 1+2 positions
atacgcatttgaagc----ggaaggaagcttgggcgtttgaatgatacagacgaaacgcttaatggtgttgggtttatatccacttttacgcactcgtttatatgcttatgcgcccccgtgaatgaggatcggaccgttcggtcctcttaggaaaaatattcgggcatatccactcgcgcatggttcatttaccattggagcgctcgtgagatgtttaaaggggcctagactatgtctcattttctgggtgctgtaatggcggatggactagttcgctggatcgcctgatgcgtgctatcgcccgtgcgcgcacgcgtttttattaccatggcaggagtttcgaggatccctggattcggacttaattatatgtttcagcgacaaaatctatcaccttcaatttgggtgcgggtttggggtcctttaggcatcaggtcttgtactcagttataggaacacgaaagatcgcaagaggtaagttggcagagagaactaaaatgtgcgccaggtattggcgttatttcatagcagttaaaatccgtcttcattttctgcgctgccgtgtggattgttacgcttggatagacatgcttaattaaggttaattaacatcgtgtgaagcaggcggtataaactggcgaatataacggcaactggatgagtatcagacgaagccaaattccctgattgctcgtgagccctcacaaggtaatg----agattcaggtattgactgaagttagcacagattcttaccttatttcggataagtagcctgccaggcaggttaaagta--atttttgaaaatggtagaaaaatcagttctatgtaacgttatacacattacacaaatattatattcgcaagatcaacaaaccttttggtaaaaaaattcatcaaatcttcgaggttgcatatgtgaatcctttactcgttattctcttgagggcgaatgtagtttaaattcgtcatcatcatttccttttgagaaattcccattaatatcgcgaatctatcctaccgccactgaatttgtcaacctcgtacggtaagagctctattcattttcgttttctcagatatcaatgaaagctatatacaaaatcattcattttcaaagaaccagttttttttcttaaatctacttggatagatcatttctttctcgaacatctccattcgttactctcgggtctttgacgcttgtttaagaaatgacattgcgagtttgcaagattccgtatcctgttctaagaccttatcatagtagtacaggaatcatctgctcaagaacccctctataaaatgaatctactgtaatttgcatgcattgagttgtccagcgcagatcgataacatttc----aacatcctgattttagtatt----tcaggtcgcgaaccgcgtgtcgaacaatctgaaatcttctctaaaagcccaaaactgaacatgtccatatccctatggtcttgcaagcaatttgaagcgtggcaccatagaactaccggcgatttcgattgaatataacgttttcaattgagaacttccatataagggtctcaaaaaaaaattacgataataatctcgcttctggtaaacttgccgaacaaaagacgccggcttttaaaggtgatcgattttcagattttacgagaggggttattcttatttccaggctcttgcttcgagtttaagggcggttgtattgaatatttataaggcttcaacagatg------atctaaatttagttattgattgctaatcgccttctcagagtttttttcaattccgagctagcttttaaccatgtgattatccgtatccttctttttctttgcttgttgcagcgcgtagttcgtgatctacctaactttgttaacgtgtgtttttgttcctttatttggttcttcaagaccggcgaaccggcggagatgatgtacatcggcgagaatagaaatatcggacgatgacataaaaggagtaagtgtaaacggacgtctcagtgggaggatgccgattaggctgagagtatgcgggattgtgattgagaggacatggatgcctaattgatcaaaagtgggtgtttatggggggttatatcagaggagtcgtaagcacggagatgccaatccgtaggagctattggcggtataagcctgcaaccatgaggcggggaattcgctcgatcagttatgatcccgcccggatattcagcgtcgttagaccctcaacggctatgcatgatcatatccatggcgggcacggattatatgggaagcaacggaaacgcgtgcacgaacatctaacacaggcaaagtattggttagtgcatggcaaagctctcgtgccagtgtacacttcagaaagggcatgataacatgtgtgcgaacgcgatcccgcacttcatactgccctaacgggcgcctgcgatattattacgaacgcaacttatattagagacctcaacagccagctacgcaattcctctttcgagccccggcggagctaccgggagttttattcatccgctttgaaggcgcaatcggtccgttgggaggagatacgcttccatgtgaaccatcgggagttcgctaatccacaagtattcatacgaggcaattttttcgcgattttaagcggatagccgcataagtggattcgttcaggtggtcgcgccaataagcataacagtgcggaactaattgattgccattgcgattgagcttgccattgctcgactgaaagcaccaaacattgcagggcacgttcggattctaacatccatctcccctacgtgagacagtatacattaacggacaaggtactgatcttgaatggcagtaaaattctgtgattcgactattaaacaaaacccattcagaatattctcacaaatttaagagagcgagcctttaagagcatcagacaatgacgttctctcagacagttaataaaactacgatcttcttcttggtttgtctcgcggagttggttaaacgaatttgcacaaccataactaggtgtctggctttatttttggaaggg----------tttaggattttgaaacgaacaagatttaaacatcgaatcgagactcgaggggcatgacactgaaagccggccgttagaagtgaatgagcgacattcggtaaggtatcgaatgacggaaatcaattataatcactacaacttgacattgaattaaaaagaacatcgttgacacaaggcagaacagtcgcacggtttcacagcttaagggcctggacctacagtcttaaaagattcattcgacataagcaaatggatttggacctacgaatatgataataaccctattcgcgctcgtatgcgcggttgcgtggctgctcatggccgggtggcaggacgcgcggcagcgtgaggatgcagcaccgagcgaggaaatcgggacttttctagctgcttatgagcttacattaggctgtgtgcttgcctttttgcaaccttgttaataagtc----------------ttttgtaataaacctaaggtttagaattcgggtgagtggcacatttatgaaatggggttcagtcagccagtatatactctggtgtatgcatttttggtcgcatatgcgtcgaacccaacatccacgaagcaaattttgatagtctgattatcggagtagaaaccaatgggagataggcctggtccttatggacttttctttatttgttcaatgtcgggcctttcctgaaatatcattcccagggattgcgcccacaagaataaacacgtgcttgcttctactcgtgctatttagcggctagaaaaggttggtattggaataatcaccacccatctttccataaatttgagattacaacccttcctagttcgctttggaaatttgcgagattgtgtctgtctgttcttgtcctcgtgtccatccgtatttctggttttacagggatcagcctatttgcacttgcgcgctaatgggatcatgaggcacatgatacagagtatgaaatcattgagaatatgagcgggtcattggcaggacagaatgaaccagatgacctaattctcaacgaaggatcaatataactatagacgccgtttttcgagctggattgtttgaacgcagagggaacattttatgtggacaaaaaagcgcgatcgtgccggcgcataggccgtgcatagtaaaaaatgctggggatttacaatgtaacacgaacatctcaaattaggattagacgacaaaatggagctaacgctccaaaggatcgcatttaaagcatttccattcaactactggggataataatacggttccgaatgtatatgtgacacagagataatgcctcggatgatatttggatccacattgttatgaacaatggaccgactgcgaattcatccgcaagagagcatgctcatcgttatctaaaattgtttgcattggaggcgtcagtaatcgaacctgatgagtctatgcgacggcaaacgtttcaaaaagtatgaggacgcataacgctatagagttatgacattggatgctaactccaatctgacagtaaacctggttcacagcacgcactcattcttggatgagactttacatcctcaaggtgttgtcagagcgacacaagttgtttgaaacacatataggaagtcagcgtgaaattcgcatcatgaattgtagcacaggatattcgcagaataaccaattagatacgaccttaaccgtcaatattctttcgggcagggaagctccagtcacattgtggatagggttattcgacccaggcaatatgattccatcaagaattcggaggcttcttacgataatattctgtagggccgaagggtgtgaacgcgtcgactcgagcggtactaccgagctgtgaatgtcacaatgtgtcgagacgatgggacatcgggattcgtagcccaaaggacatccgaagatttatcaacttatggcggtttgcgagaattaatggcccgtgatgcgtagaacagaatggatggctgtaacgttatacttcaaccaccattcatcgacccttactgagagactctgattgcatttgtaggcgagccaccaggggctgtgattgggagcgtggatatgcggcatcatgggaccggaccactacttagacttcaacgggggtttacggggacgcgacagtcggccctcaaggaaataattaagagattgtcaccaccgaccgcaggcaccgcttattgtaattgtttagtacatgaaggagaatctcaaagtacatccccaaagttctttgtcaaagacatagtcatcgacagtatgcgaatcggcggactaacttaattaagaaggtagaacaattatcaatcgagggaatcatgagacgagttacagcccgattactaagaagtcactttccaaacagcatttgatgttcggggtctgcgtcaggtgctctttcctcaaagacagaaaataggtcatccttcgcgaggagtcattcagcttcggaaaagacagtagcaaattttagtcgaatttggaaaaaaaacaaggaatccgatatcgactaac------gggggcatgaattattaccgtatcttagaaatttattttgcaaagcgagaaagttatatccttcattatccgacggaaaggctatcccctcggattcatgaatccggaaggatttcgaaaaagatctgctattgagactcataagagaaaatcggatacaataggacacggggcatcatctaaaagagattatgatacggggtaagattaaccaatacaataaatgacgttttttatccgagagtcaatttccgatctctcatatgtcaaaaaagctatggctgaaccgatacttaaacagagcggcggggttgtcggtgaagaaaaaatgatgactaaattttcgggaatcattccgggaatgaaaattccgcaaagaatttctccctgggcgcaaaaaagcaagatcaaaaaatgaaaatgattagtcatgatccccaaaaaaaatattgtttgccgccgtatattagaatgcgaggataattgtaccttttccagactttcagaaggaaaatgactagatgtaataatcttaggaaggaaccatcgggattaggacagatcattgtcgactgttttttaatgaacagaaaaaagtctcgtgagagccagctcttgtgagtaaacaaggatagcggattctcgatgattgtaatccaattctaat--agaaagaagacctcggtcggttatttgaaaagccgacgacagataacctttatcattctcaagcggatcacatcctagcaaacagtac----atcgacttttaaagaaaagatgcatcttatattttctctcaatgttcaatggccttaagagtaatataaagagtataaaagatcataaaggaagctatccatagaatcttggccttggttggagaccccaatgccattta--tctttacattatactaaacaattcgtacaatattcactga----aattaagaacttcagtctaatatattatgagaaaggaggttcattaaaaaccgacccgggaaatgtttaaccttaattaatgaattct--------cacaaatatggagagctcagatatagctggcattattggaaatttgatgcaaaaggcccattaatcggcagtctatgtcaatgatcgtgtatagtcgcaagctattgcacccgggcacgtcaggcatagggaatcttagagggaacttgtacttattagaaatcagtcaggaataccaggctccaagtgacagtttgagtcgtcatgatcattcataactgaaaagatgaggtgaaaaagatacaaatatggatcctgagttttatgggcgactacatgtcaggcgattcttgtaaaaatcaaagttaagtccagggtcaatcaaacgcaatgaatatgtcgcaatactcaagtttgttcgagaggattcaagttttcccgggactatgattttcggcgacgacggcggcttgagagcattgtacggcatttttggatacaagctcctaaaccaagttattcgagcagttcagaacgccggtttgcaagcgcctcgggcgatgatgttaaggctaagaaagtgtctggggatatccgtggacggttaaggttgtcacgtcagcacaacaaatccttgaacaaaaaaaactttgagcgaatcggaatttttcacaaggatttttattttattcagaattcagaacctagcat----cttcgggttaagatcta--------------atatgacgtaaacacacactcgatggtcgttccccacaataggctggcaaaaatctccaagggaatgtgggagtacaacctaacttcataaaacaaaaccgaaagaggtttttggaagatttggccataaagggattggctgggaatacgggatgggagaaagagaccaatttggacatggggtgattgtgatccgatcgagtacaatggtaataactgctgccgtaccagttgtattaacgctccagtaatgcaactttgaaaccctaagattgaggctgttatgga--taccaatttcttgcagccatgcaaaaccacttttcgttcgggtcttgatagaatcatctgaataagatccctttttacaccaggttgagcttcgaacggaattcacgggcgggcatcggacattgcgactgattcgatatatgatatcttgtgatgaagattgggagaggccccggaagatggaaaagaagtggagagaagattttgtagcgatgaatgcaacattatcgacaaatgaccgatgatgttttgctttccgtctccccgattagccatatcaatgaggggaactatagtcgaataagacttaagaggtattacgaaaaacctatgattttgcacagagtcacccgggattgtattgcagaaattgtcagagcgtgaacctctgaaaggatcgggcaccataggaggcaaaaagttaaatctttcgagtatgaggaagaggagttcggaacctctggaacggtgatatcggcgtcgtatgtgtggcctccttcttcacatgggttcccggaatgcatgactttcaccttgtatcgggctatagcacacggctcaaatgggtgcaaagaaatcggaaagatcatgttggaatctcagagtatcaggcaccatttctaaaggcccacctcaagttggatcagcttcaccatttgtgaggcggcattgttcaccttgttgaaggttaagcgattgagggacaatgcgtcagtcctttcttgagccagtgagccgttctattttccaataacttttccctcatggaaccattcctccaccagaatctatggcttagtttacagggaacgcgggattggcaaagtaaacctgaacgataatacaaagaaaatgagcaaagcaaataacaagaaagacctttttgaatctagagcatgggctacgcaaaagataattgaagactttgctcgtgcactgacacggtatgctcaggagcccatgagtcatagatcttggactacagaattagacatattatgtagagataaaagaatcttgactaatcgacacgtggccattccttacggaatgagagcatcaggtttgcgactgtct----------aggactaatctggggagaagaggattaacatccggttaacaatcattgaggtttgagttatgacaggttacgagacttaaattccaaatgagaataacagaatgattcattttgtgaactacattgtgaccgtataagaaggagcgttagatcctactatctcgatttagttcgcggttattgaaaaagaggaatcagacaacatttatggaaatccctataatcttggactcatgtaaggattaagatgtataacaatttcaagccggattatacgtcgattgaaaacggattcgttaacggacatattcgatgggggagttgattgaatgacgaagcagattggccggtagagaacaaaattcatctgtcttctcgcatggtcaactaggaatctgaaagttgtaccgaattttttcttctaagaaagaaaaaaaatggtcaagaaagcatttgatttacacattgctggtgggggaccgttttcgatctttgaagattcaaaaattttcacaaatggattggagatggcgcgaaataacaagctaactgaatcccaaaatccttttttcccggaatttgcgcgcgacattatggataattggatggacctgagaataacattaaaaaacgatcgtcgtgcgactttcagacattgggtgcctttcgttgaaaatatagggacatgggggcatagcaaattatccaccccaaattgtactcacccttacacactagatcttttggttcacccttccagtttgacgacaaccttaccaatgtcaggagaattagtattggccggggttacggcgacgcagttcgatcggaatcaccagcataggcgattgccatgaactcgaggataagtggctatggtcttgcatcagcagatggcatgggttctgaagcctttagaattcgaagtcaaaagtcgatcttatttcccagcggagatatcatgtgctcggaatcttggctaacgggatcagagacagtgtccgtagtacgcagattctacgtgatggacagtcactcgagatttacttcatatttcgtgggctcctatccttatgacaaagagcaacggcttatagtcaaatcacgcagcgtcccttccgtcgaaatgatgtggacggttgacgcagtgcctgatcgggcctgcatgcgacagaggaaatattcacgagcgaaaatcttttcgg------aagtgaaagggaatatagatccttatattacacgtcaaaaaaactgatcacaaaccaggtcccgggaatgataaaaggcaatttgcgagggcgcacgtgggggactgcttggaaaagtttgtgctaatcctggaggtaaatcgagagcgtctataggacgctgttagggaattaactcttcaatcgaatagaatcaaccagtacagtaggccgaagatacaagaatcccactaagctactctcgaattgaaaaaggatgtatctggtctggtgaacgggaatttgtggaattaccccagtgcaagatctctaacccgagaagttttaggcatctggatcagttcactcaagaactgctaactccatggggagggcggtatgagtagtggtcaaaaagggttcagtaaaccgaaaatcagttaattccaaacggaataagtgggaaagtgcggagcaggaaaaggatattcaaatttccagcagaatcctactcagaggagtcgtgaatgtttaaccttgggtcctccgataagtggcaatttgatgtcctggttgcgggactctggagcatacgatgcccttgagaagtagacagagctcagaactgttttcgatttagagcagaacaacgcaacctggtttgaccgataccggaaagagatttgaggagacgggaccttgacaccgtttatggaacctaatttaattatcacagtgagaaaatcaggcgtcagggcatagcctgtaccacaccctagggaggcaacaggggcacggtgggaatgagttggcctgaggttgggtgccaatttcagaatctactaaatcgacaataggccgcagaatctggacacatatggagacatccaaccgagagcccgatcttcgttctgtcggactcgtcttgcttgactaacattctgttcgaaaaattcaataaagaagagct------aatgaatgtagctgctggcgcttatgtgtttactttccttcctgtgttgggagagggcttaatgagtaaatctgcttatgcacgcctttatctgtccacgcttttctatattagtaaacgtagcaaagataatacatgcctggaattacaagagaaagattttgaatatgagatgttcgaggacgttgtttgtggtgtcggctttctttcctggctattgcttggggtgttacggacacttgtactctgtaaccaggttgcagtctattgaggtgaattttacgcgcgttcacccgcaaagttgccatcttttttcttgggccgagccagggattaccgtgtgcattggggcttgacttgtgcctcagggcttggctatggttatttcgcattgactgccgtcgtcattcgcctaaagcatgctttcgcccatgcgtttgttcgtttctattaccctggcatcggtgttttgcccagttgggtgcgcatttcgttatctttttcaggttcaaatgacttaaccttcaatatgggtgcgggtttgggcgcctcttggcatcagggcacgtgaaaacttttgagagggagggcaaacttcggcttaaccaccagcgagaactatcatgtacgcaacgtttgtccaatttgggtgctttcaaaacgtgttcattttatttttgtccgtacggtttgataggcctgggtgtggttgcctaactcggctagattgttccagaatcggcgcgagaccgattgaactttaacaaaaatctttaagaggatcggctgatgcgccagacacccagaaactatttccgagagtctcccgggaagccttaataagcttgtctggtgcgctaaatagctataaactttatcctagagtttaccgtgaacctttaaggacttgcttgcggcggacagaacacggttgctgtggcggaagccgctataatttcggaattctgggccagtgccagcggttatgttttggcgggcataactttgagtgccattgtccgaaaccattagacaggttatttctcccactgcacctggtggggtggccgggggagtatgaacttcctattgttcgggtctcattattctcgcgtttggttggggattacagcctctggccgaacctgagatcttccttttggtagttgaagaagaaaaatacacatttggatcattatttttggatgggcttctctgtttaagcattattgggggttagaactggcccgggggggagtagaaatacaattacctagccaggtatttggtattctaatcccttgggggaggtgatgtaggtgagattgagaatatggggcagttgttggtcattgatctggggattgcaatttacaaccttgctggccgcggcctgttgtcgggagctatttctaagttgggcttgcgtttggttatgctgtgttgttgttaaaaacgctaccaggatttaggccacggccgagctccagccagcttacttctgtaggacacgctgggcaagtggtcgccaggccacggttggaatactatcgtcccacgggagtatttgggggaacatcgtttggattcggccctgttgaccctagggccaaggttgattagagctaaaagaatcacctgcagacgcgtcgcgataataccagcccttggtcttaatcgtgggggtgcacgaataagcgtaatagttcccagagtgttgcactccattgtctggttttctttgtggcatttgcagcggaggccggcgcgcgcggttgaaaggatgacggattgaccgtcttcatacccctaataatgcagaaggttatcaaggaaaaaagcaaattgacaaatacattatcgcgtcccaaaagaatggaagtccttttaggaaatgaaatcaggaattcatccccccgaaaggcccaccgctcacgcgtgtttcacggagccaggcaatacggattggtttcggcaatctcggaatgtcagctgttttccgggcacagtcagtgtaatgcttagttccagttagcaggttgccagaccacaccgcgattgttggatgcacgccagattgaagcagagaatacgagacgcttacaaaatttgctccattggcattgcatatttcttgactcggaactttcagtgctgcaggaattgaactggtcagaccttcagtagccatgccagcattggacccattggcaccgcgtgagcttaccggggggcctggccgtaaatgctatcgggttacatgtgtaacatggttcgacaagggacttaacgggcctttctttttcttcgtattcttatgcggtgttcactcaccaatgaaccaggttctgttaaaagcgatccgctaacacatttcggctttgggtagtcttgctgacggcattgtcagtgcatccggtcaggggatagtcgtgaaaattttgagtttcccacccaggttggccctttacggcatgaacttagccaaaccgatcggagcattttggactccagggcggacgcatctacctctggggttcacccaaccaagtttgctacgaatgccacacattgcatgcttatttctgtgcggcaattaagacaattggatggcaggataagactttgagccaacccccggggcgttggcgggcaaaggcttagaacataaaatcatcattcattggctgcctgctcttgggtatactcttgtgccacaattatcttccgctagcttatgccagattacaccagcgctttaaccacacataatgcggttatatacgggcttgccagggcatttttataggataaaccgacaaagagaaagtttgcagatttgacaaagagcatattccattagtggcagctttttggttcaacttggcttagtcaaagagtatctgcttggacccgaaacaatttatgaccatttgccatgatcatcgccaggaaactttaggttgattcttttctcacagggccgcttaagcggcgagattgttccggtgttaagcataagaaaagaatcctttttacatggccgggattttgtcacagcatgcctggttcaacacacttatttgtaagggcttgagccgggtcaattatccgaaaaagattggtaagttcctggaggccggcgggggactggaattcgctggagctttattgcgttttgatttaaacatggtggtactttatgcatgaacaatactttgcaggaagttccattaagatctcactattatggtgttaggatacttgttaatctccactataaggtaaaccttggataaagtttcgttggctgatttttttggcactgttggcacggttatttttattctgcgggtatgcagattatgaacttgctggccagacgacccttgcaattatcgtgaggaaaccgtgccttcatgtcagcagttgtggttgccatttcgtggtaatttactagcgcttttatgctcactcggaattggtaatatatcgtcccgaccgagtaaatttgtgaaggaccataaactcttgagatggcagccggcatttcagacatgcaaggccgaacacactgattgaactcagcgagccagattgaagcaacaggattgagaattccgaagtttaggccattggcacttcatatttcttgctagggattattcagggccgtttcaatagagctgttaggaccaccaatggccaggccagtgttgccatgtggcagaatttaagggagtggggggttcgggatcaatactcggttttcaattgcggctcggatacaggattcacttatgacgcatgggcttgtttgcgcttatctttgcggtgttcatacaaagcgcccaattgctgttcagagtgatcatttaacacattgcggctctggctggtccttctggcggcacagtcagttcttccataacattctaagcgggtgaccaagaatccctcccagattatttaacggactttgccacttaccagttgcgagggcacccttttacttaatgtcaatagcgattctacttcgggggttgaccgtacggggcttgttacgaatgccacacattgcatgcatctttctatgcggcaattaagacaatgggatggcaggataagaatttgagccaaaggccttacggcaggcaaaggcttagaatctacactctgcagccatttcataactgcatttggtcttacatgtgtgccacaattatcatcccctacctactgcacgataggaccacttcttttaccacaattgatggggttctatgtgggcgcgccagcgcatttatgtaggatagaccacaccgtaaagactttgacggtctagcacggagcatattccactaatggttgatttttggttcaagttggtttaatcaaagaacataggcttggcgcccagaattttcgaacgcatcattcaccgtttgccatgatcaaaaccagcttgcccgggcacgcccgggcacacagacagttactggggggcgattgttcgtggggaagtgcttttccatccttggacgcgattttgtcacaatcagcttacatcagtacgtttatctctaagggtctttgccgagtccgttatccgaaagcaactggttcgttcctggaggccggagggggactgcagttcgctggacagtttttggcttttgattaaagcattcgtgtatttcattagtgaaatcatcgagttgggagataggacagggtgtaccaatacggggaattgccaagtcacacataaggtgctcggatttttggccagctccagtatcatctaggtctctttcgctaggctttttctgggccattgttggcttagttatttctttagggcgggtatgcagactatgatcatgttggccaaaaattaagtgcccgcatcacccggcttagatgtcaggcggcgtgggtgccatactctggggatgcacactggcttttttgcagatatgcgtggtaatccagtccgataaggaattatgaaaactttcatgtgcaaatttttcgatatccacactcgggaaagagcttactataaggaggattcgccatcgaggaatagcgagcttcaaatatagagcatcgctgaatgacctagaagagtaatcttaaaatggctatcaacagaagggacaacaagcttgatatattaggcctgacgaaccttttcccagcttaaaaatgcgtattgcatacggggacagcatcgcaggaatcgaatgcgagctgttgacagcgcgatatgaacagcatacctacccggaataatgagccaaatgttaaatacagcgttgataattccgtaagggcccgttaaaaatcgcgctgggcttccggctacagaaagccaagcggaggactagaacatccgtcagaaaatccatacgatcgttgagaaacaaattcgttcataggctacgacgcattctaatagtcgatgcggaagcaaggtcacggcggtttctcattctgaatcgttgaaaatctttcgttggatgctcacatcccagccgcattgtaacaagcaatttgtaaggcgatgtgaatccagtacgtgaacccagaatatacgcaggagacaaatcaggcctatcaaatgctgatctccccggagagattccaacattacttcaccttcataaaggttgtaacaatatgaagaatggtggttaaataagattctgtgtgatatatccgcaactaatcaggcgtttcgctgctgcaacaggttgtcaagtcttggttgatacaggatgaacttcaataaccgggatgcatcatgcgtattttagttaggtaaatattcgtccatggctagagtgcccggggctttgcaggttacactacagatgctagga--tgacaccgagagttgataagtttgcccagtgaaccagatcctcgttttggttgaaaggcgattcagaaggatctagaatttggattttagaaacacccgctaacgatttatccgaagtgatggtgccttcgaagataatgcccaatttagaatcagagccata----------------------------------------------------------------------------------------------------------------------------ataatcatgattccttctgacgacgccccaaaaatcgtattcacactcaagacttcaatgtcagcttcagtttgccctcttaggacagtgtgttatgattgctcttatggtccgttgattgacgtaggctgtccagtcagccagcagcgactatttacgcggacgtacataaatgccctcttgtagtttagacaatccgaccaatagtatgcatgggctgacatacggggatttagacgatctaacacgtcggggtgaaactatccgtgagttattccggtgccccaaccgagcgtatgagcatacaactcgaaaacttccggaattagagacgatagtccacaggagcgtgttacataacaaatttaatggcgagaccaacggaatagacgggttctgacacccctcactcactcgaatccctgaatttttaataaaaaagtcgttctcccgattgtaataatttctcttagatagaattttggcttctatatgcaggcatccatttgcttttattcgggtttgcccatcgaaggccgaaacttcagtagatcggatgaccatgggagctgctcattcgatcgtataatttgcctgtttgtgtttgagtgaacgtttcttacctggcatagttgagtttggattcgtttatgagcttatttgtctatctatgtggtcgttagctgcgaagggcttgatgtctaatacttaacttggtttacccaacgatgttggatcgagtaagaatattttcacaaagggcaatggatttccaacagcccatgcacgcgtgaatggatttagatcgctacgacatgctacatgcctatggggttgccgatggaaaagaatacgtttgtaagagcgaaaggaggaatgacccagagccacaacctgagtgcgagcaattagaagcgaggaaagcaacatgagcaactgcctagcggcagaccggtgagcctaaatattctaatagataaccacactcgaccgggttcgcctgaaaaaaattggcgatgccaatatggccgtctgagtacttcccccgaaatccaaattaaagcctgtgtaaggcggaacgcggcacaataagtactggagtcacattttggaaaacggtaggcgtgcataggcacgaggctatagggatgagtatgaacgggcccttaggtccgtgggggcacttggcgatttaagtctgggaccgtgaaattggccgtgaaccgacactcccatcaagtcgcccgcttatcattgaacaatttcatttgaacggataagtgtgactttgccctacgcgggggaaatggctttgggggcgggtggaaacgtctatatgattataaaaatgcaagccagggggttcgtttgggggtgggacgaccggaggaagacttaatgaataagatcgggtataagacaaaatgcgatcaagtgcctgttaggcaataagaccccgggccgataggtggttacgcctacatgcgatattcggagtaagacagagtctctttatgaaaatttcgttgtcagcggtcgagttcgcttttggagatcctcgcgtggtacaccacctagacgaatggtcttcagaagatactcacaagaggtcatactcatcagcgttagtccgcgagattacgaccgcccgcacacttgccattgagcacacgtcttcagggttgcgcaaggattaccgcgtgaccttgatcactcacatctcacccgatgtgggagacatagaacgccaaggtaacaacttcacgtaaagactcagaatatgcatctggttgagatttcgagagacgttacgtgcaggccgaaatgacgtttttccaccttttgtgcgagtttacggtcccggaatagtggcttcgaacatagggttaattatcttcgggattgaggctccgacagctttattgtggaaatgagagcacgcaagcacaattgaatgaagaattaacatgatagtgaggaggctattccccaacgaacaagcaggtggttaagcgggtaagataaattactataacccgatacaacaagaacgaatttgcgcttcggtaccccaccgggtccccgagagcgggcgcgtgcgcgatctcacggactgacacgttgacgaggctacagctgacgtaaaggcgtgtacaatgaccgtgcgggagaaacattatgctagtgctaccttgactttgagaggtcgtacaaatttactcatgtggaagtttggttaagcctcggcctcgctgagattcgatccactctatcaaacttcaggcccccaggatcagtgaaggaaattaaaataggcgccctttggtgacataaccaattggtttcgcaaaataggaggcgttagatgctcgggggctgattacaagagagaaagtaatccaccttatcgtgaggacgttcttttggcgagcattaaagccagcgaacgggaataaggcatattaagcacgcggactggagaatataaaggcgtttgcaggactgggcccatgtatcagatattacggggttacgcaaacagttgccatatgcggaaaggctctctcaatcacggcatcagcgtatgacgcaaaaacaggatcattcggtctgcaagcttcgattcgggggacaatcatcggacgtgtggaactgagggaaggaatacttggttgtgattctcggagataatgaaagacgagcgggattattaccagatggttcttccgggtctccgtgctcggggatcagttgcaatccgcctacgaatttgggagatcgtctcattggggggacttggcacctgggaagcccgggcgtgcaacggtgcctgagctggtcagccgaagaggcggactgccggaggaagaatatcggagcgcaatgagccgactgcgcgctggagttgaagaataattgattccgcatgaactttaatacatcacttttatttctgaatagtcacaggttatgaaaggtgttaatcattttcaaaaaagattgataggtaggctagaatcatggagctggtcatgaaaacaggtaggagaccatagaagaatgaaaaaacctagggagga----aggaaatcagtaagaagtgacattgtgggtaggaatcaaattgtccgagaacttttgt----aggaaaaaaggaagtattattgttgaatgaaacaatttgaatgaaagccatcttctaggactgaagtctttcaatccgaatctgtactaaaggttcaaaggagacccatagacctaattagaacaataagtgaaaacaatacagtgatgaagtattcgtccaattgatgaagtaatttagggatgtaataaagaaataattcagtaatttgagaagagaaagaggaaccaagtcagataaacagccgcggaggattacat----acgaacgaaatcaagactgattaccaaataagcatttggtcatggaaatgtaggttaataaaaattttaatcaaataaattggacatgggcacattaaatagagtcgaagatgactttatgaccggactggtccatgagagaatgttcgtgaacatgattccttgagagatctaaagacgatgatctacaagaaacggttacgagcgtcaacggacggcactaaggatccatgcatgggtatgattcattatggggagatggtcgtgtgggaaaataccgttatgatagcacaacgttttccctatctgttggctcgggggccgatcagaggagttagttatcaatgcaaatgctcgctttagatacatcaaaaaatttttagttcatctactcccacacgggggtacgcagttggatttgggaatatatgcgaccaagctaatgcttgcggaaaggtatgacaacttaaacacgtccgaggtccaacgcgatattttcaaaggcattgactatgtcccgaactttaagagtctaggattttcactcagctttttcctaacaaatcataatgatctaaaaaaa--aatttataacaaaataatata--ttttttata----acggtgtat-------------------taatacaattcctcttttgtccttgtggctatttccgcatgcatgctctttcctcaatcaaaaaaaattttaataatgcgtcgacaattgatgactatgcggtccgaaacagaatttgtggcttatctttttggtcttggttttttgtggattcagtactggagaatcattcttttccccaccaatatttttcccaggatgtattctttaggatgcggctttatagtctatttgtgacattctgaagtggagggtagacgttgaagaagaggatgttgatttcgtgggttccggaaaacgcgatttctcattttataagagtcatcatagatgagtaagaggattagccgcggtcttaatgaatagggcagggcatccttaccgacgagaaattaccccggactgacaaagcgcgattgctattttcggtccatgagttttaatgcaaaaaagcttatccctcttactgctcatgtttttcctgtgattccttcttacaaagctgatctggtacaatgtggaacagcatcgaatttttaagaatcagaaaagatctaaaattatgattgagactttctttgagaatataagataccggaccactcaaactcgatggattaaagaacatcattataaatcaaagagatgatcaacatttcatttcacaaatattgttgtatctagggtatcatctggaagagactgtatctaatatggtcagattcttaaattaggaacataagctttcatctttgtacgatttgatggttcatccccaggtggactatatggtcgttaaagattggttgccaaagacaatattcggctgttcacttccgtatctgaacatttaatattatttcgtattaacggttccctcctgtgtattacatcataagatgatcaacataaaccttttctgataagagaataccgtaattcgttcctatattaatatacgggcccattcaagctaccatttgccacaggtagaaacccggagcacggcgatgttggcaatgcattgcaaaaccgtgaatgagtcccagcgtctccgaacgtttgagcgtgtcgatcctagaatcattaacagtctgcaaggaaaagggcttaagtgggcgtctatttccgaggttgattgcccccgacgattcccgaataagaaaatggaactccttcaaatacgccacaaaaaaatctgtatggccgtccggcaaataaggaatacttccatcttcccgaccgcacaaaagagtcattttaataccattagtggggaaagggagggcaattaccgaggagaaagaaaaaagttaaagcacgcgcggatgtagaaatatcgaagaaaggggtagaatacatgtgagctcgaggcgcagtgtgaatatccccggccgactctgttcgagggatcgtcactgacaccttacagaaccaagtggggttggcagggagcgaatgtctcagaccttcggtcaggctttttttttgctcgtatttgccaatttttgtctaaaaaacattgaaagtcatttcgaataatttaatgcgaacacggagatcccttgatatggacgtacggatctgtatggttatggattttttaggtctatcggttggtctccttaataccatcaaccaagacaaggtgattaacgacagcttatgggttttctatttgtctgcgttttttcaatattttaataatacatgaagactaccatttacgtcgtgttgcgtcaggttgcgtccacgttcttttggtcattcgcatcattatcacgtaattcggagacgggacgtcttgcgaatatacagatcgtatggtatcaagatacatcctcctttatgcggtgttttgtagacggttgctagagtttggagcccgccaagatattacgaagcgcaggatccttatacggcgttgaccttgacactgagattagagtctttaatctacatacagtattggttctctgcgtttacatactcgcctttatggttaaaaatcgctattgatcggactaaactacttcgtgcccgtgtagacattgttggttttgcggctttatgaataacgttttccgagcctatttcctttttctttaatgcaaggaagagtcggtacgtatttgatgacaatggcgtcgaagagcaaaagatcaaaggtggattcagtaataccaaaaacgcaaaacccagcgttgattagaatttgcctttgtaaataacatcagggaataaaataatgaaatcaacgcttattaatcaacgtcttcgagcgttccccatggtcgggacgatgataagaaatagttatagcgttataggacaggaaattttcagcggtaaagttaattaacacacgttatacatgcataacagccgattttcttttccttctaaaagaaacattgaaggggatcgcgcagacgcggctagataaaagggaagctacctcattaacaaatcaaacaatcaagcgatgatacagataacgggtgatgccgagcgagacaaatcgttttgctcagttcggggccatcagctaccgacataccacaaaataggctttttcgctacggaagggagcaaaagtattcgcgtttgataccgataagcgcatcgggaattgttataagtaagatttatcaaacttaaaaacattctctaacgaaatctgccaatgcatttaaagaatgcttcatattcacgaatataataatccacataacactatagaaacagcaccatagaagtacaatcccgcctggggtgcccacgcgggactgacaggtta------------------------acatacccaaaaccaatcgcttcgaagtgcaggtcgttactcggttgaatacgctaatccggatggcaaattcagacatcgtgtttgtagggggaggtaagattccgggtagtacaatgtcgggacctgagcgtgggtaagacgcacaggcgtcaaatggtcaaagcaaaaatgatccatgggtccaagtccttcgagccgggagagagctctggtgaat--aacgcttacggcagttctttttggcagagtgaaggacttcaacaatatggctatgttactagctgagagaagaagacttattttataatcccggggtggtatccgggtgcattagaacatcattgtcaccgagtcaacattgatggttgcgctcatggtcttctctgtgggggaatacaacgctgcttcccagccgaggtatatcacaccgcagtctttagagcccgcgggattatctgagcgagaatataactcggaacatacaggttagtcaagacggaccccttggtgttcgagaatgaaggagtttattcgcacgagccagccaggatgtgacagtgggtgataatggttcctgtacggtcaacgtgtttaagaccggcgttattcgtcaatatcaacgcctgtgcggtggcggtcatgccttagactgcgtttgacctcgaccgtctgaccattgagcaggatttgtatccttataccgttggatacaatctgggggtgagatacggggacatacaaccggattgagtagagggtgcgggccaatgttttcggtttgttttgcgcattgcatggttatggactgaattttcgagacgacggaacctcttgattccaaatttggatcattttcttcggttgctgttggttgggcttcagtacggtttaggccggattggttcgacctaggctacggaggtcatcgtaaccgctggggtgaggttgaccttgtccggggatgctccacaatgcgcggacttggatttgcggctttcactaggtcgcccccacgcttaaaggttcgatggaaatgaacgtcttcagagatgcgcgtttttgcgcttgtgtgcggacattgtaggtcgcacacccatgattttggccaccgtacatggacaggtattcacagaattacgaggtaggcggatgcgaaacaagtttcgagctgtcaaatccgaaattgctttagataatggaaaaccgcaaggggtttt--aggcggtcatgaaagggaggatgcgtggtgttggcaccatttaggaaagaggcggactttgtcgcgatccacttttgaacttccgtgtttgtgagggaggatgtaggcgagtccttcgaggcgatcaataaggtgacagtgggtacgtgatttagggggactaagggtagtaaggaccgcacgtaaaatagccgcggccattgggaatttgattgacggcacttaatcgagggtttcgagagccagggtgttacttggcagctcttgcctctttttttggcaattgcagggcagacttttcggagtttgcggatgaccgattgagccagtgattggacttcaaactgggaccacacagcgcagtgttg------atgagcttgttaacttctttgttcacctggatatttttgcatttttcggaccccaagtccacaaaaataatg-------------------------------------------------------------atgaacgcacttgtgcattcattcggttctgtagttacggtagctttaacgcttggcacctccacactaggaccttgagac-----------------------------------------agggataatgcaccaacgtgaaaagtcagtcggccagcgacatgtgggattttaaccctaatcgataggaagtgcccggtgggacacccttatggatgcatgcctttgcatttcttcatatttgaattaaatctcatttctgaggattcataataa--------------------------tagaagttagatgttgagacgctgaatcagcatgcgagaatacagaatagtcccccagtaaattttatgttggggatacctactgttttgtcagtgcacggttgcatactttatacgccacgtacgagcttgctcgtcataatatacgagcaattggtgttatcgtcgtcacgtgtcgcagatatgtctatatatctcagtttcggttactacggggttaaaacccggattactggtacgggtgtttgcgtttacgctcttgggtacggtatcttcccggacaatggtatggcgtaaatgtacgggtccgagcatccgtatggtcccttgtgattttcgggaggcaggtggcatcacctaccgtttaagttcaacttgtttccctctacgcgtttatttatcattccatatcgaacaggattcggcctttaatggg----------------------------tacaaaaccgattaagaccgtttaggcaattgcaaggatggcaaatatagggaccgctgccaagacttttaatttccgtgtatctggacatgctgaagtggttgcgtctgacctcatatgggaccgcgaccttgcacccttgaatttccgatgtattttccgtttcaatctcgacgtccaaaattttgggtctttatgtttgtccgcggttttacgtccttttgaaagtaaaattcaaaccttcgcgccgtgcacacgtttttatggacgcgtgccttgttggatgggcacttccatgaaatcttacttggattt--------------taatgtcggaaagtatgttcaccgacctcatgaatggtgatcaggggaagaaagcttataggcgttatcttcccctataaggcagcgaacatggatgcgtcgaggcttctgggaatgaggactgataccggcaatcgaaaatcccagatatcacatatggatcagatcgtcagaatttataattaagaatgtttagagaacttaggataggggctcattggtaaggcccgtagtacgccagaatatttcccctcgtcaatgtgaaaaccacaatgcaactacgaccataatttaatgattcaatgaaggacgggtacgataaacacaaaatccagaggagtaccatgagcgtttatccgtcgaagcaacaagatcatctagtaaggaagaaacagaatctttctgaattgacaaggagttacccaagagcctcagagctccgaattatgattttatccttttcagcgagagaaattcattgaaaaacacaaagtacttccttttactgcagaagttgcaactacaaaatcacgaatgcttaatcatttatgacatcgattccccagattaaatgctaaggtcaaatcgacctttgactttaaaaagcaacgattataaataacattcgaggagaataacaatttgaatctgaatgaaagattgt----------------taatgcaaccgcccagatggtccgagaaggcgatggttcgaaaggccgagatccaagggtatcagtcagcagttaaaaacatgtacgtacgagtcgggcggtattctgtctcgcggactgggttaaggacagagggacccttgcgccaacgcgcggaagcatcgacgtgtgacaggatcacggcgagtatataaggccggctggcggagcgcttaggcatcgagaggggtatttagttatcggagtacccatcccaaaggtgagccccaaaaagcggtta-----------------------ataaataggctcatcga------------aattggaaatgagctatcgagcgggcgatatgtattgtcaaccagcaaacaagcaggtaatggaagaacatgcgaatatactcatcgaagcgaataaagaaggacgtcgatcctcacaaatacgaaactgtaaatctttaggaggttatgaaagtagaacacagaaaaaaatattttgtttacctcgcaagagaaagaaggcctgaaacgtttaattaacgatagcgccggctcgattatcagtacacgatccagatttggggatggatgtatcttcactccgggatatacgacggagccgctgaggatgggggaattttgtaattgtaatatcacccaaccattaagtgcgaaaaggggccgcattattgatcgatatgggcagaacgcgtagccaatgggagtatgtgcgtataagagcatccaaacccctgaaatcgagtataggcgtatgtcgactgaagactaacggaaaggatatctcgtagagaaagcgcgtgtatgacagaggaaccaaggacagatttgggcatgccggattagcattaattacaaatgttcttgcccgagttttaat--ctagccaaaggcagttcgaacacaagggagataaggattctacgggaacgattgttggagtagcctcagcctgaccgctgatactcagcaatgagcggcgcggcataccgaagtcgcgggggaaattggtcgatttccgaaaccgtacgtagccgcgaaccgatggtcggaaggtcccgatatggtgcatgtaaccggagatcttagaatgggggtgcgaaagtgcagaagcattcatgcgctcaaatccatcgaccattatattcggtaatggcaaaataaccctggttagctgggcaccaggcacatccttgttgccacccaaatatcgaggctcagagacaaaatcggatgataaaatagtcaaaaaatcaattctcgggtgaggatgctgataaatcaaaagatgattatcagtatattaatggttccaattttctgaggaaggggcccgagatgagattcaatgagtcaaagaataatggtaacgaactaaatgcctacagatacaacctaggcaccaaatctgcgattatgcggcattaaaaaggttcttcgaagcataaaagcatgattacgacagcggacaaggatcagtcaatgcggcgatgaggaagaatgccggtgatgataggaggaggtccctcaacatcggcaaatgatatgtctagcgtggacattagggtttggataaattgatttgtgagagagctaataccgtcctaaataaaaaaccttgtgcaacattttagaaataaaactaaacaagcgaaagaatatatactgtccgactcacatatccatatatggcaacatgcatcaaaggaagacattccattaatacgacgatgtggcaaattgggattgtccacataattcgggcagcaaaagaaaagtccgcgtaatgcatcatttaaaactcacccagaccgaagggcgtgaagcagtaatcaacccgaaaattattaggcacacatgagaaggcgaagcagggatatacgcggcaagggggggcaaacgcttacgaaatgattcgcgaagaaagaattaggagatgtacatgatagaccaacgaagctaattgctatcatagggagggaaaagtaatttcaccaggggcatatgggaacatgttcggacgagtccataaatggaagcctcctt--gagtttatgacaaagagatcactcacgaatccttggacgcatcaaaatgaatacctggaaggggcattgcaggcgcgggcgtgcaactatgcaagaggaatcgcacttaattcctcgggagtcgttattcaaaatgtcgcacgtggcagtggaagtgggtaacaaaagttggaggcggtcaatgtgctggaacgccgtgtaggggtgtataaccgtgacacccagggggggaggaggcccatggagaaaaccgcaccctgggtaccgcctggagagagagaaagaaaataaggaaattatctcgcgcgagaataataaggataatagcgtttacgaaaagatcgttttggaaaacataactcaagtgatcggtcacagacgaataacatggtgacgttttgggtaagtatgcataaagcacgctccggaaggagagatggccatatggcaacatcataagcgatatatacctcaccggtatcatccccctagaaaaagactaataaggcacattaatctgatttgattaggaatttaggaataaaatccatattttgatctgaccattaatcgtggtcttatcaatttttcacagacgttataactttgatccgattgagatttcttccgaatccaggtcacagaacgtattacataagggtgtctttgtgtgtgtctattacgataaaacgaaatgtgaagaaaaattattacggctctccatccataattatggccagaagaacttgagatcttggtctcaaataaagttatgttcctcttactccaaggaaaaattcgaagctttctgaccaagaagactggcctccatacaaaatgatatccgatcaatgggtccgtgtgagaatgatggaaaaaggatcagtgaaattcaaaagaacgtgcggatgaattcttaagaaagaataatactgattctttgttataatgagaccatcgaagccagatggattttgacgcttcccagaaagcgaaagataattaatcggcactttgaatttgtaagatgatggtactatttgcttcggaaaatcc----atgagtgaggttttaacacagtgcggtcacatcatcaagaatgacagttctacttttcagaaaatggcattcttcaaatggccattcaattgcattcgcagactttttagtgggaaaacccagatcgattttagaaattcaggaaatgattgttgaaagttgttgtaaaagacgttttagaagtcgaagttctcaaatcatagatcacagtcagttgtcagtacgatcagcattaaggtctcgacatcaggacattgatcatagaagagatcgatacaacttataacaaggaatcacactaagaggtcatcttggacctcttctcaacgacgacgaatgatcgacgttccaatgcttcggtatctcattccgctttacgacggaaacaataaaacactctccgagaatgagattctggaaccacagtcatcgtctttttcgaagtgtcgactcactggtcaaccacgaagtcacaggacaaattttaaaagacagagttcttgtcctcagcgtcgaaaaagaatgtaaatttaaatatactattcaaaacgttcatcaccattctcgaccggtggaaggtccaagagactgaatgaagtcaaaaattcttttaaaaaaccttttgat------tttcggacgaaagggggtaacttcacagattgatcgagaagttcagaatgcgaatttaccttcatacgaccgacttctacaaaggttactttcatgatctgagttgacaaacattttaagagtttaatcaggagatcaaaaaatattttgtctccccattttagagaaagatctttacgagataggaaatggtcgactctgggaagattgagaccaaccaaatgtgcttgcagaaaaatatgagcgta----acataaattatcgaactatcaatcataaaactgggtaatataagtttaacgttttttataaagtcgacgaattgataggatcaaggacaatggaagaacctaacaagacatataataacataacacatttcaattaaaaagcaaaaaggttgacccg----agttattccgacgaagtcataacggaccaagctaagtaaatgtcaaggagaaaattcagacattgacattattcgacaaaagcgttcattcagtgtttgacgttcgataacatatcatgatgtcgagtatgaaaaagatttcaatcctcctttttttcaattctcttttttcaattctcttttttcaatcctccttttttgtagttggaaatccatcaagtcgaatcaattagattaaggccaagacacttgaacattttgatcatggctcaatgtcattaaaatgaaccttttttgagacagaactccaaatcaattttataaggggacattcccttttttaaaaatccaatgtgatatgatcttcaacagaaaacgagaatcttgaaaacgatctatttcatattccagacagaaatgccaaccgcaaccttcaagagtcttattctctttaaagcaacgctcgttttaaaacccacatttgttgatgaaaaagttcctttagtgaaagccggtaaaatagattactaggcattctaaatttttatcgaaaaattttcttcgggggaaaaaacagcttttgaaggaacat----tcccatgattcagttcaaatttatccaagattcccaaggggagaagagtaaatttaaatcttcattccatcgtcgaccttgtcgaggcattatcatgcgaatttggacccctacgaggcaatgtaattgaagactatgaacccctcgaataatttcgatcgaggaaaattcacatactaattaatcaaatggttatcgaccctgtcgaaatattcctcgaaaagaaaacgagcttgctaaaatgctgaaaggcaattaagacttcacggaaggctttcaccttcaatgaactttcaactaatcctgttctactcacggtaaatactaattatttttgaactttcg--actttccatctagagagcaaattgttcatttcagaatatcaggtcgaattctgcgatctcaaaaatttgctcccatgaactataggaattcagaatgttcaaactctcttcgagaatatcacg----aaaagatcccttattcaccactagtccaaagtcggattcttagcatctttctctctgtgcggtactgtcgaccactctttgttccggctaaggattcaacgattgaaagtaatcttatatcctctaatatgattcgaactctgaagtaccactcgactaatctttgttaaaactttctgtgcctgacattgggatcatgagaatcgggtagctcggggaaatcttgggggggccgctagggtaatcatcgtcaaaaaatattaaataac------tatgactatagatatccaaccataacgatgctttcagaaacagcactagcaacagaagaattatcttatagaaagaaaagtaagggatgatgagacaatgatctggttcaaaggatcatgagaaagaaggattttgtcatttcacttacacgaaaagatgacaatctttagctaccaaggacatttcaaaagatcggtacaatatgacaccgggcattattcgtattgtgaatcaaaaatactataatagattaaactctgttgcgaagcgatttctgccatacaacatactatccaactctggagcaaagttcattcctccaggaacctttcctcgttgccttccctcagggatttgtatggtcatggacggcatctattgtaatactgcgaaatctagtccttatacgtttctaaaattctgaaaaaccaaggttct----------------------------------------------atgagaaggagaatgacggactgaacgactgactctacatacaagcctacatgaatatccgaatgacgtttaatacctcattgattgcaagcattccctgatattgatccaaatcagactgagtaagatcaatatttcctggctttgtaatacttcaggatggaagcgtcacagaaatctgtatgctcaccaatcccaaagtgaccgcctatgcccaaaattaaactgataaatcgagctctatcccacacgaacattttaccttctaacagggttcattgaaaaaatttcaacaagcaaggttggtcatacatggtcaagtcggactgtgcctacaagagccttcatagataccaaaaattatatgaacaaatatagtcgcctcaagcaactggattcgtccagtagtcgtcagacaggatcttttacaatggaggcgtgccaaagtctctagaatgtcatgaccattcattaataaaaaatctgaagagggatctatttaaatgtattgactggacagataaaattacatctcttactttagtgtcgcggtcgtgccagacttgtcttccggccgagaaaaaggatactctaggctgtgaaagatcgactgtcaggctttgagt--gagggcctgtggtctccgacgaaagatgatcattgaaagacgatacttctctcgccgaccagaaccttgaatatcaacggtctgtcatgtgacaagttcttagacatagatcgattgagagagggacggagggtctgacccacaatgagagattttaacaatgttggcccagattgcgcctgggttctttgatgatgaagccaagattggttcctatggcagtcttcgggaacgatattagagagagagactcagaaagatcgattttcaagggacgtcatacaacaggaagtctcaagacaggttttctatagcattattggaccgcgaccctttttctttaagaccccttgttcgttttccacggattttgcgagagaatccaaggctctactacaacgactccactcattaaacgtgttataaaaaccagaaacattgattttattacgcaagtgctagacaaagtctttcaaggttttcgtcaaaccctcgaagtacatatttcaactttcttcaaggacctttgacaatacaaacttttaaaaagtgctttccgagaacaaatggttattaatattgcagtcaaagaaattatctgatcacagatttataagcttcattctctttgaggagctatttccgatgatctatttggctatctctctatatgatcactcgacaaagaatcctgtttattattctcacagttgtatagatacgcctttttcgtgaggagaccatatagtttcggaattcaagaaaattaagaatttcattctatttcttgtcactttgatcccttcgtgataatgatgacgaatgtatacgattctttttgtttacgcacctggggattttttggggcaagattatacatttgtgcccgatgttagtttgtctacttttcggtaacaaaagagtcgtcaagagcacataatattctatgggggcagtctcatctgtcaggtttctgcttaggtctcgggggaatgactcagaatgtagggctataaaccaattaaatcccggattcatgcctatttatacgtggatggttaacttcccgccctccacatgacccgagttagag----------gtcccacccgtgtgcttcttcgtactcaagtgcgctcgctcgcaccgatttgaatcctttatttctcaagatgcactctctgaatctgcatctagatatttggaactatgcataccaacagataacgatctgctatctcatggcaatggtagtatatggatatgtgggatcaaggggtagcagatatactaatcttttaattcataactggacttgctgatgtttttggctcgacggacgaaaatcggatagcggtttaacaagaccttttgccttcttgccttgcttttcttggggctccccctgcggttttggaactcatttttgtgggtgcagcggcttattttgttcatggctctacaggtgttcattatatactaaatataattttatacggagaacagaataccccagtcgaataagagtcccttagtcaaaatcatgattagatatattggtatgctcacatccggattcataaccatatgaatgccagaaccttttaattccgcgggacgcgagaaaacgcaatcgaccattacgaacgttgtaaatttgtaacgatctaacaggaaaatcttgctacaatattacggcataaaaatcacaaaacgaacaacccttcgtttcgcagcatcggggtacccgaatgcgtaagcagcggtggggtcaccacagtccatgaatggtcgccaggaagcctgcatcgtgttttgggctccgaacgccggcgaaatgcttaattagtcgattgtgagcgcaaggaggggagcatcgaaaagagaaccaagatgcgagcaaaggcttgccattcgtaatgataactacatatttgttatccttatccgtctatccatttctgggtggctctctttccacgcacagaactcgcgac--tggcttccaagtttttttagatgtatattttctcaacttcgtcacaataaaaagtaattacatagttgtctgacataaaagatttcttgattggcattatgaccctactcatattcatttatacacgtggatctgtctattaaggaaataattctagacaggtattagttttgctaatagttttaaactcatctggttgtacagtcaattatcaattaattttggattgtgggttgtctactttatggtttgttaccgccatgcggaagctgcaaagcttgtacaacggtgggattggttttttggatttggtttatgatacggagttgattcgggttttgaatgtaaagttattca----aaagagtaattttttgtactttggccttttttttcgggcatgcaatcgccattccctcagttgttccgagcatgaggccacccattcgcctatcagcgcacatgtgcgcggatttctgtgccgctctccctttacgtgtcctaatataaatatacttatggatatacttctttgggcacttgcctgccaaagaataaagggttgctatcacattccattggtaatatttgcctggatggtctacgtcgcttttcattataccagctatcaagcttttttttggtcggtcatatcatcatgagcgtgtggtatcccgaaaagcaaaatgtctatggggttacaacagtccatacaaacgcttttttggatcttccttgggatccccctgctgtttgtcaagagaatctaataattgtttatcccatttgcatatgctgtcacgcggttacgctttaatttcgattattctacttgaggtattaagtaattcaaataaaggaaacaaaatctttatcattccttgggaagaggaaaaaaaaaaaaaaatcctttttcttttacataaaaaaa--------------gattatttttgaaaaattaccatagatataaatagaaattccgccttatacataccattggatacaag----ctttctacccagatcgaagacatttttccatttgtttggatttacttttgtggtcatggatccttaacattaacacaaggtgattaaattttcaattttacccgaataactttcacaaatcaaaatcgtgatgtagattgtacaagcggtttcttagatgctactggatttatgctctttttaaaccgttatctcttcaaattaattaaaatcttgtaaaggtccaaaaaaaaatgtttgaaaataaaagtattagatgtcgaaacgggtaatgagtcttagtattcttacgagcataggcttgcgattaccattttgaagcgatatgaggatacaagggtggatacagttttgtgggaggataataatggggggcgattctctacttttttatttctaatttatttttttatttatttttttaattataa--tttaatattctcatttgacaatttatcaattctttcgtgttcatgtatacatcgttctatttttgtaagaatccggcttagatctcaaaaggatatacacttgttgatacggttttgtaccgtgattatcagcattccttaggatttagatcttatttcttctgagtttcatatcaatgtcctattaaaacaaaaacattaggcatacgcccatgtatttatcaggttgcactcggttttacgaatcacatcagatttgtccgcctcatccatgttatatcagtagatatgtttggtagcgccttttgggtctttttcgtgcctatgtatacttcgaaatatagacttgaaaagaa------aagatctttcttgggaatcataataagaagaaaagttttgaaacccttattctcaaaatataagtccattatcacattgacatgagtacgatatagctggttatttttacatggatcttcgggcgttggcaagagctgggtctatgaatggaccaagaactggcttatactgacatttgcattattcaatcgacaaccaactgagggtaatcgcatgtgctcctggttctatattgattgtattgggtaactttggatggctcaagtaggacttacctactcaatggt----------------------------tactgtttacacaatattcctgttacatgtgcgtttccatatggggtcttatttttctcccaaaggaaaagtatagcttaacctttattgatatgactctctacactagctttatatattcattgagaccttatcactacgagataaatgatgattttgatttatgagttggatgaggcttcatggccatttctacggttatacacttgcacttgcgctgccataccggatccgttttcattctatttgcattaagggcaatggtttttctccggactttctttttatattggattgattatccgttactctattcgttgggggaaaacgtttatctcacaattattttaacgcggagtcgtttttttctgggtctggatggtttagctcaagaccacttaattgaactcgcaacatctaccgtgcctgaatattttaatggttctatgcttgcgtaatcccatatccttcaactgttccgaaccagggagccataagactgatctctgcggatttttaaatgggctaggttgtcgataaatgattttcccggccataatttgccctgttatatgtggacatcaatattagcgctcgctcccggcacgaattaaaaagatgctatctcgttccaatggttatatatggatggtcctaggaatggctaagggcttttcaatattccaggttatgggcgcctttttttgcggacagtagaagatcgctgttactgagaatggggatgcgtccgtccaaatttacacttagattttcatgctcctgcttccggatagggttgtgcgattatgtttttggatatacagcattttttttatcaaaatctatacttgtatgcatggacatttacccattatctttcatttcgcaattttaggtaaattttaagcccaatctattttgatcggcccggattttattcattcatttttccgtatggatggcttaccgattgttttccttcgtgaaagtgaacctattcaattttt------------ttaattccatcgtaaattagaactgatggtgaccatggtaggctgccacgagtttgaatatcctggaggtgaagcaacaatgctcgcccagacgagatggtggtgaaagtggatcgctgccacgattttaggtcggttatttgcagaacaccgagatggctgctatgatatctgacagtctgtgtaggctatttttcatggattaggttatacagcgaaatgtaggcctattgctgactatctaagcgtaaataattgtactttcgattttgaagcgcattaaggaaattttcatttgtatgcatgcgcgcgagcgcatggccgcatgttctcattacgaaagaatcaccgataacatcaattttaaaataatggttccggccatcagattctttgtttttggccggctatttggggatgggtgtttctacaaacattatcgctttcttggctgtctgttgattctttttaatcttcaatccattgtgcgcgccactctattagtgggcataagtttatatttgcgtatttataaggtcgatataaagattaacttgacgtgggagggtacttctattgacatcttttgctttatgcacattcgaactctgtaggatattgacacagtcaacaatatgacagattatagaaagcacaatggatcatttcacgattttctccttgactattcatatctttgcgcttatgggcatgcgtgccgcataatttccatgtacaggtatgataggcacaacgtcggtgcagtaatggcaagttatataccttccagcaacgttccgtacatcatacctagaaattatactcgacgttcgggcgatcattgattgaaatgatgctggagttggtcggttgccatgactccgtgtgatggactgaacaaatcgaaaacgttctaataagatgattggattgattttgggaatggtgatatgccacaatgtttcatacgagatagacttcactagacgcagattaataaacaatgcttggcgttccattcgtatgagataacatcgacatttaatccca------------------aataaataataatatatgaataggagtcagaataatctttaaggtgatcttaagggttaggatattggtctgtccatttacctgtttggatacatgggtctgtatgttgttgaaggaattcgcggctcacacgatggccgatatcggccttgggtctcagcctgcgaggacaattctttaagaaactctcctcaggggaaccgttttagatggcctcatgcgtatgcatctctagtatcgtatccttgatacactgtttgcgactaaatgggttttttgatgcgttcagatgcccatggctctattcggtaggtcaaaaaatatcttttggggctcggcgcgccatcatagtagaatccttaccttggtttgcattcctt--ttcaaagttagacgtgaatgtgagccatcaataggtttgggtgaatttgcgcaccatggttatgtttctattctcctgcgatggaagttccttgattccgagcgagagattgtgcggtacaacgatatcggataattggtttttagtgctctactaactttattctcttttgtacgttttattggggtgaaattcat----cctaatttgtgcggct----ttgaataaaagccggagtttggacacatggatttatacttgcaaactattttttttatccatacacagtgacttccagctagatgacactttaactggtgaattctttccattcctggaactttttacactcttcactagtccttaataaatccgtacagaagactatatgtaaatggcccacacctcatcagggtctcgctgtgtacctgagggagagtatgatggaccatttggtattcaagggatgaaaatgcgaaacgacatatcatactcctagtaccgtggatattgcacatttacgagcatacgtaaggccgacgctggaaatcagtccaaaggcagtaataggtatatttgattagcgatgctccatttttgctggccttatgcgaatgggccaaccctttttaatttaggaaggattgttagactttgagcgcacggatagatatcaaatattcgatgggggtgcgcgactcctaggtgatgaaatgttgatttggatattttacgggtacgatacaaactatacagaaccatttttgacggtgagggtggatatggaggagagtataatgggtttcggccatctcggctcggatcatggactcgaaatgacatagatgtagagattgatggagtcatgcaaagagggatcttgccgtattgtcgatgggaatgcgatcataaatatcacagcctgaggatccggggcctagaaattgaatcgtattgaagaaagtaccgatgcagattgatacgttatagaaaacctcccacttgattccaacagacttagtaggtgagcccaagggattggatttctatgggacaagggttcctgagtgaaatcgccccggttataattcaatctcccattgtaaagataattgcgaatatacatctggagatgaatatatgggagtgacgtgatgtcaaatcttattcctattccagagaaagagaaaagggtcgtgattcagtttagtgacaaaaatagagctactccattgattcaagaagatatctccaagggctcgaaatctggaacgcacgttcttctatttcaaaaaaaggtcttaaatattataacattggatcggatcaaaccgtaattccgcgggacgcgagaaaacgcaatcgaccattacgaacgttgtaaatttgtaacgatctaacaggaaaatcttgctacaatattacggcataaaaatcacaaaacgaacaacccttcgtttcgcagcatcggggtacccgaatgcgtaagcagcggtggggtcaccacagtccatgaatggtcgccaggaagcctgcatcgtgttttgggctccgaacgccggcgaaatgcttaattagtcgattgtgagcgcaaggaggggagcatcgaaaagagaaccaagatgcgagcaaaggcttgccattcgtaatattgcagtcaaagaaattatctgatcacagatttataagcttcattctctttgaggagctatttccgatgatctatttggctatctctctatatgatcactcgacaaagaatcctgtttattattctcacagttgtatagatacgcctttttcgtgaggagaccatatagtttcggaattcaagaaaattaagaatttcattctatttcttgtcactttgatcccttcgtgataatgatgacgaatgtatacgattctttttgtttacgcacctggggattttttggggcaagattatacatttgtgcccgatgttagtttgtctacttttcggtaacaaaagagtcgtcaagagcacataatattctatgggggcagtctcatctgtcaggtttctgcttaggtctcgggggaatgactcagaatgtagggctataaaccaattaaatcccggattcatgcctatttatacgtggatggttaacttcccgccctccacatgacccgagttagag----------gtcccacccgtgtgcttcttcgtactcaagtgcgctcgctcgcaccgatttgaatcctttatttctcaagatgcactctctgaatctgcatctagatatttggaactatgcataccaacagataacgatctgctatctcatggcaatggtagtatatggatatgtgggatcaaggggtagcagatatactaatcttttaattcataactggacttgctgatgtttttggctcgacggacgaaaatcggatagcggtttaacaagaccttttgccttcttgccttgcttttcttggggctccccctgcggttttggaactcatttttgtgggtgcagcggcttattttgttcatggctctacaggtgttcattatatactaaatataattttatacggagaacagaataccccagtcgaataagagtcccttagtcaaaatcatgattagatatattggtatgctcacatccggattcataaccatatgaatgccagaaccttttaataaggcacattaatctgatttgattaggaatttaggaataaaatccatattttgatctgaccattaatcgtggtcttatcaatttttcacagacgttataactttgatccgattgagatttcttccgaatccaggtcacagaacgtattacataagggtgtctttgtgtgtgtctattacgataaaacgaaatgtgaagaaaaattattacggctctccatccataattatggccagaagaacttgagatcttggtctcaaataaagttatgttcctcttactccaaggaaaaattcgaagctttctgaccaagaagactggcctccatacaaaatgatatccgatcaatgggtccgtgtgagaatgatggaaaaaggatcagtgaaattcaaaagaacgtgcggatgaattcttaagaaagaataatactgattctttgttataatgagaccatcgaagccagatggattttgacgcttcccagaaagcgaaagataattaatcggcactttgaatttgtaagatgatggtactatttgcttcggaaaatcc----atgagtgaggttttaacacagtgcggtcacatcatcaagaatgacagttctacttttcagaaaatggcattcttcaaatggccattcaattgcattcgcagactttttagtgggaaaacccagatcgattttagaaattcaggaaatgattgttgaaagttgttgtaaaagacgttttagaagtcgaagttctcaaatcatagatcacagtcagttgtcagtacgatcagcattaaggtctcgacatcaggacattgatcatagaagagatcgatacaacttataacaaggaatcacactaagaggtcatcttggacctcttctcaacgacgacgaatgatcgacgttccaatgcttcggtatctcattccgctttacgacggaaacaataaaacactctccgagaatgagattctggaaccacagtcatcgtctttttcgaagtgtcgactcactggtcaaccacgaagtcacaggacaaattttaaaagacagagttcttgtcctcagcgtcgaaaaagaatgtaaatttaaatatactattcaaaacgttcatcaccattctcgaccggtggaaggtccaagagactgaatgaagtcaaaaattcttttaaaaaaccttttgat------tttcggacgaaagggggtaacttcacagattgatcgagaagttcagaatgcgaatttaccttcatacgaccgacttctacaaaggttactttcatgatctgagttgacaaacattttaagagtttaatcaggagatcaaaaaatattttgtctccccattttagagaaagatctttacgagataggaaatggtcgactctgggaagattgagaccaaccaaatgtgcttgcagaaaaatatgagcgta----acataaattatcgaactatcaatcataaaactgggtaatataagtttaacgttttttataaagtcgacgaattgataggatcaaggacaatggaagaacctaacaagacatataataacataacacatttcaattaaaaagcaaaaaggttgacccg----agttattccgacgaagtcataacggaccaagctaagtaaatgtcaaggagaaaattcagacattgacattattcgacaaaagcgttcattcagtgtttgacgttcgataacatatcatgatgtcgagtatgaaaaagatttcaatcctcctttttttcaattctcttttttcaattctcttttttcaatcctccttttttgtagttggaaatccatcaagtcgaatcaattagattaaggccaagacacttgaacattttgatcatggctcaatgtcattaaaatgaaccttttttgagacagaactccaaatcaattttataaggggacattcccttttttaaaaatccaatgtgatatgatcttcaacagaaaacgagaatcttgaaaacgatctatttcatattccagacagaaatgccaaccgcaaccttcaagagtcttattctctttaaagcaacgctcgttttaaaacccacatttgttgatgaaaaagttcctttagtgaaagccggtaaaatagattactaggcattctaaatttttatcgaaaaattttcttcgggggaaaaaacagcttttgaaggaacat----tcccatgattcagttcaaatttatccaagattcccaaggggagaagagtaaatttaaatcttcattccatcgtcgaccttgtcgaggcattatcatgcgaatttggacccctacgaggcaatgtaattgaagactatgaacccctcgaataatttcgatcgaggaaaattcacatactaattaatcaaatggttatcgaccctgtcgaaatattcctcgaaaagaaaacgagcttgctaaaatgctgaaaggcaattaagacttcacggaaggctttcaccttcaatgaactttcaactaatcctgttctactcacggtaaatactaattatttttgaactttcg--actttccatctagagagcaaattgttcatttcagaatatcaggtcgaattctgcgatctcaaaaatttgctcccatgaactataggaattcagaatgttcaaactctcttcgagaatatcacg----aaaagatcccttattcaccactagtccaaagtcggattcttagcatctttctctctgtgcggtactgtcgaccactctttgttccggctaaggattcaacgattgaaagtaatcttatatcctctaatatgattcgaactctgaagtaccactcgactaatctttgttaaaactttctgtgcctgacattgggatcatgagaatcgggtagctcggggaaatcttgggggggccgctagggtaatcatcgtcaaaaaatattaaataac------tatgactatagatatccaaccataacgatgctttcagaaacagcactagcaacagaagaattatcttatagaaagaaaagtaagggatgatgagacaatgatctggttcaaaggatcatgagaaagaaggattttgtcatttcacttacacgaaaagatgacaatctttagctaccaaggacatttcaaaagatcggtacaatatgacaccgggcattattcgtattgtgaatcaaaaatactataatagattaaactctgttgcgaagcgatttctgccatacaacatactatccaactctggagcaaagttcattcctccaggaacctttcctcgttgccttccctcagggatttgtatggtcatggacggcatctattgtaatactgcgaaatctagtccttatacgtttctaaaattctgaaaaaccaaggttct----------------------------------------------atgagaaggagaatgacggactgaacgactgactctacatacaagcctacatgaatatccgaatgacgtttaatacctcattgattgcaagcattccctgatattgatccaaatcagactgagtaagatcaatatttcctggctttgtaatacttcaggatggaagcgtcacagaaatctgtatgctcaccaatcccaaagtgaccgcctatgcccaaaattaaactgataaatcgagctctatcccacacgaacattttaccttctaacagggttcattgaaaaaatttcaacaagcaaggttggtcatacatggtcaagtcggactgtgcctacaagagccttcatagataccaaaaattatatgaacaaatatagtcgcctcaagcaactggattcgtccagtagtcgtcagacaggatcttttacaatggaggcgtgccaaagtctctagaatgtcatgaccattcattaataaaaaatctgaagagggatctatttaaatgtattgactggacagataaaattacatctcttactttagtgtcgcggtcgtgccagacttgtcttccggccgagaaaaaggatactctaggctgtgaaagatcgactgtcaggctttgagt--gagggcctgtggtctccgacgaaagatgatcattgaaagacgatacttctctcgccgaccagaaccttgaatatcaacggtctgtcatgtgacaagttcttagacatagatcgattgagagagggacggagggtctgacccacaatgagagattttaacaatgttggcccagattgcgcctgggttctttgatgatgaagccaagattggttcctatggcagtcttcgggaacgatattagagagagagactcagaaagatcgattttcaagggacgtcatacaacaggaagtctcaagacaggttttctatagcattattggaccgcgaccctttttctttaagaccccttgttcgttttccacggattttgcgagagaatccaaggctctactacaacgactccactcattaaacgtgttataaaaaccagaaacattgattttattacgcaagtgctagacaaagtctttcaaggttttcgtcaaaccctcgaagtacatatttcaactttcttcaaggacctttgacaatacaaacttttaaaaagtgctttccgagaacaaatggttattaataaggataatagcgtttacgaaaagatcgttttggaaaacataactcaagtgatcggtcacagacgaataacatggtgacgttttgggtaagtatgcataaagcacgctccggaaggagagatggccatatggcaacatcataagcgatatatacctcaccggtatcatccccctagaaaaagacta
>Quercus dolicholepis codon 1+2 positions
atacgcatttgaagc----ggaaggaagcttgggcgtttgaatgatacagacgaaacgcttaatggtgttgggtttatatccacttttacgcactcgtttatatgcttatgcgcccccgtgaatgaggatcggaccgttcggtcctcttaggaaaaatattcgggcatatccactcgcgcatggttcatttaccattggagcgctcgtgagatgtttaaaggggcctagactatgtctcattttctgggtgctgtaatggcggatggactagttcgctggatcgcctgatgcgtgctatcgcccgtgcgcgcacgcgtttttattaccatggcaggagtttcgaggatccctggattcggacttaattatatgtttcagcgacaaaatctatcaccttcaatttgggtgcgggtttggggtcctttaggcatcaggtcttgtactcagttataggaacacgaaagatcgcaagaggtaagttggcagagagaactaaaatgtgcgccaggtattggcgttatttcatagcagttaaaatccgtcttcattttctgcgctgccgtgtggattgttacgcttggatagacatgcttaattaaggttaattaacatcgtgtgaagcaggcggtataaactggcgaatataacggcaactggatgagtatcagacgaagccaaattccctgattgctcgtgagccctcacaaggtaatg----agattcaggtattgactgaagttagcacagattcttaccttatttcggataagtagcctgccaggcaggttaaagta--atttttgaaaatggtagaaaaatcagttctatgtaacgttatacacattacacaaatattatattcgcaagatcaacaaaccttttggtaaaaaaattcatcaaatcttcgaggttgcatatgtgaatcctttactcgttaatctcttgagggcgaatgtagtttaaattcgtcatcatcatttccttttgagaaattcccattaatatcgcgaatctatcctaccgccactgaatttgtcaacctcgtacggtaagagctctattcattttcgttttctcagatatcaatgaaagctatatacaaaatcattcattttcaaagaaccagttttttttcttaaatctacttggatagatcatttctttctcgaacatctccattcgttactctcgggtctttgacgcttgtttaagaaatgacattgcgagtttgcaagattccgtatcctgttctaagaccttatcatagtagtacaggaatcatctgctcaagaacccctctataaaatgaatctactgtaatttgcatgcattgagttgtccagcgcagatcgataacatttc----aacatcctgattttagtatt----tcaggtcgcgaaccgcgtgtcgaacaatctgaaatcttctctaaaagcccaaaactgaacatgtccatatccctatggtcttgcaagcaatttgaagcgtggcaccatagaactaccggcgatttcgattgaatataacgttttcaattgagaacttccatataagggtctcaaaaaaaaattacgataataatctcgcttctggtaaacttgccgaacaaaagacgccggcttttaaaggtgatcgattttcagattttacgagaggggttattcttatttccaggctcttgcttcgagtttaagggcggttgtattgaatatttataaggcttcaacagatg------atctaaatttagttattgattgctaatcgccttctcagagtttttttcaattccgagctagcttttaaccatgtgattatccgtatccttctttttctttgcttgttgcagcgcgtagttcgtgatctacctaactttgttaacgtgtgtttttgttcctttatttggttcttcaagaccggcgaaccggcggagatgatgtacatcggcgagaatagaaatatcggacgatgacataaaaggagtaagtgtaaacggacgtctcagtgggaggatgccgattaggctgagagtatgcgggattgtgattgagaggacatggatgcctaattgatcaaaagtgggtgtttatggggggttatatcagaggagtcgtaagcacggagatgccaatccgtaggagctattggcggtataagcctgcaaccatgaggcggggaattcgctcgatcagttatgatcccgcccggatattcagcgtcgttagaccctcaacggctatgcatgatcatatccatggcgggcacggattatatgggaagcaacggaaacgcgtgcacgaacatctaacacaggcaaagtattggttagtgcatggcaaagctctcgtgccagtgtacacttcagaaagggcatgataacatgtgtgcgaacgcgatcccgcacttcatactgccctaacgggcgcctgcgatattattacgaacgcaacttatattagagacctcaacagccagctacgcaattcctctttcgagccccggcggagctaccgggagttttattcatccgctttgaaggcgcaatcggtccgttgggaggagatacgcttccatgtgaaccatcgggagttcgctaatccacaagtattcatacgaggcaattttttcgcgattttaagcggatagccgcataagtggattcgttcaggtggtcgcgccaataagcataacagtgcggaactaattgattgccattgcgattgagcttgccattgctcgactgaaagcaccaaacattgcagggcacgttcggattctaacatccatctcccctacgtgagacagtatacattaacggacaaggtactgatcttgaatggcagtaaaattctgtgattcgactattaaacaaaacccattcagaatattctcacaaatttaagagagcgagcctttaagagcatcagacaatgacgttctctcagacagttaataaaactacgatcttcttcttggtttgtctcgcggagttggttaaacgaatttgcacaaccataactaggtgtctggctttatttttggaaggg----------tttaggattttgaaacgaacaagatttaaacatcgaatcgagactcgaggggcatgacactgaaagccggccgttagaagtgaatgagcgacattcggtaaggtatcgaatgacggaaatcaattataatcactacaacttgacattgaattaaaaagaacatcgttgacacaaggcagaacagtcgcacggtttcacagcttaagggcctggacctacagtcttaaaagattcattcgacataagcaaatggatttggacctacgaatatgataataaccctattcgcgctcgtatgcgcggttgcgtggctgctcatggccgggtggcaggacgcgcggcagcgtgaggatgcagcaccgagcgaggaaatcgggacttttctagctgcttatgagcttacattaggctgtgtgcttgcctttttgcaaccttgttaataagtc----------------ttttgtaataaacctaaggtttagaattcgggtgagtggcacatttatgaaatggggttcagtcagccagtatatactctggtgtatgcatttttggtcgcatatgcgtcgaacccaacatccacgaagcaaattttgatagtctgattatcggagtagaaaccaatgggagataggcctggtccttatggacttttctttatttgttcaatgtcgggcctttcctgaaatatcattcccagggattgcgcccacaagaataaacacgtgcttgcttctactcgtgctatttagcggctagaaaaggttggtattggaataatcaccacccatctttccataaatttgagattacaacccttcctagttcgctttggaaatttgcgagattgtgtctgtctgttcttgtcctcgtgtccatccgtatttctggttttacagggatcagcctatttgcacttgcgcgctaatgggatcatgaggcacatgatacagagtatgaaatcattgagaatatgagcgggtcattggcaggacagaatgaaccagatgacctaattctcaacgaaggatcaatataactatagacgccgtttttcgagctggattgtttgaacgcagagggaacattttatgtggacaaaaaagcgcgatcgtgccggcgcataggccgtgcatagtaaaaaatgctggggatttacaatgtaacacgaacatctcaaattaggattagacgacaaaatggagctaacgctccaaaggatcgcatttaaagcatttccattcaactactggggataataatacggttccgaatgtatatgtgacacagagataatgcctcggatgatatttggatccacattgttatgaacaatggaccgactgcgaattcatccgcaagagagcatgctcatcgttatctaaaattgtttgcattggaggcgtcagtaatcgaacctgatgagtctatgcgacggcaaacgtttcaaaaagtatgaggacgcataacgctatagagttatgacattggatgctaactccaatctgacagtaaacctggttcacagcacgcactcattcttggatgagactttacatcctcaaggtgttgtcagagcgacacaagttgtttgaaacacatataggaagtcagcgtgaaattcgcatcatgaattgtagcacaggatattcgcagaataaccaattagatacgaccttaaccgtcaatattctttcgggcagggaagctccagtcacattgtggatagggttattcgacccaggcaatatgattccatcaagaattcggaggcttcttacgataatattctgtagggccgaagggtgtgaacgcgtcgactcgagcggtactaccgagctgtgaatgtcacaatgtgtcgagacgatgggacatcgggattcgtagcccaaaggacatccgaagatttatcaacttatggcggtttgcgagaattaatggcccgtgatgcgtagaacagaatggatggctgtaacgttatacttcaaccaccattcatcgacccttactgagagactctgattgcatttgtaggcgagccaccaggggctgtgattgggagcgtggatatgcggcatcatgggaccggaccactacttagacttcaacgggggtttacggggacgcgacagtcggccctcaaggaaataattaagagattgtcaccaccgaccgcaggcaccgcttattgtaattatttagtacatgaaggagaatctcaaagtacatccccaaagttctttgtcaaagacatagtcatcgacagtatgcgaatcggcggactaacttaattaagaaggtagaacaattatcaatcgagggaatcatgagacgagttacagcccgattactaagaagtcactttccaaacagcatttgatgttcggggtctgcgtcaggtgctctttcctcaaagacagaaaataggtcatccttcgcgaggagtcattcagcttcgtaaaagacagtagcaaattttagtcgaatttggaaaaaaaacaaggaatccgatatcgactaac------gggggcatgaattattaccgtatcttagaaatttattttgcaaagcgagaaagttatatccttcattatccgacggaaaggctatcccctcggattcatgaatccggaaggatttcgaaaaagatctgctattgagactcataagagaaaatcggatacaataggacacggggcatcatctaaaagagattatgatacggggtaagattaaccaatacaataaatgacgttttttatccgagagtcaatttccgatctctcatatgtcaaaaaagctatggctgaaccgatacttaaacagagcggcggggttgtcggtgaagaaaaaatgatgactaaattttcgggaatcattccgggaatgaaaattccgcaaagaatttctccctgggcgcaaaaaagcaagatcaaaaaatgaaaatgattagtcatgatccccaaaaaaaatattgtttgccgccgtatattagaatgcgaggataattgtaccttttccagactttcagaaggaaaatgactagatgtaataatcttaggaaggaaccatcgggattaggacagatcattgtcgactgttttttaatgaacagaaaaaagtctcgtgagagccagctcttgtgagtaaacaaggatagcggattctcgatgattgtaatccaattctaat--agaaagaagacctcggtcggttatttgaaaagccgacgacagataacctttatcattctcaagcggatcacatcctagcaaacagtac----atcgacttttaaagaaaagatgcatcttatattttctctcaatgttcaatggccttaagagtaatataaagagtataaaagatcataaaggaagctatccatagaatcttggccttggttggagaccccaatgccattta--tctttacattatactaaacaattcgtacaatattcactga----aattaagaacttcagtctaatatattatgagaaaggaggttcattaaaaaccgacccgggaaatgtttaaccttaattaatgaattct--------cacaaatatggagagctcagatatagctggcattattggaaatttgatgcaaaaggcccattaatcggcagtctatgtcaatgatcgtgtatagtcgcaagctattgcacccgggcacgtcaggcatagggaatcttagagggaacttgtacttattagaaatcagtcaggaataccaggctccaagtgacagtttgagtcgtcatgatcattcataactgaaaagatgaggtgaaaaagatacaaatatggatcctgagttttatgggcgactacatgtcaggcgattcttgtaaaaatcaaagttaagtccagggtcaatcaaacgcaatgaatatgtcgcaatactcaagtttgttcgagaggattcaagttttcccgggactatgattttcggcgacgacggcggcttgagagcattgtacggcatttttggatacaagctcctaaaccaagttattcgagcagttcagaacgccggtttgcaagcgcctcgggcgatgatgttaaggctaagaaagtgtctggggatatccgtggacggttaaggttgtcacgtcagcacaacaaatccttgaacaaaaaaaactttgagcgaatcggaatttttcacaaggatttttattttattcagaattcagaacctagcat----cttcgggttaagatcta--------------atatgacgtaaacacacactcgatggtcgttccccacaataggctggcaaaaatctccaagggaatgtgggagtacaacctaacttcataaaacaaaaccgaaagaggtttttggaagatttggccataaagggattggctgggaatacggtatgggagaaagagatcaatttggacatggggtgattgtgatccgatcgagtacaatggtaataactgctgccgtaccagttgtattaacgctccagtaatgcaactttgaaaccctaagattgaggctgttatgga--taccaatttcttgcagccatgcaaaaccacttttcgttcgggtcttgatagaatcatctgaataagatccctttttacaccaggttgagcttcgaacggaattcacgggcgggcatcggacattgcgactgattcgatatatgatatcttgtgatgaagattgggagaggccccggaagatggaaaagaagtggagagaagattttgtagcgatgaatgcaacattatcgacaaatgaccgatgatgttttgctttccgtctccccgattagccatatcaatgaggggaactatagtcgaataagacttaagaggtattacgaaaaacctatgattttgcacagagtcacccgggattgtattgcagaaattgtcagagcgtgaacctctgaaaggatcgggcaccataggaggcaaaaagttaaatctttcgagtatgaggaagaggagttcggaacctctggaacggtgatatcggcgtcgtatgtgtggcctccttcttcacatgggttcccggaatgcatgactttcaccttgtatcgggctatagcacacggctcaaatgggtgcaaagaaatcggaaagatcatgttggaatctcagagtatcaggcaccatttctaaaggcccacctcaagttggatcagcttcaccatttgtgaggcggcattgttcaccttgttgaaggttaagcgattgagggacaatgcgtcagtcctttcttgagccagtgagccgttctattttccaataacttttccctcatggaaccattcctccaccagaatctatggcttagtttacagggaacgcgggattggcaaagtaaacctgaacgataatacaaagaaaatgagcaaagcaaataacaagaaagacctttttgaatctagagcatgggctacgcaaaagataattgaagactttgctcgtgcactgacacggtatgctcaggagcccatgagtcatagatcttggactacagaattagacatattatgtagagataaaagaatcttgactaatcgacacgtggccattccttacggaatgagagcatcaggtttgcgactgtct----------aggactaatctggggagaagaggattaacatccggttaacaatcattgaggtttgagttatgacaggttacgagacttaaattccaaatgagaataacagaatgattcattttgtgaactacattgtgaccgtataagaaggagcgttagatcctactatctcgatttagttcgcggttattgaaaaagaggaatcagacaacatttatggaaatccctataatcttggactcatgtaaggattaagatgtataacaatttcaagccggattatacgtcgattgaaaacggattcgttaacggacatattcgatgggggagttgattgaatgacgaagcagattggccggtagagaacaaaattcatctgtcttctcgcatggtcaactaggaatctgaaagttgtaccgaattttttcttctaagaaagaaaaaaaatggtcaagaaagcatttgatttacacattgctggtgggggaccgttttcgatctttgaagattcaaaaattttcacaaatggattggagatggcgcgaaataacaagctaactgaatcccaaaatccttttttcccggaatttgcgcgcgacattatggataattggatggacctgagaataacattaaaaaacgatcgtcgtgcgactttcagacattgggtgcctttcgttgaaaatatagggacatgggggcatagcaaattatccaccccaaattgtactcacccttacacactagatcttttggttcacccttccagtttgacgacaaccttaccaatgtcaggagaattagtattggccggggttacggcgacgcagttcgatcggaatcaccagcataggcgattgccatgaactcgaggataagtggctatggtcttgcatcagcagatggcatgggttctgaagcctttagaattcgaagtcaaaagtcgatcttatttcccagcggagatatcatgtgctcggaatcttggctaacgggatcagagacagtgtccgtagtacgcagattctacgtgatggacagtcactcgagatttacttcatatttcgtgggctcctatccttatgacaaagagcaacggcttatagtcaaatcacgcagcgtcccttccgtcgaaatgatgtggacggttgacgcagtgcctgatcgggcctgcatgcgacagaggaaatattcacgagcgaaaatcttttcgg------aagtgaaagggaatatagatccttatattacacgtcaaaaaaactgatcacaaaccaggtcccgggaatgataaaaggcaatttgcgagggcgcacgtgggggactgcttggaaaagtttgtgctaatcctggaggtaaatcgagagcgtctataggacgctgttagggaattaactcttcaatcgaatagaatcaaccagtacagtaggccgaagatacaagaatcccactaagctactctcgaattgaaaaaggatgtatctggtctggtgaacgggaatttgtggaattaccccagtgcaagatctctaacccgagaagttttaggcatctggatcagttcactcaagaactgctaactccatggggagggcggtatgagtagtggtcaaaaagggttcagtaaaccgaaaatcagttaattccaaacggaataagtgggaaagtgcggagcaggaaaaggatattcaaatttccagcagaatcctactcagaggagtcgtgaatgtttaaccttgggtcctccgataagtggcaatttgatgtcctggttgcgggactctggagcatacgatgcccttgagaagtagacagagctcagaactgttttcgatttagagcagaacaacgcaacctggtttgaccgataccggaaagagatttgaggagacgggaccttgacaccgtttatggaacctaatttaattatcacagtgagaaaatcaggcgtcagggcatagcctgtaccacaccctagggaggcaacaggggcacggtgggaatgagttggcctgaggttgggtgccaatttcagaatctactaaatcgacaataggccgcagaatctggacacatatggagacatccaaccgagagcccgatcttcgttctgtcggactcgtcttgcttgactaacattctgttcgaaaaattcaataaagaagagct------aatgaatgtagctgctggcgcttatgtgtttactttccttcctgtgttgggagagggcttaatgagtaaatctgcttatgcacgcctttatctgtccacgcttttctatattagtaaacgtagcaaagataatacatgcctggaattacaagagaaagattttgaatatgagatgttcgaggacgttgtttgtggtgtcggctttctttcctggctattgcttggggtgttacggacacttgtactctgtaaccaggttgcagtctattgaggtgaattttacgcgcgttcacccgcaaagttgccatcttttttcttgggccgagccagggattaccgtgtgcattggggcttgacttgtgcctcagggcttggctatggttatttcgcattgactgccgtcgtcattcgcctaaagcatgctttcgcccatgcgtttgttcgtttctattaccctggcatcggtgttttgcccagttgggtgcgcatttcgttatctttttcaggttcaaatgacttaaccttcaatatgggtgcgggtttgggcgcctcttggcatcagggcacgtgaaaacttttgagagggagggcaaacttcggcttaaccaccagcgagaactatcatgtacgcaacgtttgtccaatttgggtgctttcaaaacgtgttcattttatttttgtccgtacggtttgataggcctgggtgtggttgcctaactcggctagattgttccagaatcggcgcgagaccgattgaactttaacaaaaatctttaagaggatcggctgatgcgccagacacccagaaactatttccgagagtctcccgggaagccttaataagcttgtctggtgcgctaaatagctataaactttatcctagagtttaccgtgaacctttaaggacttgcttgcggcggacagaacacggttgctgtggcggaagccgctataatttcggaattctgggccagtgccagcggttatgttttggcgggcataactttgagtgccattgtccgaaaccattagacaggttatttctcccactgcacctggtggggtggccgggggagtatgaacttcctattgttcgggtctcattattctcgcgtttggttggggattacagcctctggccgaacctgagatcttccttttggtagttgaagaagaaaaatacacatttggatcattatttttggatgggcttctctgtttaagcattattgggggttagaactggcccgggggggagtagaaatacaattacctagccaggtatttggtattctaatcccttgggggaggtgatgtaggtgagattgagaatatggggcagttgttggtcattgatctggggattgcaatttacaaccttgctggccgcggcctgttgtcgggagctatttctaagttgggcttgcgtttggttatgctgtgttgttgttaaaaacgctaccaggatttaggccacggccgagctccagccagcttacttctgtaggacacgctgggcaagtggtcgccaggccacggttggaatactatcgtcccacgggagtatttgggggaacatcgtttggattcggccctgttgaccctagggccaaggttgattagagctaaaagaatcacctgcagacgcgtcgcgataataccagcccttggtcttaatcgtgggggtgcacgaataagcgtaatagttcccagagtgttgcactccattgtctggttttctttgtggcatttgcagcggaggccggcgcgcgcggttgaaaggatgacggattgaccgtcttcatacccctaataatgcagaaggttatcaaggaaaaaagcaaattgacaaatacattatcgcgtcccaaaagaatggaagtccttttaggaaatgaaatcaggaattcatccccccgaaaggcccaccgctcacgcgtgtttcacggagccaggcaatacggattggtttcggcaatctcggaatgtcagctgttttccgggcacagtcagtgtaatgcttagttccagttagcaggttgccagaccacaccgcgattgttggatgcacgccagattgaagcagagaatacgagacgcttacaaaatttgctccattggcattgcatatttcttgactcggaactttcagtgctgcaggaattgaactggtcagaccttcagtagccatgccagcattggacccattggcaccgcgtgagcttaccggggggcctggccgtaaatgctatcgggttacatgtgtaacatggttcgacaagggacttaacgggcctttctttttcttcgtattcttatgcggtgttcactcaccaatgaaccaggttctgttaaaagcgatccgctaacacatttcggctttgggtagtcttgctgacggcattgtcagtgcatccggtcaggggatagtcgtgaaaattttgagtttcccacccaggttggccctttacggcatgaacttagccaaaccgatcggagcattttggactccagggcggacgcatctacctctggggttcacccaaccaagtttgctacgaatgccacacattgcatgcttatttctgtgcggcaattaagacaattggatggcaggataagactttgagccaacccccggggcgttggcgggcaaaggcttagaacataaaatcatcattcattggctgcctgctcttgggtatactcttgtgccacaattatcttccgctagcttatgccagattacaccagcgctttaaccacacataatgcggttatatacgggcttgccagggcatttttataggataaaccgacaaagagaaagtttgcagatttgacaaagagcatattccattagtggcagctttttggttcaacttggcttagtcaaagagtatctgcttggacccgaaacaatttatgaccatttgccatgatcatcgccaggaaactttaggttgattcttttctcacagggccgcttaagcggcgagattgttccggtgttaagcataagaaaagaatcctttttacatggccgggattttgtcacagcatgcctggttcaacacacttatttgtaagggcttgagccgggtcaattatccgaaaaagattggtaagttcctggaggccggcgggggactggaattcgctggagctttattgcgttttgatttaaacatggtggtactttatgcatgaacaatactttgcaggaagttccattaagatctcactattatggtgttaggatacttgttaatctccactataaggtaaaccttggataaagtttcgttggctgatttttttggcactgttggcacggttatttttattctgcgggtatgcagattatgaacttgctggccagacgacccttgcaattatcgtgaggaaaccgtgccttcatgtcagcagttgtggttgccatttcgtggtaatttactagcgcttttatgctcactcggaattggtaatatatcgtcccgaccgagtaaatttgtgaaggaccataaactcttgagatggcagccggcatttcagacatgcaaggccgaacacactgattgaactcagcgagccagattgaagcaacaggattgagaattccgaagtttaggccattggcacttcatatttcttgctagggattattcagggccgtttcaatagagctgttaggaccaccaatggccaggccagtgttgccatgtggcagaatttaagggagtggggggttcgggatcaatactcggttttcaattgcggctcggatacaggattcacttatgacgcatgggcttgtttgcgcttatctttgcggtgttcatacaaagcgcccaattgctgttcagagtgatcatttaacacattgcggctctggctggtccttctggcggcacagtcagttcttccataacattctaagcgggtgaccaagaatccctcccagattatttaacggactttgccacttaccagttgcgagggcacccttttacttaatgtcaatagcgattctacttcgggggttgaccgtacggggcttgttacgaatgccacacattgcatgcatctttctatgcggcaattaagacaatgggatggcaggataagaatttgagccaaaggccttacggcaggcaaaggcttagaatctacactctgcagccatttcataactgcatttggtcttacatgtgtgccacaattatcatcccctacctactgcacgataggaccacttcttttaccacaattgatggggttctatgtgggcgcgccagcgcatttatgtaggatagaccacaccgtaaagactttgacggtctagcacggagcatattccactaatggttgatttttggttcaagttggtttaatcaaagaacataggcttggcgcccagaattttcgaacgcatcattcaccgtttgccatgatcaaaaccagcttgcccgggcacgcccgggcacacagacagttactggggggcgattgttcgtggggaagtgcttttccatccttggacgcgattttgtcacaatcagcttacatcagtacgtttatctctaagggtctttgccgagtccgttatccgaaagcaactggttcgttcctggaggccggagggggactgcagttcgctggacagtttttggcttttgattaaagcattcgtgtatttcattagtgaaatcatcgagttgggagataggacagggtgtaccaatacggggaattgccaagtcacacataaggtgctcggatttttggccagctccagtatcatctaggtctctttcgctaggctttttctgggccattgttggcttagttatttctttagggcgggtatgcagactatgatcatgttggccaaaaattaagtgcccgcatcacccggcttagatgtcaggcggcgtgggtgccatactctggggatgcacactggcttttttgcagatatgcgtggtaatccagtccgataaggaattatgaaaactttcatgtgcaaatttttcgatatccacactcgggaaagagcttactataaggaggattcgccatcgaggaatagcgagcttcaaatatagagcatcgctgaatgacctagaagagtaatcttaaaatggctatcaacagaagggacaacaagcttgatatattaggcctgacgaaccttttcccagcttaaaaatgcgtattgcatacggggacagcatcgcaggaatcgaatgcgagctgttgacagcgcgatatgaacagcatacctacccggaataatgagccaaatgttaaatacagcgttgataattccgtaagggcccgttaaaaatcgcgctgggcttccggctacagaaagccaagcggaggactagaacatccgtcagaaaatccatacgatcgttgagaaacaaattcgttcataggctacgacgcattctaatagtcgatgcggaagcaaggtcacggcggtttctcattctgaatcgttgaaaatctttcgttggatgctcacatcccagccgcattgtaacaagcaatttgtaaggcgatgtgaatccagtacgtgaacccagaatatacgcaggagacaaatcaggcctatcaaatgctgatctccccggagagattccaacattacttcaccttcataaaggttgtaacaatatgaagaatggtggttaaataagattctgtgtgatatatccgcaactaatcaggcgtttcgctgctgcaacaggttgtcaagtcttggttgatacaggatgaacttcaataaccgggatgcatcatgcgtattttagttaggtaaatattcgtccatggctagagtgcccggggctttgcaggttacactacagatgctagga--tgacaccgagagttgataagtttgcccagtgaaccagatcctcgttttggttgaaaggcgattcagaaggatctagaatttggattttagaaacacccgctaacgatttatccgaagtgatggtgccttcgaagataatgcccaatttagaatcagagccata----------------------------------------------------------------------------------------------------------------------------ataatcatgattccttctgacgacgcccccaaaatcgtattcacactcaagacttcaatgtcagcttcagtttgccctcttaggacagtgtgttatgattgctcttatggtccgttgattgacgtaggctgtccagtcagccagcagcgactatttacgcggacgtacataaatgccctcttgtagtttagacaatccgaccaatagtatgcatgggctgacatacggggatttagacgatctaacacgtcggggtgaaactatccgtgagttattccggtgccccaaccgagcgtatgagcatacaactcgaaaacttccggaattagagacgatagtccacaggagcgtgttacataacaaatttaatggcgagaccaacggaatagacgggttctgacacccctcactcactcgaatccctgaatttttaataaaaaagtcgttctcccgattgtaataatttctcttagatagaattttggcttctatatgcaggcatccatttgcttttattcgggtttgcccatcgaaggccgaaacttcagtagatcggatgaccatgggagctgctcattcgatcgtataatttgcctgtttgtgtttgagtgaacgtttcttacctggcatagttgagtttggattcgtttatgagcttatttgtctatctatgtggtcgttagctgcgaagggcttgatgtctaatacttaacttggtttacccaacgatgttggatcgagtaagaatattttcacaaagggcaatggatttccaacagcccatgcacgcgtgaatggatttagatcgctacgacatgctacatgcctatggggttgccgatggaaaagaatacgtttgtaagagcgaaaggaggaatgacccagagccacaacctgagtgcgagcaattagaagcgaggaaagcaacatgagcaactgcctagcggcagaccggtgagcctaaatattctaatagataaccacactcgaccgggttcgcctgaaaaaaattggcgatgccaatatggccgtctgagtacttcccccgaaatccaaattaaagcctgtgtaaggcggaacgcggcacaataagtactggagtcacattttggaaaacggtaggcgtgcataggcacgaggctatagggatgagtatgaacgggcccttaggtccgtgggggcacttggcgatttaagtctgggaccgtgaaattggccgtgaaccgacactcccatcaagtcgcccgcttatcattgaacaatttcatttgaacggataagtgtgactttgccctacgcgggggaaatggctttgggggcgggtggaaacgtctatatgattataaaaatgcaagccagggggttcgtttgggggtgggacgaccggaggaagacttaatgaataagatcgggtataagacaaaatgcgatcaagtgcctgttaggcaataagaccccgggccgataggtggttacgcctacatgcgatattcggagtaagacagagtctctttatgaaaatttcgttgtcagcggtcgagttcgcttttggagatcctcgcgtggtacaccacctagacgaatggtcttcagaagatactcacaagaggtcatactcatcagcgttagtccgcgagattacgaccgcccgcacacttgccattgagcacacgtcttcagggttgcgcaaggattaccgcgtgaccttgatcactcacatctcacccgatgtgggagacatagaacgccaaggtaacaacttcacgtaaagactcagaatatgcatctggttgagatttcgagagacgttacgtgcaggccgaaatgacgtttttccaccttttgtgcgagtttacggtcccggaatagtggcttcgaacatagggttaattatcttcgggattgaggctccgacagctttattgtggaaatgagagcacgcaagcacaattgaatgaagaattaacatgatagtgaggaggctattccccaacgaacaagcaggtggttaagcgggtaagataaattactataacccgatacaacaagaacgaatttgcgcttcggtaccccaccgggtccccgagagcgggcgcgtgcgcgatctcacggactgacacgttgacgaggctacagctgacgtaaaggcgtgtacaatgaccgtgcgggagaaacattatgctagtgctaccttgactttgagaggtcgtacaaatttactcatgtggaagtttggttaagcctcggcctcgctgagattcgatccactctatcaaacttcaggcccccaggatcagtgaaggaaattaaaataggcgccctttggtgacataaccaattggtttcgcaaaataggaggcgttagatgctcgggggctgattacaagagagaaagtaatccaccttatcgtgaggacgttcttttggcgagcattaaagccagcgaacgggaataaggcatattaagcacgcggactggagaatataaaggcgtttgcaggactgggcccatgtatcagatattacggggttacgcaaacagttgccatatgcggaaaggctctctcaatcacggcatcagcgtatgacgcaaaaacaggatcattcggtctgcaagcttcgattcgggggacaatcatcggacgtgtggaactgagggaaggaatacttggttgtgattctcggagataatgaaagacgagcgggattattaccagatggttcttccgggtctccgtgctcggggatcagttgcaatccgcctacgaatttgggagatcgtctcattggggggacttggcacctgggaagcccgggcgtgcaacggtgcctgagctggtcagccgaagaggcggactgccggaggaagaatatcggagcgcaatgagccgactgcgcgctggagttgaagaataattgattccgcatgaactttaatacatcacttttatttctgaatagtcacaggttatgaaaggtgttaatcattttcaaaaaagattgataggtaggctagaatcatggagctggtcatgaaaacaggtaggagaccatagaagaatgaaaaaacctagggagga----aggaaatcagtaagaagtgacattgtgggtaggaatcaaattgtccgagaacttttgt----aggaaaaaaggaagtattattgttgaatgaaacaatttgaatgaaagccatcttctaggactgaagtctttcaatccgaatctgtactaaaggttcaaaggagacccatagacctaattagaacaataagtgaaaacaatacagtgatgaagtattcgtccaattgatgaagtaatttagggatgtaataaagaaataattcagtaatttgagaagagaaagaggaaccaagtcagataaacagccgcggaggattacat----acgaacgaaatcaagactgattaccaaataagcatttggtcatggaaatgtaggttaataaaaattttaatcaaataaattggacatgggcacattaaatagagtcgaagatgactttatgaccggactggtccatgagagaatgttcgtgaacatgattccttgagagatctaaagacgatgatctacaagaaacggttacgagcgtcaacggacggcactaaggatccatgcatgggtatgattcattatggggagatggtcgtgtgggaaaataccgttatgatagcacaacgttttccctatctgttggctcgggggccgatcagaggagttagttatcaatgcaaatgctcgctttagatacatcaaaaaatttttagttcatctactcccacacgggggtacgcagttggatttgggaatatatgcgaccaagctaatgcttgcggaaaggtatgacaacttaaacacgtccgaggtccaacgcgatattttcaaaggcattgactatgtcccgaactttaagagtctaggattttcactcagctttttcctaacaaatcataatgatctaaaaaaa--aatttataacaaaataatatat-ttttttaaa----acagagtattgttaagaacaagcaaacctaatacaattcctcttttgtccttgtggctatttccgcatgcatgctctttcctcaatcaaaaaaaattttaataatgcgtcgacaattgatgactatgcggtccgaaacagaatttgtggcttatctttttggtcttggttttttgtggattcagtactggagaatcattcttttccccaccaatatttttcccaggatgtattctttaggatgcggctttatagtctatttgtgacattctgaagtggagggtagacgttgaagaagaggatgttgatttcgtgggttccggaaaacgcgatttctcattttataagagtcatcatagatgagtaagaggattagccgcggtcttaatgaatagggcagggcatccttaccgacgagaaattaccccggactgacaaagcgcgattgctattttcggtccatgagttttaatgcaaaaaagcttatccctcttactgctcatgtttttcctgtgattccttcttacaaagctgatctggtacaatgtggaacagcatcgaatttttaagaatcagaaaagatctaaaattatgattgagactttctttgagaatataagataccggaccactcaaactcgatggattaaagaacatcattataaatcaaagagatgatcaacatttcatttcacaaatattgttgtatctagggtatcatctggaagagactgtatctaatatggtcagattcttaaattaggaacataagctttcatctttgtacgatttgatggttcatccccaggtggactatatggtcgttaaagattggttgccaaagacaatattcggctgttcacttccgtatctgaacatttaatattatttcgtattaacggttccctcctgtgtattacatcataagatgatcaacataaaccttttctgataagagaataccgtaattcgttcctatattaatatacgggcccattcaagctaccatttgccacaggtagaaacccggagcacggcgatgttggcaatgcattgcaaaaccgtgaatgagtcccagcgtctccgaacgtttgagcgtgtcgatcctagaatcattaacagtctgcaaggaaaagggcttaagtgggcgtctatttccgaggttgattgcccccgacgattcccgaataagaaaatggaactccttcaaatacgccacaaaaaaatctgtatggccgtccggcaaataaggaatacttccatcttcccgaccgcacaaaagagtcattttaataccattagtggggaaagggagggcaattaccgaggagaaagaaaaaagttaaagcacgcgcggatgtagaaatatcgaagaaaggggtagaatacatgtgagctcgaggcgcagtgtgaatatccccggccgactctgttcgagggatcgtcactgacaccttacagaaccaagtggggttggcagggagcgaatgtctcagaccttcggtcaggctttttttttgctcgtatttgccaatttttgtctaaaaaacattgaaagtcatttcgaataatttaatgcgaacacggagatcccttgatatggacgtacggatctgtatggttatggattttttaggtctatcggttggtctccttaataccatcaaccaagacaaggtgattaacgacagcttatgggttttctatttgtctgcgttttttcaatattttaataatacatgaagactaccatttacgtcgtgttgcgtcaggttgcgtccacgttcttttggtcattcgcatcattatcacgtaattcggagacgggacgtcttgcgaatatacagatcgtatggtatcaagatacatcctcctttatgcggtgttttgtagacggttgctagagtttggagcccgccaagatattacgaagcgcaggatccttatacggcgttgaccttgacactgagattagagtctttaatctacatacagtattggttctctgcgtttacatactcgcctttatggttaaaaatcgctattgatcggactaaactacttcgtgcccgtgtagacattgttggttttgcggctttatgaataacgttttccgagcctatttcctttttctttaatgcaaggaagagtcggtacgtatttgatgacaatggcgtcgaagagcaaaagatcaaaggtggattcagtaataccaaaaacgcaaaacccagcgttgattagaatttgcctttgtaaataacatcagggaataaaataatgaaatcaacgcttattaatcaacgtcttcgagcgttccccatggtcgggacgatgataagaaatagttatagcgttataggacaggaaattttcagcggtaaagttaattaacacacgttatacatgcataacagccgattttcttttccttctaaaagaaacattgaaggggatcgcgcagacgcggctagataaaagggaagctacctcattaacaaatcaaacaatcaagcgatgatacagataacgggtgatgccgagcgagacaaatcgttttgctcagttcggggccatcagctaccgacataccacaaaataggctttttcgctacggaagggagcaaaagtattcgcgtttgataccgataagcgcatcgggaattgttataagtaagatttgtcaaacttaaaaacattctctaacgaaatctgccaatgcatttaaagaatgcttcatattcacgaatataataatccacataacactatagaaacagcaccatagaagtacaatcccgcctggggtgcccacgcgggactgacaggtta------------------------acatacccaaaaccaatcgcttcgaagtgcaggtcgttactcggttgaatacgctaatccggatggcaaattcagacatcgtgtttgtagggggaggtaagattccgggtagtacaatgtcgggacctgagcgtgggtaagacgcacaggcgtcaaatggtcaaagcaaaaatgatccatgggtccaagtccttcgagccgggagagagctctggtgaat--aacgcttacggcagttctttttggcagagtgaaggacttcaacaatatggctatgttactagctgagagaagaagacttattttataatcccggggtggtatccgggtgcattagaacatcattgtcaccgagtcaacattgatggttgcgctcatggtcttctctgtgggggaatacaacgctgcttcccagccgaggtatatcacaccgcagtctttagagcccgcgggattatctgagcgagaatataactcggaacatacaggttagtcaagacggaccccttggtgttcgagaatgaaggagtttattcgcacgagccagccaggatgtgacagtgggtgataatggttcctgtacggtcaacgtgtttaagaccggcgttattcgtcaatatcaacgcctgtgcggtggcggtcatgccttagactgcgtttgacctcgaccgtctgaccattgagcaggatttgtatccttataccgttggatacaatctgggggtgagatacggggacatacaaccggattgagtagagggtgcgggccaatgttttcggtttgttttgcgcattgcatggttatggactgaattttcgagacgacggaacctcttgattccaaatttggatcattttcttcggttgctgttggttgggcttcagtacggtttaggccggattggttcgacctaggctacggaggtcatcgtaaccgctggggtgaggttgaccttgtccggggatgctccacaatgcgcggacttggatttgcggctttcactaggtcgcccccacgcttaaaggttcgatggaaatgaacgtcttcagagatgcgcgtttttgcgcttgtgtgcggacattgtaggtcgcacacccatgattttggccaccgtacatggacaggtattcacagaattacgaggtaggcggatgcgaaacaagtttcgagctgtcaaatccgaaattgctttagataatggaaaaccgcaaggggtttt--aggcggtcatgaaagggaggatgcgtggtgttggcaccatttaggaaagaggcggactttgtcgcgatccacttttgaacttccgtgtttgtgagggaggatgtaggcgagtccttcgaggcgatcaataaggtgacagtgggtacgtgatttagggggactaagggtagtaaggaccgcacgtaaaatagccgcggccattgggaatttgattgacggcacttaatcgagggtttcgagagccagggtgttacttggcagctcttgcctctttttttggcaattgcagggcagacttttcggagtttgcggatgaccgattgagccagtgattggacttcaaactgggaccacacagcgcagtgttg------atgagcttgttaacttctttgttcacctggatatttttgcatttttcggaccccaagtccacaaaaataatg-------------------------------------------------------------atgaacgcacttgtgcattcattcggttctgtagttacggtagctttaacgcttggcacctccacactaggaccttgagac-----------------------------------------agggataatgcaccaacgtgaaaagtcagtcggccagcgacatgtgggattttaaccctaatcgataggaagtgcccggtgggacacccttatggatgcatgcctttgcatttcttcatatttgaattaaatctcatttctgaggattcataataa--------------------------tagaagttagatgttgagacgctgaatcagcatgcgagaatacagaatagtcccccagtaaattttatgttggggatacctactgttttgtcagtgcacggttgcatactttatacgccacgtacgagcttgctcgtcataatatacgagcaattggtgttatcgtcgtcacgtgtcgcagatatgtctatatatctcagtttcggttactacggggttaaaacccggattactggtacgggtgtttgcgtttacgctcttgggtacggtatcttcccggacaatggtatggcgtaaatgtacgggtccgagcatccgtatggtcccttgtgattttcgggaggcaggtggcatcacctaccgtttaagttcaacttgtttccctctacgcgtttatttatcattccatatcgaacaggattcggcctttaatggg----------------------------tacaaaaccgattaagaccgtttaggcaattgcaaggatggcaaatatagggaccgctgccaagacttttaatttccgtgtatctggacatgctgaagtggttgcgtctgacctcatatgggaccgcgaccttgcacccttgaatttccgatgtattttccgtttcaatctcgacgtccaaaattttgggtctttatgtttgtccgcggttttacgtccttttgaaagtaaaattcaaaccttcgcgccgtgcacacgtttttatggacgcgtgccttgttggatgggcacttccatgaaatcttacttggattt--------------taatgtcggaaagtatgttcaccgacctcatgaatggtgatcaggggaagaaagcttataggcgttatcttcccctataaggcagcgaacatggatgcgtcgaggcttctgggaatgaggactgataccggcaatcgaaaatcccagatatcacatatggatcagatcgtcagaatttataattaagaatgtttagagaacttaggataggggctcattggtaaggcccgtagtacgccagaatatttcccctcgtcaatgtgaaaaccacaatgcaactacgaccataatttaatgattcaatgaaggacgggtacgataaacacaaaatccagaggagtaccatgagcgtttatccgtcgaagcaacaagatcatctagtaaggaagaaacagaatctttctgaattgacaaggagttacccaagagcctcagagctccgaattatgattttatccttttcagcgagagaaattcattgaaaaacacaaagtacttccttttactgcagaagttgcaactacaaaatcacgaatgcttaatcatttatgacatcgattccccagattaaatgctaaggtcaaatcgacctttgactttaaaaagcaacgattataaataacattcgaggagaataacaatttgaatctgaatgaaagattgt----------------taatgcaaccgcccagatggtccgagaaggcgatggttcgaaaggccgagatccaagggtatcagtcagcagttaaaaacatgtacgtacgagtcgggcggtattctgtctcgcggactgggttaaggacagagggacccttgcgccaacgcgcggaagcatcgacgtgtgacaggatcacggcgagtatataaggccggctggcggagcgcttaggcatcgagaggggtatttagttatcggagtacccatcccaaaggtgagccccaaaaagcggtta-----------------------ataaataggctcgtcga------------aattggaaatgagctatcgagcgggcgatatgtattgtcaaccagcaaacaagcaggtaatggaagaacatgcgaatatactcatcgaagcgaataaagaaggacgtcgatcctcacaaatacgaaactgtaaatctttaggaggttatgaaagtagaacacagaaaaaaatattttgtttacctcgcaagagaaagaaggcctgaaacgtttaattaacgatagcgccggctcgattatcagtacacgatccagatttggggatggatgtatcttcactccgggatatacgacggagccgctgaggatgggggaattttgtaattgtaatatcacccaaccattaagtgcgaaaaggggccgcattattgatcgatatgggcagaacgcgtagccaatgggagtatgtgcgtataagagcatccaaacccctgaaatcgagtataggcgtatgtcgactgaagactaacggaaaggatatctcgtagagaaagcgcgtgtatgacagaggaaccaaggacagatttgggcatgccggattagcattaattacaaatgttcttgcccgagttttaat--ctagccaaaggcagttcgaacacaagggagataaggattctacgggaacgattgttggagtagcctcagcctgaccgctgatactcagcaatgagcggcgcggcataccgaagtcgcgggggaaattggtcgatttccgaaaccgtacgtagccgcgaaccgatggtcggaaggtcccgatatggtgcatgtaaccggagatcttagaatgggggtgcgaaagtgcagaagcattcatgcgctcaaatccatcgaccattatattcggtaatggcaaaataaccctggttagctgggcaccaggcacatccttgttgccacccaaatatcgaggctcagagacaaaatcggatgataaaatagtcaaaaaatcaattctcgggtgaggatgctgataaatcaaaagatgattatcagtatattaatggttccaattttctgaggaaggggcccgagatgagattcaatgagtcaaagaataatggtaacgaactaaatgcctacagatacaacctaggcaccaaatctgcgattatgcggcattaaaaaggttcttcgaagcataaaagcatgattacgacagcggacaaggatcagtcaatgcggcgatgaggaagaatgccggtgatgataggaggaggtccctcaacatcggcaaatgatatgtctagcgtggacattagggtttggataaattgatttgtgagagagctaataccgtcctaaataaaaaaccttgtgcaacattttagaaataaaactaaacaagcgaaagaatatatactgtccgactcacatatccatatatggcaacatgcatcaaaggaagacattccattaatacgacgatgtggcaaattgggattgtccacataattcgggcagcaaaagaaaagtccgcgtaatgcatcatttaaaactcacccagaccgaagggcgtgaagcagtaatcaacccgaaaattattaggcacacatgagaaggcgaagcagggatatacgcggcaagggggggcaaacgcttacgaaatgattcgcgaagaaagaattaggagatgtacatgatagaccaacgaagctaattgctatcatagggagggaaaagtaatttcaccaggggcatatgggaacatgttcggacgagtccataaatggaagcctcctt--gagtttatgacaaagagatcactcacgaatccttggacgcatcaaaatgaatacctggaaggggcattgcaggcgcgggcgtgcaactatgcaagaggaatcgcacttaattcctcgggagtcgttattcaaaatgtcgcacgtggcagtggaagtgggtaacaaaagttggaggcggtcaatgtgctggaacgccgtgtaggggtgtataaccgtgacacccagggggggaggaggcccatggagaaaaccgcaccctgggtaccgcctggagagagagaaagaaaataaggaaattatctcgcgcgagaataataaggataatagcgtttacgaaaagatcgttttggaaaacataactcaagtgatcggtcacagacgaataacatggtgacgttttgggtaagtatgcataaagcacgctccggaaggagagatggccatatggcaacatcataagcgatatatacctcaccggtatcatccccctagaaaaagactaataaggcacattaatctgatttgattaggaatttaggaataaaatccatattttgatctgaccattaatcgtggtcttatcaatttttcacagacgttataactttgatccgattgagatttcttccgaatccaggtcacagaacgtattacataagggtgtctttgtgtgtgtctattacgataaaacgaaatgtgaagaaaaattattacggctctccatccataattatggccagaagaacttgagatcttggtctcaaataaagttatgttcctcttactccaaggaaaaattcgaagctttctgaccaagaagactggcctccatacaaaatgatatccgatcaatgggtccgtgtgagaatgatggaaaaaggatcagtgaaattcaaaagaacgtgcggatgaattcttaagaaagaataatactgattctttgttataatgagaccatcgaagccagatggattttgacgcttcccagaaagcgaaagataattaatcggcactttgaatttgtaagatgatggtactatttgcttcggaaaatcc----atgagtgaggttttaacacagtgcggtcacatcatcaagaatgacagttctacttttcagaaaatggcattcttcaaatggccattcaattgcattcgcagactttttagtgggaaaacccagatcgattttagaaattcaggaaatgattgttgaaagttgttgtaaaagacgttttagaagtcgaagttctcaaatcatagatcacagtcagttgtcagtacgatcagcattaaggtctcgacatcaggacattgatcatagaagagatcgatacaacttataacaaggaatcacactaagaggtcatcttggacctcttctcaacgacgacgaatgatcgacgttccaatgcttcggtatctcattccgctttacgacggaaacaataaaacactctccgagaatgagattctggaaccacagtcatcgtctttttcgaagtgtcgactcactggtcaaccacgaagtcacaggacaaattttaaaagacagagttcttgtcctcagcgtcgaaaaagaatgtaaatttaaatatactattcaaaacgttcatcaccattctcgaccggtggaaggtccaagagactgaatgaagtcaaaaattcttttaaaaaaccttttgat------tttcggacgaaagggggtaacttcacagattgatcgagaagttcagaatgcgaatttaccttcatacgaccgacttctacaaaggttactttcatgatctgagttgacaaacattttaagagtttaatcaggagatcaaaaaatattttgtctccccattttagagaaagatctttacgagataggaaatggtcgactctgggaagattgagaccaaccaaatgtgcttgcagaaaaatatgagcgta----acataaattatcgaactatcaatcataaaactgggtaatataagtttaacgttttttataaagtcgacgaattgataggatcaaggacaatggaagaacctaacaagacatataataacataacacatttcaattaaaaagcaaaaaggttgacccg----agttattccgacgaagtcataacggaccaagctaagtaaatgtcaaggagaaaattcagacattgacattattcgacaaaagcgttcattcagtgtttgacgttcgataacatatcatgatgtcgagtatgaaaaagatttcaatcctcctttttttcaattctcttttttcaattctcttttttcaatcctccttttttgtagttggaaatccatcaagtcgaatcaattagattaaggccaagacacttgaacattttgatcatggctcaatgtcattaaaatgaaccttttttgagacagaactccaaatcaattttataaggggacattcccttttttaaaaatccaatgtgatatgatcttcaacagaaaacgagaatcttgaaaacgatctatttcatattccagacagaaatgccaaccgcaaccttcaagagtcttattctctttaaagcaacgctcgttttaaaacccacatttgttgatgaaaaagttcctttagtgaaagccggtaaaatagattactaggcattctaaatttttatcgaaaaattttcttcgggggaaaaaacagcttttgaaggaacat----tcccatgattcagttcaaatttatccaagattcccaaggggagaagagtaaatttaaatcttcattccatcgtcgaccttgtcgaggcattatcatgcgaatttggacccctacgaggcaatgtaattgaagactatgaacccctcgaataatttcgatcgaggaaaattcacatactaattaatcaaatggttatcgaccctgtcgaaatattcctcgaaaagaaaacgagcttgctaaaatgctgaaaggcaattaagacttcacggaaggctttcaccttcaatgaactttcaactaatcctgttctactcacggtaaatactaattatttttgaactttcg--actttccatctagagagcaaattgttcatttcagaatatcaggtcgaattctgcgatctcaaaaatttgctcccatgaactataggaattcagaatgttcaaactctcttcgagaatatcacg----aaaagatcccttattcaccactagtccaaagtcggattcttagcatctttctctctgtgcggtactgtcgaccactctttgttccggctaaggattcaacgattgaaagtaatcttatatcctctaatatgattcgaactctgaagtaccactcgactaatctttgttaaaactttctgtgcctgacattgggatcatgagaatcgggtagctcggggaaatcttgggggggccgctagggtaatcatcgtcaaaaaatattaaataac------tatgactatagatatccaaccataacgatgctttcagaaacagcactagcaacagaagaattatcttatagaaagaaaagtaagggatgatgagacaatgatctggttcaaaggatcatgagaaagaaggattttgtcatttcacttacacgaaaagatgacaatctttagctaccaaggacatttcaaaagatcggtacaatatgacaccgggcattattcgtattgtgaatcaaaaatactataatagattaaactctgttgcgaagcgatttctgccatacaacatactatccaactctggagcaaagttcattcctccaggaacctttcctcgttgccttccctcagggatttgtatggtcatggacggcatctattgtaatactgcgaaatctagtccttatacgtttctaaaattctgaaaaaccaaggttct----------------------------------------------atgagaaggagaatgacggactgaacgactgactctacatacaagcctacatgaatatccgaatgacgtttaatacctcattgattgcaagcattccctgatattgatccaaatcagactgagtaagatcaatatttcctggctttgtaatacttcaggatggaagcgtcacagaaatctgtatgctcaccaatcccaaagtgaccgcctatgcccaaaattaaactgataaatcgagctctatcccacacgaacattttaccttctaacagggttcattgaaaaaatttcaacaagcaaggttggtcatacatggtcaagtcggactgtgcctacaagagccttcatagataccaaaaattatatgaacaaatatagtcgcctcaagcaactggattcgtccagtagtcgtcagacaggatcttttacaatggaggcgtgccaaagtctctagaatgtcatgaccattcattaataaaaaatctgaagagggatctatttaaatgtattgactggacagataaaattacatctcttactttagtgtcgcggtcgtgccagacttgtcttccggccgagaaaaaggatactctaggctgtgaaagatcgactgtcaggctttgagt--gagggcctgtggtctccgacgaaagatgatcattgaaagacgatacttctctcgccgaccagaaccttgaatatcaacggtctgtcatgtgacaagttcttagacatagatcgattgagagagggacggagggtctgacccacaatgagagattttaacaatgttggcccagattgcgcctgggttctttgatgatgaagccaagattggttcctatggcagtcttcgggaacgatattagagagagagactcagaaagatcgattttcaagggacgtcatacaacaggaagtctcaagacaggttttctatagcattattggaccgcgaccctttttctttaagaccccttgttcgttttccacggattttgcgagagaatccaaggctctactacaacgactccactcattaaacgtgttataaaaaccagaaacattgattttattacgcaagtgctagacaaagtctttcaaggttttcgtcaaaccctcgaagtacatatttcaactttcttcaaggacctttgacaatacaaacttttaaaaagtgctttccgagaacaaatggttattaatattgcagtcaaagaaattatctgatcacatatttataagcttcattctctttgaggagctatttccgatgatctatttggctatctctctatatgatcactcgacaaagaatcctgtttattattctcacagttgtatagatacgcctttttcgtgaggagaccatatagtttcggaattcaagaaaattaagaatttcattctatttcttgtcactttgatcccttcgtgataatgatgacgaatgtatacgattctttttgtttacgcacctggggattttttggggcaagattatacatttgtgcccgatgttagtttgtctacttttcggtaacaaaagagtcgtcaagagcacataatattctatgggggcagtctcatctgtcaggtttctgcttaggtctcgggggaatgactcagaatgtagggctataaaccaattaaatcccggattcatgcctatttatacgtggatggttaacttcccgccctccacatgacccgagttagag----------gtcccacccgtgtgcttcttcgtactcaagtgcgctcgctcgcaccgatttgaatcctttatttctcaagatgcactctctgaatctgcatctagatatttggaactatgcataccaacagataacgatctgctatctcatggcaatggtagtatatggatatgtgggatcaaggggtagcagatatactaatcttttaattcataactggacttgctgatgtttttggctcgacggacgaaaatcggatagcggtttaacaagaccttttgccttcttgccttgcttttcttggggctccccctgcggttttggaactcatttttgtgggtgcagcggcttattttgttcatggctctacaggtgttcattatatactaaatataattttatacggagaacagaataccccagtcgaataagagtcccttagtcaaaatcatgattagatatattggtatgctcacatccggattcataaccatatgaatgccagaaccttttaattccgcgggacgcgagaaaacgcaatcgaccattacgaacgttgtaaatttgtaacgatctaacaggaaaatcttgctacaatattacggcataaaaatcacaaaacgaacaacccttcgtttcgcagcatcggggtacccgaatgcgtaagcagcggtggggtcaccacagtccatgaatggtcgccaggaagcctgcatcgtgttttgggctccgaacgccggcgaaatgcttaattagtcgattgtgagcgcaaggaggggagcatcgaaaagagaaccaagatgcgagcaaaggcttgccattcgtaatgataactacatatttgttatccttatccgtctatccatttctgggtggctctctttccacgcacagaactcgcgac--tggcttccaagtttttttagatgtatattttctcaacttcgtcacaataaaaagtaattacatagttgtctgacataaaagatttcttgattggcattatgaccctactcatattcatttatacacgtggatctgtctattaaggaaataattctagacaggtattagttttgctaatagttttaaactcatctggttgtacagtcaattatcaattaattttggattgtgggttgtctactttatggtttgttaccgccatgcggaagctgcaaagcttgtacaacggtgggattggttttttggatttggtttatgatacggagttgattcgggttttgaatgtaaagttattca----aaagagtaattttttgtactttggccttttttttcgggcatgcaatcgccattccctcagttgttccgagcatgaggccacccattcgcctatcagcgcacatgtgcgcggatttctgtgccgctctccctttatgtgtcctaatataaatatgcttatggatatacttctttgggcacttgcctgccaaagaataaagggttgctatcacattccattggtaatatttgcctggatggtctacgtcgcttttcattataccagctatcaagcttttttttggtcggtcatatcatcatgagcgtgtggtatcccgaaaagcaaaatgtctatggggttacaacagtccatacaaacgcttttttggatcttccttgggatccccctgctgtttgtcaagagaatctaataattgtttatcccatttgcatatgctgtcacgcggttacgctttaatttcgattattctacttgaggtattaagtaattcaaataaaggaaacaaaatctttatcattccttgggaagaggaaaaaaaaaaaaaaatcctttttcttttacataaaaaaa--------------gattatttttgaaaaattaccatagatataaatagaaattccgccttatacataccattggatacaaa----ctttctacccagatcgaagacatttttccatttgtttggatttacttttgtggtcatggatccttaacattaacacaaggtgattaaattttcaattttacccgaataactttcacaaatcaaaatcgtgatgtagattgtacaagcggtttcttagatgctactggatttatgctctttttaaaccgttatctcttcaaattaattaaaatcttgtaaaggtccaaaaaaaaatgtttgaaaataaaagtattagatgtcgaaacgggtaatgagtcttagtattcttacgagcataggcttgcgattaccattttgaagcgatatgaggatacaagggtggatacagttttgtgggaggataataatggggggcgattctctacttttttatttctaatttatttttttatttatttttttaattataa--tttaatattctcatttgacaatttatcaattctttcgtgttcatgtatacatcgttctatttttgtaagaatccggcttagatctcaaaaggatatacacttgttgatacggttttgtaccgtgattatcagcattccttaggatttagatcttatttcttctgagtttcatatcaatgtactattaaaacaaaaacattaggcatacgcccatgtatttatcaggttgcactcggttttacgaatcacatcagatttgtccgcctcatccatgttatatcagtagatatgtttggtagcgccttttgggtctttttcgtgcctatgtatacttcgaaatatagacttgaaaagaa------aagatctttcttgggaatcataataagaagaaaagttttgaaacccttattctcaaaatataagtccattatcacattgacatgagtacgatatagctggttatttttacatggatcttcgggcgttggcaagagctgggtctatgaatggaccaagaactggcttatactgacatttgcattattcaatcgacaaccaactgagggtaatcgcatgtgctcctggttctatattgattgtattgggtaactttggatggctcaagtaggacttacctactcaatggt----------------------------tactgtttacacaatattcctgttacatgtgcgtttccatatggggtcttatttttctcccaaaggaaaagtatagcttaacctttattgatatgactctctacactagctttatatattcattgagaccttatcactacgagataaatgatgattttgatttatgagttggatgaggcttcatggccatttctacggttatacacttgcacttgcgctgccataccggatccgttttcattctatttgcattaagggcaatggtttttctccggactttctttttatattggattgattatccgttactctattcgttgggggaaaacgtttatctcacaattattttaacgcggagtcgtttttttctgggtctggatggtttagctcaagaccacttaattgaactcgcaacatctaccgtgcctgaatattttaatggttctatgcttgcgtaatcccatatccttcaactgttccgaaccagggagccataagactgatctctgcggatttttaaatgggctaggttgtcgataaatgattttcccggccatcatttgccctgttatatgtggacatcaatattagcgctcgctcccggcacgaattaaaaagatgctatctcgttccaatggttatatatggatggtcctaggaatggctaagggcttttcaatattccaggttatgggcgcctttttttgcggacagtagaagatcgctgttactgagaatggggatgcgtccgtccaaatttacacttagattttcatgctcctgcttccggatagggttgtgcgattatgtttttggatatacagcaatttttttatcaaaatctatacttgtatgcatggacatttacccattatctttcatttcgcaattttaggtaaattttaagcccaatctattttgatcggcccggattttattcattcatttttccgtatggatggcttaccgattgttttccttcgtgaaagtgaacctattcaattttt------------ttaattccatcgtaaattagaactgatggtgaccatggtaggctgccacgagtttgaatatcctggaggtgaagcaacaatgctcgcccagacgagatggtggtgaaagtggatcgctgccacgattttaggtcggttatttgcagaacaccgagatggctgctatgatatctgacagtctgtgtaggctatttttcatggattaggttatacagcgaaatgtaggcctattgctgactatctaagcgtaaataattgtactttcgattttgaagcgcattaaggaaattttcatttgtatgcatgcgcgcgagcgcatggccgcatgttctcattacgaaagaatcaccgataacatcaattttaaaataatggttccggccatcagattctttgtttttggccggctatttggggatgggtgtttctacaaacattatcgctttcttggctgtctgttgattctttttaatcttcaatccattgtgcgcgccactctattagtgggcataagtttatatttgcgtatttataaggtcgatataaagattaacttgacgtgggagggtacttctattgacatcttttgctttatgcacattcgaactctgtaggatattgacacagtcaacaatatgacagattatagaaagcacaatggatcatttcacgattttctccttgactattcatatctttgcgcttatgggcatgcgtgccgcataatttccatgtacaggtatgataggcacaacgtcggtgcagtaatggcaagttatataccttccagcaacgttccgtacatcatacctagaaattatactcgacgttcgggcgatcattgattgaaatgatgctggagttggtcggttgccatgactccgtgtgatggactgaacaaatcgaaaacgttctaataagatgattggattgattttgggaatggtgatatgccacaatgtttcatacgagatagacttcactagacgcagattaataaacaatgcttggcgttccattcgtatgagataacatcgacatttaatccca------------------aataaataataatatatgaataggagtcagaataatctttaaggtgatcttaagggttaggatattggtctgtccatttacctgtttggatacatgggtctgtatgttgttgaaggaattcgcggctcacacgatggccgatatcggccttgggtctcagcctgcgaggacaattctttaagaaactctcctcaggggaaccgttttagatggcctcatgcgtatgcatctctagtatcgtatccttgatacactgtttgcgactaaatgggttttttgatgcgttcagatgcccatggctctattcggtaggtcaaaaaatatcttttggggctcggcgcgccatcatagtagaatccttaccttggtttgcattcctt--ttcaaagttagacgtgaatgtgagccatcaataggtttgggtgaatttgcgcaccatggttatgtttctattctcctgcgatggaagttccttgattccgagcgagagattgtgcggtacaacgatatcggataattggtttttagtgctctactaactttattctcttttgtacgttttattggggtgaaattcat----cctaatttgtgcggct----ttgaataaaagccggagtttggacacatggatttatacttgcaaactattttttttatccatacacagtgacttccagctagatgacactttaactggtgaattctttccattcctggaactttttacactcttcactagtccttaataaatccgtacagaagactatatgtaaatggcccacacctcatcagggtctcgctgtgtacctgagggagagtatgatggaccatttggtattcaagggatgaaaatgcgaaacgacatatcatactcctagtaccgtggatattgcacatttacgagcatacgtaaggccgacgctggaaatcagtccaaaggcagtaataggtatatttgattagcgatgctccatttttgctggccttatgcgaatgggccaaccctttttaatttaggaaggattgttagactttgagcgcacggatagatatcaaatattcgatgggggtgcgcgactcctaggtgatgaaatgttgatttggatattttacgggtacgatacaaactatacagaaccatttttgacggtgagggtggatatggaggagagtataatgggtttcggccatctcggctcggatcatggactcgaaatgacatagatgtagagattgatggagtcatgcaaagagggatcttgccgtattgtcgatgggaatgcgatcataaatatcacagcctgaggatccggggcctagaaattgaatcgtattgaagaaagtaccgatgcagattgatacgttatagaaaacctcccacttgattccaacagacttagtaggtgagcccaagggattggatttctatgggacaagggttcctgagtgaaatcgccccggttataattcaatctcccattgtaaagataattgcgaatatacatctggagatgaatatatgggagtgacgtgatgtcaaatcttattcctattccagagaaagagaaaagggtcgtgattcagtttagtgacaaaaatagagctactccattgattcaagaagatatctccaagggctcgaaatctggaacgcacgttcttctatttcaaaaaaaggtcttaaatattataacattggatcggatcaaaccgtaattccgcgggacgcgagaaaacgcaatcgaccattacgaacgttgtaaatttgtaacgatctaacaggaaaatcttgctacaatattacggcataaaaatcacaaaacgaacaacccttcgtttcgcagcatcggggtacccgaatgcgtaagcagcggtggggtcaccacagtccatgaatggtcgccaggaagcctgcatcgtgttttgggctccgaacgccggcgaaatgcttaattagtcgattgtgagcgcaaggaggggagcatcgaaaagagaaccaagatgcgagcaaaggcttgccattcgtaatattgcagtcaaagaaattatctgatcacatatttataagcttcattctctttgaggagctatttccgatgatctatttggctatctctctatatgatcactcgacaaagaatcctgtttattattctcacagttgtatagatacgcctttttcgtgaggagaccatatagtttcggaattcaagaaaattaagaatttcattctatttcttgtcactttgatcccttcgtgataatgatgacgaatgtatacgattctttttgtttacgcacctggggattttttggggcaagattatacatttgtgcccgatgttagtttgtctacttttcggtaacaaaagagtcgtcaagagcacataatattctatgggggcagtctcatctgtcaggtttctgcttaggtctcgggggaatgactcagaatgtagggctataaaccaattaaatcccggattcatgcctatttatacgtggatggttaacttcccgccctccacatgacccgagttagag----------gtcccacccgtgtgcttcttcgtactcaagtgcgctcgctcgcaccgatttgaatcctttatttctcaagatgcactctctgaatctgcatctagatatttggaactatgcataccaacagataacgatctgctatctcatggcaatggtagtatatggatatgtgggatcaaggggtagcagatatactaatcttttaattcataactggacttgctgatgtttttggctcgacggacgaaaatcggatagcggtttaacaagaccttttgccttcttgccttgcttttcttggggctccccctgcggttttggaactcatttttgtgggtgcagcggcttattttgttcatggctctacaggtgttcattatatactaaatataattttatacggagaacagaataccccagtcgaataagagtcccttagtcaaaatcatgattagatatattggtatgctcacatccggattcataaccatatgaatgccagaaccttttaataaggcacattaatctgatttgattaggaatttaggaataaaatccatattttgatctgaccattaatcgtggtcttatcaatttttcacagacgttataactttgatccgattgagatttcttccgaatccaggtcacagaacgtattacataagggtgtctttgtgtgtgtctattacgataaaacgaaatgtgaagaaaaattattacggctctccatccataattatggccagaagaacttgagatcttggtctcaaataaagttatgttcctcttactccaaggaaaaattcgaagctttctgaccaagaagactggcctccatacaaaatgatatccgatcaatgggtccgtgtgagaatgatggaaaaaggatcagtgaaattcaaaagaacgtgcggatgaattcttaagaaagaataatactgattctttgttataatgagaccatcgaagccagatggattttgacgcttcccagaaagcgaaagataattaatcggcactttgaatttgtaagatgatggtactatttgcttcggaaaatcc----atgagtgaggttttaacacagtgcggtcacatcatcaagaatgacagttctacttttcagaaaatggcattcttcaaatggccattcaattgcattcgcagactttttagtgggaaaacccagatcgattttagaaattcaggaaatgattgttgaaagttgttgtaaaagacgttttagaagtcgaagttctcaaatcatagatcacagtcagttgtcagtacgatcagcattaaggtctcgacatcaggacattgatcatagaagagatcgatacaacttataacaaggaatcacactaagaggtcatcttggacctcttctcaacgacgacgaatgatcgacgttccaatgcttcggtatctcattccgctttacgacggaaacaataaaacactctccgagaatgagattctggaaccacagtcatcgtctttttcgaagtgtcgactcactggtcaaccacgaagtcacaggacaaattttaaaagacagagttcttgtcctcagcgtcgaaaaagaatgtaaatttaaatatactattcaaaacgttcatcaccattctcgaccggtggaaggtccaagagactgaatgaagtcaaaaattcttttaaaaaaccttttgat------tttcggacgaaagggggtaacttcacagattgatcgagaagttcagaatgcgaatttaccttcatacgaccgacttctacaaaggttactttcatgatctgagttgacaaacattttaagagtttaatcaggagatcaaaaaatattttgtctccccattttagagaaagatctttacgagataggaaatggtcgactctgggaagattgagaccaaccaaatgtgcttgcagaaaaatatgagcgta----acataaattatcgaactatcaatcataaaactgggtaatataagtttaacgttttttataaagtcgacgaattgataggatcaaggacaatggaagaacctaacaagacatataataacataacacatttcaattaaaaagcaaaaaggttgacccg----agttattccgacgaagtcataacggaccaagctaagtaaatgtcaaggagaaaattcagacattgacattattcgacaaaagcgttcattcagtgtttgacgttcgataacatatcatgatgtcgagtatgaaaaagatttcaatcctcctttttttcaattctcttttttcaattctcttttttcaatcctccttttttgtagttggaaatccatcaagtcgaatcaattagattaaggccaagacacttgaacattttgatcatggctcaatgtcattaaaatgaaccttttttgagacagaactccaaatcaattttataaggggacattcccttttttaaaaatccaatgtgatatgatcttcaacagaaaacgagaatcttgaaaacgatctatttcatattccagacagaaatgccaaccgcaaccttcaagagtcttattctctttaaagcaacgctcgttttaaaacccacatttgttgatgaaaaagttcctttagtgaaagccggtaaaatagattactaggcattctaaatttttatcgaaaaattttcttcgggggaaaaaacagcttttgaaggaacat----tcccatgattcagttcaaatttatccaagattcccaaggggagaagagtaaatttaaatcttcattccatcgtcgaccttgtcgaggcattatcatgcgaatttggacccctacgaggcaatgtaattgaagactatgaacccctcgaataatttcgatcgaggaaaattcacatactaattaatcaaatggttatcgaccctgtcgaaatattcctcgaaaagaaaacgagcttgctaaaatgctgaaaggcaattaagacttcacggaaggctttcaccttcaatgaactttcaactaatcctgttctactcacggtaaatactaattatttttgaactttcg--actttccatctagagagcaaattgttcatttcagaatatcaggtcgaattctgcgatctcaaaaatttgctcccatgaactataggaattcagaatgttcaaactctcttcgagaatatcacg----aaaagatcccttattcaccactagtccaaagtcggattcttagcatctttctctctgtgcggtactgtcgaccactctttgttccggctaaggattcaacgattgaaagtaatcttatatcctctaatatgattcgaactctgaagtaccactcgactaatctttgttaaaactttctgtgcctgacattgggatcatgagaatcgggtagctcggggaaatcttgggggggccgctagggtaatcatcgtcaaaaaatattaaataac------tatgactatagatatccaaccataacgatgctttcagaaacagcactagcaacagaagaattatcttatagaaagaaaagtaagggatgatgagacaatgatctggttcaaaggatcatgagaaagaaggattttgtcatttcacttacacgaaaagatgacaatctttagctaccaaggacatttcaaaagatcggtacaatatgacaccgggcattattcgtattgtgaatcaaaaatactataatagattaaactctgttgcgaagcgatttctgccatacaacatactatccaactctggagcaaagttcattcctccaggaacctttcctcgttgccttccctcagggatttgtatggtcatggacggcatctattgtaatactgcgaaatctagtccttatacgtttctaaaattctgaaaaaccaaggttct----------------------------------------------atgagaaggagaatgacggactgaacgactgactctacatacaagcctacatgaatatccgaatgacgtttaatacctcattgattgcaagcattccctgatattgatccaaatcagactgagtaagatcaatatttcctggctttgtaatacttcaggatggaagcgtcacagaaatctgtatgctcaccaatcccaaagtgaccgcctatgcccaaaattaaactgataaatcgagctctatcccacacgaacattttaccttctaacagggttcattgaaaaaatttcaacaagcaaggttggtcatacatggtcaagtcggactgtgcctacaagagccttcatagataccaaaaattatatgaacaaatatagtcgcctcaagcaactggattcgtccagtagtcgtcagacaggatcttttacaatggaggcgtgccaaagtctctagaatgtcatgaccattcattaataaaaaatctgaagagggatctatttaaatgtattgactggacagataaaattacatctcttactttagtgtcgcggtcgtgccagacttgtcttccggccgagaaaaaggatactctaggctgtgaaagatcgactgtcaggctttgagt--gagggcctgtggtctccgacgaaagatgatcattgaaagacgatacttctctcgccgaccagaaccttgaatatcaacggtctgtcatgtgacaagttcttagacatagatcgattgagagagggacggagggtctgacccacaatgagagattttaacaatgttggcccagattgcgcctgggttctttgatgatgaagccaagattggttcctatggcagtcttcgggaacgatattagagagagagactcagaaagatcgattttcaagggacgtcatacaacaggaagtctcaagacaggttttctatagcattattggaccgcgaccctttttctttaagaccccttgttcgttttccacggattttgcgagagaatccaaggctctactacaacgactccactcattaaacgtgttataaaaaccagaaacattgattttattacgcaagtgctagacaaagtctttcaaggttttcgtcaaaccctcgaagtacatatttcaactttcttcaaggacctttgacaatacaaacttttaaaaagtgctttccgagaacaaatggttattaataaggataatagcgtttacgaaaagatcgttttggaaaacataactcaagtgatcggtcacagacgaataacatggtgacgttttgggtaagtatgcataaagcacgctccggaaggagagatggccatatggcaacatcataagcgatatatacctcaccggtatcatccccctagaaaaagacta
>Quercus variabilis codon 1+2 positions
atacgcatttgaagc----ggaaggaagcttgggcgtttgaatgatacagacgaaacgcttaatggtgttgggtttatatccacttttacgcactcgtttatatgcttatgcgcccccgtgaatgaggatcggaccgttcggtcctcttaggaaaaatattcgggcatatccactcgcgcatggttcatttaccattggagcgctcgtgagatgtttaaaggggcctagactatgtctcattttctgggtgctgtaatggcggatggactagttcgctggatcgcctgatgcgtgctatcgcccgtgcgcgcacgcgtttttattaccatggcaggagtttcgaggatccctggattcggacttaattatatgtttcagcgacaaaatctatcaccttcaatttgggtgcgggtttggggtcctttaggcatcaggtcttgtactcagttataggaacacgaaagatcgcaagaggtaagttggcagagagaactaaaatgtgcgccaggtattggcgttatttcatagcagttaaaatccgtcttcattttctgcgctgccgtgtggattgttacgcttggatagacatgcttaattaaggttaattaacatcgtgtgaagcaggcggtataaactggcgaatataacggcaactggatgagtatcagacgaagccaaattccctgattgctcgtgagccctcacaaggtaatg----agattcaggtattgactgaagttagcacagattcttaccttatttcggataagtagcctgccaggcaggttaaagta--atttttgaaaatggtagaaaaatcagttctatgtaacgttatacacattacacaaatattatattcgcaagatcaacaaaccttttggtaaaaaaattcatcaaatcttcgaggttgcatatgtgaatcctttactcgttattctcttgagggcgaatgtagtttaaattcgtcatcatcatttccttttgagaaattcccattaatatcgcgaatctatcctaccgccactgaatttgtcaacctcgtacggtaagagctctattcattttcgttttctcagatatcaatgaaagctatatacaaaatcattcattttcaaagaaccagttttttttcttaaatctacttggatagatcatttctttctcgaacatctccattcgttactctcgggtctttgacgcttgtttaagaaatgacattgcgagtttgcaagattccgtatcctgttctaagaccttatcatagtagtacaggaatcatctgctcaagaacccctctataaaatgaatctactgtaatttgcatgcattgagttgtccagcgcagatcgataacatttc----aacatcctgattttagtatt----tcaggtcgcgaaccgcgtgtcgaacgatctgaaatcttctctaaaagcccaaaactgaacatgtccatatccctatggtcttgcaagcaatttgaagcgtggcaccatagaactaccggcgatttcgattgaatataacgttttcaattgagaacttccatataagggtctcaaaaaaaaattacgataataatctcgcttctggtaaacttgccgaacaaaagacgccggcttttaaaggtgatcgattttcagattttacgagaggggttattcttatttccaggctcttgcttcgagtttaagggcggttgtattgaatatttataaggcttcaacagatg------atctaaatttagttattgattgctaatcgccttctcagagtttttttcaattccgagctagcttttaaccatgtgattatccgtatccttctttttctttgcttgttgcagcgcgtagttcgtgatctacctaactttgttaacgtgtgtttttgttcctttatttggttcttcaagaccggcgaaccggcggagatgatgtacatcggcgagaatagaaatatcggacgatgacataaaaggagtaagtgtaaacggacgtctcagtgggaggatgccgattaggctgagagtatgcgggattgtgattgagaggacatggatgcctaattgatcaaaagtgggtgtttatggggggttatatcagaggagtcgtaagcacggagatgccaatccgtaggagctattggcggtataagcctgcaaccatgaggcggggaattcgctcgatcagttatgatcccgcccggatattcagcgtcgttagaccctcaacggctatgcatgatcatatccatggcgggcacggattatatgggaagcaacggaaacgcgtgcacgaacatctaacacaggcaaagtattggttagtgcatggcaaagctctcgtgccagtgtacacttcagaaagggcatgataacatgtgtgcgaacgcgatcccgcacttcatactgccctaacgggcgcctgcgatattattacgaacgcaacttatattagagacctcaacagccagctacgcaattcctctttcgagccccggcggagctaccgggagttttattcatccgctttgaaggcgcaatcggtccgttgggaggagatacgcttccatgtgaaccatcgggagttcgctaatccacaagtattcatacgaggcaattttttcgcgattttaagcggatagccgcataagtggattcgttcaggtggtcgcgccaataagcataacagtgcggaactaattgattgccattgcgattgagcttgccattgctcgactgaaagcaccaaacattgcagggcacgttcggattctaacatccatctcccctacgtgagacagtatacattaacggacaaggtactgatcttggatggcagtaaaattctgtgattcgactattaaacaaaacccattcagaatattctcacaaatttaagagagcgagcctttaagagcatcagacaatgacgttctctcagacagttaataaaactacgatcttcttcttggtttgtctcgcggagttggttaaacgaatttgcacaaccataactaggtgtctggctttatttttggaaggg----------tttaggattttgaaacgaacaagatttaaacatcgaatcgagactcgaggggcatgacactgaaagccggccgttagaagtgaatgagcgacattcggtaaggtatcgaatgacggaaatcaattataatcactacaacttgacattgaattaaaaagaacatcgttgacacaaggcagaacagtcgcacggtttcacagcttaagggcctggacctacagtcttaaaagattcattcgacataagcaaatggatttggacctacgaatatgataataaccctattcgcgctcgtatgcgcggttgcgtggctgctcatggccgggtggcaggacgcgcggcagcgtgaggatgcagcaccgagcgaggaaatcgggacttttctagctgcttatgagcttacattaggctgtgtgcttgcctttttgcaaccttgttaataagtc----------------ttttgtaataaacctaaggtttagaattcgggtgagtggcacatttatgaaatggggttcagtcagccagtatatactctggtgtatgcatttttggtcgcatatgcgtcgaacccaacatccacgaagcaaattttgatagtctgattatcggagtagaaaccaatgggagataggcctggtccttatggacttttctttatttgttcaatgtcgggcctttcctgaaatatcattcccagggattgcgcccacaagaataaacacgtgcttgcttctactcgtgctatttagcggctagaaaaggttggtattggaataatcaccacccatctttccataaatttgagattacaacccttcctagttcgctttggaaatttgcgagattgtgtctgtctgttcttgtcctcgtgtccatccgtatttctggttttacagggatcagcctatttgcacttgcgcgctaatgggatcatgaggcacatgatacagagtatgaaatcattgagaatatgagcgggtcattggcaggacagaatgaaccagatgacctaattctcaacgaaggatcaatataactatagacgccgtttttcgagctggattgtttgaacgcagagggaacattttatgtggacaaaaaagcgcgatcgtgccggcgcataggccgtgcatagtaaaaaatgctggggatttacaatgtaacacgaacatctcaaattaggattagacgacaaaatggagctaacgctccaaaggatcgcatttaaagcatttccattcaactactggggataataatacggttccgaatgtatatgtgacacagagataatgcctcggatgatatttggatccacattgttatgaacaatggaccgactgcgaattcatccgcaagagagcatgctcatcgttatctaaaattgtttgcattggaggcgtcagtaatcgaacctgatgagtctatgcgacggcaaatgtttcaaaaagtatgaggacgcataacgctatagagttatgacattggatgctaactccaatctgacagtaaacctggttcacagcacgcactcattcttggatgagactttacatcctcaaggtgttgtcagagcgacacaagttgtttgaaacacatataggaagtcagcgtgaaattcgcatcatgaattgtagcacaggatattcgcagaataaccaattagatacgaccttaaccgtcaatattctttcgggcagggaagctccagtcacattgtggatagggttattcgacccaggcaatatgattccatcaagaattcggaggcttcttacgataatattctgtagggccgaagggtgtgaacgcgtcgactcgagcggtactaccgagctgtgaatgtcacaatgtgtcgagacgatgggacatcgggattcgtagcccaaaggacatccgaagatttatcaacttatggcggtttgcgagaattaatggcccgtgatgcgtagaacagaatggatggctgtaacgttatacttcaaccaccattcatcgacccttactgagagactctgattgcatttgtaggcgagccaccaggggctgtgattgggagcgtggatatgcggcatcatgggaccggaccactacttagacttcaacgggggtttacggggacgcgacagtcggccctcaaggaaataattaagagattgtcaccaccgaccgcaggcaccgcttattgtaattatttagtacatgaaggagaatctcaaagtacatccccaaagttctttgtcaaagacatagtcatcgacagtatgcgaatcggcggactaacttaattaagaaggtagaacaattatcaatcgagggaatcatgagacgagttacagcccgattactaagaagtcactttccaaacagcatttgatgttcggggtctgcgtcaggtgctctttcctcaaagacagaaaataggtcatccttcgcgaggagtcattcagcttcggaaaagacagtagcaaattttagtcgaatttggaaaaaaaacaaggaatccgatatcgactaac------gggggcatgaattattaccgtatcttagaaatttattttgcaaagcgagaaagttatatccttcattatccgacggaaaggctatcccctcggattcatgaatcccgaaggatttcgaaaaagatctgctattgagactcataagagaaaatcggatacaataggacacggggcatcatctaaaagagattatgatacggggtaagattaaccaatacaataaatgacgttttttatccgagagtcaatttccgatctctcatatgtcaaaaaagctatggctgaaccgatacttaaacagagcggcggggttgtcggtgaagaaaaaatgatgactaaattttcgggaatcattccgggaatgaaaattccgcaaagaatttctccctgggcg--------------caaaaaatgaaaatgattagtcatgatccccaaaaaaaatattgtttgccgccgtatattagaatgcgaggataattgtaccttttccagactttcagaaggaaaatgactagatgtaataatcttaggaaggaaccatcgggattaggacagatcattgtcgactgttttttaatgaacagaaaaaagtctcgtgagagccagctcttgtgagtaaacaaggatagcggattctcgatgattgtaatccaattctaat--agaaagaagacctcggtcggttatttgaaaagccgacgacagataacctttatcattctcaagcggatcacatcctagcaaacagtac----atcgacttttaaagaaaagatgcatcttatattttctctcaatgttcaatggccttaagagtaatataaagagtataaaagatcataaaggaagctatccatagaatcttggccttggttggagaccccaatgccattta--tctttacattatactaaacaattcgtacaatattcactga----aattaagaacttcagtctaatatattatgagaaaggaggttcattaaaaaccgacccgggaaatgtttaaccttaattaatgaattct--------cacaaatatggagagctcagatatagctggcattattggaaatttgatgcaaaaggcccattaatcggcagtctatgtcaatgatcgtgtatagtcgcaagctattgcacccgggcacgtcaggcatagggaatcttagagggaacttgtacttattagaaatcagtcaggaataccaggctccaagtgacagtttgagtcgtcatgatcattcataactgaaaagatgaggtgaaaaagatacaaatatggatcctgagttttatgggcgactacatgtcaggcgattcttgtaaaaatcaaagttaagtccagggtcaatcaaacgcaatgaatatgtcgcaatactcaagtttgttcgagaggattcaagttttcccgggactatgattttcggcgacgacggcggcttgagagcattgtacggcatttttggatacaagctcctaaaccaagttattcgagcagttcagaacgccggtttgcaagcgcctcgggcgatgatgttaaggctaagaaagtgtctggggatatccgtggacggttaaggttgtcacgtcagcacaacaaatccttgaacaaaaaaaactttgagcgaatcggaatttttcacaaggattt---tttcattaagattaccgtaacgaacat----attcaggtga-----tg--------------atatgacgtaaacacacactcgatggtcgttccccacaataggctggcaaaaatctccaagggaatgtgggagtacaacctaacttcataaaacaaaaccgaaagaggtttttggaagatttggccataaagggattggctgggaatacggtatgggagaaagagaccaatttggacatggggtgattgtgatccgatcgagtacaatggtaataactgctgccgtaccagttgtattaacgctccagtaatgcaactttgaaaccctaagattgaggctgttatgga--taccaatttcttgcagccatgcaaaaccacttttcgttcgggtcttgatagaatcatctgaataagatccctttttacaccaggttgagcttcgaacggaattcacgggcgggcatcggacattgcgactgattcgatatatgatatcttgtgatgaagattgggagaggccccggaagatggaaaagaagtggagagaagattttgtagcgatgaatgcaacattatcgacaaatgaccgatgatgttttgctttccgtctccccgattagccatatcaatgaggggaactatagtcgaataagacttaagaggtattacgaaaaacctatgattttgcacagagtcacccgggattgtattgcagaaattgtcagagcgtgaacctctgaaaggatcgggcaccataggaggcaaaaagttaaatctttcgagtatgaggaagaggagttcggaacctctggaacggtgatatcggcgtcgtatgtgtggcctccttcttcacatgggttcccggaatgcatgactttcaccttgtatcgggctatagcacacggctcaaatgggtgcaaagaaatcggaaagattatgttggaatctcagagtatcaggcaccatttctaaaggcccacctcaagttggatcagcttcaccatttgtgaggcggcattgttcaccttgttgaaggttaagcgattgagggacaatgcgtcagtcctttcttgagccagtgagccgttctattttccaataacttttccctcatggaaccattcctccaccagaatctatggcttagtttacagggaacgcgggattggcaaagtaaacctgaacgataatacaaagaaaatgagcaaagcaaataacaagaaagacctttttgaatctagagcatgggctacgcaaaagataattgaagactttgctcgtgcactgacacggtatgctcaggagcccatgagtcatagatcttggactacagaattagacatattatgtagagataaaagaatcttgactaatcgacacgtggccattccttacggaatgagagcatcaggtttgcgactgtct----------aggactaatctggggagaagaggattaacatccggttaacaatcattgaggtttgagttatgacaggttacgagacttaaattccaaatgagaataacagaatgattcattttgtgaactacattgtgaccgtataagaaggagcgttagatcctactatctcgatttagttcgcggttattgaaaaagaggaatcagacaacatttatggaaatccctataatcttggactcatgtaaggattaagatgtataacaatttcaagccggattatacgtcgattgaaaacggattcgttaacggacatattcgatgggggagttgattgaatgacgaagcagattggccggtagagaacaaaattcatctgtcttctcgcatggtcaactaggaatctgaaagttgtaccgaattttttcttctaagaaagaaaaaaaatggtcaagaaagcatttgatttacacattgctggtgggggaccgttttcgatctttgaagattcaaaaattttcacaaatggattggagatggcgcgaaataacaagctaactgaatcccaaaatccttttttcccggaatttgcgcgcgacattatggataattggatggacctgagaataacattaaaaaacgatcgtcgtgcgactttcagacattgggtgcctttcgttgaaaatatagggacatgggggcatagcaaattatccaccccaaattgtactcacccttacacactagatcttttggttcacccttccagtttgacgacaaccttaccaatgtcaggagaattagtattggccggggttacggcgacgcagttcgatcggaatcaccagcataggcgattgccatgaactcgaggataagtggctatggtcttgcatcagcagatggcatgggttctgaagcctttagaattcgaagtcaaaagtcgatcttatttcccagcggagatatcatgtgctcggaatcttggctaacgggatcagagacagtgtccgtagtacgcagattctacgtgatggacagtcactcgagatttacttcatatttcgtgggctcctatccttatgacaaagagcaacggcttatagtcaaatcacgcagcgtcccttccgtcgaaatgatgtggacggttgacgcagtgcctgatcgggcctgcatgcgacagaggaaatattcacgagcgaaaatcttttcgg------aagtgaaagggaatatagatccttatattacacgtcaaaaaaactgatcacaaaccaggtcccgggaatgataaaaggcaatttgcgagggcgcacgtgggggactgcttggaaaagtttgtgctaatcctggaggtaaatcgagagcgtctataggacgctgttagggaattaactcttcaatcgaatagaatcaaccagtacagtaggccgaagatacaagaatcccactaagctactctcgaattgaaaaaggatgtatctggtctggtgaacgggaatttgtggaattaccccagtgcaagatctctaacccgagaagttttaggcatctggatcagttcactcaagaactgctaactccatggggagggcggtatgagtagtggtcaaaaagggttcagtaaaccgaaaatcagttaattccaaacggaataagtgggaaagtgcggagcaggaaaaggatattcaaatttccagcagaatcctactcagaggagtcgtgaatgtttaaccttgggtcctccgataagtggcaatttgatgtcctggttgcgggactctggagcatacgatgcccttgagaagtagacagagctcagaactgttttcgatttagagcagaacaacgcaacctggtttgaccgataccggaaagagatttgaggagacgggaccttgacaccgtttatggaacctaatttaattatcacagtgagaaaatcaggcgtcagggcatagcctgtaccacaccctagggaggcaacaggggcacggtgggaatgagttggcctgaggttgggtgccaatttcagaatctactaaatcgacaataggccgcagaatctggacacatatggagacatccaaccgagagcccgatcttcgttctgtcggactcgtcttgcttgactaacattctgttcgaaaaattcaataaagaagagct------aatgaatgtagctgctggcgcttatgtgtttactttccttcctgtgttgggagagggcttaatgagtaaatctgcttatgcacgcctttatctgtccacgcttttctatattagtaaacgtagcaaagataatacatgcctggaattacaagagaaagattttgaatatgagatgttcgaggacgttgtttgtggtgtcggctttctttcctggctattgcttggggtgttacggacacttgtactctgtaaccaggttgcagtctattgaggtgaattttacgcgcgttcacccgcaaagttgccatcttttttcttgggccgagccagggattaccgtgtgcattggggcttgacttgtgcctcagggcttggctatggttatttcgcattgactgccgtcgtcattcgcctaaagcatgctttcgcccatgcgtttgttcgtttctattaccctggcatcggtgttttgcccagttgggtgcgcatttcgttatctttttcaggttcaaatgacttaaccttcaatatgggtgcgggtttgggcgcctcttggcatcagggcacgtgaaaacttttgagagggagggcaaacttcggcttaaccaccagcgagaactatcatgtacgcaacgtttgtccaatttgggtgctttcaaaacgtgttcattttatttttgtccgtacggtttgataggcctgggtgtggttgcctaactcggctagattgttccagaatcggcgcgagaccgattgaactttaacaaaaatctttaagaggatcggctgatgcgccagacacccagaaactatttccgagagtctcccgggaagccttaataagcttgtctggtgcgctaaatagctataaactttatcctagagtttaccgtgaacctttaaggacttgcttgcggcggacagaacacggttgctgtggcggaagccgctataatttcggaattctgggccagtgccagcggttatgttttggcgggcataactttgagtgccattgtccgaaaccattagacaggttatttctcccactgcacctggtggggtggccgggggagtatgaacttcctattgttcgggtctcattattctcgcgtttggttggggattacagcctctggccgaacctgagatcttccttttggtagttgaagaagaaaaatacacatttggatcattatttttggatgggcttctctgtttaagcattattgggggttagaactggcccgggggggagtagaaatacaattacctagccaggtatttggtattctaatcccttgggggaggtgatgtaggtgagattgagaatatggggcagttgttggtcattgatctggggattgcaatttacaaccttgctggccgcggcctgttgtcgggagctatttctaagttgggcttgcgtttggttatgctgtgttgttgttaaaaacgctaccaggatttaggccacggccgagctccagccagcttacttctgtaggacacgctgggcaagtggtcgccaggccacggttggaatactatcgtcccacgggagtatttgggggaacatcgtttggattcggccctgttgaccctagggccaaggttgattagagctaaaagaatcacctgcagacgcgtcgcgataataccagcccttggtcttaatcgtgggggtgcacgaataagcgtaatagttcccagagtgttgcactccattgtctggttttctttgtggcatttgcagcggaggccggcgcgcgcggttgaaaggatgacggattgaccgtcttcatacccctaataatgcagaaggttatcaaggaaaaaagcaaattgacaaatacattatcgcgtcccaaaagaatggaagtccttttaggaaatgaaatcaggaattcatccccccgaaaggcccaccgctcacgcgtgtttcacggagccaggcaatacggattggtttcggcaatctcggaatgtcagctgttttccgggcacagtcagtgtaatgcttagttccagttagcaggttgccagaccacaccgcgattgttggatgcacgccagattgaagcagagaatacgagacgcttacaaaatttgctccattggcattgcatatttcttgactcggaactttcagtgctgcaggaattgaactggtcagaccttcagtagccatgccagcattggacccattggcaccgcgtgagcttaccggggggcctggccgtaaatgctatcgggttacatgtgtaacatggttcgacaagggacttaacgggcctttctttttcttcgtattcttatgcggtgttcactcaccaatgaaccaggttctgttaaaagcgatccgctaacacatttcggctttgggtagtcttgctgacggcattgtcagtgcatccggtcaggggatagtcgtgaaaactttgagtttcccacccaggttggccctttacggcatgaacttagccaaaccgatcggagcattttggactccagggcggacgcatctacctctggggttcacccaaccaagtttgctacgaatgccacacattgcatgcttatttctgtgcggcaattaagacaattggatggcaggataagactttgagccaacccccggggcgttggcgggcaaaggcttagaacataaaatcatcattcattggctgcctgctcttgggtatactcttgtgccacaattatcttccgctagcttatgccagattacaccagcgctttaaccacacataatgcggttatatacgggcttgccagggcatttttataggataaaccgacaaagagaaagtttgcagatttgacaaagagcatattccattagtggcagctttttggttcaacttggcttagtcaaagagtatctgcttggacccgaaacaatttatgaccatttgccatgatcatcgccaggaaactttaggttgattcttttctcacagggccgcttaagcggcgagattgttccggtgttaagcataagaaaagaatcctttttacatggccgggattttgtcacagcatgcctggttcaacacacttatttgtaagggcttgagccgggtcaattatccgaaaaagattggtaagttcctggaggccggcgggggactggaattcgctggagctttattgcgttttgatttaaacatggtggtactttatgcatgaacaatactttgcaggaagttccattaagatctcactattatggtgttaggatacttgttaatctccactataaggtaaaccttggataaagtttcgttggctgatttttttggcactgttggcacggttatttttattctgcgggtatgcagattatgaacttgctggccagacgacccttgcaattatcgtgaggaaaccgtgccttcatgtcagcagttgtggttgccatttcgtggtaatttactagcgcttttatgctcactcggaattggtaatatatcgtcccgaccgagtaaatttgtgaaggaccataaactcttgagatggcagccggcatttcagacatgcaaggccgaacacactgattgaactcagcgagccagattgaagcaacaggattgagaattccgaagtttaggccattggcacttcatatttcttgctagggattattcagggccgtttcaatagagctgttaggaccaccaatggccaggccagtgttgccatgtggcagaatttaagggagtggggggttcgggatcaatactcggttttcaattgcggctcggatacaggattcacttatgacgcatgggcttgtttgcgcttatctttgcggtgttcatacaaagcgcccaattgctgttcagagtgatcatttaacacattgcggctctggctggtccttctggcggcacagtcagttcttccataacattctaagcgggtgaccaagaatccctcccagattatttaacggactttgccacttaccagttgcgagggcacccttttacttaatgtcaatagcgattctacttcgggggttgaccgtacggggcttgttacgaatgccacacattgcatgcatctttctatgcggcaattaagacaatgggatggcaggataagaatttgagccaaaggccttacggcaggcaaaggcttagaatctacactctgcagccatttcataactgcatttggtcttacatgtgtgccacaattatcatcccctacctactgcacgataggaccacttcttttaccacaattgatggggttctatgtgggcgcgccagcgcatttatgtaggatagaccacaccgtaaagactttgacggtctagcacggagcatattccactaatggttgatttttggttcaagttggtttaatcaaagaacataggcttggcgcccagaattttcgaacgcatcattcaccgtttgccatgatcaaaaccagcttgcccgggcacgcccgggcacacagacagttactggggggcgattgttcgtggggaagtgcttttccatccttggacgcgattttgtcacaatcagcttacatcagtacgtttatctctaagggtctttgccgagtccgttatccgaaagcaactggttcgttcctggaggccggagggggactgcagttcgctggacagtttttggcttttgattaaagcattcgtgtatttcattagtgaaatcatcgagttgggagataggacagggtgtaccaatacggggaattgccaagtcacacataaggtgctcggatttttggccagctccagtatcatctaggtctctttcgctaggctttttctgggccattgttggcttagttatttctttagggcgggtatgcagactatgatcatgttggccaaaaattaagtgcccgcatcacccggcttagatgtcaggcggcgtgggtgccatactctggggatgcacactggcttttttgcagatatgcgtggtaatccagtccgataaggaattatgaaaactttcatgtgcaaatttttcgatatccacactcgggaaagagcttactataaggaggattcgccatcgaggaatagcgagcttcaaatatagagcatcgctgaatgacctagaagagtaatcttaaaatggctatcaacagaagggacaacaagcttgatatattaggcctgacgaaccttttcccagcttaaaaatgcgtattgcatacggggacagcatcgcaggaatcgaatgcgagctgttgacagcgcgatatgaacagcatacctacccggaataatgagccaaatgttaaatacagcgttgataattccgtaagggcccgttaaaaatcgcgctgggcttccggctacagaaagccaagcggaggactagaacatccgtcagaaaatccatacgatcgttgagaaacaaattcgttcataggctacgacgcattctaatagtcgatgcggaagcaaggtcacggcggtttctcattctgaatcgttgaaaatctttcgttggatgctcacatcccagccgcattgtaacaagcaatttgtaaggcgatgtgaatccagtacgtgaacccagaatatacgcaggagacaaatcaggcctatcaaatgctgatctccccggagagattccaacattacttcaccttcataaaggttgtaacaatatgaagaatggtggttaaataagattctgtgtgatatatccgcaactaatcaggcgtttcgctgctgcaacaggttgtcaagtcttggttgatacaggatgaacttcaataaccgggatgcatcatgcgtattttagttaggtaaatattcgtccatggctagagtgcccggggctttgcaggttacactacagatgctagga--tgacaccgagagttgataagtttgcccagtgaaccagatcctcgttttggttgaaaggcgattcagaaggatctagaatttggattttagaaacacccgctaacgatttatccgaagtgatggtgccttcgaagataatgcccaatttagaatcagagccata----------------------------------------------------------------------------------------------------------------------------ataatcatgattccttctgacgacgcccccaaaatcgtattcacactcaagacttcaatgtcagcttcagtttgccctcttaggacagtgtgttatgattgctcttatggtccgttgattgacgtaggttgtccagtcagccagcagcgactatttacgcggacgtacataaatgccctcttgtagtttagacaatccgaccaatagtatgcatgggctgacatacggggatttagacgatctaacacgtcggggtgaaactatccgtgagttattccggtgccccaaccgagcgtatgagcatacaactcgaaaacttccggaattagagacgatagtccacaggagcgtgttacataacaaatttaatggcgagaccaacggaatagacgggttctgacacccctcactcactcgaatccctgaatttttaataaaaaagtcgttctcccgattgtaataatttctcttagatagaattttggcttctatatgcaggcatccatttgcttttattcgggtttgcccatcgaaggccgaaacttcagtagatcggatgaccatgggagctgctcattcgatcgtataatttgcctgtttgtgtttgagtgaacgtttcttacctggcatagttgagtttggattcgtttatgagcttatttgtctatctatgtggtcgttagctgcgaagggcttgatgtctaatacttaacttggtttacccaacgatgttggatcgagtaagaatattttcacaaagggcaatggatttccaacagcccatgcacgcgtgaatggatttagatcgctacgacatgctacatgcctatggggttgccgatggaaaagaatacgtttgtaagagcgaaaggaggaatgacccagagccacaacctgagtgcgagcaattagaagcgaggaaagcaacatgagcaactgcctagcggcagaccggtgagcctaaatattctaatagataaccacactcgaccgggttcgcctgaaaaaaattggcgatgccaatatggccgtctgagtacttcccccgaaatccaaattaaagcctgtgtaaggcggaacgcggcacaataagtactggagtcacattttggaaaacggtaggcgtgcataggcacgaggctatagggatgagtatgaacgggcccttaggtccgtgggggcacttggcgatttaagtctgggaccgtgaaattggccgtgaaccgacactcccatcaagtcgcccgcttatcattgaacaatttcatttgaacggataagtgtgactttgccctacgcgggggaaatggctttgggggcgggtggaaacgtctatatgattataaaaatgcaagccagggggttcgtttgggggtgggacgaccggaggaagacttaatgaataagatcgggtataagacaaaatgcgatcaagtgcctgttaggcaataagaccccgggccgataggtggttacgcctacatgcgatattcggagtaagacagagtctctttatgaaaatttcgttgtcagcggtcgagttcgcttttggagatcctcgcgtggtacaccacctagacgaatggtcttcagaagatactcacaagaggtcatactcatcagcgttagtccgcgagattacgaccgcccgcacacttgccattgagcacacgtcttcagggttgcgcaaggattaccgcgtgaccttgatcactcacatctcacccgatgtgggagacatagaacgccaaggtaacaacttcacgtaaagactcagaatatgcatctggttgagatttcgagagacgttacgtgcaggccgaaatgacgtttttccaccttttgtgcgagtttacggtcccggaatagtggcttcgaacatagggttaattatcttcgggattgaggctccgacagctttattgtggaaatgagagcacgcaagcacaattgaatgaagaattaacatgatagtgaggaggctattccccaacgaacaagcaggtggttaagcgggtaagataaattactataacccgatacaacaagaacgaatttgcgcttcggtaccccaccgggtccccgagagcgggcgcgtgcgcgatctcacggactgacacgttgacgaggctacagctgacgtaaaggcgtgtacaatgaccgtgcgggagaaacattatgctagtgctaccttgactttgagaggtcgtacaaatttactcatgtggaagtttggttaagcctcggcctcgctgagattcgatccactctatcaaacttcaggcccccaggatcagtgaaggaaattaaaataggcgccctttggtgacataaccaattggtttcgcaaaataggaggcgttagatgctcgggggctgattacaagagagaaagtaatccaccttatcgtgaggacgttgttttggcgagcattaaagccagcgaacgggaataaggcatattaagcacgcggactggagaatataaaggcgtttgcaggactgggcccatgtatcagatattacggggttacgcaaacagttgccatatgcggaaaggctctctcaatcacggcatcagcgtatgacgcaaaaacaggatcattcggtctgcaagcttcgattcgggggacaatcagcggacgtgtggaactgagggaaggaatacttggttgtgattctcggagataatgaaagacgagcgggattattaccagatggttcttccgggtctccgtgctcggggatcagttgcaatccgcctacgaatttgggagatcgtctcattggggggacttggcacctgggaagcccgggcgtgcaacggtgcctgagctggtcagccgaagaggcggactgccggaggaagaatatcggagcgcaatgagccgactgcgcgctggagttgaagaataattgattccgcatgaactttaatacatcacttttatttctgaatagtcacaggttatgaaaggtgttaatcattttcaaaaaagattgataggtaggctagaatcatggagctggtcatgaaaacaggtaggagaccatagaagaatgaaaaaacctagggagga----aggaaatcagtaagaagtgacattgtgggtaggaatcaaattgtccgagaacttttgt----aggaaaaaaggaagtattattgttgaatgaaacaatttgaatgaaagccatcttctaggactgaagtctttcaatccgaatctgtactaaaggttcaaaggagacccatagacctaattagaacaataagtgaaaacaatacagtgatgaagtattcgtccaattgatgaagtaatttagggatgtaataaagaaataattcagtaatttgagaagagaaagaggaaccaagtcagataaacagccgcggaggattacat----acgaacgaaatcaagactgattaccaaataagcatttggtcatggaaatgtaggttaataaaaattttaatcaaataaattggacatgggcacattaaatagagtcgaagatgactttatgaccggactggtccatgagagaatgttcgtgaacatgattccttgagagatctaaagacgatgatctacaagaaacggttacgagcgtcaacggacggcactaaggatccatgcatgggtatgattcattatggggagatggtcgtgtgggaaaataccgttatgatagcacaacgttttccctatctgttggctcgggggccgatcagaggagttagttatcaatgcaaatgctcgctttagatacatcaaaaaatttttagttcatctactcccacacgggggtacgcagttggatttgggaatatatgcgaccaagctaatgcttgcggaaaggtatgacaacttaaacacgtccgaggtccaacgcgatattttcaaaggcattgactatgtcccgaactttaagagtctaggattttcactcagctttttcctaacaaatcataatgatctaaaaaaa--aatttataacaaaataatata--ttttttata----acggtgtat-------------------taatacaattcctcttttgtccttgtggctatttccgcatgcatgctctttcctcaatcaaaaaaaattttaataatgcgtcgacaattgatgactatgcggtccgaaacagaatttgtggcttatctttttggtcttggttttttgtggattcagtactggagaatcattcttttccccaccaatatttttcccaggatgtattctttaggatgcggctttatagtctatttgtgacattctgaagtggagggtagacgttgaagaagaggatgttgatttcgtgggttccggaaaacgcgatttctcattttataagagtcatcatagatgagtaagaggattagccgcggtcttaatgaatagggcagggcatccttaccgacgagaaattaccccggactgacaaagcgcgattgctattttcggtccatgagttttaatgcaaaaaagcttatccctcttactgctcatgtttttcctgtgattccttcttacaaagctgatctggtacaatgtggaacagcatcgaatttttaagaatcagaaaagatctaaaattatgattgagactttctttgagaatataagataccggaccactcaaactcgatggattaaagaacatcattataaatcaaagagatgatcaacatttcatttcacaaatattgttgtatctagggtatcatctggaagagactgtatctaatatggtcagattcttaaattaggaacataagctttcatctttgtacgatttgatggttcatccccaggtggactatatggtcgttaaagattggttgccaaagacaatattcggctgttcacttccgtatctgaacatttaatattatttcgtattaacggttccctcctgtgtattacatcataagatgatcaacataaaccttttctgataagagaataccgtaattcgttcctatattaatatacgggcccattcaagctaccatttgccacaggtagaaacccggagcacggcgatgttggcaatgcattgcaaaaccgtgaatgagtcccagcgtctccgaacgtttgagcgtgtcgatcctagaatcattaacagtctgcaaggaaaagggcttaagtgggcgtctatttccgaggttgattgcccccgacgattcccgaataagaaaatggaactccttcaaatacgccacaaaaaaatctgtatggccgtccggcaaataaggaatacttccatcttcccgaccgcacaaaagagtcattttaataccattagtggggaaagggagggcaattaccgaggagaaagaaaaaagttaaagcacgcgcggatgtagaaatatcgaagaaaggggtagaatacatgtgagctcgaggcgcagtgtgaatatccccggccgactctgttcgagggatcgtcactgacaccttacagaaccaagtggggttggcagggagcgaatgtctcagaccttcggtcaggctttttttttgctcgtatttgccaatttttgtctaaaaaacattgaaagtcatttcgaataatttaatgcgaacacggagatcccttgatatggacgtacggatctgtatggttatggattttttaggtctatcggttggtctccttaataccatcaaccaagacaaggtgattaacgacagcttatgggttttctatttgtctgcgttttttcaatattttaataatacatgaagactaccatttacgtcgtgttgcgtcaggttgcgtccacgttcttttggtcattcgcatcattatcacgtaattcggagacgggacgtcttgcgaatatacagatcgtatggtatcaagatacatcctcctttatgcggtgttttgtagacggttgctagagtttggagcccgccaagatattacgaagcgcaggatccttatacggcgttgaccttgacactgagattagagtctttaatctacatacagtattggttctctgcgtttacatactcgcctttatggttaaaaatcgctattgatcggactaaactacttcgtgcccgtgtagacattgttggttttgcggctttatgaataacgttttccgagcctatttcctttttctttaatgcaaggaagagtcggtacgtatttgatgacaatggcgtcgaagagcaaaagatcaaaggtggattcagtaataccaaaaacgcaaaacccagcgttgattagaatttgcctttgtaaataacatcagggaataaaataatgaaatcaacgcttattaatcaacgtcttcgagcgttccccatggtcgggacgatgataagaaatagttatagcgttataggacaggaaattttcagcggtaaagttaattaacacacgttatacatgcataacagccgattttcttttccttctaaaagaaacattgaaggggatcgcgcagacgcggctagataaaagggaagctacctcattaacaaatcaaacaatcaagcgatgatacagataacgggtgatgccgagcgagacaaatcgttttgctcagttcggggccatcagctaccgacataccacaaaataggctttttcgctacggaagggagcaaaagtattcgcgtttgataccgataagcgcatcgggaattgttataagtaaaatttatcaaacttaaaaacattctctaacgaaatctgccaatgcatttaaagaatgcttcatattcacgaatataataatccacataacactatagaaacagcaccatagaagtacaatcccgcctggggtgcccacgcgggactgacaggtta------------------------acatacccaaaaccaatcgcttcgaagtgcaggtcgttactcggttgaatacgctaatccggatggcaaattcagacatcgtgtttgtagggggaggtaagattccgggtagtacaatgtcgggacctgagcgtgggtaagacgcacaggcgtcaaatggtcaaagcaaaaatgatccatgggtccaagtccttcgagccgggagagagctctggtgaat--aacgcttacggcagttctttttggcagagtgaaggacttcaacaatatggctatgttactagctgagagaagaagacttattttataatcccggggtggtatccgggtgcattagaacatcattgtcaccgagtcaacattgatggttgcgctcatggtcttctctgtgggggaatacaacgctgcttcccagccgaggtatatcacaccgcagtctttagagcccgcgggattatctgagcgagaatataactcggaacatacaggttagtcaagacggaccccttggtgttcgagaatgaaggagtttattcgcacgagccagccaggatgtgacagtgggtgataatggttcctgtacggtcaacgtgtttaagaccggcgttattcgtcaatatcaacgcctgtgcggtggcggtcatgccttagactgcgtttgacctcgaccgtctgaccattgagcaggatttgtatccttataccgttggatacaatctgggggtgagatacggggacatacaaccggattgagtagagggtgcgggccaatgttttcggtttgttttgcgcattgcatggttatggactgaattttcgagacgacggaacctcttgattccaaatttggatcattttcttcggttgctgttggttgggcttcagtacggtttaggccggattggttcgacctaggctacggaggtcatcgtaaccgctggggtgaggttgaccttgtccggggatgctccacaatgcgcggacttggatttgcggctttcactaggtcgcccccacgcttaaaggttcgatggaaatgaacgtcttcagagatgcgcgtttttgcgcttgtgtgcggacattgtaggtcgcacacccatgattttggccaccgtacatggacaggtattcacagaattacgaggtaggcggatgcgaaacaagtttcgagctgtcaaatccgaaattgctttagataatggaaaaccgcaaggggtttt--aggcggtcatgaaagggaggatgcgtggtgttggcaccatttaggaaagaggcggactttgtcgcgatccacttttgaacttccgtgtttgtgagggaggatgtaggcgagtccttcgaggcgatcaataaggtgacagtgggtacgtgatttagggggactaagggtagtaaggaccgcacgtaaaatagccgcggccattgggaatttgattgacggcacttaatcgagggtttcgagagccagggtgttacttggcagctcttgcctctttttttggcaattgcagggcagacttttcggagtttgcggatgaccgattgagccagtgattggacttcaaactgggaccacacagcgcagtgttg------atgagcttgttaacttctttgttcacctggatatttttgcatttttcggaccccaagtccacaaaaataatg-------------------------------------------------------------atgaacgcacttgtgcattcattcggttctgtagttacggtagctttaacgcttggcacctccacactaggaccttgagac-----------------------------------------agggataatgcaccaacgtgaaaagtcagtcggccagcgacatgtgggattttaaccctaatcgataggaagtgcccggtgggacacccttatggatgcatgcctttgcatttcttcatatttgaattaaatctcatttctgaggattcataataa--------------------------tagaagttagatgttgagacgctgaatcagcatgcgagaatacagaatagtcccccagtaaattttatgttggggatacctactgttttgtcagtgcacggttgcatactttatacgccacgtacgagcttgctcgtcataatatacgagcaattggtgttatcgtcgtcacgtgtcgcagatatgtctatatatctcagtttcggttactacggggttaaaacccggattactggtacgggtgtttgcgtttacgctcttgggtacggtatcttcccggacaatggtatggcgtaaatgtacgggtccgagcatccgtatggtcccttgtgattttcgggaggcaggtggcatcacctaccgtttaagttcaacttgtttccctctacgcgtttatttatcattccatatcgaacaggattcggcctttaatggg----------------------------tacaaaaccgattaagaccgtttaggcaattgcaaggatggcaaatatagggaccgctgccaagacttttaatttccgtgtatctggacatgctgaagtggttgcgtctgacctcatatgggaccgcgaccttgcacccttgaatttccgatgtattttccgtttcaatctcgacgtccaaaattttgggtctttatgtttgtccgcggttttacgtccttttgaaagtaaaattcaaaccttcgcgccgtgcacacgtttttatggacgcgtgccttgttggatgggcacttccatgaaatcttacttggattt--------------taatgtcggaaagtatgttcaccgacctcatgaatggtgatcaggggaagaaagcttataggcgttatcttcccctataaggcagcgaacatggatgcgtcgaggcttctgggaatgaggactgataccggcaatcgaaaatcccagatatcacatatggatcagatcgtcagaatttataattaagaatgtttagagaacttaggataggggctcattggtaaggcccgtagtacgccagaatatttcccctcgtcaatgtgaaaaccacaatgcaactacgaccataatttaatgattcaatgaaggacgggtacgataaacacaaaatccagaggagtaccatgagcgtttatccgtcgaagcaacaagatcatctagtaaggaagaaacagaatctttctgaattgacaaggagttacccaagagcctcagagctccgaattatgattttatccttttcagcgagagaaattcattgaaaaacacaaagtacttccttttactgcagaagttgcaactacaaaatcacgaatgcttaatcatttatgacatcgattccccagattaaatgctaaggtcaaatcgacctttgactttaaaaagcaacgattataaataacattcgaggagaataacaatttgaatctgaatgaaagattgt----------------taatgcaaccgcccagatggtccgagaaggcgatagttcgaaaggccgagatccaagggtatcagtcagcagttaaaaacatgtacgtacgagtcgggcggtattctgtctcgcggactgggttaaggacagagggacccttgcgccaacgcgcggaagcatcgacgtgtgacaggatcacggcgagtatataaggccggctggcggagcgcttaggcatcgagaggggtatttagttatcggagtacccatcccaaaggtgagccccaaaaagcggtta-----------------------ataaataggctcatcga------------aattggaaatgagctatcgagcgggcgatatgtattgtcaaccagcaaacaagcaggtaatggaagaacatgcgaatatactcatcgaagcgaataaagaaggacgtcgatcctcacaaatacgaaactgtaaatctttaggaggttatgaaagtagaacacagaaaaaaatattttgtttacctcgcaagagaaagaaggcctgaaacgtttaattaacgatagcgccggctcgattatcagtacacgatccagatttggggatggatgtatcttcactccgggatatacgacggagccgctgaggatgggggaattttgtaattgtaatatcacccaaccattaagtgcgaaaaggggccgcattattgatcgatatgggcagaacgcgtagccaatgggagtatgtgcgtataagagcatccaaacccctgaaatcgagtataggcgtatgtcgactgaagactaacggaaaggatatctcgtagagaaagcgcgtgtatgacagaggaaccaaggacagatttgggcatgccggattagcattaattacaaatgttcttgcccgagttttaat--ctagccaaaggcagttcgaacacaagggagataaggattctacgggaacgattgttggagtagcctcagcctgaccgctgatactcagcaatgagcggcgcggcataccgaagtcgcgggggaaattggtcgatttccgaaaccgtacgtagccgcgaaccgatggtcggaaggtcccgatatggtgcatgtaaccggagatcttagaatgggggtgcgaaagtgcagaagcattcatgcgctcaaatccatcgaccattatattcggtaatggcaaaataaccctggttagctgggcaccaggcacatccttgttgccacccaaatatcgaggctcagagacaaaatcggatgataaaatagtcaaaaaatcaattctcgggtgaggatgctgataaatcaaaagatgattatcagtatattaatggttccaattttctgaggaaggggcccgagatgagattcaatgagtcaaagaataatggtaacgaactaaatgcctacagatacaacctaggcaccaaatctgcgattatgcggcattaaaaaggttcttcgaagcataaaagcatgattacgacagcggacaaggatcagtcaatgcggcgatgaggaagaatgccggtgatgataggaggaggtccctcaacatcggcaaatgatatgtctagcgtggacattagggtttggataaattgatttgtgagagagctaataccgtcctaaataaaaaaccttgtgcaacattttagaaataaaactaaacaagcgaaagaatatatactgtccgactcacatatccatatatggcaacatgcatcaaaggaagacattccattaatacgacgatgtggcaaattgggattgtccacataattcgggcagcaaaagaaaagtccgcgtaatgcatcatttaaaactcacccagaccgaagggcgtgaagcagtaatcaacccgaaaattattaggcacacatgagaaggcgaagcagggatatacgcggcaagggggggcaaacgcttacgaaatgattcgcgaagaaagaattaggagatgtacatgatagaccaacgaagctaattgctatcatagggagggaaaagtaatttcaccaggggcatatgggaacatgttcggacgagtccataaatggaagcctcctt--gagtttatgacaaagagatcactcacgaatccttggacgcatcaaaatgaatacctggaaggggcattgcaggcgcgggcgtgcaactatgcaagaggaatcgcacttaattcctcgggagtcgttattcaaaatgtcgcacgtggcagtggaagtgggtaacaaaagttggaggcggtcaatgtgctggaacgccgtgtaggggtgtataaccgtgacacccagggggggaggaggcccatggagaaaaccgcaccctgggtaccgcctggagagagagaaagaaaataaggaaattatctcgcgcgagaataataaggataatagcgtttacgaaaagatcgttttggaaaacataactcaagtgatcggtcacagacgaataacatggtgacgttttgggtaagtatgcataaagcacgctccggaaggagagatggccatatggcaacatcataagcgatatatacctcaccggtatcatccccctagaaaaagactaataaggcacattaatctgatttgattaggaatttaggaataaaatccatattttgatctgaccattaatcgtggtcttatcaatttttcacagacgttataactttgatccgattgagatttcttccgaatccaggtcacagaacgtattacataagggtgtctttgtgtgtgtctattacgataaaacgaaatgtgaagaaaaattattacggctctccatccataattatggccagaagaacttgagatcttggtctcaaataaagttatgttcctcttactccaaggaaaaattcgaagctttctgaccaagaagactggcctccatacaaaatgatatccgatcaatgggtccgtgtgagaatgatggaaaaaggatcagtgaaattcaaaagaacgtgcggatgaattcttaagaaagaataatactgattctttgttataatgagaccatcgaagccagatggattttgacgcttcccagaaagcgaaagataattaatcggcactttgaatttgtaagatgatggtactatttgcttcggaaaatcc----atgagtgaggttttaacacagtgcggtcacatcatcaagaatgacagttctacttttcagaaaatggcattcttcaaatggccattcaattgcattcgcagactttttagtgggaaaacccagatcgattttagaaattcaggaaatgattgttgaaagttgttgtaaaagacgttttagaagtcgaagttctcaaatcatagatcacagtcagttgtcagtacgatcagcattaaggtctcgacatcaggacattgatcatagaagagatcgatacaacttataacaaggaatcacactaagaggtcatcttggacctcttctcaacgacgacgaatgatcgacgttccaatgcttcggtatctcattccgctttacgacggaaacaataaaacactctccgagaatgagattctggaaccacagtcatcgtctttttcgaagtgtcgactcactggtcaaccacgaagtcacaggacaaattttaaaagacagagttcttgtcctcagcgtcgaaaaagaatgtaaatttaaatatactattcaaaacgttcatcaccattctcgaccggtggaaggtccaagagactgaatgaagtcaaaaattcttttaaaaaaccttttgat------tttcggacgaaagggggtaacttcacagattgatcgagaagttcagaatgcgaatttaccttcatacgaccgacttctacaaaggttactttcatgatctgagttgacaaacattttaagagtttaatcaggagatcaaaaaatattttgtctccccattttagagaaagatctttacgagataggaaatggtcgactctgggaagattgagaccaaccaaatgtgcttgcagaaaaatatgagcgta----acataaattatcgaactatcaatcataaaactgggtaatataagtttaacgttttttataaagtcgacgaattgataggatcaaggacaatggaagaacctaacaagacatataataacataacacatttcaattaaaaagcaaaaaggttgacccg----agttattccgacgaagtcataacggaccaagctaagtaaatgtcaaggagaaaattcagacattgacattattcgacaaaagcgttcattcagtgtttgacgttcgataacatatcatgatgtcgagtatgaaaaagatttcaatcctcctttttttcaattctcttttttcaattctcttttttcaatcctccttttttgtagttggaaatccatcaagtcgaatcaattagattaaggccaagacacttgaacattttgatcatggctcaatgtcattaaaatgaaccttttttgagacagaactccaaatcaattttataaggggacattcccttttttaaaaatccaatgtgatatgatcttcaacagaaaacgagaatcttgaaaacgatctatttcatattccagacagaaatgccaaccgcaaccttcaagagtcttattctctttaaagcaacgctcgttttaaaacccacatttgttgatgaaaaagttcctttagtgaaagccggtaaaatagattactaggcattctaaatttttatcgaaaaattttcttcgggggaaaaaacagcttttgaaggaacat----tcccatgattcagttcaaatttatccaagattcccaaggggagaagagtaaatttaaatcttcattccatcgtcgaccttgtcgaggcattatcatgcgaatttggacccctacgaggcaatgtaattgaagactatgaacccctcgaataatttcgatcgaggaaaattcacatactaattaatcaaatggttatcgaccctgtcgaaatattcctcgaaaagaaaacgagcttgctaaaatgctgaaaggcaattaagacttcacggaaggctttcaccttcaatgaactttcaactaatcctgttctactcacggtaaatactaattatttttgaactttcg--actttccatctagagagcaaattgttcatttcagaatatcaggtcgaattctgcgatctcaaaaatttgctcccatgaactataggaattcagaatgttcaaactctcttcgagaatatcacg----aaaagatcccttattcaccactagtccaaagtcggattcttagcatctttctctctgtgcggtactgtcgaccactctttgttccggctaaggattcaacgattgaaagtaatcttatatcctctaatatgattcgaactctgaagtaccactcgactaatctttgttaaaactttctgtgcctgacattgggatcatgagaatcgggtagctcggggaaatcttgggggggccgctagggtaatcatcgtcaaaaaatattaaataac------tatgactatagatatccaaccataacgatgctttcagaaacagcactagcaacagaagaattatcttatagaaagaaaagtaagggatgatgagacaatgatctggttcaaaggatcatgagaaagaaggattttgtcatttcacttacacgaaaagatgacaatctttagctaccaaggacatttcaaaagatcggtacaatatgacaccgggcattattcgtattgtgaatcaaaaatactataatagattaaactctgttgcgaagcgatttctgccatacaacatactatccaactctggagcaaagttcattcctccaggaacctttcctcgttgccttccctcagggatttgtatggtcatggacggcatctattgtaatactgcgaaatctagtccttatacgtttctaaaattctgaaaaaccaaggttct----------------------------------------------atgagaaggagaatgacggactgaacgactgactctacatacaagcctacatgaatatccgaatgacgtttaatacctcattgattgcaagcattccctgatattgatccaaatcagactgagtaagatcaatatttcctggctttgtaatacttcaggatggaagcgtcacagaaatctgtatgctcaccaatcccaaagtgaccgcctatgcccaaaattaaactgataaatcgagctctatcccacacgaacattttaccttctaacagggttcattgaaaaaatttcaacaagcaaggttggtcatacatggtcaagtcggactgtgcctacaagagccttcatagataccaaaaattatatgaacaaatatagtcgcctcaagcaactggattcgtccagtagtcgtcagacaggatcttttacaatggaggcgtgccaaagtctctagaatgtcatgaccattcattaataaaaaatctgaagagggatctatttaaatgtattgactggacagataaaattacatctcttactttagtgtcgcggtcgtgccagacttgtcttccggccgagaaaaaggatactctaggctgtgaaagatcgactgtcaggctttgagt--gagggcctgtggtctccgacgaaagatgatcattgaaagacgatacttctctcgccgaccagaaccttgaatatcaacggtctgtcatgtgacaagttcttagacatagatcgattgagagagggacggagggtctgacccacaatgagagattttaacaatgttggcccagattgcgcctgggttctttgatgatgaagccaagattggttcctatggcagtcttcgggaacgatattagagagagagactcagaaagatcgattttcaagggacgtcatacaacaggaagtctcaagacaggttttctatagcattattggaccgcgaccctttttctttaagaccccttgttcgttttccacggattttgcgagagaatccaaggctctactacaacgactccactcattaaacgtgttataaaaaccagaaacattgattttattacgcaagtgctagacaaagtctttcaaggttttcgtcaaaccctcgaagtacatatttcaactttcttcaaggacctttgacaatacaaacttttaaaaagtgctttccgagaacaaatggttattaatattgcagtcaaagaaattatctgatcacagatttataagcttcattctctttgaggagctatttccgatgatctatttggctatctctctatatgatcactcgacaaagaatcctgtttattattctcacagttgtatagatacgcctttttcgtgaggagaccatatagtttcggaattcaagaaaattaagaatttcattctatttcttgtcactttgatcccttcgtgataatgatgacgaatgtatacgattctttttgtttacgcacctggggattttttggggcaagattatacatttgtgcccgatgttagtttgtctacttttcggtaacaaaagagtcgtcaagagcacataatattctatgggggcagtctcatctgtcaggtttctgcttaggtctcgggggaatgactcagaatgtagggctataaaccaattaaatcccggattcatgcctatttatacgtggatggttaacttcccgccctccacatgacccgagttagag----------gtcccacccgtgtgcttcttcgtactcaagtgcgctcgctcgcaccgatttgaatcctttatttctcaagatgcactctctgaatctgcatctagatatttggaactatgcataccaacagataacgatctgctatctcatggcaatggtagtatatggatatgtgggatcaaggggtagcagatatactaatcttttaattcataactggacttgctgatgtttttggctcgacggacgaaaatcggatagcggtttaacaagaccttttgccttcttgccttgcttttcttggggctccccctgcggttttggaactcatttttgtgggtgcagcggcttattttgttcatggctctacaggtgttcattatatactaaatataattttatacggagaacagaataccccagtcgaataagagtcccttagtcaaaatcatgattagatatattggtatgctcacatccggattcataaccatatgaatgccagaaccttttaattccgcgggacgcgagaaaacgcaatcgaccattacgaacgttgtaaatttgtaacgatctaacaggaaaatcttgctacaatattacggcataaaaatcacaaaacgaacaacccttcgtttcgcagcatcggggtacccgaatgcgtaagcagcggtggggtcaccacagtccatgaatggtcgccaggaagcctgcatcgtgttttgggctccgaacgccggcgaaatgcttaattagtcgattgtgagcgcaaggaggggagcatcgaaaagagaaccaagatgcgagcaaaggcttgccattcgtaatgataactacatatttgttatccttatccgtctatccatttctgggtggctctctttccacgcacagaactcgcgac--tggcttccaagtttttttagatgtatattttctcaacttcgtcacaataaaaagtaattacatagttgtctgacataaaagatttcttgattggcattatgaccctactcatattcatttatacacgtggatctgtctattaaggaaataattctagacaggtattagttttgctaatagttttaaactcatctggttgtacagtcaattatcaattaattttggattgtgggttgtctactttatggtttgttaccgccatgcggaagctgcaaagcttgtacaacggtgggattggttttttggatttggtttatgatacggagttgattcggattttgaatgtaaagttattca----aaagagtaattttttgtactttggccttttttttcgggcatgcaatcgccattccctcagttgttccgagcatgaggccacccattcgcctatcagcgcacatgtgcgcggatttctgtgccgctctccctttatgtgtcctaatataaatatgcttatggatatacttctttgggcacttgcctgccaaagaataaagggttgctatcacattccattggtaatatttgcctggatggtctacgtcgcttttcattataccagctatcaagcttttttttggtcggtcatatcatcatgagcgtgtggtatcccgaaaagcaaaatgtctatggggttacaacagtccatacaaacgcttttttggatcttccttgggatccccctgctgtttgtcaagagaatctaataattgtttatcccatttgcatatgctgtcacgcggttacgctttaatttcgattattctacttgaggtattaagtaattcaaataaaggaaacaaaatctttatcattccttgggaagagg----aaaaaaaaaaatcctttttcttttacataaaaaaa--------------gattatttttgaaaaattaccatagatataaatagaaattccgccttatacataccattggatacaaa----ctttctacccagatcgaagacatttttccatttgtttggatttacttttgtggtcatggatccttaacattaacacaaggtgattaaattttcaattttacccgaataactttcacaaatcaaaatcgtgatgtagattgtacaagcggtttcttatatgctactggatttatgctctttttaaaccgttatctcttcaaattaattaaaatcttgtaaaggtccaaaaaaaaatgtttgaaaataaaagtattagatgtcgaaacgggtaatgagtcttagtattcttacgagcataggcttgcgattaccattttgaagcgatatgaggatacaagggtggatacagttttgtgggaggataataatggggggcgattctctacttttttatttctaatttatttttttatttatttttttaattataa--tttaatattctcatttgacaatttatcaattctttcgtgttcatgtatacatcgttctatttttgtaagaatccggcttagatctcaaaaggatatacacttgttgatacggttttgtaccgtgattatcagcattccttaggatttagatcttatttcttctgagtttcatatcaatgtcctattaaaacaaaaacattaggcatacgcccatgtatttatcaggttgcactcggttttacgaatcacatcagatttgtccgcctcatccatgttatatcagtagatatgtttggtagcgccttttgggtctttttcgtgcctatgtatacttcgaaatatagacttgaaaagaa------aagatctttcttgggaatcataataagaagaaaagttttgaaacccttaatctcaaaatataagtccattatcacattgacatgagtacgatatagctggttatttttacatggatcttcgggcgttggcaagagctgggtctatgaatggaccaagaactggcttatactgacatttgcattattcaatcgacaaccaactgagggtaatcgcatgtgctcctggttctatattgattgtattgggtaactttggatggctcaagtaggacttacctactcaatggt----------------------------tactgtttacacaatattcctgttacatgtacgtttccatatggggtcttatttttctcccaaaggaaaagtatagcttaacctttattgatatgactctctacactagctttatatattcattgagaccttatcactacgagataaatgatgattttgatttatgagttggatgaggcttcatggccatttctacggttatacacttgcacttgcgctgccataccggatccgttttcattctatttgcattaagggcaatggtttttctccggactttctttttatattggattgattatccgttactctattcgttgggggaaaacgtttatctcacaattattttaacgcggagtcgtttttttctgggtctggatggtttagctcaagaccacttaattgaactcgcaacatctaccgtgcctgaatattttaatggttctatgcttgcgtaatcccatatccttcaactgttccgaaccagggagccataagactgatctctgcggatttttaaatgggctaggttgtcgataaatgattttcccggccatcatttgccctgttatatgtggacatcaatattagcgctcgctcccggcacgaattaaaaagatgctatctcgttccaatggttatatatggatggtcctaggaatggctaagggcttttcaatattccaggttatgggcgcctttttttgcggacagtagaagatcgctgttactgagaatggggatgcgtccgtccaaatttacacttagattttcatgctcctgcttccggatagggttgtgcgattatgtttttggatatacagcaatttttttatcaaaatctatacttgtatgcatggacatttacccattatctttcatttcgcaattttaggtaaattttaagcccaatctattttgatcggcccggattttattcattcatttttccgtatggatggcttaccgattgttttccttcgtgaaagtgaacctattcaattttt------------ttaattccatcgtaaattagaactgatggtgaccatggtaggctgccacgagtttgaatatcctggaggtgaagcaacaatgctcgcccagacgagatggtggtgaaagtggatcgctgccacgattttaggtcggttatttgcagaacaccgagatggctgctatgatatctgacagtctgtgtaggctatttttcatggattaggttatacagcgaaatgtaggcctattgctgactatctaagcgtaaataattgtactttcgattttgaagcgcattaaggaaattttcatttgtatgcatgcgcgcgagcgcatggccgcatgttctcattacgaaagaatcaccgataacatcaattttaaaataatggttccggccatcagattctttgtttttggccggctatttggggatgggtgtttctacaaacattatcgctttcttggctgtctattgattctttttaatcttcaatccattgtgcgcgccactctattagtgggcataagtttatatttgcgtatttataaggtcgatataaagattaacttgacgtgggagggtacttctattgacatcttttgctttatgcacattcgaactctgtaggatattgacacagtcaacaatatgacagattatagaaagcacaatggatcatttcacgattttctccttgactattcatatctttgcgcttatgggcatgcgtgccgcataatttccatgtacaggtatgataggcacaacgtcggtgcagtaatggcaagttatataccttccagcaacgttccgtacatcatacctagaaattatactcgacgttcgggcgatcattgattgaaatgatgctggagttggtcggttgccatgactccgtgtgatggactgaacaaatcgaaaacgttctaataagatgattggattgattttgggaatggtgatatgccacaatgtttcatacgagatagacttcactagacgcagattaataaacaatgcttggcgttccattcgtatgagataacatcgacatttaatccca------------------aataaataataatatatgaataggagtcagaataatctttaaggtgatcttaagggttaggatattggtctgtccatttacctgtttggatacatgggtctgtatgttgttgaaggaattcgcggctcacacgatggccgatatcggccttgggtctcagcctgcgaggacaattctttaagaaactctcctcaggggaaccgttttagatggcctcatgcgtatgcatctctagtatcgtatccttgatacactgtttgcgactaaatgggttttttgatgcgttcagatgcccatggctctattcggtaggtcaaaaaatatcttttggggctcggcgcgccatcatagtagaatccttaccttggtttgcattcctt--ttcaaagttagacgtgaatgtgagccatcaataggtttgggtgaatttgcgcaccatggttatgtttctattctcctgcgatggaagttccttgattccgagcgagagattgtgcggtacaacgatatcggataattggtttttagtgctctactaactttattctcttttgtacgttttattggggtgaaattcat----cctaatttgtgcggct----ttgaataaaagccggagtttggacacatggatttatacttgcaaactattttttttatccatacacagtgacttccagctagatgacactttaactggtgaattctttccattcctggaactttttacactcttcactagtccttaataaatccgtacagaagactatatgtaaatggcccacacctcatcagggtctcgctgtgtacctgagggagagtatgatggaccatttggtattcaagggatgaaaatgcgaaacgacatatcatactcctagtaccgtggatattgcacatttacgagcatacgtaaggccgacgctggaaatcagtccaaaggcagtaataggtatatttgattagcgatgctccatttttgctggccttatgcgaatgggccaaccctttttaatttaggaaggattgttagactttgagcgcacggatagatatcaaatattcgatgggggtgcgcgactcctaggtgatgaaatgttgatttggatattttacgggtacgatacaaactatacagaaccatttttgacggtgagggtggatatggaggagagtataatgggtttcggccatctcggctcggatcatggactcgaaatgacatagatgtagagattgatggagtcatgcaaagagggatcttgccgtattgtcgatgggaatgcgatcataaatatcacagcctgaggatccggggcctagaaattgaatcgtattgaagaaagtaccgatgcagattgatacgttatagaaaacctcccacttgattccaacagacttagtaggtgagcccaagggattggatttctatgggacaagggttcctgagtgaaatcgccccggttataattcaatctcccattgtaaagataattgcgaatatacatctggagatgaatatatgggagtgacgtgatgtcaaatcttattcctattccagagaaagagaaaagggtcgtgattcagtttagtgacaaaaatagagctactccattgattcaagaagatatctccaagggctcgaaatctggaacgcacgttcttctatttcaaaaaaaggtcttaaatattataacattggatcggatcaaaccgtaattccgcgggacgcgagaaaacgcaatcgaccattacgaacgttgtaaatttgtaacgatctaacaggaaaatcttgctacaatattacggcataaaaatcacaaaacgaacaacccttcgtttcgcagcatcggggtacccgaatgcgtaagcagcggtggggtcaccacagtccatgaatggtcgccaggaagcctgcatcgtgttttgggctccgaacgccggcgaaatgcttaattagtcgattgtgagcgcaaggaggggagcatcgaaaagagaaccaagatgcgagcaaaggcttgccattcgtaatattgcagtcaaagaaattatctgatcacagatttataagcttcattctctttgaggagctatttccgatgatctatttggctatctctctatatgatcactcgacaaagaatcctgtttattattctcacagttgtatagatacgcctttttcgtgaggagaccatatagtttcggaattcaagaaaattaagaatttcattctatttcttgtcactttgatcccttcgtgataatgatgacgaatgtatacgattctttttgtttacgcacctggggattttttggggcaagattatacatttgtgcccgatgttagtttgtctacttttcggtaacaaaagagtcgtcaagagcacataatattctatgggggcagtctcatctgtcaggtttctgcttaggtctcgggggaatgactcagaatgtagggctataaaccaattaaatcccggattcatgcctatttatacgtggatggttaacttcccgccctccacatgacccgagttagag----------gtcccacccgtgtgcttcttcgtactcaagtgcgctcgctcgcaccgatttgaatcctttatttctcaagatgcactctctgaatctgcatctagatatttggaactatgcataccaacagataacgatctgctatctcatggcaatggtagtatatggatatgtgggatcaaggggtagcagatatactaatcttttaattcataactggacttgctgatgtttttggctcgacggacgaaaatcggatagcggtttaacaagaccttttgccttcttgccttgcttttcttggggctccccctgcggttttggaactcatttttgtgggtgcagcggcttattttgttcatggctctacaggtgttcattatatactaaatataattttatacggagaacagaataccccagtcgaataagagtcccttagtcaaaatcatgattagatatattggtatgctcacatccggattcataaccatatgaatgccagaaccttttaataaggcacattaatctgatttgattaggaatttaggaataaaatccatattttgatctgaccattaatcgtggtcttatcaatttttcacagacgttataactttgatccgattgagatttcttccgaatccaggtcacagaacgtattacataagggtgtctttgtgtgtgtctattacgataaaacgaaatgtgaagaaaaattattacggctctccatccataattatggccagaagaacttgagatcttggtctcaaataaagttatgttcctcttactccaaggaaaaattcgaagctttctgaccaagaagactggcctccatacaaaatgatatccgatcaatgggtccgtgtgagaatgatggaaaaaggatcagtgaaattcaaaagaacgtgcggatgaattcttaagaaagaataatactgattctttgttataatgagaccatcgaagccagatggattttgacgcttcccagaaagcgaaagataattaatcggcactttgaatttgtaagatgatggtactatttgcttcggaaaatcc----atgagtgaggttttaacacagtgcggtcacatcatcaagaatgacagttctacttttcagaaaatggcattcttcaaatggccattcaattgcattcgcagactttttagtgggaaaacccagatcgattttagaaattcaggaaatgattgttgaaagttgttgtaaaagacgttttagaagtcgaagttctcaaatcatagatcacagtcagttgtcagtacgatcagcattaaggtctcgacatcaggacattgatcatagaagagatcgatacaacttataacaaggaatcacactaagaggtcatcttggacctcttctcaacgacgacgaatgatcgacgttccaatgcttcggtatctcattccgctttacgacggaaacaataaaacactctccgagaatgagattctggaaccacagtcatcgtctttttcgaagtgtcgactcactggtcaaccacgaagtcacaggacaaattttaaaagacagagttcttgtcctcagcgtcgaaaaagaatgtaaatttaaatatactattcaaaacgttcatcaccattctcgaccggtggaaggtccaagagactgaatgaagtcaaaaattcttttaaaaaaccttttgat------tttcggacgaaagggggtaacttcacagattgatcgagaagttcagaatgcgaatttaccttcatacgaccgacttctacaaaggttactttcatgatctgagttgacaaacattttaagagtttaatcaggagatcaaaaaatattttgtctccccattttagagaaagatctttacgagataggaaatggtcgactctgggaagattgagaccaaccaaatgtgcttgcagaaaaatatgagcgta----acataaattatcgaactatcaatcataaaactgggtaatataagtttaacgttttttataaagtcgacgaattgataggatcaaggacaatggaagaacctaacaagacatataataacataacacatttcaattaaaaagcaaaaaggttgacccg----agttattccgacgaagtcataacggaccaagctaagtaaatgtcaaggagaaaattcagacattgacattattcgacaaaagcgttcattcagtgtttgacgttcgataacatatcatgatgtcgagtatgaaaaagatttcaatcctcctttttttcaattctcttttttcaattctcttttttcaatcctccttttttgtagttggaaatccatcaagtcgaatcaattagattaaggccaagacacttgaacattttgatcatggctcaatgtcattaaaatgaaccttttttgagacagaactccaaatcaattttataaggggacattcccttttttaaaaatccaatgtgatatgatcttcaacagaaaacgagaatcttgaaaacgatctatttcatattccagacagaaatgccaaccgcaaccttcaagagtcttattctctttaaagcaacgctcgttttaaaacccacatttgttgatgaaaaagttcctttagtgaaagccggtaaaatagattactaggcattctaaatttttatcgaaaaattttcttcgggggaaaaaacagcttttgaaggaacat----tcccatgattcagttcaaatttatccaagattcccaaggggagaagagtaaatttaaatcttcattccatcgtcgaccttgtcgaggcattatcatgcgaatttggacccctacgaggcaatgtaattgaagactatgaacccctcgaataatttcgatcgaggaaaattcacatactaattaatcaaatggttatcgaccctgtcgaaatattcctcgaaaagaaaacgagcttgctaaaatgctgaaaggcaattaagacttcacggaaggctttcaccttcaatgaactttcaactaatcctgttctactcacggtaaatactaattatttttgaactttcg--actttccatctagagagcaaattgttcatttcagaatatcaggtcgaattctgcgatctcaaaaatttgctcccatgaactataggaattcagaatgttcaaactctcttcgagaatatcacg----aaaagatcccttattcaccactagtccaaagtcggattcttagcatctttctctctgtgcggtactgtcgaccactctttgttccggctaaggattcaacgattgaaagtaatcttatatcctctaatatgattcgaactctgaagtaccactcgactaatctttgttaaaactttctgtgcctgacattgggatcatgagaatcgggtagctcggggaaatcttgggggggccgctagggtaatcatcgtcaaaaaatattaaataac------tatgactatagatatccaaccataacgatgctttcagaaacagcactagcaacagaagaattatcttatagaaagaaaagtaagggatgatgagacaatgatctggttcaaaggatcatgagaaagaaggattttgtcatttcacttacacgaaaagatgacaatctttagctaccaaggacatttcaaaagatcggtacaatatgacaccgggcattattcgtattgtgaatcaaaaatactataatagattaaactctgttgcgaagcgatttctgccatacaacatactatccaactctggagcaaagttcattcctccaggaacctttcctcgttgccttccctcagggatttgtatggtcatggacggcatctattgtaatactgcgaaatctagtccttatacgtttctaaaattctgaaaaaccaaggttct----------------------------------------------atgagaaggagaatgacggactgaacgactgactctacatacaagcctacatgaatatccgaatgacgtttaatacctcattgattgcaagcattccctgatattgatccaaatcagactgagtaagatcaatatttcctggctttgtaatacttcaggatggaagcgtcacagaaatctgtatgctcaccaatcccaaagtgaccgcctatgcccaaaattaaactgataaatcgagctctatcccacacgaacattttaccttctaacagggttcattgaaaaaatttcaacaagcaaggttggtcatacatggtcaagtcggactgtgcctacaagagccttcatagataccaaaaattatatgaacaaatatagtcgcctcaagcaactggattcgtccagtagtcgtcagacaggatcttttacaatggaggcgtgccaaagtctctagaatgtcatgaccattcattaataaaaaatctgaagagggatctatttaaatgtattgactggacagataaaattacatctcttactttagtgtcgcggtcgtgccagacttgtcttccggccgagaaaaaggatactctaggctgtgaaagatcgactgtcaggctttgagt--gagggcctgtggtctccgacgaaagatgatcattgaaagacgatacttctctcgccgaccagaaccttgaatatcaacggtctgtcatgtgacaagttcttagacatagatcgattgagagagggacggagggtctgacccacaatgagagattttaacaatgttggcccagattgcgcctgggttctttgatgatgaagccaagattggttcctatggcagtcttcgggaacgatattagagagagagactcagaaagatcgattttcaagggacgtcatacaacaggaagtctcaagacaggttttctatagcattattggaccgcgaccctttttctttaagaccccttgttcgttttccacggattttgcgagagaatccaaggctctactacaacgactccactcattaaacgtgttataaaaaccagaaacattgattttattacgcaagtgctagacaaagtctttcaaggttttcgtcaaaccctcgaagtacatatttcaactttcttcaaggacctttgacaatacaaacttttaaaaagtgctttccgagaacaaatggttattaataaggataatagcgtttacgaaaagatcgttttggaaaacataactcaagtgatcggtcacagacgaataacatggtgacgttttgggtaagtatgcataaagcacgctccggaaggagagatggccatatggcaacatcataagcgatatatacctcaccggtatcatccccctagaaaaagacta
>Quercus edithiae codon 1+2 positions
[truncated: 482,150 more chars]
