# Supplementary material for: Plastid Genome Comparative and Phylogenetic Analyses of the Key Genera in Fagaceae: Highlighting the Effect of Codon Composition Bias in Phylogenetic Inference
Source: Front Plant Sci. 2018 Feb 1;9:82. doi: 10.3389/fpls.2018.00082 (PMC5800003; doi:10.3389/fpls.2018.00082)
Supplement: Supplementary file 8 [file DataSheet1.ZIP › datasets/Fagaceae76cds dataset.fas]

>Castanea_mollissima_76cds
ATGACTGCAATTTTAGAGAGAC------GCGAAAGCGAAAGCCTATGGGGTCGCTTCTGTAACTGGATAACCAGCACTGAAAACCGTCTTTACATTGGATGGTTTGGCGTTTTGATGATCCCTACCTTATTGACCGCAACTTCTGTATTTATTATTGCTTTCATTGCTGCTCCTCCGGTGGATATTGATGGTATTCGTGAACCTGTTTCTGGATCTCTACTTTACGGAAATAATATTATTTCTGGTGCCATTATTCCTACTTCTGCAGCTATAGGTTTGCACTTTTACCCAATATGGGAAGCTGCTTCCGTTGATGAATGGTTATACAATGGCGGTCCTTATGAGCTAATTGTTCTACACTTCTTACTTGGTGTAGCTTGTTATATGGGTCGTGAGTGGGAACTTAGTTTCCGTCTGGGTATGCGCCCTTGGATTGCTGTTGCATATTCAGCTCCAGTTGCTGCTGCAACTGCCGTTTTCTTGATATATCCCATTGGTCAAGGAAGCTTTTCTGACGGTATGCCTCTAGGGATTTCTGGTACTTTCAACTTCATGATTGTATTCCAGGCTGAGCACAACATCCTTATGCACCCATTTCACATGTTAGGTGTAGCTGGTGTATTCGGCGGTTCTCTATTCAGTGCTATGCATGGTTCCTTGGTAACTTCTAGTTTGATCAGGGAAACCACAGAAAATGAATCTGCTAACGAAGGTTACAGATTCGGTCAAGAGGAAGAAACTTATAATATCGTAGCTGCTCATGGTTATTTTGGCCGATTGATTTTCCAATATGCTAGTTTCAACAATTCTCGTTCTTTACATTTCTTCCTAGCGGCTTGGCCTGTAGTAGGTATCTGGTTCACCGCTTTAGGTATCAGCACTATGGCTTTCAACTTAAATGGTTTCAATTTCAACCAATCTGTAGTTGATAGTCAAGGTCGTGTAATTAATACCTGGGCTGATATTATTAATCGTGCTAACCTTGGTATGGAAGTTATGCATGAACGTAATGCTCATAATTTCCCTCTAGACTTAGCTTCTGTCGAAGCTCCATCTACAAATGGATAAATG------GAGGAATTTCAAGGATATTTAGAACTCGATAGATTTCGGCAACATGACTTCCTATACCCACTTATCTTTCGGGAATATAGTTATGCACTTGC------TCATGGTTTAAATAGATACATG---TTGTTGGAAAATATAGGTTATGATAATAAATCTAGTTTACTGATTGTAAAACGCTTAATTACTACAATGTGTCAACAGAATTATTTGATAATTTCTGCTAATGATTCTAAACAAAATCCATTTTTTGGGTACAACAAGAATTTGCATTCTAAAATTCTATCAGAAGGATTTGCAATCATTGTGGAAATTCCATTTTATCTACGATTAATATCTTATTTAGAAGGGGCAGAAATCGTAAGATTTTACAATTTACGATCCATTCATTCAATATTTCCCTTTTTAGAGGAAAAGTTCCCACATTTAAATTATTCGGCGGATATACTAATACCCTACCCTGCCCATCTGGAAATATTGGTTCAAACCCTTCGTTACCGGGTGAAAGATGCTTCTTATTTGCATTTATTGCGGTTCTTTCTTCATGAGTATTCTAATTGTAACAGTCTTATTATTACAAATAAATATATTTCCATTTTTTCAAAAAGTAATCCGAGATTCTTTTTATTCCTATATAATTCTTATATATGTGAATACGAATCCATCTTCCTTTTTCTCCGTAACCAATCTTCTCATTTACGATTAACATCTTCTGGAGTCCTTTTTGAACGACTCTGTTTATATAGAAAAATAGAACATTTTGCCGAAGTCTTTGCTAATGATTTTCCGGTCATCCCATGCTTTCTCAAGGATCCTTTCATGCATTATGTTAGATATCAAGGAAAATCAATTCTGGCTTCCAAAGACACACCTCTTCTAATGAATAAATGGAAATCTTACCTTGTCAATTTATGGCAATGTCATTTTGATGTATGGTCTCACGCGGCAAGTATCCGTATAAACCAATTATC------CAAGCATTCCCTCGATTTTTTGAGTTACTTT------TCAAGTGTTCGACGAAATCCTGCAGTGGTGCGGAATCAAATGCTAGAAAATTCATTTCCACTAAATAATGCTCCCAATAAACTCGATACAATAGTTCCAATTATTCCTCTGATTGGATCATTGGCTAAAGCGAAATTTTGTAACGCAGTAGGGCATCCAATTAGTAAGCTGACTCGGGCCGATTTATCGGATTTTGAGATTATCAATCGATTTTTGCATATATGTAGAAATCTTTCTCATTATTACAGCGGATCCTCAAAAAAAAAGAATATGTATCGAATAAAATATATACTTCGGCTTTCTTGTGTTAAAACTTTGGCCCGTAAACACAAAAGTACTGCACGCGCTTTTTTAAAAAGAGTGGATTCGGAATTCTTCCAAGAATTCTTTACCGAGGAAGGGGGGTTTATTTCTTTGATCTTCCCAAGAGCTTCCTTTGCTTTGCGAAGGTTATATAGCGGGCGAGTTTGGTATTTGGATATTATTTTCATCAATGGTCTGTCCAATCACGAATGA---------ATGCTTAATATCTTTAGTTTGATCTGTATTTGTCTTAATTCTGCTCTTTCTTCAAGTAGTTTTTTCTTCTCAAAATTGCCCGAGGCTTATGCTTTTTTGAATCCAATCGTAGATTTTATGCCAGTAATACCTTTGCTCTTTTTTCTCTTAGCTTTTGTTTGGCAAGCTGCTGTAAGTTTTCGATGAATGCTTACTCTTAAACTATTTGTTTACACAGTAGTGGTATTCTTTGTTTCTCTCTTTATCTTCGGATTCCTATCTAATGATCCAGGACGGAATCCTGGACGTGAAGAATAAATGGTAACCCTTCGAGCGGATGAAATTAGTAATATTATTCGGGAACGTATTGAGCAATATAATAGAGAAGTAAAGGTTGTAAATACCGGTACCGTACTTCAAGTAGGCGACGGCATTGCCCGTATTTATGGTCTTGATGAAGTAATGGCGGGTGAATTAGTAGAATTTGAAGAGGGTACAATAGGCATTGCTCTGAATTTGGAATCAAATAATGTCGGTGTTGTATTAATGGGTGGCGGTTTGATGATCCAAGAAGGAAGTTCTGTAAAAGCAACAGGAAGAATTGCTCAGATACCCGTAAGCGAGGCTTATTTAGGTCGTGTTATAAATGCCCTAGCGAAACCTATTGATGGTCGAGGTGAAATTTCAGCTTCTGAATCTAGGTTAATTGAATCACCGGCTCCTGGTATTATTTCGAGACGTTCCGTATATGAGCCCCTTCAAACAGGACTTATTGCTATCGATTCGATGATCCCTATAGGACGTGGTCAGCGAGAATTAATTATTGGGGATAGGCAGACCGGTAAAACAGCAGTAGCCACAGATACGATTCTCAATCAACAAGGGCAAAATGTAATATGTGTCTATGTCGCTATTGGTCAAAAGGCATCTTCTGTGGCTCAGGTAGTGACTACTTTACAAGAAAAGGGAGCAATGGAATACACGATTGTGGTAGCCGAAACGGCGGATTCTCCGGCTACATTACAATACCTCGCTCCTTATACAGGAGCAGCTCTGGCTGAATATTTTATGTACCGTAAACGACACACTTTAATCATTTATGATGATCCTTCCAAACAAGCACAGGCTTATCGCCAAATGTCTCTTCTATTACGAAGACCGCCGGGTCGCGAAGCTTATCCAGGAGATGTTTTTTATTTGCATTCACGACTTTTGGAAAGAGCCGCTAAATCAGGTTCGCGTTTAGGTGAAGGAAGTATGACTGCTTTACCAATAGTTGAGACCCAATCGGGAGATGTTTCAGCTTATATTCCTACTAATGTAATCTCAATTACAGATGGCCAAATTTTCTTATCCGCCGATTTATTCAATGCTGGAATCAGACCTGCCATTAACGTGGGGATTTCCGTCTCCAGAGTAGGATCTGCCGCTCAAATTAAAGCCATGAAACAAGTAGCCGGCAAACTAAAATTAGAATTGGCACAATTCGCAGAATTAGAAGCCTTTGCACAATTCGCGTCTGATCTCGATAAAGCTACTCAGAATCAATTGGCAAGAGGTCAACGATTACGCGAGTTGCTCAAACAATCTCAATCATCCCCTCTCACGGTGGAAGAACAGGTAATGACTATTTATACTGGAACGAATGGTTATCTTGATTCATTAGAAATTGGACAGGTAAAGAAATTTCTCGTTGAGTTACGGACTTATTTAAAAACGAATAAACCGCAGTTCCAAGAAATCATATCTTCTACCAAGATATTCAATGAGGAAGCAGAAGCCCTTTTGAAAGACGCTATTCAAGAACAAATGGAACGCTTTCTACTTCAGGAACAGGTATAAATGAAAAATCTAACCGATTCTTTCCTTTCCTTGGGTTTATGGTCATCCGCCGGGAGTTTCGGGTTTAATACCGATATTTTAGCAACAAATCCAATAAATCTAAGTGTAGTGCTCGGCCTATTGATTTTTTTTGGAAAGGGAGTG---------------TTAAGTGATTTATTAGATAATCGAAAACAGAGGATCTTGAAGACTATTCTAAATTCAGAAGAACTACGCAGGGGAGCCATTGAACAGCTGGAAAAAGCCCGGGCACGTTTAAGGAAAGTGGAAATGGAAGCGGATCAGTTTCGGGTGAATGGATACTCTGATATAGAACGAGAAAAGTCGAACTTGATTAATTCAACTTATCAAACTTTGGAACAATTCGAAATTTACAAAAATGAAACCATTCGTTTTGAACAACAAAGAGCGAGTAATCAAGTCCGACAACGGGTTTTCCAACAAGCCTTAAAAGGAGCTCTAGGAACTCTGACTAGTTCTTTGAACAACGAGTTACATTTACGTACCATCAATGCTAATATTGGCATGTTTGGGACGCTGACAGAAATAATCGATTAGATGAATCCACTGATTTCTGCCGCTTCCGTTATTGCTGCTGGGTTGGCCGTCGGGCTTGCTTCTATTGGACCTGGGGTTGGTCAAGGTACTGCTGCGGGCCAAGCTGTAGAAGGGATCGCGAGACAGCCCGAGGCGGAGGGAAAAATACGAGGTACTTTATTGCTTAGTCTGGCTTTTATGGAAGCTTTAACAATTTATGGACTGGTTGTAGCGTTAGCACTTTTATTTGCGAATCCCTTTGTTTAAATGAA------------------------------ATTATGTTATATCAACACACTAAAAGGCTTATATGATATATCCGGTGTGGAAGTCGGCCAACATTTCTATTGGAGAATAGGAGGTTTTCAAGTCCATGCCCAAGTAATTATTACTTCTTGGGTTGTAATTGCTATCTTATTAGGTTCAGCCATTATAGCTGTTCGTAATCCACAAACCATTCCTACTGACAGTCAGAATTTCTTCGAATATGTTCTTGAATTCATTCGAGATGTGAGCAAAACTCAGATTGGCGAAGAATACGGTCCATGGGTTCCCTTTATTGGAACTTTGTTTCTATTTATTTTTGTTTCGAATTGGTCGGGTGCTCTTTTACCTTGGAAAATCATACAGTTACCTCATGGGGAATTAGCCGCGCCTACAAATGATATAAATACTACTGTTGCTTTAGCTTTACTCACGTCAGTAGCATATTTCTATGCGGGTCTTAGTAAAAAAGGATTAGGTTATTTTGGTAAATACATTCAACCAACTCCAATCCTTTTACCCATTAATATTTTAGAAGATTTCACAAAACCCCTATCACTTAGTTTTCGACTTTTCGGAAATATATTAGCTGATGAATTAGTAGTTCTTGTTCTTGTTTCTTTAGTACCTTCAGTGGTTCCTATACCCGTCATGTTACTTGGATTATTTACAAGCGGTATTCAAGCTCTTATTTTTGCAACTTTAGCTGCGGCTTATATAGGCGAATCCATGGAGGGTCATCATTGAATGACAAGAAGATATTGGAACATCCATTTGGAAGAAATGATGGAAGCAGGAGTTCATTTTGGTCATGGTACTAGTAAATGGAATCCTAGAATGGAACCTTATATCTCTTCAAAGCGTAAGGGTATTCATATTATAAATCTTATTAGAACTGCCCGTTTTTTATCAGAAGCTTGTGATTTAGTTTTTGATACAGCAAGTAGGGGAAAGCAATTCTTAATTGTTGGTACCAAAAATAAAGCAGCCGATTCAGTAGCACGGGCTGCAATAAGGGCCCGTTGTCATTATGTTAATAAAAAATGGCTAGGCGGTATGTTAACGAATTGGTATACTACGGAAACGATACTTCATAAGTTCAGGGACTTGAGAACGGAACAAAAGATGGGGAGACTCAATCGTCTTCCGAAAAGAGATTCAGCTATGTTGAAGAGACAATTATCTCACTTGCAAACATATCTGGGCGGGATCAAATATATGACTGGATTACCCGATATTGTAATAATCGTTGATCAGCAAGAAGAATATATGGCTCTTCGAGAATGTATGATTTTGGGAATTCCAACGATTTGTTTAATCGATACAAATTGTGACCCAGATCTCGCTGATATTTCGATCCCAGCAAATGATGACGCGATAGCTTCAATCCGATTAATTCTTAACAAATTAGTATTTGCAATTTGTGAGGGTCGTTCTAGTTATATACGAAATCCTTGAATGGAGGTACTTATGGCAGAACGGGCCAATACGGTCTTTCACAATAAAGTGATAGATGGAACTGCCATTAAACGACTTATTAGCAGATTAATAGATCACTTCGGAATGGCATATACATCACACATTCTGGATCAAGTAAAGACCCTCGGGTTCCAGCAAGCCACTGCTACATCCATTTCATTAGGAATTGATGATCTTTTAACAATACCTTCTAAGGGATGGTTAGTCCAAGATGCGGAACAACAAAGTTTGGTTTTGGAAAAACACCATTATTATGGAAATGTACACGCAGTAGAAAAATTACGACAATCCATTGAGATATGGTATGCTACAAGTGAATATTTGCGACAAGAAATGAATCCTAATTTTAGGATGACTGATCCTTTTAATCCAGTACATATGATGTCTTTTTCGGGAGCTAGAGGAAATGCATCTCAAGTACACCAATTAGTAGGTATGAGAGGGTTAATGTCGGATCCACAAGGACAAATGATCGATTTACCCATTCAAAGCAATTTACGTGAAGGACTGTCTTTAACAGAATATATAATTTCTTGCTACGGAGCCCGAAAAGGAGTTGTAGATACTGCTGTACGAACATCAGATGCTGGATATCTTACACGCAGACTTGTGGAAATTGTTCAACACATTGTTGTACGTAGAACAGATTGTGGTACTATCCGAGGTATTTCTGTGAGTCCTCAAAATGGGACGATACCGGAAAGGATTTTTATACAAACATTAATTGGTCGTGTATTAGCAGATGATATATATATGGGCCCGCGATGCATTGCCGTTAGAAATCAAGATATTGGGATTGGACTTGTCAATCGATTTATAACCTTTCAAACACAACCAATATCTATTCGAACCCCTTTTACTTGTAGTAGTACATCTTGGATCTGCCAATTATGTTATGGCCGAAGTCCTGCTCATGGGGGCCTGGTCGAATTGGGAGAAGCTGTAGGTATTATCGCGGGTCAATCTATTGGGGAACCCGGCACTCAACTAACATTAAGAACCTTTCATACCGGCGGAGTATTCACAGGGGGTACTGCAGAACATGTACGAGCCCCTTCCAATGGAAAAATTAAATTCAATGAAGATTTAGTTCATCCCACACGTACACGTCATGGGCATCCCGCTTTTATATGTTATATATACTTGTATGTAACTATTGAGAGTGAAGATATTCTACACAAGGTCACTATTCCGCCAAAAAGTTTTCTTTTAGTCCAAAACGATCAATATGTACAATCAGAACAAGTTATTGCTGAGATTCGCGCGGGAACCTATACGTTTAATTTTAAAGAGAGGGTTAGAAAACATATTTATTCTAACTCAGAGGGAGAAATGCACTGGAGTACCGATGTATACCATGCACCGGAATTTACATACAGCAATGTACATCTCTTACCAAAAACAAGTCATTTATGGATAGTATCAGGAGGTTCATGCCGCTCTAGTGTAGCCTCTTTTTCGCTTCAAAAGGATCAAGATAAAATTAGCGTTCATTCTCTTTCTGCTGAAGGAAGATCTATTTCTAGTCTGTCAGGAAATAATGATCAAGTAAGACAAAAATTCTTTAGTTCAGATATCTTTGGTAAAAAAAAAAAACAAAGTGAGATTCCTGATTATTCAGAACTTAATCGA---------AGGGGTCATTGTAATTTAATATATCCTGTTATTCTCTACGAAAATTTTTATTTATTGGCAAAGAGACGAAGAAATAGATTCATCATTCCATTACAATTGATTCCAGAACGAGAAAAAGGGCTAATGCCTCCTTCCGGTATTTCGATTGAAATACCCGGAAATGGTATTTTTCGTAAAAAAAGTATTCTTGCTTATTTTGATGATCTTCAATACAGAAGAAAGAATTCAGGCATTACGAAATATGGGACTACAGGGGGGCATTCCATCCTCAAAAAGGAGGATTTGATTGAGTATCGAGGAGTCAAAGAATTGAAGCCAAAATACCAAATGAAAATAGATCGATTTTTTTTCATTCCCGAGGAAGTACATATTTTGCCAGAATCTTCTTCCATAATGGTACAGAACAATAGTCTCATTGGACTAGATACACGAATCACTTTAAATACAAGAAGCCGAGCGGGCGGATTGGTCCGAGTGGAGAGAAAAAAAAAATGGATTGAACTTAAAATCTTTTCTGGAGATATCCATTTTCCTGGAGAGATGGATAAGATATCCCGACACAATGATATCTTGCTCCCGCTTGGAGCGGCAAAAAAAAATGCTAAGGAATCAAAAAAAAAATTTAAAAATTGGATCTATGTCCAATGGATCCCACCTAACAAGAAAAAGTATTTTGTTTTGGCTCGACCCGTAATCATATATGAGATAGCGGACGGTATAAATTTAGTAACACTTTTCTCCCAGGATCTGTTGCACGAAAGGGATAATATGGAACTTAGAATTGTCAATTATATCCTTTATGGCAATGGCAAACCAATTCGGGGAATTTATGGAACAAGTATTCAATTAGTTCGGACTTGTTTATTGTTGAATTGGAAACAAGACAAAAAAAGTTCTTCTGTCGAAGAGGCCCACGCTTCTTTTGTTGAAGTAAATACAAATGGTATGAGTCGAGATTTCCTGCGAATCGATTTAGTGAAATCCCATATTTCGTATAT---CAGAAAAAGGAAAGATCCGTCAGGTTCAGGATTGATCTTTGATAAGAGGCCAGACCGCACCAGTATCAATCCATTTTATTCTATTTCTTCCAAGGCAGGGATTCAACAATCACTTAGCCAAAATCAAGTAAC------TATTCGTATGTTGTTGAAGAGGAATAAGGAATGCCAATCTTTTATAATTTTGTCATCATCTAATTGTTTTCAAATGGGTCCATTCAACGATGTAAAATATTACAATGATGTAATAAAAAAAGAATCAATGAAAAGAGATAGTCTAATTCCAATTAGGAATTCCTTGGGACCTTTAGGATTAGGAAGAACCCCTCAAATTGCGCATTTTTAT---TCATTTTACCATTTAATAACTTATAATCAGATCTCGGTAACTAAATATTTACAACTTGACAAT------TTCAAACAGACTTTTCAAGTGCTTAAATATTATTTAATGGATGAAAATGGTAGGGTTTCTATTTATAATAATCCCGATCCGCGCGGTAACATCGTTTTGAATCCATTCAATTTGAATTGGAATTTTCTC------------CATCATAATTATTGTGAAGAAGCGTCTAGAATAATTAGCCTTGGGCAGTTTATTTGTGAAAATTTATGTATAGCCAAAAACGGACCGCACTTAAAATCGGGTCAAGTTCTAATTGTTCAAATTGACTCTGTAGTAATAAGATCAGCTAAAGCTTATTTGGCCACTCCGGGAGCAACCGTTCATGGCCATTATGGAGAAATCCTTTACGAAGGAGATACATTAGTTACATTTATATATGAAAAATCGAGATCTAGGGATATAACGCAAGGTCTTCCAAAAGTGGAACAAGTGTTAGAAGTGCGTTCGATTGATTCAATATCGATGAACCTAGAAAAGAGAATTGAGGGTTGGAACAAGAGTATAACAAAAATTATTGGAATTCCTTGGAGATTCTTGATTGGTGCTGAGCTAACTATAGTGCAAGGGCGTATCTCTTTGGTTAATAAGATCCAAAAAGTTTATAGATCTCAGGGGGTGCAGATTCATAATCGACATATAGAAATTATTGTGCGTCAAATAACATCAAAAGTGTTGGTTTCAGAAGAGGGAATGTCTAATGTTTTTTCACCCGGAGAACTGATTGAATTGTTGCGGGCGGAACGAACAGGGCGCGCTTTGGAAGAAGCGATCTGTTACCGAGCTATCTTATTGGGAATAACGAAAGCATCTCTAAATACTCAAAGTTTTATATCCGAAGCAAGTTTTCAAGAAACTGCTCGAGTTTTAGCAAAAGCCGCTCTCCGGGGTCGTATCGATTGGTTGAAAGGTCTGAAAGAGAACGTTGTTCTAGGGGGGATGATACCCGTTGGTACGGGATTCAACGGATTAGTGCAACGTTCAAGGCAACATACCAACATTCCTTTGGAAACCAAAAACAATAAACTATTCGAGGCAGAAATGCGAGATATTTTGTTCCACCACAGAGAATTATTTTATTTTTTCATTTCAAGGAATTTACACGATACACTGAGACAAT------CATTTCGAGGGTTGAATGATTCCTAA---------------------ATGATCGATCGGTATAAACATCAACAACTCCGAATTGGATCAGTTTCTCCTCAACAAATAAGTGCTTGGGCCAATAAAATCCTACCTAATGGGGAGATAGTTGGAGAGGTGACAAAACCGTATACTTTTCATTACAAAACCAATAAACCTGAAAAAGATGGATTGTTTTGTGAAAGAATTTTTGGGCCGATAAAAAGTGGGATTTGCGCTTGTGGAAATTATCGAGTAATCGGGGATGAAAAAGAAGACCCTAATTTTTGTGAACAATGCGGAGTCGAATTCGTGGATTCTCGGATACGAAGATACCAAATGGGCTATATCAAACTGGCATGCCCAGTAACCCATGTGTGGTATTTGAAGCGTCTTCCTAGTTATATCGCGAATCTTTTAGATAAACCTCTTAAAGAATTAGAAGGACTGGTATACTGCGAT---TACCCAAATTTTTCTTTTGCTAGGCCCATAGCTAAAAAACCTACTTTCTTACGATTACGAGGTTCATTCGAATATGAAATCCAATCCTGGAAATACAGCATCCCACTTTTCTTTACTACCCAAGGCTTCGATGCATTTCGAAATCGAGAAATGTCTACTGGAGCAGGTGCTATACGAGAACAATTAGCCGATCTGGATTTGCGAATTATTATAGATTATTCGTTGGTAGAATGGAAAGAATTAGGGGAAGAAGGGCCCCCGGGTAATGAGTGGGAAAATAGAAAGGTTGGAAGAAGAAAGGATTTTTTGGTTAGACGCATCGAAATAGCTAAGCATTTTATTCGAACAAATATAGAACCAGAATGGATGGTTTTATGTCTATTACCAGTTCTTCCTCCCGAGTTGAGACCGATCATTCAGATAGACGGGGGTAAACTAATGAGCTCGGATATTAATGAACTTTATAGAAGAGTTATTTATCGGAACAATACTCTTATCGATTTATTAGCAACAAGTAGATCGACACCGGGGGAATTAGTAATGTGCCAGGAGAAATTGGTACAAGAAGCTGTGGATACACTTCTTGATAATGGAATCCGCGGACAACCAATGAGGGACGGTCATAATAAGGTTTACAAGTCGTTTTCGGATGTAATTGAAGGCAAAGAGGGAAGATTTCGTGAGACTCTGCTTGGCAAACGGGTGGATTATTCGGGTCGTTCTGTCATTGTCGTGGGTCCCTCCCTTTCATTACATCAATGTGGATTGCCTCGCGAAATAGCAATAGAACTTTTCCAGCCATTTGTAATTCGTGGTCTAATTAGACAACATCGTGCTTCGAACATGGGAGTTGCTAAGAGTAAAATTAGGGAAAAAGAGTCAATTGTATGGGAAATACTTCAGGAAGTTATGCAGGGGCACCCCATATTGCTGAATAGAGCACCTACTCTGCATAGATTAGGCATACAGGCATTCCACCCCATTTTAGTGGAAGGGCGCGCTATTTGTTTACATCCATTAGTTTGTAAGGGATTCAATGCAGATTTTGATGGGGATCAAATGGCGGTTCATGTACCTTTATCTTTGGAGGCTCAAGTGGAGGCTCGTTTACTTATGTTTTCTCATATGAATCTATTGTCTCCATCTATTGGGAATCCAATTTCCCTACCAACCCAAGATATGCTTATTGGGCTCTATGTATTAACGAGCGGGAATCGCCGAGGTATTTGTGCAAATAGGTATAATCCATGTAATCGCATAAATTATCAAAATGAAAAAATGGATGCCAATAGCTATAAGTATACGAAAGAAAAAGAACCCTTTTTTTGTAATTCCTATGATGCAATTGGAGCTTATCGTCAGAAAAGAATCAATTTAGATAGTACTTTATGGCTCCGGTGGAAACTAGACCAACGCGTTATTGCTTCAAGAGAAGCTCCTATCGAAGTTCACTATGAATCTTTGGGTACTTATCATGAGATTTATGAGCACTACTTAATAGTAAGAAGTATAAAAAAAGAAATTCTTTGTACATACATTCGAACCACTGTTGGTCCTATTTCTCTTTATCGAGAAATCGAAGAAGCTATCCAAGGGTTGTGCCGGACCTGCTC---------------ATATGGTACCTAAATGCTTGGGGGTAGAAATGAGGGAATGTATACAATACCTGGGTTTAATCAAATACAATTTGAAGGGTTTTGTAGGTTCATTGATCAGGGCTTAACAGAAGAACTTTATAAGTTTCCAAAAATGGAAGATATAAATCAAGAAATTGAATTTCAATTATTTGTGGAAACATATCAATTGGTAGAACCGGTGATAAAAGAAAGAGATGCTGTATATGAATCGCTCACATATTCTTCTGAATTATATGTATCCGCGGGATTAATTTGGAAAAACAGTAGAGATATGCAAGAACAAACAATTTTTATTGGAAACATTCCTCTAATGAATTCCTTGGGAACTTCTATAGTAAATGGAATATACAGAATTGTGATCAATCAAATATTGCAAAGCCCCGGTATCTATTACCTGTCAGAATTGGACAATACCGGAATTTCGGTTTATACAGGCACCATAATATCAGATTGGGGGGGGAGATTAGAATTAGAGATTGATCGAAAGGCAAGGATATGGGCTCGTGTGAGTAGGAAACAAAAAATATCTATTCTAGTTCTATCATCAGCTATGGGTTCGAACCTAAGAGAAATTCTAGAGAATGTTTGCTACCCTGAAATTTTTTTGTCTTTCCTGAATGATAAGGAGAAAAAAAAAATTGGGTCAAAAGAAAATGCCATTTTGGAGTTTTATCAACAATTTGCTTGTGTAGGCGGAGATCCGGTATTTTCTGAATCCTTATGTAAGGAATTACAAAAGAAATTCTTTCAACAAAAATGTGAATTAGGAAGGATTGGTCGCCGAAATATGAACCAGAGACTGAATCTTGATATACCTCAGAACATTCCATTTTTGTTACCGCGAGATATATTGGCAGCTGCGGATCATTTGATTGGAATGAAATTTGGAATGGGTACACTTGACGATATGAATCATTTGAAAAATAAACGTATTCGGTCTGTAGCGGATCTCTTACAAGATCAATTCGGAGTGGCTCTGTTTCGTTTAGAAAATATGATTAGAGGAACTATAGGCGGAGCAATTAGGCATAAATTGATACCAACTCCTCAGAATTTAGTAACTTCAACTCCATTAACAACCACTTATGAATCTTTTTTCGGATTACACCCCCTATCTCAAGTTTTGGATCGAACTAATCCATTAACGCAAATAGTTCATGGGAGAAAATTGAGTTATTTGGGCCCTGGAGGATTGACAGGTCGAACTGCTAGTTTTCGGATACGAGATATCCATCCTAGTCACTATGGGCGCATTTGCCCAATTGACACGTCTGAAGGAATCAATGTTGGACTCATTGGATCCTTAGCAATTCATGCGAGAATTGGTCATTGGGGGTTCCTAGAAAGCCCATTTTATGAAATCTCTGAGAGATCAAAAAAAGTGCGGATGCTTTATTTATCACCAAGTCGAGACGAATACTCTATTGTAGCATCAGGAAATTCTTTGGGGCTGAATCGAGGTATTCAAGAAGAGCAGGTTGTTCCGGTTAGATACCGTCAAGAATTCCTGACCGTTGAATGGGAACGGGTACATCTTCGAAGTATTTTTACCTTCCAATATTTTTCTGTTGGAGCTTCCCTCATTCCTTTTATCGAACATAATGATGCGAATCGAGCTTTAATGAGTTCTAATATGCAACGTCAGGCAGTTCCACTTTCCCGGTCCGAAAAGTGTATTGTTGGAACTGGGTTGGAACGCCAAGTGGCTCTAGATTCAGGGGCTCTCGCTATAGCTGAACACGAGGGAAAGATCATTTCTACCGATGCTGACAAGATACTTTTATCGGGC---------AAGGTGGATAAGGGGGATATTATAAGCATTCCATTAATTATGTATCAACGTTCTAACAAAAATACTTGTATGCATCAAAAACCGAGGGTTCCGCGAGGTAAATGCATCAAAAAGGGACAAATTTTAGCGGATGGTGCTGCTACGGTTGGCGGCGAACTTGCTTTGGGAAAAAACGTATTAGTAGCTTATATGCCATGGGAGGGTTACAATTCTGAAGATGCGGTACTCATTAGCGAGCGTCTAGTATATGGAGATATTTATACTTCTTTTCACATACGGAAATATGAAATTCAGACTCATGTGACAAGCTACGGCCCTGAAAGAATCACTAATGAAATACCGCATCTCAAAGCCTACCTACTTCGAAATTTAGACAAAAATGGAATTGTGATGCTGGGGTCTTGGGTCGAAACGGGCGATATTTTAGTAGGTAAATTAACGCCTCAGGTAGCAAAAGAATCGTCGTATACCCCGGAGGACAGATTATTAAGAGCCATACTTGGCATTCAGGTATCCACTTCAAAAGAAACTTGTCTAAAACTACCCATAGGTGGTAGGGGTCGAGTTATTGATGTGAGGTGGGTCCAGAAAAAGGGAGTTTCCAGTTATAATCCAGAAAAAATTCATGTATATATTTCACAGAAACGTGAAATAAAAGTAGGCGATAAAGTCGCTGGAAGGCATGGAAATAAGGGTATCATTTCCAAAATTTTGCCTAGACAGGATATGCCGTATCTGCAAGATGGAAGATCCGTTGATATGGTCTTCAACCCATTAGGGGTACCTTCACGAATGAATGTAGGGCAGATATTTGAATGTTCGCTCGGGTTAGCGGGGGATCTGCTAGGTAGACATTATCGAATAGCACCTTTTGATGAGAGATATGAACAAGAGGCTTCTAGAAAACTAGTGTTTTCTGAATTATATGAAGCCAGTAAGCAAACAGCAAATCCATGGGTATTTGACCCCGAGTATCCGGGAAAAAGCAGAATATTGGATGGAAGAACGGGGGATCCTTTTGAGCAGCCTGTTTTAATAGGAAAGCCTTATATCTTGAAATTAATTCATCAAGTTGATGATAAAATACATGGACGTTCCAGCGGACATTATGCACTTGTTACACAACAACCCCTTAGAGGAAGGGCTAAGCAAGGAGGACAGCGGGTAGGAGAAATGGAGGTTTGGGCTCTAGAAGGGTTTGGTGTTGCTCATATTTTACAAGAGATGCTTACTTATAAATCTGATCATATTAGAGCTCGCCAAGAAATACTTGGTACTACAATCATTGGAAGAACAATACCTAAACCTGAGGATGCGCCAGAATCTTTTCGATTACTCGTTCGAGAACTACGATCCTTGGCTTTGGAACTTAATCATTTCCTTGTATCTGAGAAGAACTTCCAGATGAATAGGAAGGAAGCTTA---A------ATGGATATAGTAAGTCTCGCTTGGGCTGCTTTAATGGTAGTCTTTACATTTTCTCTTTCACTCGTAGTATGGGGTAGAAGTGGACTCTAGATGGAAGTAAATATTCTCGCATTTATTGCTACTGCACTGTTCATTCTAGTTCCGACTGCTTTTTTACTTATAATATACGTAAAAACGGTCAGTCAAAATGATTAAATGACTATAGCCCTTGGGAAATTTACCAAAGACGAAAATGATTTATTTGATATTATGGATGACTGGTTACGGAGGGACCGTTTCGTTTTTGTAGGTTGGTCCGGTCTATTGCTCTTTCCTTGTGCTTATTTCGCGTTAGGAGGTTGGTTTACAGGTACAACCTTTGTAACTTCATGGTATACACATGGATTGGCGAGTTCCTATTTGGAAGGCTGCAACTTCTTAACCGCGGCAGTTTCTACTCCTGCTAATAGTTTAGCACACTCTTTGTTGTTACTATGGGGTCCAGAAGCACAAGGAGATTTTACTCGTTGGTGTCAATTAGGCGGTCTGTGGACTTTTGTTGCTCTCCACGGCGCTTTCGGACTAATAGGTTTCATGTTACGTCAATTTGAACTTGCTCGATCTGTTCAATTGCGACCTTATAATGCAATCGCATTCTCTGCTCCAATTGCTGTTTTTGTTTCTGTATTCCTGATTTATCCGCTAGGTCAGTCTGGTTGGTTCTTTGCGCCCAGTTTTGGTGTCGCAGCTATATTTCGATTCATCCTCTTTTTCCAAGGGTTTCATAATTGGACATTGAACCCATTTCATATGATGGGGGTTGCCGGTGTATTGGGCGCTGCCCTTCTATGCGCTATTCATGGTGCTACCGTAGAAAATACTTTATTTGAAGATGGTGATGGCGCAAATACATTCCGTGCTTTTAACCCAACTCAAGCGGAAGAAACTTATTCAATGGTCACCGCTAACCGCTTTTGGTCCCAAATCTTTGGGGTTGCTTTTTCCAATAAACGTTGGTTACATTTCTTTATGTTATTTGTACCAGTAACTGGTTTATGGATGAGTGCTCTTGGAGTAGTCGGCTTGGCTCTGAACCTACGCGCCTATGACTTCGTTTCTCAGGAAATCCGTGCAGCGGAAGATCCTGAATTTGAGACGTTCTACACCAAAAATATTCTTTTAAATGAAGGCATTCGTGCTTGGATGGCGGCTCAAGATCAGCCTCATGAAAACCTTATATTCCCTGAGGAGGTTCTACCCCGTGGAAACGCTCTTTAA------------------------------------------ATGAAAACCTTATATTCCCTGAGGAGGTTCTACCCCGTGGAAACGCTCTTTAATGGAACTTTAGCCTTAGCCGGTCGTGACCAAGAAACCACAGGTTTCGCTTGGTGGGCCGGGAATGCCCGACTTATCAATTTATCCGGTAAATTACTGGGAGCTCATGTAGCCCATGCCGGATTAATCGTATTCTGGGCCGGAGCAATGAACCTATTTGAAGTGGCTCATTTCGTACCAGAAAAGCCCATGTATGAACAAGGATTAATTTTACTTCCCCACCTAGCTACTCTAGGTTGGGGGGTAGGTCCTGGTGGGGAAGTTATAGATACCTTTCCATACTTTGTGTCTGGAGTACTTCACTTAATTTCCTCTGCAGTATTGGGCTTTGGCGGTATTTATCACGCACTTCTGGGACCCGAGACTCTTGAAGAGTCTTTTCCATTCTTCGGTTATGTATGGAAAGATAGAAATAAAATGACTACAATTTTGGGTATTCACTTAATTTTGTTAGGTATAGGTGCTTTTCTTCTAGTATTCAAAGCTATTTATTTTGGAGGCGTATATGATACCTGGGCCCCAGGAGGGGGAGATGTAAGAAAAATTACCAACTTGACCCTTAGCCCAAGCGTCATATTTGGTTATTTACTAAAATCCCCTTTTGGAGGAGAGGGATGGATTGTTAGTGTGGACGATTTGGAAGATATAATTGGAGGGCATGTATGGTTGGGTTCCATTTGTATACTTGGTGGAATCTGGCATATCTTAACCAAACCTTTTGCATGGGCGCGCCGTGCGCTTGTATGGTCTGGGGAGGCTTACTTGTCTTATAGTTTAGGTGCTTTAGCTGTTTTTGGTTTTATTGCTTGTTGCTTTGTTTGGTTCAATAATACCGCTTATCCTAGTGAGTTTTACGGGCCCACTGGACCAGAAGCTTCTCAAGCTCAAGCATTTACTTTTCTGGTTAGAGCCCTTCGTCTTGGGGCTAACGTGGGGTCCGCCCAAGGACCTACCGGTTTAGGTAAATATCTAATGCGTTCTCCGACTGGAGAAGTAATTTTTGGGGGAGAAACTATGCGTTTTTGGGATTTGCGTGCTCCCTGGTTAGAACCCCTAAGGGGTCCCAATGGGTTGGACTTGAGTAGGCTGAAAAAAGACATACAACCTTGGCAAGAACGACGTTCCGCGGAATATATGACTCATGCTCCTTTAGGTTCTTTAAATTCCGTGGGTGGTGTAGCTACCGAGATCAATGCAGTCAATTATGTCTCTCCTAGAAGTTGGTTAGCTACCTCTCATTTTGTTCTCGGATTCTTCCTATTCGTAGGTCATTTATGGCATGCAGGAAGGGCTCGTGCAGCTGCAGCAGGATTTGAAAAAGGAATTGATCGCGATTTTGAACCTGTTCTTTCCATGACTCCTCTTAACTAAATGGCAAGAAAAGGTTTAATTCAGAGGGAAAAGAAGAGGCAAAAATTGGAACAAAAATATCATTTGATTCGTCGATCCCCCAAAAAAGAAATAGGTAAAGTTCCATTGTTGAGTGAGAAATGGGAAATTCACGGAAAGTTACAATCCCCACCGCGTAATAGTGCACCTACACGTCTTCATCGACGTTGTTTTTCAACCGGAAGACCGAGGGCTAACTATCGAGACTTTGGGTTATCCGGACACATACTTCGTGAAATGGTTCATGCATGTTTGTTGCCTGGAGCAACAAGGTCAAGTTGGTAAATGGCATTAAGATTTCCAAGGTTTAGCCAAGGCTTAGCTCAGGACCCCACTACTCGCCGTATTTGGTTTGGTATTGCTACCGCACACGACTTCGAAAGTCATGATGATATTACGGAGGAACGTCTTTATCAGAATATTTTTGCTTCTCATTTTGGGCAATTAGCAATAATTTTTCTGTGGACTTCCGGAAATCTGTTTCATGTAGCTTGGCAAGGAAATTTTGAGACATGGGTACAGGACCCTTTACATGTAAGGCCTATTGCTCATGCAATTTGGGATCCTCATTTTGGTCAACCGGCTGTGGAAGCTTTTACTCGGGGGGGTGCTCTTGGACCAGTAAATATCGCTTATTCTGGTGTTTATCAATGGTGGTATACAATCGGGTTACGGACTAATGGAGATCTTTATACTGGAGCGCTTTTTCTATTATTTCTTTCTGTCATATCTTTAATAGCAGGTTGGTTACACCTACAACCGAAATGGAAACCGAGCGTTTCGTGGTTTAAAAATGCCGAATCTCGTCTCAATCATCATTTGTCAGGACTATTCGGAGTAAGTTCCTTGGCTTGGACAGGACATTTAGTCCATGTCGCTATTCCTGGATCCAGGGGGGAATACGTTCGATGGAATAATTTCTTAGAGGTATTGCCGCATCCTCAAGGATTAGGCCCACTTTTTACAGGTCAGTGGAATCTTTATGCTCAAAACCCCGATTCGGGTAGTCATTTATTTGGTACCTCCCAAGGCGCAGGAACTGCCATTCTAACCCTTCTCGGGGGATTTCATCCGCAAACGCAGAGTTTATGGCTGACTGATATTGCTCATCATCATTTAGCTATTGCATTTATTTTTCTCGTTGCCGGTCATATGTATAGAACGAACTTCGGTATTGGGCACAGTATAAAAGATCTTTTAGAAGCACATACTCCTCCAGGGGGGCGATTAGGGCGTGGACATAAAGGTCTTTATGACACAATCAATAATTCGATTCATTTTCAATTAGGCCTTGCTCTAGCCTCTTTAGGGGTTATTACTTCCTTGGTAGCTCAACATATGTACTCTTTACCTGCTTATGCGTTCATAGCACAAGACTTTACTACTCAAGCCGCGTTATATACGCATCACCAATACATTGCAGGATTCATCATGACAGGAGCTTTTGCTCATGGAGCTATATTTTTTATTAGAGATTACAATCCGGAACAAAATGAGGATAATGTATTGGCAAGAATGTTGGACCATAAGGAAGCTATCATATCCCATTTAAGTTGGGCCAGCCTTTTTTTGGGATTCCATACTTTGGGACTTTATGTTCATAATGATGTCATGCTTGCTTTTGGTACTCCCGAGAAACAAATCTTGATCGAACCCATATTTGCCCAATGGATACAATCTGCTCATGGTAAAACTTTATATGGGTTCGATGTACTTTTATCTTCAACAAGCGGCCCAGCGTTCAACGCGGGTCGAAGCATATGGTTGCCCGGTTGGTTAAATGCTATTAATGAGAATAGTAATTCACTATTTTTAACAATAGGGCCTGGAGACTTCTTGGTTCATCATGCTATTGCTCTAGGTTTACATACAACTACATTGATCTTAGTAAAAGGTGCTTTAGATGCACGTGGTTCCAAGTTAATGCCAGATAAAAAGGATTTTGGTTATAGTTTTCCTTGCGATGGTCCGGGACGAGGCGGTACTTGTGATATTTCGGCTTGGGATGCATTTTATTTGGCAGTTTTTTGGATGTTAAATACCATTGGATGGGTTACTTTTTATTGGCATTGGAAGCACATCACATTATGGCAGGGTAACGTTTCACAGTTTAATGAATCTTCCACTTATTTGATGGGATGGTTAAGAGATTATCTATGGTTAAACTCTTCACAACTTATCAACGGATATAACCCTTTTGGTATGAATAGTTTATCAGTTTGGGCGTGGATGTTCTTATTTGGACATCTTGTTTGGGCTACTGGATTTATGTTCTTAATTTCCTGGCGTGGATATTGGCAAGAATTGATTGAAACTTTAGCATGGGCTCATGAACGCACACCTTTGGCTAATTTAATTCGATGGAGAGATAAACCAGTAGCTCTTTCCATTGTGCAAGCAAGATTGGTTGGATTAGCCCATTTTTCTGTAGGTTATATATTCACTTACGCGGCTTTCTTGATTGCCTCTACATCGGGCAAATTTGGTTAAATGATTATTCGTTCGCCGGAACCAGAAGTAAAAATTTTGGTAGATAGGGATCCCATAAAAACTTCTTTCGAGGAATGGGCCAGACCCGGCCATTTCTCAAGAACAATAGCTAAAGGGCCTGATACTACCACTTGGATCTGGAACCTACATGCTGATGCTCACGATTTCGACAGCCATACTAGTGATTTGGAGGAGATCTCCCGAAAAGTATTTAGTGCCCATTTCGGCCAACTCTCCATCATCTTTCTTTGGCTGAGTGGCATGTATTTCCACGGTGCTCGTTTTTCCAATTATGAAGCATGGTTAAGTGATCCTACTCACATTGGACCTAGTGCCCAGGTGGTTTGGCCGATAGTGGGCCAAGAAATATTGAATGGTGATGTAGGCGGCGGTTTCCGAGGAATACAAATAACCTCCGGTTTTTTTCAGATTTGGCGAGCATCTGGAATAACTAGTGAATTACAACTCTATTGTACCGCAATTGGTGCATTGGTCTTTGCAGCTTTAATGCTTTTTGCTGGTTGGTTCCATTACCACAAAGCTGCTCCAAAATTGGCTTGGTTCCAAGATGTAGAATCTATGTTGAATCACCATTTAGCAGGGCTACTAGGACTTGGGTCTCTTTCTTGGGCGGGGCATCAAGTACATGTATCTTTACCGATTAACCAATTTCTAAATGCTGGAGTGGATCCTAAAGAGATCCCACTTCCTCATGAATTTATCTTGAATCGGGATCTTTTGGCTCAACTTTATCCCAGTTTTGCTGAGGGAGCAACCCCATTTTTCACCTTGAATTGGTCAAAATATGCGGACTTTCTTACTTTTCGTGGAGGATTAGATCCAGTAACTGGAGGTCTCTGGTTAACCGATATTGCACACCATCATTTAGCTATTGCAATTCTTTTCCTGATAGCGGGTCACATGTATAGGACCAACTGGGGCATTGGTCATGGTATAAAAGATATTTTAGAGGCTCATAAGGGTCCATTTACAGGGCAGGGACATAAAGGCCTATATGAGATCCTAACAACGTCATGGCATGCTCAATTATCTATTAACCTAGCCATGTTAGGATCTTTAACCATTGTTGTAGCTCACCATATGTATTCGATGCCCCCTTATCCATATCTAGCGACTGACTACGGTACCCAACTTTCATTGTTCACACATCACATGTGGATTGGTGGATTTCTCATAGTTGGTGCTGCTGCGCATGCAGCGATTTTTATGGTAAGAGACTATGATCCAACTACTCGATACAACGACCTATTAGATCGTGTACTTAGGCATCGTGATGCAATCATATCACACCTCAACTGGGTATGTATATTTTTAGGCTTTCACAGTTTTGGTTTGTATATTCATAATGATACCATGAGCGCTTTAGGGCGTCCCCAAGATATGTTTTCAGATACGGCTATACAATTACAACCCGTCTTTGCTCAATGGATACAAAACACCCATGCTTTAGCACCTGGTGCAACGGCCCCCGGTGCAACAACAAGCACCAGTTTGACTTGGGGGGGTGCTGATTTAGTGTCAGTGGGCGGAAAGGTTGCTTTGTTACCTATTCCATTAGGAACCGCGGATTTTTTAGTACATCACATTCATGCATTTACGATTCATGTGACGGTATTGATACTCCTGAAAGGTGTTCTATTTGCTCGTAGCTCGCGTTTGATACCGGATAAAGCAAATCTCGGTTTTCGTTTCCCTTGTGATGGACCTGGAAGAGGGGGGACATGCCAAGTATCCGCTTGGGATCATGTCTTTTTAGGTCTATTCTGGATGTACAATGCAATTTCGGTAGTAATATTCCATTTCAGTTGGAAAATGCAGTCAGATGTTTGGGGTAGTATAAGTGATCAAGGGGTAGTAACTCATATCACGGGAGGAAACTTTGCGCAGAGTTCCACTACTATTAATGGGTGGCTCCGCGATTTCTTATGGGCACAGGCATCCCAGGTAATTCAGTCTTATGGTTCCTCATTATCTGCATATGGCCTCTTTTTCCTAGGTGCTCATTTTGTATGGGCTTTTAGTTTAATGTTTCTATTCAGCGGACGTGGTTATTGGCAAGAACTTATTGAATCCATCGTTTGGGCTCATAATAAATTAAAAGTTGCTCCTGCTATTCAGCCTCGAGCCTTGAGCATTGTCCAAGGACGTGCTGTAGGAGTAGCTCATTACCTTCTGGGCGGAATTGCCACAACATGGGCATTCTTCTTAGCAAGAATTATTGCAGTAGGATAAATGCCTAGATCTCGGATAAATGGAAATTTTATTGATAAGACCTTTTCAATTGTAGCCAATATCTTATTACGAATAATTCCGACAACTTCAGGAGAAAAAGAGGCATTCACCTATTACAGAGATGGTATGTCAGCTCAATCCGAAGGAAATTATGCGGAAGCTTTACAGAATTATTATGAAGCTATGCGACTAGAAATTGATCCCTATGATAGAAGTTATATACTCTATAACATAGGCCTTATCCATACAAGGAACGGAGAACATACGAAAGCTTTGGAATATTATTTTAGGGCGCTAGAACGAAACCCGTTCTTACCACAAGCTTTTAATAATATGGCCGTGATCTGTCATTACCGGGGAGAACAGGCCATTCGACAGGGAAATTCTGAAATTGCGGAGGCTTGGTTCGATCAAGCCGCTGAGTATTGGAAACAAGCTATAACGCTTACTCCCGGGAATTATATTGAGGCACAGAATTGGTTGAAGATCACAAGACGTTTCGAATAGATGTCGCGTTACAGAGGGCCTCGTTTCAAAAAAATACGACGTCTGGGGGCTTTACCGGGACTAACTAGTAAAAGGCCTAAAGCCGGAAGCGATCTTAGAAACCAATCACGTTCCGGTAAAAAATCTCAATATCGTATTCGTTTAGAAGAAAAACAAAAATTGCGTTTTCATTATGGTCTTACAGAACGACAATTACTTAAATACGTTCGTATTGCCGGAAAAGCCAAAGGGTCAACGGGTCGGGTTTTACTACAATTACTTGAAATGCGTTTGGATAACATCCTTTTTCGATTGGGTATGGCCTCGACTATTCCCCAAGCCCGCCAATTAGTTAACCATAGACATATTTTAGTTAATGGTCGTATAGTAGATATACCAAGTTATCGCTGCAAACCCCAAGATATTATTACAGCGAGGGATGAACAAAAATCTAGAGCTCTGATTCAAAATTGTCTTGATTCATCCCCTCGTGATGAGGAATTACCAAAACATTTGACTTTTCACCCATTCCAATATAAAGGATTAGTCAATCAAATAATAGATAGTAAATGGGTCGGTTTGAAAATAAATGAATTGCTAGTTGTAGAATATTATTCTCGTCAGACTTAAATGCAAGGTCGTTTGTCTGCTTGGCTAGCCAAACATGGGTTAGTTCATAGATCTTTGGGCTTCGACTACCAAGGAATAGAGACTTTACAAATAAAGCCTGGGGATTGGCATTCCATTGCTGTCATTTTATATGTATATGGTTACAATTATTTACGTTCCCAATGTGCCTATGATGTAGCACCGGGCGGACTGTTAGCTAGTGTGTATCATCTTACGAGAATAGCTTATGGTA---TAGATCAACCAGAAGAGGTATGTATAAAAGTATTTGCCCCAAGGTGGAATCCTAGAATTCCGTCTGTTTTCTGGGTTTGGAAAAGTGCGGATTTTCAAGAAAGGGAATCTTATGATATGTTGGGAATCTTTTATGATAATCATCCACGTCTGAAACGTATCTTAATGCCCGAAAGTTGGATAGGATGGCCCTTACGTAAGGATTATATTGCCCCGAATTTTTATGAAATACAGGATGCTCATTAA---------------------------------------------------------------------------------------------------------------ATGGTCTTAGCTCTTGAATATTCAGACAATAAAAATAAAGATAAAGAAAGTAAAAAAAAAAACATTGAAACGGTTATGAATTCCATTGAGTTTCCCTTACTTGATCGAACAGCCCCCCAAAAAAATTCAGTTATTTCAACTACATCAAATGATCTTTCAAATTGGTCAAGACTGTCCAGTTTGTGGCCGCTTCTATATGGTACCAGTTGTTGTTTCATTGAATTTGCTTCATTAATAGGCTCACGATTCGACTTTGACCGTTATGGGCTGGTACCAAGATCGAGTCCTAGACAGGCAGACCTAATTTTAACTGCGGGTACAGTAACAATGAAAATGGCTCCTTCTTTAGTGAGATTATATGAACAAATGCCTGAACCAAAATATGTTATTGCTATGGGAGCATGTACAATTACAGGGGGTATGTTCAGTACCGATTCTTATACTACTGTTCGGGGGGTCGATAAGCTAATTCCTGTAGATGTCTATTTGCCAGGTTGTCCACCTAAACCGGAGGCAGTTATAGATGCTATAACAAAACTTCGTAAAAAACTATCTCGAGAAATCTATGAAGATCGAATTAGGTCTCAACAGGGGAGTCGGTGTTTTACTATCAACCACAAGTTTTATATTGGACGAAGTACTCATACTGGAAATTATGATCGAGGATTACTCGATCAACCACCATCTACATCGACTTCAGAGATCCCTCTTGAAATATTTTTCAAATACAACAAGAGTTCAGTATCTTCCCCCGAATTAGTGAATTAGATGTTTCTACTTTACGAATATGATATTTTCTGGGCATTTATAATAATAGCAAGTGCTATTCCTATTTTGGCATTTTTGATTTCGGGAGTTTTAGCCCCGATTCGCAAAGGGCCGGAGAAACTTTCTAGTTATGAATCGGGAATAGAACCAATGGGTGATGCTTGGCTCCAATTTCGAATTCGGTATTATATGTTTGCTCTAGTTTTTGTTGTTTTTGATGTTGAAACGGTTTTTCTTTATCCATGGGCAATGAGTTTTGATGTATTGGGTATATCTGTATTTATAGAAGCTTTCATTTTCGTGCTTATCCTAATTGTTGGTTCAGTTTATGCATGGCGAAAAGGAGCATTGGAATGGTCTTAGATGACCTTAAATCTTTGTGTATTGACCCCGAATCGGATTGTTTGGGATTCAGAAGTTAAAGAAATAATTTTATCTACTAATAGTGGACAAATTGGCATATTACCCAATCACGCGCCTATTGCCACGGCTGTAGATATAGGTATTTTGAGAATACGCCTTACTGACCAATGGCTAACGATGGCTCTGATGGGCGGTTTCGCTCGAATAGGTAATAATGAGATCACTGTTTTAGTAAATGATGCGGAAAAGGGTAGTGACATTGATCCACAAGAAGCTCAGCAAACTCTTGAAGTAGCGGAAGCTAACTTGAGTAAAGCTGAAGGCAAGAGACAAACAATTGAGGCAAATCTAGCTCTCAGACGAGCTAGGACACGAGTGGAGGCTCTTAATATGATTTCGTAAATGAGAATAAATCCTACTACTTCTGATCCTGGGGTTTCCGCGCTTGAAAAAAAAAACTTGGGACGTATAGCTCAAATCATCGGTCCGGTACTGGATGTAACTTTCCCCCCCCGGAAAATGCCTAATATTTACAACGCTCTGGTAGTTAAGGGTCGAGATACTGCCGGTCAACAAATTAATGTGACTTGTGAAGTACAACAATTATTAGGAAATAATCGAGTTAGAGCTGTAGCTATGAGTGCTACAGATGGTCTAATGAGAGGAATGGAAGTGATTGACACGGGAGCTCCTTTAAGCGTTCCGGTCGGCGGAGCGACTTTAGGACGAATTTTCAACGTGCTTGGAGAGCCCGTTGACAATTTAGGTCCTGTAGATACTCGCACAACATCCCCTATTCATAGATCTGCGCCTGCTTTTATACAGTTAGATACAAAATTATCTATTTTTGAAACAGGAATTAAAGTAGTAGATCTTTTAGCCCCTTATCGCCGTGGAGGAAAAATAGGACTATTCGGGGGAGCTGGAGTGGGTAAAACAGTACTCATTATGGAATTGATCAACAACATTGCCAAAGCTCATGGGGGTGTATCTGTATTTGGCGGAGTAGGTGAACGTACTCGTGAAGGAAATGATCTTTACATGGAAATGAAAGAATCTGGAGTAATTAATGAACAAAATATTGCAGAATCGAAAGTCGCTCTAGTATATGGTCAGATGAATGAACCGCCTGGAGCTCGTATGAGAGTTGGTTTAACTGCCCTAACCATGGCAGAATATTTCCGAGATGTTAATGAACAAGACGTACTTCTATTTATCGACAATATCTTCCGTTTCGTTCAAGCAGGATCCGAAGTATCCGCCTTATTGGGTAGAATGCCTTCCGCTGTGGGTTATCAACCCACCCTTAGTACCGAAATGGGTTCTTTACAAGAAAGAATTACTTCTACCAAAGAAGGATCCATAACTTCTATTCAAGCAGTTTATGTGCCTGCGGACGATTTGACCGATCCTGCTCCTGCCACGACATTTGCACATTTAGATGCTACTACCGTACTATCAAGAGGATTAGCTGCCAAAGGTATCTATCCAGCAGTCGATCCTTTAGATTCAACTTCAACTATGCTCCAACCTCGGATCGTTGGTGAAGAACATTATGAAACTGCGCAAAGAGTTAAACAAACTTTACAGCGGTACAAAGAACTTCAGGACATTATAGCTATCCTTGGATTGGACGAATTATCCGAAGAGGATCGCTTAACCGTAGCAAGAGCACGAAAAATTGAGCGTTTCTTATCACAACCTTTTTTCGTAGCAGAAGTATTTACGGGGTCCCCGGGAAAATATGTTGGTCTATCAGAAACCATTAGAGGGTTTAAATTGATCCTTTCCGGAGAATTAGATGGTCTTCCTGAACAGGCTTTTTATTTGGTAGGTAACATCGATGAAGCTACTGCGAAGGCTACAAACTTAGAAATGGAGAGCAAATTGAAGCAATGA---------------------ATGTCACCACAAACAGAGACTAAAGCAAGTGTTGGATTCAAAGCTGGTGTTAAAGATTATAAATTGACTTATTATACTCCTGACTATCAAACCAAAGATACTGATATCTTGGCAGCCTTCCGAGTAACTCCTCAACCTGGAGTTCCGCCGGAGGAAGCAGGGGCCGCGGTAGCTGCTGAATCTTCCACTGGGACATGGACAACTGTGTGGACTGACGGGCTTACCAGTCTTGATCGTTACAAAGGACGATGCTACCACATCGAGCCGGTTGCTGGAGAAGAAAATCAATTTATTGCTTATGTAGCTTACCCCTTAGACCTCTTTGAAGAAGGTTCTGTTACTAACATGTTTACTTCCATTGTGGGTAATGTATTTGGATTCAAGGCCCTGCGCGCTCTACGTCTGGAGGATTTGCGAATCCCTACTTCTTATTCTAAAACTTTCCAAGGTCCGCCTCATGGCATCCAAGTTGAGAGGGATAAATTAAACAAGTATGGCCGCCCCCTATTAGGATGTACTATTAAACCTAAATTGGGATTATCCGCTAAGAATTACGGTAGAGCAGTTTATGAATGTCTCCGCGGTGGGCTTGATTTTACCAAAGATGATGAGAACGTTAATTCCCAACCATTTATGCGTTGGAGAGACCGTTTCCTATTTTGTGCCGAAGCAATTTATAAAGCGCAGGCTGAAACAGGTGAAATCAAGGGGCATTACTTGAATGCTACTGCAGGTACATGCGAAGAAATGATCAAAAGGGCTGTATTTGCCAGAGAACTGGGAGCTCCTATCGTAATGCATGACTACTTAACCGGGGGGTTCACTGCAAATACTAGCTTGGCTCATTATTGCCGAGATAATGGTCTACTTCTTCACATCCATCGTGCAATGCATGCAGTTATTGATCGACAGAAGAATCATGGTATACACTTTCGTGTACTAGCTAAAGCATTACGTATGTCTGGTGGAGATCATATTCATGCCGGTACCGTAGTAGGTAAACTTGAAGGGGAAAGAGAAATCACTTTAGGCTTTGTTGATTTACTACGTGATGATTATATTGAAAAAGATCGAAGCCGCGGTATTTATTTCACTCAAGATTGGGTCTCTTTACCAGGTGTTCTGCCCGTGGCTTCAGGGGGTATTCACGTTTGGCATATGCCTGCTCTGACCGAAATCTTTGGAGATGATTCCGTACTACAATTTGGCGGAGGAACTTTGGGGCACCCTTGGGGAAATGCACCTGGTGCCGTAGCTAATCGAGTAGCTCTAGAAGCATGTGTACAAGCTCGTAATGAGGGACGTGATCTTGCTCGTGAGGGTAATGAAATTATTCGTGAGGCTGCTAAATGGAGTCCTGAGCTAGCTGCTGCTTGTGAAGTATGGAAAGAGATCAAATTTGAATTCCCAGCAATGGATACTTTGTAAATGACTATTCATCTATTGTATTTTTCATGTAAATATGTGCAACAAGGCTTTATGGAAAAAGGGTGGTTCAACTCGATGTTGTCCAAAAAAAAGGAGTTAGAATACGGGTATGGGCTAAGTAAATCAATGGGCAGCCTTGGTTCTATTGAAAATACCAGTGTAAGTGAAGACCCGATTAGAAATGATATAGATAAAAACACTCTTAGTGGGAGCGATAGTGACAATTCTAGTTACAGTAATGTTGATCATTTAGTCGGCGTTAGAGACATTCATAATTTCGTACCTGATGATACTTTTTTAGT------TAGGG---ATAATAGGGACAGTTATTTCATATGTTTTGATATTGAAAATAAAATTTTTGAGATTGACAATGCTCATTCTTTTCTAAGTGAACTAGAAAGCTCTTTTTCTAATTCTCGGAATTTTTGTTATCTAAATAGTGTATCTAATAGTGATGATCCCCACTATGATCCTTACATATATGATACTAAATATAGTTGGAATAAACACATTACTAGCTGTATTGACAGCTATTTTCGTTCTCAAATTTGTATTGATAGTTACATTTTAAGTGGTATTGTCAATTACAATGACAATTACATTTCTAGTTACATTTTTGATGAAAGCAGAAATAGTAGTGAAACCCAGAGTTCAAGTATAAAAACGAGTCCGGCTGGTAGTGAGTTAACTATAACA------GAAACGGAAAATTCTAATGATCTAGATTTTACTCAAAAATATAGGCATTTATGGGTTCAATGCGAAAATTGTTATGGATTAAATTATAAGAAATTTTTGAAATCAAAAATGAATATTTGCGAACACTGTGGACATCATTTGAAAATGAGTAGTTCAGATAGAATAGAACTTTTGATTGATCCAGGTACTTGGGTTCCTATGGATGAAGATATGGTCTCTGTGGATACCATTGAATTTCCGTTGGAAGAGGAATCTTACAAAGATCGTATTGATTCTTATCAAAGAAAAACAGGATTAACTGAGGCTGTTCAAACAGGCACAGGTCAACTAAACGGTATTCCCATAGCAATTGGGGTTATGGATTTTCAGTTTATGGGGGGTAGTATGGGCTCCGTAGTTGGCGAGAAGATCACTCGTTTGATCGAATATGCTACCAATCGGTTTTTGCCTCTTATTCTAGTGTGTGCTTCCGGAGGAGCACGCATGCAAGAAGGAAGTTTGAGCTTGATGCAAATGGCTAAAATAGCTTCCGCTTTATATGATTATCAATCAAAGAAAAAGTTATTCTATGTATCAATCCTTACATCTCCTACTACTGGTGGGGTGACAGCCAGCTTTGGTATGTTGGGCGATATCATTATTGCCGAACCCAATGCCTACATTGCATTTGCGGGTAAAAGAGTAATTGAACAAACATTGAATACGACAGTACCTGAGGGCTCACAAACGGCTGAATATTTATTCCATAAGGGCCAATTCGACCTAATCGTACCACGTAATCTTTTAAAAGACGTTCTGAGTGAGTTATTTCAGCTCCACGCTTTCTTTTCTCTGAATCAAAATTCAATCAAGTGGATCCTTAATAAAAAAAAATATATATTAATTAATCAAAATATAAATTATTAT--TTTTTTT-TT------ATAAAACGAGTAGTTATT-----------------------------TAGATGACA---------AATTTACCCTCTTTTTTTGTGCCTTTCGTGGGCCTAATATTGCCGGCAATTGCGATGGCTTCTTTATCTCTTCATATTCAAAAAAACAAGATTTTTTAGATGAATTGGCGATCAGAACATATATGGATAGAACTTATAGCAGGGTCTCGAAAAACAAGTAATTTCTGCTGGGCCTTTATCCTTTTTTTAGGTTCATTAGGGTTTTTATTAGTTGGAATTTCCAGTTATCTTGGTAGAAATTTGATATCTTTATTTCCGCCTACGCAAATCATTTTTTTTCCACAGGGGATCGTGATGTCTTTCTACGGAATTGCGGGTCTCTTTATTAGCTCTTATTTGTGGTGCACAATTTCGTGGAATGTAGGTAGTGGTTATGATCGGTTCGATAGAAAAGAAGGAATAGTGTGTATTTTTCGTTGGGGATTTCCTGGAAAAAATCGTCGCATCTTCCTCCAATTCTTTATGAAAGACGTCCAGTCCATCAGAATAGAAGTGAAAGAGGGTATTTATGCTCGTCGTGTCCTTTATATGGAAATCAGAGGCCATGGCGCTATTCCTTTGACTCGTACTGATGAGAATTTGACTCCACGAGAACTTGAGCAAAAAGCTGCTGAATTGGCTTATTTCTTGCGTGTACCAATTGAAGTATTTTAAATGGCAAAAAAGAAAGCATTCATTCCCCTTCTATATCTTGCATCTATAGTATTTTTGCCCTGGTGGATCTCTCTCTCAGTTACTAAAAGTCTGGAATCTTGGGTTACTAATTGGTGGGATACTAGGCAATCCGAAATTTTTTTGAATGATATTCAAGAAAAGAGTATTCTAAAAAAATTCATAGAATTAGAGGAACTCTTATTCTTGGACGAAATGATAAAGGAATACCCGGGAACACATCTAGAAAAGCTTCGTATCGGAATCTACAACGAAACGATCCAATTGATCAAGATGCACAATGAAGATTGTATCCATACGATTTTGCACTTCTCGACAAATATGATCTGTTTCGTTATTCTAAGTGGTTATTCTATGCTAGGTAATGAAGAACTTGTTATTCTTAACTATTGGGTTCAAGAATTTCTATATAACTTAAGCGACACAATCAAAGCCTTTTCCATTCTTTTAGTAACTGATTTATGTATAGGGTTCCATTCGCCCCACGGTTGGGAACTAATGATTGGATCTGTCTACAAAGATTTTGGATTTGCTCATAATGATCAAATTATATCCGGTCTTGTTTCTACCTTTCCGGTCATTCTAGATACAATTTTAAAATATTTGATTTTCCGTTATTTAAATCGTGTATCTCCCTCACTTGTAGTGATTTATCATTCAATGAATGACTGAATGCAAACTATAAATACCCTTTTTTCTTGGATAAAGGAAGAGATTACTCGATCCATTTCCGTATCGCTCATGATATATATAATAACTGGGGCACCCATTTCAAATGCCTATCCCATTTTTGCACAGCAGGGTTATGAAAATCCACGCGAAGCGACCGGCCGTATTGTATGTGCCAATTGCCATTTAGCTAATAAACCCGTGGATATTGAGGTTCCACAGGCGGTACTTCCTGATACTGTATTTGAAGCGGTTGTTCGAATTCCTTATGATATGCAATTAAAACAAGTTCTTGCTAATGGTAAAAAGGGGGCTTTGAATGTGGGGGCTGTTCTTATTTTACCTGAAGGGTTTGAATTAGCCCCCCCCGATCGTATTTCGCCCGAGATTAAAGAAAAGATGGGCAATCTGTCTTTTCAGAACTACCGCCCGACTAAAAAAAATATTCTTGTGATAGGTCCTGTTCCTGGTCAGAAATATAGCGAAATCACCTTTCCTATTCTTTCCCCGGACCCCACTACTAAAAAAGATGTTCACTTCTTAAAATATCCCATATACGTAGGCGGGAACAGGGGAAGGGGTCAGATTTATCCCGACGGTAGCAAGAGTAACAATAATGTTTATAATGCTACAGCAGCGGGTATAGTAAGCAAAATCATACGAAAAGAAAAAGGAGGATACGAAATAACCATAGTGGATGCATCGGATGGGCGTCAAGTGGTGGATATTATCCCCCCTGGACCTGAACTTCTTGTTTCAGAAGGAGAATCCGTCCAACTTGATCAACCATTAACGAGTAATCCTAATGTAGGCGGATTTGGTCAGGGGGATGCGGAAATAGTACTTCAAGATCCATTACGTGTCCAAGGCCTTTTGTTTTTCTTGGCATCCGTTATTTTAGCACAAATATTTTTGGTTCTTAAAAAGAAACAGTTTGAGAAGGTTCAATTGTCCGAAATGAATTTCTAGATGGCCGATACTACTGGAAGGATTCCTCTTTGGATAATAGGCACTGTAACGGGTATTCTTGTGATTGGTTTAATCGGTATTTTCTTTTATGGTTCATATTCCGGATTGGGTTCATCCCTGTAGATGACACAATCAAACCCGAACGAACAAAGTGTTGAATTGAATCGTACCAGTCTCTACTGGGGGTTATTACTCATTTTTGTACTTGCTGTTTTATTTTCCAATTATTTCTTCAATTAAATGACCATAGATAGAACCTATCCCATTTTTACAGTGCGATGGTTGGCTGTTCACGGATTAGCTGTACCTACCGTTTCTTTTTTGGGGTCAATATCAGCAATGCAGTTCATACAACGATAAATGTCTGGAAGCACAGGAGAACGTTCTTTTGCTGATATTATTACCAGTATTCGATACTGGGTCATTCATAGCATTACTATACCTTCCCTTTTCATTGCGGGTTGGTTATTCGTCAGCACGGGTTTAGCTTACGATGTATTTGGAAGCCCTCGTCCAAACGAGTATTTTACAGAGAGTCGACAAGGAATTCCATTAATAACTGGCCGTTTTGATCCTTTGGAACAACTCGATGGATTTAGTAGATCTTTTTAGATGCTTACTATAACTAGTTATTTCGGTTTTCTACTAGCGGTTTTAACTATAACCTCAGCTCTATTTATCGGGTTGAACAAGATACGACTTATTTGAATGCGAGATCTAAAAACATATCTCTCCGTGGCGCCGGTAGTAAGTACTATATGGTTCGGGTTTTTAGCAGGTCTATTGATAGAGATCAATCGTTTATTTCCGGATGCGCTGATATTCCCCTTTTTTTCATTCTAGATGGCCAAGGGGAAAGATGTTCGAGTAACAGTTATTTTGGAATGTACCAATTGTGCTGTTCGAAATGATGCTAATAAGGAATCAAAGAGGGTTGGTATTTCCAGATATATTACTCAAAAGAATCGACACAATACGCCTAGTCGATTGGAATTGAGAAAATTCTGTCCCTTTTGTTACAAATATACAATTCATGGGGAGATAAAGAAATAGATGGATAAATCCAAGCGACTCTATTTTAAATCCAAGCGATCTTTTCGTAGGCGTTTGCCCCCGATTGGGTCGGGGGATCGAATTGATTATAGAAACATGAGTTTAATTAGTCGATTTATTAGTGAACAAGGAAAGATATTATCTAGACGGGTGAATAGATTAAACTTAAAACAACAACGATTAATTACTATTGCTATCAAGCAAGCTCGTATTTTATCTTTGTTACCCTTTCTTAATAATGAGAAACAATTTGAAAGAGGTGAGTCGGCTGCTAGAACTGCGGGTCTTAGAATCAAAAAGGGGGATAGGCTTACTCTTCACTTGAATCAAAATTCCAATACGAACTCAAAAGCGGATTGAATGACCAGAATTAAACGAGGATGTATAGCTCGGAGACGTAGAACAAAAATTCGTTTATTTGCATCAAGCTTTCGAGGGGCTCATTCAAGACTTACTCGAACTATTACTCAACAGAAAATAAGAGCTTTGTTTTCGGCTTATCGGGATAGAGGTAGGCAAAAGAGATATTTTCGCCGTTTGTGGATCACTCGGATAAATGCAGCAATTCGAGGGAATTTAGTATACTATAGTTATAGTATTTTCATACACAATCTGTACAAGAAGCAGTTGCTTCTTAATCGTAAAATACTTGCGCAAATAGCTATATTAAATATAAATTGTCTTTCTATGATTTCCACTGAGATTATAAAATAAATGCCAACTATTAAACAACTTATTAGAAAGACGAGACAGCCAATCAGAAATGTTACGAAATCCCCCGCCCTTGGGGGATGCCCTCAGCGACGAGGAACATGTACTAGGGTGTA---------------------------------T---ACTATCACCCCCAAAAAACCAAACTCTGCCTTACGTAAAGTTGCCAGAGTACGCTTAACCTCTGGATTTGAAATCACTGCTTATATACCTGGTATTGGCCATAATTTACAAGAACATTCTGTAGTCTTAGTAAGAGGGGGAAGGGTTAAGGATTTACCCGGTGTGAGATATCACATTGTTCGAGGAACCCTAGATGCTGTCGGAGTAAAGGATCGTCAACAAGGGCGTTCTAAATATGGGGTCAAAAAGCCAAAATA----AATGCCTATTGGTGTTCCAAAAGTACCTTTTCGAAGTCCTGGAGAGGAAGATGCATCGTGGGTTGACATA---AACCGACTTTATCGAGCAAGATTACTTTTTTTAGGCCAAGAGGTTGATAGCGATCTCTCGAATCAAATTATTGGTCTTATGGTATATCTCAGTCTAGAGGATGATAGCAAAGATCTGTATTTGTTTATAAACTCTCCCGGGGGGTGGGTAATACCCGGAGTAGCTATTTATGATACTATGCAATTTGTACAACCAGATGTACAGACAATATGCATGGGATTGGCCGCTTCAATAGGATCTTTTCTTCTGGTCGGGGGAGAAATTACCAAACGTCTAGCATTCCCTCATGCTCGGAGGGTAATGATCCATCAACCTGCTAGTTCTTTTTATGAGGCACCCGCAGGAGAATTTATCCTGGAAGCGGAAGAAATGATGAAGCTGCGCGAAACCATTACAGGGGTTTATGTACAAAGAACAGGCACACCTCTATGGGTTGTATCCGAAGACATGGAAAGAGATGTTTTTATGTCAGCAACAGAAGCCCAAGCTCATGGAATTGTTGATCATGTAGGGGTAGAATAAATGGGTTTGCCTTGGTATCGTGTTCATACCGTCGTATTGAATGATCCGGGTCGTTTGATTTCTGTTCATATAATGCATACAGCTCTAGTTGCTGGTTGGGCCGGTTCGATGGCTCTATACGAACTGGCGATTTTTGATCCCTCTGACCCCGTTCTTGATCCAATGTGGAGACAGGGTATGTTTGTTATACCCTTCATGACTCGTTTAGGAATAACCAATTCATGGGGCGGTTGGAGTATCACAGGAGGTACTATAACGAATCCGGGTATTTGGAGTTACGAAGGTGTGGCCGGGGCACATATTGTGTTTTCTGGCTTATGCTTTTTGGCAGCTATTTGGCATTGGGTGTACTGGGATCTAGAAATATTTTCTGATGAACGTACAGGAAAACCTTCTTTAGATTTACCTAAGATTTTTGGAATTCATTTATTTCTTTCAGGGTTGGCTTGTTTTGGGTTTGGCGCATTTCATGTAACGGGGTTGTATGGTCCTGGAATATGGGTGTCCGATCCTTATGGACTAACCGGAAGGGTACAATCTGTAAATCCAGCGTGGGGTGTGGAAGGTTTTGATCCTTTTGTTCCGGGAGGAATAGCCTCTCATCATATTGCAGCAGGGACATTGGGCATATTAGCCGGCCTATTCCATCTTAGTGTCCGTCCGCCCCAACGTCTATACAAAGGATTACGCATGGGAAATATTGAAACCGTCCTTTCCAGCAGTATCGCTGCTGTCTTTTTTGCCGCTTTTGTTGTTGCTGGAACTATGTGGTATGGTTCAGCAACTACCCCGATTGAATTATTTGGTCCCACTCGTTATCAATGGGATCAGGGATACTTCCAGCAAGAAATATATCGAAGAGTTAGCGCTGGGATAGCCGAAAATCAAAGTTTATCAGAGGCTTGGTCTAAAATTCCTGAAAAATTGGCTTTTTATGATTACATCGGTAATAATCCGGCAAAGGGGGGATTATTCAG---AGCGGGCTCAATGGACAACGGGGATGGAATAGCTGTTGGGTGGTTAGGACACCCTATCTTTAGAGATAAGGAAGGGCGTGAACTTTTTGTACGTCGTATGCCCACTTTTTTTGAAACATTTCCGGTTGTTTTGGTAGACGGAGACGGTATTGTTAGAGCCGATGTTCCGTTTCGAAGGGCAGAGTCGAAGTATAGTGTCGAACAAGTAGGTGTAACTGTGGAGTTCTATGGTGGCGAACTGAATGGAGTCAGTTATAGTGATCCTGCTACTGTGAAAAAATATGCTCGACGCGCTCAATTGGGCGAAATTTTTGAATTAGATCGTGCTACTTTGAAATCCGATGGTGTTTTTCGTAGCAGTCCAAGGGGTTGGTTTACTTTTGGCCATGCTTCATTTGCTCTGCTCTTCTTCTTCGGACATATTTGGCATGGCGCTAGAACCTTGTTCCGAGATGTTTTTGCCGGTATTGACCCAGATTTGGATGCTCAAGTAGAATTTGGAACATTCCAAAAACTTGGGGATCCGACTACAAGACGACAAGTAGTCTGA---------ATGGAAGCATTGGTTTATACATTCCTCTTAGTCTCGACTCTGGGAATAATATTTTTCGCCATCTTTTTTCGAGAACCACCTAAAGTTCCAACTAAAAAGATGAAATG----------------------------------------------------------------------------------------------AATGGAAACAGCAACCTTAGTTGCCATCTCTATATCTGGTTTACTTGTAAGTTTTACTGGGTACGCCTTATATACTGCTTTTGGGCAACCCTCTCAACAACTAAGAGATCCATTCGAGGAACACGGAGACTAG--------------------------------------------------------------ATGGCTACACAAACCGTTGAGAATAGTTCTAGATCTGGTCCAAGACGAACCATTGTAGGGGATTTATTGAAACCACTGAATTCGGAATATGGTAAAGTAGCTCCAGGTTGGGGAACTACTCCTTTGATGGGTATTGCAATGGCTCTATTTGCGATATTCCTATCTATTATTTTGGAGATTTATAATTCTTCCATTTTACTGGATGGAATTTCAATGAATTAGATG---------------------------------------AGTAAAGTATATGATTGGTTCGAAGAACGTCTTGAGATTCAGGCGATTGCAGATGATATAACTAGTAAATATGTCCCTCCCCATGTGAACATATTTTATTGTTTAGGCGGAATTACACTTACTTGTTTTTTAGTACAAGTAGCTACGGGATTTGCTATGACTTTTTACTATCGCCCAACGGTTACTGAGGCTTTTGCTTCCGTTCAATATATAATGACTGAAGCTAACTTTGGTTGGTTAATCCGATCAGTTCATCGATGGTCCGCAAGTATGATGGTGCTAATGATGATCCTGCACGTATTTCGTGTGTATCTCACCGGTGGCTTTAAAAAACCTCGTGAATTGACTTGGGTTACAGGTGTAGTTTTAGCTGTATTGACCGCATCTTTTGGCGTGACTGGTTATTCCTTACCCCGGGACCAAATTGGTTATTGGGCAGTCAAAATTGTAACAGGCGTACCGGAAGCTATTCCTGTAATAGGATCGCCTTTGGTAGAGTTATTGCGCGGAAGTGCTAGTGTAGGACAATCCACCCTGACTCGTTTTTATAGTTTACACACTTTTGTATTACCTCTACTTACTGCCGTATTTATGTTAATGCACTTCCCAATGATACGTAAGCAAGGCATCTCTGGTCCTTTATAGATGG------------------------------------------GAGTGACAAAAAAACCTGACTTGAACGATCCTGTATTAAGAGCTAAGTTGGCTAAAGGTATGGGTCATAATTATTATGGAGAACCCGCATGGCCCAATGATCTTTTATATATTTTTCCAGTAGTAATTCTAGGAACTATTGCATGTAACGTAGGCTTAGCGGTTCTAGAACCATCAATGATTGGTGAACCCGCGGATCCATTTGCAACTCCTTTAGAAATATTGCCCGAATGGTATTTCTTTCCCGTATTTCAAATACTTCGTACAGTGCCCAATAAGTTATTGGGGGTTCTTTTAATGGTTTTAGTACCCGCGGGTTTATTAACAGTACCTTTTTTGGAGAATGTTAATAAATTCCAAAATCCATTTCGTCGTCCAGTAGCAACAACAGTCTTTTTGATTGGTACCGCAGTAGCCCTTTGGTTGGGTATTGGAGCAACATTACCTATTGATAAATCCTTAACTTTAGGTATTTTT---------------------TAAATGGTTCGAGAGAAAGTAATAGTATCGACTCGGACACTGCAGTGGAAGTGTGTTGAATCAAGAGGAGATAGTAATAGTCTCTATTATGGACGTTTCATTCTGTCTCCACTTATGAAAGGTCAAGCCGATACAATAGGCATTGCGGTGCGAAGAGCTTTGCTCGGAGAAATAGAAGGAACATGTATCACACGCGCAAAATCTGAGAAAATACCACATGAATATTCTACCATAATAGGTATTCAAGAATCAGTACATGAAATTTTAATGAATTTGAAAGAAATTGTATTGAGAAGTAATCTGTATGGAATTAGTGGTGCGTCCATTTGTGTCAAGGGTCCCCGATATGTAACTGCTCAAGATATCATCTTACCACCTTCTGTGCAAATTGTTGATAATACACAGCATATAGCTAACCTAACGGAACCAATTAATTTGTATATTGAATTACAAATCGAAAGGGATCGCGGATATCGTATAAAAACAACAAATAACTCTCAAGACGGAAGTTATCCTATCGACGCTGTATTCATGCCTGTTCGAAATGCAAACCATAGTATTCATTCTTATGTAAATGGGAATGAAAAACAAGAGATACTTTTTCTCGAAATATGGACAAATGGAAGTTTAACTCCTAAAGAAGCACTTCATGAAGCCTCACGTAATTTGATTGAGTTATTTATTCCTTTTTTACATGCGGAAGAAGAAAAATTACATTTAGAAAATAATCAACAAAAAGTTACTTTACCCTTTTTTACTTGTCATGATAGATTGGCTAAACTAAATAAAAATTCAACAGAAATAACATTGAAATCCATTTTTATAGACCAATCAGAATTGCCCCCTAGAATTTATAATTGCCTCAAAGGGTCCAATATACATACCCTCTTGGACCTTTTAAATAACAGTCAAACCGACTTTATGAAAATGAAACATTTTCGCAGAGAAGACATAAAACATATATTGGACATTCTCGAAATAGAAAAGGATTTCGTA------------------------TAAATGGCAAAACCCGCACCCAGAATCGGTTCACGTAGGAATGGGCGTATTGGTTTACGTAAGAGTGCGCGTAGAATACCAAAAGGGGTTATTCATGTTCAAGCAAGTTTCAACAATACCATTGTGACTGTTACAGATGTACGAGGCCGGGTAATTTCTTGGTCCTCCGCCGGTACTTGTGGATTCAAGGGTACAAGAAGAGGGACACCCTTTGCGGCACAAACCGCAGCAGGAAATGCTATTCGGACGGTAGTGGATCAAGGTATGCAACGAGCCGAAGTCATGATAAAAGGCCCCGGTCTCGGACGAGATGCAGCATTAAGGGCTATTCGTAGAAGTGGTGTAATATTAAGTTTCATACGGGATGTAACCCCTATGCCACATAATGGCTGTAGGCCCCCTAAAAAAAGGCGTGTGTAAATGAAAATAAGGGCCTCCATTCGTAAAATTTGT--GAAAAATGTAGACTGATCCGTAGACGGGGACGAATTATAGTAATTTGTTCCAACCCGAGACATAAACAAAGA----------CAAGGATAAATGGGTAAAGACACTATTGCTGATATAATAACTTCTATACGCAATGCTGACATGAATAGAAAAGGAACAGTTCGAATACCATCTACTAACATCACCGAAAACCTTGTTAAAATACTGTTAAGAGAAGGTTTTATTGAAAATGTGAGGAAACATCAGGAAAACAACAAATATTTTTTGGTTTTAACCCTACGGCATAGAAGGAATAGGAAAGGTCCATGTAAAACAGTTTTAAATTTAAAACGGATCAGTCGACCCGGTCTACGAATCTATTCTAGTTATCAACGAATTCCTAGAATTTTAGGTGGGATGGGGATTGTAATTCTTTCTACCTCTCGGGGTATAATGACGGACCGAGAGGCCCGACTAGAAGGAATCGGCGGAGAAATTTTGTGTTATATATGGTAAATGATTCAACCTCAAACCCACTTAAATGTAGCGGATAACAGCGGGGCCCGACAATTAATGTGTATTCGAATCATAGGAGCTAGTAATCGACGATATGCTCATATTGGTGACGTTATTGTTGCTGTAATCAAGGAAGCAATACCAAATACACCTCTAGAAAAATCCGAAGTGATCAGAGCTGTAATTGTACGTACTTGTAAAGAACTCAAACGTGACAACGGTATGATACTACGATATGATGACAATGCTGCGGTTGTTATTGATCAAGAAGGAAATCCCAAAGGAACTAGAATTTTTGGTGCGATCGCACGGGAATTGAGACAGTTAAATTTCACTAAAATAGTTTCATTAGCACCTGAAGTATTATAAAT---GCTTAGTCCCAAAAGAGCCAGATTCCGTAAACAACATAGAGGAAGAATGAAAGGAATATCTTATCGAGGTAATCGTATTTGCTTTGGTAGATATGCTCTTCAGGCACTTGAACCCGCGTGGATCACGTCTAGACAAATAGAAGCAGGGCGGCGAGCAATGACACGAAACGTACGCCGCGGCGGAAAAATATGGGTACGTATATTTCCAGACAAACCTGTTACAGTAAGACCCGCGGAAACGCGTATGGGTTCCGGTAAAGGATCTCCCGAATATTGGGTAGCTATCGTTAAACCGGGTAGAATACTTTATGAAATGGGTGGAGTAGCAGAAAATGTAGCCAGAAAGGCTATTTCAATAGCGGCATCCAAAATGCCTATACGAACGCAATTCATTATTTCGGGATAAATGGGACAAAAAATAAATCCACTTGGTTTCAGACTTGGTGCAACCCAAGGTCATCATTCTCTTTGGTTTGCACAACCACAAAATTATTCCGAAGGGCTACAAGAAGATCAAAAAATCCGAGATTGGATCAAGAATTATGTACAAAAAAATATTCAAATATCCTCTGGTGTTGAGGGAATTGCATGCATAAAGATTCAAAAAAGAATCGATTTGATTCAGGTCATAATCTATATGGGATTCCCAAAATTATTACTAGAAGGTAAAGGTGGGCCTCGAAGAATCGAAGAATTGCAGATAGATGTACAAAAAGAAATTAATTGTGTAAACCGAAAACTCAACATTGCTCTTACAAGAATTACAAACCCTTATGGACACCCTAATATTCTCGCCGAATTTATAGCCGGACAATTAAAGAATAGGGTTTCATTTCGAAAAGCAATGAAAAAGGCTATTGAATTAACTGAACAAGCAGGTACAAAAGGAATTCAAGTACAAATTGCAGGACGTATCGACGGAAAAGAGATTGCGCGTGTCGAATGGATCAGAGAGGGTAGAGTTCCTCTACAAACCATTCGAGCTAAAATTGATTATTGTTCCTATGCAGTTGGAACTATCTATGGGGTATTAGGCATCAAAATTTGGATATTTGTAGACGAGGAAGCCTAAATGACACGCTCACTAAAAATAAAAAAAAATCCTTTTGTAGCGAATCATTTATTAAGAAAAATAAATAAGCTTAACACAAAAGCGGAAAAAGAAATAATAATAACTTGGTCCCGAACATCTACCATTATACCCATAATGATTGGCCACACTATTGCTATACATAATGGAAAAGAACATTTTCCTATTTATATAACAGATCGTATGGTGGGCCATAAATTAGGGGAATTCGTACCTACTATAAATTTCCGAGGACACGCAAAAAATGATAATAGATCTCGTCGTTAAATGGCGATACATTTATACAAAACTTCTACCCCGAGCACACGCAATGGAGCCGTAGACAGTCAAGTGAAATCCAATCCACGAAATAATTTGATCTATGGACAGCATCATTGTAGTAAAGGTCGTAATGCCAGAGGAATCATTACCGCAGGGCATAGAGGGGGAGGTCATAAGCGTCTATACCGTAAAATAGATTTTCGACGGAATGAAAAAGACATATATGGTAGAATCGTAACCATAGAATACGACCCTAATCGAAATGCATACATTTGTCTCATACACTATGGGGATGGTGAGAAAAGATATATTTTACATCCCAGAGGGGCTATAATTGGAGATACCATTGTTTCTGGTACAGAAGTTCCTATAAAAATGGGAAATGCCCTACCTTTG---------------------------------------ACCGATATGCCCTTAGGCACGGCCATACATAACATAGAAATCACACTTGGAAAGGGTGGACAATTAGCTAGAGCAGCAGGTGCTGTAGCGAAACTGATTGCAAAAGAGGGGAAATCGGCCACATTAAAATTACCTTCTGGGGAGGTCCGTTTGATATCCAAAAACTGCTCAGCAACAGTCGGACAAGTGGGTAATGTTGGGGTGAACCAGAAAAGTTTGGGTAGAGCCGGATCTAAATGTTGGCTAGGTAAGCGTCCTGTAGTAAGAGGAGTAGTTATGAACCCTGTAGACCATCCCCATGGGGGTGGTGAAGGGAGGGCCCCAATTGGTAGAAAAAAACCCGCAACCCCTTGGGGTTATCCTGCACTTGGAAGAAGAAGTAGAAAAAGGAATAAATATAGTGATAATTTGATTCTTCGTCGCCGTAGTAAATAGATGAATGGAATCAAATATGCAGTATTTACAGACAAAAGTATTCGGTTATTGGGTAAAAATCAATATACTTCTAATGTCGAATCGGGATCAACTAGGACAGAAATAAAGCATTGGGTCGAACGCTTCTTTGGTGTCAAGGTAATAGCTATGAATAGTCATCGACTCCCGGGAAAGGGTAGAAGAATGGGACCTATTATGGGACATACAATGCATTACAGACGTATGATCATTACGCTTCAACCGGGTTATTCTATTCCACCTCTTAGAAAGAAAAGAACTTAAATGAAAGGACATCAATTCAAATCCTGGATTTTCGAATTTAGAGAGATATTGAGAGAGATCAAGAATTCTCACTATTTCTTAGATTCATGGACCCAATTCAATTCAGTGGGATCTTTCATTCACATTTTTTTCCATCAAGAACGTTTTATAAAACTCTTGGACTCCCGAATTTGGAGTATCTTACTTTCACGCAATTCACAGGGTTCAACAAGCAATCGATATTTCACGATCAAGGGTGTAGTACTATTTGTAGTAGTGGTCCTTATATATCGTATTAACAATCGAAAGATGGTCGAAAGAAAAAATATCTATTTGACAGGACTTCTTCCTATACCTATGAATTTCATTGGACCCAGAAATGATACATTGGAAGACTCTTTTGGCTCTTCCAATATCAATAGGTTGATTGTTTCGCTCCTGTATCTTCCAAAAGGAAAAAAGATCTCTGAGAGCCTTTTCCTGGATCCGAAAGAGAGTACTTGGGCTCTCCCAATAACTAAAAAGTGTATCATGCCTGAATCTAACTGGGGTTCGCGGTGGTGGAGGAACTGGATCGGAAAAAAGAGGGATTCCAGTTGTAAGATATCTAATAATGAAACCGTAGCTGGAATTGAGATCTCATTCAAAGAGAAAGATATCAAATATCTGGAGTTTCTTTTTGTATATTATATTGATGATCCGATCCGCAAGGCCCATGATTGGGAATTGTTTGATCGTCTTTCTCCGAGGAAGAGGCGAAACAGAATCAACTTGAATTCGGGACAGCTATTCGAAATCTTAGTGAAAGACTGGATTGGTTATCTCATCTTTGCTTTTCGTGAAAAAATACC------AATTGAAGTGGAGGGTTTCTTCAAACAACAAGTAGCTGGGTCAACTATTCAATCAAATGATATTGAGCATGTTTCCTATCTCTTCTCGAGAAACAAGTGGGCTATTTCTTTGCAAAATTGTGCTCAATTTCATATGTGGCAATTCCGCCAAGATCTCTTCTTTAGTTGGGGGAAGAATCCGCACGAATCGGATTTTTTGAGGAAAATATCGAGAGAGAATTGGATTTGGTTAGACAATGTGTGGTTGGTAAACAAGGATCGGTTTTTTAGCAAGGTACGGAATGTATCGTCAAATATTCAATATGATTCCACAAGATCTAGTTTCGTTCAAGTAACGGATTCTAGCCAATTGAAAGGATCTTCTGATCAATCCAGAGATCATTTCGATTCCATTAGTAATGAGGATTCGGAATATCACACATTGATCAATCAAAGAGAGATTCAACAACTAAAAGAAGGATCGATTCTTTGGGATCCTTCCTTTCTTCAAACGGAACGAACAGAGATAGAATCAGACCGATTTCCTAAATGCCTCTCTGGATATTCCTCAATGTCCCGGCTATTCACGGAACGTGAGAAGCAGATGAATAATCATCTGCTTCCGGAAGAAATCGAAGAATTTCTTGGGAATCCTACAAGATCCATTCGTTCTTTTTTCTCTGACAGATGGTCAGAACTTCATCTGGGTTCGAATCCTACTGAGAGGTCCACTAGAGATCAGAAATTGTTGAAGAAAGAACAAGATGTTTCTTTTGTCCCTTCCAGGCGATCGGAAAATAAAGAAATAGTTAATATATTCAAGATAATTACTTATTTACAAAATACCGTCTCAATTCATCCTATTTCATCCGATCCGGGATGTGATATGGTTCCGAAGGATGAACTGGATATGGACAGTTCCAATAAGATTTCATTCTTGAACAAAAATCCATTTTTTGATTTATTT---------CGTGACCGGAACAGGGGGGGATACACGTTACACCACGATTTTGAATCAGAAGAGAGATTTCAAGAAATGGCGGATATATTCACTCTATCAATAACCGAGCCGGATCTGTCGTATCATAAGGGATTTACCTTTTCTATTGATTCCTGCAGATTGGATCAAAAACAATTCTTGAATGAGGTATTCAACTCCAGGGATGAATCGAAAAAGAAATATTTATTGGTTCTACCTCCTATTTTTTATGAAGAGAATGAATCCTTTTATCGAAGGATCAGAGAAAAATGGGTCCGGACCTCCTGCGGGAATGATTTGGAAGATCCAAAACCAAAAATAGTGGCATTTGCTAGCAACAACATAATCGAGGCAGTCA------ATCAATATAAATTGATCCGAAATCTGATTCAAATCCAATATAACACCTGTGGGTACATAATAAATGTATTGAATCGATTCTTTTTAATGAATAGATCCGATCGCAACTTCGAATATGGAATTCAAAGGGATCAAATAGGAAATGATACTCTGAATCATAGAACTATAATGAAATATACGATCAACCAACATTTATCAAATTTGAAAAAGAGCCAGAAGAAAGGGTTCGATCCTCGTAGTTTT------ATTTCTCGAACCGAGAGATCCATGAATCGGGATCCTAATGCATATAGATACAAATGGTCCAATGGGAGCAAGAATTTCCAGGAACATTTGGAACATTTCATTTCTGAACAGAAGAGCCGTTTTCATTTTCAAGTAGTGTTCGATCGATTACGTATTAATCAATATTCGATTGATTGGTCTGAGGTTATCGACAAAAAAGATTTGTCTAAGTCACTTCCTTTCTTTTTGTCCAAGTTACTTCTTTTTTTGTCCAAGTTTCTTCTCTTTTTGTCTAACTCACTTCCTTTTTTCTTTGTGAGTTTCGGGAATATCCCCATTCATAGGTCCGAGATCCACATCTATGAATTGAAAGGTCCGAATGATCAACTCTGCAATCAGTTGTTAGAATCAATAGGTCTTCAAATCGTTCATTTGAAAAAATTGAAACCCTTCTTATTGGATGATCATGATACTTCCCAGAAATCGAAATTCTTGATCAACGGAGGAACAATATCACCATTTTTGTTCAATAAGATACCAAAGTGGTGGATGATTGACTCATTCCATACTAGAAATAATCGCAGGAAATCTTTTGAGAACACGGATTCCTATTTCTCAATGATATCCCACGATCAAGACAATTGGCCGAATCCCGCGAAACCATTTCATAGAAGTTCATTGATATCTTCTTTTTATAAAGCAAATCGACTTCGATTCTTGAATAATCCACATCACTTCTGCTTCGATTGTAACAAAAGATTCCCTTTTTATGTGGAAAAGGCCCGTGTCAATAATTATGATTTTACGTATGGACAATTCCTCAATATCTTGTTCATTCGCAACAAAATATTTTCTTTGCGCGGCGGTAAAAAAAAACATGCTTTTTTGGAGAGAGATACTAT------TTCACCAATCGAGTTACAGGTATCTAACATATTCATACCTAACGATTTTCCACAAAGTGGTGACGAAAGAAGGTATAACTTGTACAAATCTTTCCATTTTCCAATTCGATCCGATCCATTCGTTCGTAGAGCTATTTACTCGATCGCAGACATTTTTGGAACACCTCTAACAGAGGGACAAATAGTCAATTTTGAAAGAACTTATTGTAAACCTCCTTCAGATATGAATTTATCTGATTCAGAGGGGAAGAACTTGCAGCAGTATCTCAATTTCAATTCAAACATGGGTTTGATTCGCACTCCATGTTCTGAGAAATATTTACCATCCGAAAAGAGGAAAAAACGGAGTCTTTGTCTAAAGAAATGCCTTGAGAAAGGGCAGATGTATAGAACCTTTCAACGAGATAGTGCTTTTTCAACTCTCTCAAAATGGAATCTATTCCAAACATATATGCCATGGTTCCTTACTTCGACAGGGTACAAATATCTAAATTTGATATTTTTAGATACTTTTTCAG---ACCTATTGCCGATACTAAGTAGCAGCCAAAAATTTGTATCCATTTTTCATGATATTATGCATGGATCAGATATATCATGGCGAATTCTTCAGAAAAAATTGTGTCTTCCACAATGGAATCTGATAAGTGAGATTTCGAGTAAGTGTTTACATAATCTTCTTCTGTCCGAAGAAATGATTCATCGAA------ATAATGAGTCACCATTGATATCGACACATCTGAGATCGCAAAATGTTCGGGAGTTCCTCTATTCAATCCTTTTCCTTCTTCTTGTTGCTGGATATCTCGTTCGTACACATCTTCTCTTTGTTTCTCGAGCCTATAGTGAGTTACAGACAGAATTCGAAAAGGTCAAATCTTTGATGATTCCATCATACATGATTGAGTTGCGAAAACTTCTGGATAGGTATCCTACATCTGAGCTGAATTCTTTCTGGTTAAAGAATCTCTTTCTAGTTGCTCTGGAACAATTAGGAGATTCTATAGAAGAAATACGGGGTTATGCTTCCGGCGGCAACATGCTATGGGGCGGTGGGCCCGCTTATGGGGTCAAATCAATACGTTCTAAGAAGAAATATTTGAATATCAATC---------TCATCGATCTCATGAGTATCATACCAAATCCCATCAATCGAATCGCTTTTTCGAGAAATACGAGACATCTAAGTCATACAAGTAAAGAGATCTATTCATTGATAAGAAAAAGAAAAAACGTGAACGGTGATTGGATTGATGATCAAATAGAATCCTGGGTCTCGAACAGTGATTCGATTGATGATAAAGAAAGAGAATTCTTGGTTCAGTTCTCCACCTTAACGACAGAAAAAAGGATTGATCAAATTCTATTGAGTCTGACTCATAGTGATCATTTATCAAAGAATGACTCTGGTTATCAAATGATTGAACAACCGGGAGCAATTTACTTACGATACTTAGTTGACATTCATAAAAAGTATCTAATGAATTATGAGTTCAATACATCCTGTTTAGCAGAAAGACGGATATTTCTTGCTCATTATCAGACAATCACTTATTCACAAACCTCGTGTGAGGCTAATAGTTTTCATTTCCCATCTCATGGAAAACCCTTTTCGCTCCGCTTAGCCCTATCCCCCTCTAGGGGTATTTTAGTGATAGGTTCTATAGGAACTGGACAATCCTATTTGGTCAAATACCTAGCGGAAAACTCCTATGTTCCTTTCATTACAGTATTTCTGAACAAGTTCCTGGATAACAAGCCTAAGGGTTTTCT---------------------------------------------------------------------TATTGATGATAGTGACGATATTGACCGTGACCTTGATACGGAGCTGGAGCTTCTAACTATGACGAATGCGCTAACTATGGATATGATGCCGGAAATAGACCGATTTTATATCACCCTTCAATTCGAATTAGCAAAAGCAATGTCTCCTTGCATAATATGGATTCCAAACATTCATGATCTAGATGTGAATGAGTCGAATTACTTATCCCTCGGTCTATTAGTGAACTATCTCTCCAGGGATTGTGAAAGACGTTCCACTAGAAATATTCTTGTTATTGCTTCGACTCATATTCCCCAAAAAGTAGATCCCGCTCTAATAGCTCCGAATAAATTAAATACATGCATTAAGATACGAAGGCTTCTTATTCCACAACAACGAAAGCACTTTTTCACTCTTTCATATACTAGGGGATTTCACTTGGAAAAGAAAATGTTCCATACTAATGCTAATGGATTCGGGTCCATAACCATGGGTTCCAATGTACGAGATCTTGTAGCACTTACCAATGAGGCCCTATCAATTAGTATTACACAGAAGAAATTAATTATAGACACTAATATAATTAGATCTGCTCTTCATAGACAAACTTGGGATTTGCGATCCCAGGTAAGATCGGTTCATGATCATGGGATCCTTTTCTATCAGATAGGAAGGGCTGTTGCACAAAATGTACTTCTAAGTAATTGCTCCATAGATCCTATATCTATCTATATGAAGAAGAAATCATGTAACGAAGGGGATTCTTATTTGTACAAATGGTACTTCGAACTTGGAACGAGCATGAAGAAATTAACGATACTTCTTTACCTTTTGAGTTGTTCTGCCGGATCGGTCGCTCAAGACCTTTGGTCTTTACCCGGACCCGATGAAAAAAATGGGATCACTTCTTATGGACTCGTTGAGAATGATTCTGATCTAGTTCATGGCCTATTAGAAGTAGAA---GGCGCCCTGGTGGGATCCTCACGGACAGAAAAAGATTGCATTCAGTTTGATAATGATCGAATGACATTGCTTCTTCGGCCCGAACCAAGGAATCCCTTAGATATGATGCAAACTGGATCTTGTTCTATCGTTGATCAGAGATTTCTCTATGAACAATACGAATCGGAGTTTGAAGAAGAAGGGGAACGAGAAGGAGTCCTCGACCCGCAACAGATAGAGGAGGATTTATTCAATCACATAGTTTGGGCTCCTAGAATATGGCGCCCTTGGGGCTTTCTATTTGATTGTATCGAAAGGCCCAATGAATTGGGATTTCCCTATTGGGCTAGGTCATTTCGGGGCAAGCGGATCATTTATGATGAAGAGGATGAGCTTCAAGAGAATGATTCGGAGTTCTTGCAGAGTGGAACCGTGCAGTACCAGACAAGAGATAGATCTTCCAAAGAACAAGGCTTTTTTCTAATAAGCCAATTCATTTGGGACCCTGCGGATCCACTTTTTTTCCTATTCAAAGATCCGCCCTTTGTCTCTGTGTTTTCACATCGAGAATTCTTTGCAGATGAAGAGATGCCAAAGGGGCTTCTTACTTACCAAACAGACCTTCCTACATCTATATATAAACGCTGGTTTATCAAGAATACGCAAGAAAAGCACTTCGAATTGTTGATTTATCGCCAGAGATGGCTTAGAACCAATAGTTCATTATCTAATGGATTTTTCCGTTCTAATACTCCATCCGAGAGTTATCAGTATTTATCAAATCTGTTCCTATCTAACGGAACGCTATTGGATCAAATGACAAAGACATTGTTGAAAAAAAGATGGCTTTTCCCGGATGAAACGAAAATTGGATTCATGTAAATGATCTGGCATGTACAGAATGAAAACTTCATTCTCGATTCTACGAGAATTTTTATGAAAGCCTTTCATTTGCTTCTCTTCGATGGAAGTCTTATTTTCCCAGAATGTATCCTAATTTTTGGCCTAATTCTTCTTCTGATGATCGATTCAACCTCTGATCAAAAAGATATACCTTGGTTATATTTCATCTCTTCAACAAGTTTAGTAATGAGCATAACGGCCCTGTTGTTCCGATGGAGAGAAGAACCTATGATTAGCTTTTCGGGAAATTTCCAAAGGAACAATTTCAACGAAATCTTTCAATTTCTTATTTTACTATGTTCAACTTTATGTATTCCTCTATCCGTAGAGTACATTGAATGTACAGAAATGGTTATAACAGAGTTTCTGTTATTCGTATTAACAGCTACTCTAGGAGGAATGTTTTTATGCGGTGCTAACGATTTAATAACTATCTTTGTAGCTCCAGAATGTTTCAGTTTATGCTCCTATCTATTATCTGGATATACCAAGAAAGATGTACGGTCTAATGAGGCTACTATGAAATATTTACTCATGGGCGGGGCAAGCTCTTCTATTCTGGTTCATGGTTTCTCTTGGCTATATGGTTCATCCGGGGGAGAGATCGAGCTTCAAGAAATAGTGAGTGGTCTTATCAATACACAAATGTATAACTCCCCAGGAATTTCAATTGCGCTTATATTCATCACTGTCGGAATTGGGTTCAAGCTTTCCCCAGCCCCTTCTCATCAATGGACTCCTGACGTATACGAAG---------------GATCTCCCACTCCAGTCGTTGCTTTTCTTTCTGTTACTTCGAAAGTAGCTGCTTCAGCTTCAGCCACTCGAATTTTCGATATTCCTTTTTATTTATCATCAAACGAATGGCATCTTCTTCTGGAAATCCTAGCTATTCTTAGCATGATATTGGGGAATCTCATTGCTATTACTCAAACAAGCATGAAACGTATGCTTGCGTATTCGTCCATAGGTCAAATCGGATATGTAATTATTGGAATAATTGTTGGAGACTCAAATGGTGGATATGCAAGCATGATAACTTATATGCTGTTCTATATCTCCATGAATCTAGGAACTTTTGCTTGCATTGTATTATTTGGTCTACGTACCGGAACTGAGAACATTCGAGATTATGCAGGATTATACACGAAAGATCCTTTTTTGGCTCTCTCTTTCGCCCTATGTCTCTTATCCTTAGGAGGTCTTCCTCCACTAGCAGGTTTTTTCGGAAAACTTCATTTATTCTGGTGTGGATGGCAGGCAGGTCTATATTTCTTGGTTTCAATAGGACTCCTTACGAGCGTTGTTTCTATCTACTATTATCTAAAGATAATCAAGTTATTAATGACTGGAAGAAACCAAGAAATAACCCCTCACGTGCGAAATTATAGAAGATCCCCTTTAAGATCAAACAATTCCATCGAATTGAGTATGATTATATGTGTGATAGCATCTACTATACCAGGAATATCAATGAACCCGATTATTGAAATTGCTCAGGATACCCTTTTTTAGATGTCACGTCGAGGTACTGCAGAAGAAAAAACTGCAAAATCCGATCCAATTTATCGTAATCGATTAGTTAACATGTTGGTTAACCGTATTCTGAAACACGGAAAAAAATCATTGGCTTATCAAATTATCTATCGAGCTATGAAAAAGATTCAACAAAAGACAGAAACAAATCCACTATCTGTTTTACGTCAAGCAATACGTGGAGTAACTCCCGACATAGCAGTAAAAGCAAGACGTGTAGGCGGATCGACTCATCAAGTTCCCATTGAAATAGGATCCGCACAAGGAAAAGCACTTGCCATTCGTTGGTTATTAGGGGCATCCCGAAAACGCCCGGGTCGAAATATGGCTTTCAAGTTAAGTTCCGAATTAGTGGATGCTGCCAAAGGGAGTGGCGATGCCATACGTAAAAAGGAAGAGACTCATAGAATGGCAGAGGCAAATAGAGCTTTTGCACATTTTCGTTAAATGGAATATACATATCAATATTTATGGTTCATACCTTTCATTCCAGTTCTAATTCCTATGTTACTAGGAGTGGGACTCCTACTTTTCCCGACGGCAACAAGAAATCTTCGGCGCAC---GTGGGCTTTTACTAGTGTTTTATTGTTAAGTATAGTTATGGTTTTTTCAGCCAATCTGTCTGTTCAGCAAATAAATAACAGTTATATATATCAATATGTATGGTCTTGGACTATCAATAATGACTTTTCTTTAGAGTTTGGACAATTGATTGATCCACTTACTTCTATTATGTCAATCTTAATTACTACTGTTGGAATTCTCGTTCTTATTTATAGCGACAATTATATGTCTTATGATCAAGGATATTTAAGATTTTTTGCTTATATGAGTTTTTTCAATACTTCAATGCTGGGATTAGTTACTAGTTCTAATTTTATACAAATTTATATTTTTTGGGAATTAGTTGGAGTATGCTCTTATCTATTAATAGGTTTTTGGTTCACACGACCTATCGCTGGGAATGCTTGTCAAAAAGCGTTTGTCACTAATCGTGTAGGAGATTTTGGTTTATTATTAGGAATTTTAGGTTTTTATTGGATAACGGGCAGTTTCGAATTTCGGGGTTTGTTTGAAATAGTCAATAGATTGATTTCTA------ATAATGAAGTTAATTTTTTATTTGTTACTTTGTGTGCTCTTTTATTATTTTCTGGTGCAATTGCCAAATCCGCCCAATTTCCCCTTCATGTATGGTTACCCGATGCTATGGAAGGACCTACTCCTATTTCGGCTCTTATACATGCTGCTACTATGGTAGCAGCAGGGATTTTTCTTGTAGCTCGGCTTCTTCCTCTTTTCATAGTTGTACCTTACATAATGAACATAATAGCTTTGATAGGGATAATAACATTACTATTAGGAGCTACTTTAGCCCTTGCTCAAAAAGATATTAAGAGAGGTTTAGCCTATTCTACAATGTCTCAATTGGGTTATATGATGTTAGCTCTAGGTATTGGGTCTTATCGATCCGCTTTATTTCATTTGATTACTCATGCTTATTCAAAAGCATTGTTGTTTTTAGGATCCGGATCAATCATCCACTCAATGGAAGCGGTTGTTGGATATTCTCCAGATAAAAGTCAGAATATGGTCCTTATGGGGGGTTTAACAAAACATGTACCAATCACAAAAACTGCTTTTTTATTAGGTATACTGTCTCTTTGCGGTATTCCACCCCTTGCCTGTTTTTGGTCCAAAGATGAAATTCTTAATTATATTTGGTTGTATTCACCGATTTTTGCAATAATTGCTTGTTCTACAGCAGGATTAACTGCATTTTATATGTTTCGTATTTATTTACTTACTTTTGAAGGATATTTAAATGTTAATTTTCAAAATTACAATGGAAAAACAAATAACTCGTTTTATTCAATGTCTCTATGGGGTAAAGAGGGGAAAAATAAAAAAAAAAAAAAAATTCCGTTATTCTCTTTATTAACAATGAATAATA------AAAGGA---------------TTTATTTTTTTTGGAATAAAATATATCCAATCAGTATTATTAATATAAGAAAGATGTCGCGACCCTTTATTACTATTACTCATTTTGGCATTACGAACACT------TTTTCGTATCCCCATGAATCGGATAGTACTATGTTATTTCCTATGTTTGTATTAGGCATATTTACTTTTTTCGTTGGGTCCATAGGAATCCCTTTTAATCAATTCAATCAACAAAGAGTGGATTTGGATATATTATCCAAATTGTTAACTCCAGATATAAACCTTTTACATCAAAATTCAAACAATTCGGTGGATTGGTATGAATTTGTGAAAAATGCAGGCTTTTCGTTGAGTATAGCTTATCTCGGAATATTTATAGCGTCTTTTTTATATAAGCCTATTTATTCATCTTTACAAAATTTTAACTTTCAAAATTCATTTGTTAAAAGTGTTCCTAATAAAAAAAAAATTGTTTTTGAAAAAATAAAAAATGTCATATATGATTGGTCAGATAATCGTGGCTACATGGATGTTCTTTATGTAATATACTTAACTGATGCTATGAGAGCATTGGCCGAATTTACTCATTTTTTTGATAGACGAATAATTGATGGAATTACAAATGGGGTTGGTATTACAAGTTTTTTTGTAGGAGAGGGTATCAAATATATAGGAGGTGGCCGAATTTCTTCTTATCTTTTATTGTATTTATCTTATATATTAATC----TTTTTATTAATTTTAATTT---TCTTTTTAAAATTTATAAATTTATAAATGATATCTTCAATTTTAGAGCATATATTAATTCATATATCCTTTTCGGTCGTTTCAATTGTAATTACAATTCGTTTACTAATCTTATTAGTTAATGAAATCGCAGGACTATATGATTCGTCCAAAAAAGGCATAATAACTACTTTTGTCTGTATAACAGGATTATTAGTTACTCGTTGGATTTATTCGAGGCATTTACCATTAAGTGATTTATACGAATCATTCATTTTTCTTTCATGGAGTTTGTCCATTATTCATATGGTTCCATATTTAAAAAAACACAAAAACCATTTAAGTGCAATAACCGCGCCAATTGTTATTTTGACCCAAGGCTTTGCTACTTCTGGTTTTTTAACCGAAATGCATCAATCCAGAATATTAGTACCCGCTCTTCAATCTCATTGGTTAATGATGCACGTAAGTATGATGGTATTGGGCTATGCAGCTCTTTTATGCGGATCATTATTATCAGTAGCACTTATTGTCATTACATTTAGAAAAATAATAAGAACTTTTGATAAAAGCAAT---------AATGAATCATTTTCCTTTGGTGAGATCCAATACATTAACGAAAGAAACAATGTTTTATGGAACACCCCTTTTATTTCTTCTAAGAATTATTATAGGTCTCAATTGATTCAACAATTGGATCATTGGAGTTATCGTATTATTAGTCTAGGTTTTATCTTTTTAACCATGGGTATTCTTTCGGGAGCGGTATGGGCAAACGAGGCATGGGGCTCATATTGGAATTGGGATCCGAAGGAAACTTGGGCATTTATTACTTGGACTATATTCGCGATTTATTTACATATTCGAACAAATCCAAATCTGGAAGGTGTAAATTCTGCAATTGTAGCCTCCCTGGGATTTCTTATAATTTGGATATGCTATTTGGGAGTCAATCTATTAGGAATAGGGCTACATAGTTATGGTACATTTACACTAACATCTAATTG------------------------------------------A------------------ACGAATTATTTTCCTTGGTTAACAATAGTTGCCGTTTTACCAATATTCGGGGGTTCCTTAATTTTCTTTCTCCCTCATAAAGGGAATAAGGTAATTAGGCTCTATACTCTATTTATATGCATCATAGAACTCCTTCTAACAACCTATGCATTCTATTATTATTTCCAATTGGATGATCCATTAATGCAACTCACGGAGGATTATAAATGGATCGATTTTTTTGATTTTTACTGGAGATTGGGAATAGATGGACTTTCCATAGGACCCATTTTACTGACAGGGTTTATAACCACTTTAGCTACTTTAGCGGCTTGGCCGGTTACTCGAGATTCCCGATTATTCCATTTCCTGATGTTAGCAATGTATAGCGGCCAAATAGGATTATTTTCTTCTCGAGACCTTTTACTTTTTTTCATCATGTGGGAATTAGAATTAATTCCCGTTTATCTACTTATATCCGTGTGGGGGGGGAAGAAACGCTTGTATTCAGCTACAAAGTTTATTTTGTACACTGCGGGAAGCTCCGTTTTTTTATTACTGGGAGTTCTGGGTATCGGTTTATATGCTTCCAATGAACCAACATTAAATTTTGAAACATCAGCTAATCAATCCTATCCAGTAGCACTGGAAATAATATTCTATATTGGATTTCTTATTGCTTTTGCTGTTAAATCGCCGATTATACCTTTCCATACATGGTTACCAGACACCCATGGAGAGGCACATTACAGTACTTGTATGCTTCTAGCCGGAATCTTATTAAAAATGGGAGCGTATGGGTTGGTTCGGATCAATATGGAATTCTTGCCCCGCGCTCATTCTATATTTGCTCCCTGGTTGATGATAGTAGGCACAATTCAAATAATCTATGCAGCTTCAGCATCTCCTGGTCAACGTAATTTAAAAAAAAGAATAGCCTATTCCTCCGTATCTCATATGGGTTTCATAATTATAGGAATTGGCTCTCTAAGCGATATGGGCCTCAATGGAGCCTTTTTACAAATAATCTCTCATGGCTTTATTGGCGCTGCACTTTTTTTCTTGGCGGGAACGAGTTATGATAGAATACGTCTTGTTTATCTCGACGAAATGGGCGGAATGGCGGTCCCGGTTCCAAAAATCTTCACGACTTTCAGTATCTTATCGATGGCTTCCCTTGCATTACCGGGGATGAGTGGTTTTGTTGCAGAATTAATAGTATTTTTTGGAATAATTACCAGTCAAAATTTTTTTTTAATACAAAAAATACTAATTACATTTGTAATGGCAATAGGAACGATATTAACACCTATTTATTCATTATCTATGTTACGCCAAATGTTCTATGGATACAAGTTTTTTAATGCCCCAAACTCTTATTTTTTTGATTCTGGACCGCGAGAGTTATTTATTTCTATCTCTATCTTTTTACCTGTAATAGGTATTGGTCTTTATCCAGATTTCGTTTTCTCACTATCAGTTGACAAGGTCGAAACTCTTATATCTAATTTTTTTT---TA---------------TAAATGTCACATTCAGTAAAGATTTATGATACGTGTATAGGGTGTACTCAATGTGTCAGAGCTTGTCCCACAGATGTATTAGAAATGATACCTTGGGACGGATGTAAAGCTAAGCAAATTGCTTCGGCTCCAAGAACAGAGGACTGTGTTGGTTGTAAGAGATGCGAATCCGCCTGTCCAACGGATTTCTTGAGTGTTCGAGTTTATTTATGGCATGAAACAACTCGAAGCATGGGCCTCGCTTATTGAATGATGCTCGAACATGTACTTGTTGTGAGTGCCTATTTATTTTCTATCGGTATCTATGGCTTGATCACAAGTCGAAATATGGTTAGAGCCCTTATGTGTCTTGAACTTATACTAAATGCAGTTAATATAAATTTTGTAACATTTTCTGATTTTTTTGATAGTCGCCAATTAAAAGGAAATATTTTTTCAATTTTTGTTATAGCTATTGCAGCCGCTGAAGCAGCTATTGGACCAGCTATTGTTTCCTCAATTTATCGTAACAGAAAATCAACTCGTATCAATCAATCGAATTTGTTGAATAAGTAGATGGGTTTGCCTGGACCGATACATGATTTTCTTTTAGTCTTTTTGGGGTCAGGTCTTATATTAGGAGGTATAGGAGTCGTATTACTTACCAACACAATTTATTCTGCCTTTTCGTTGGGACTGGTTCTTGTTTGTATATCCTTATTCTATATTCTATCAAATTCCCATTTGGTAGCTGCCGCACAGCTACTTATTTACGTGGGAGCTATAAATGTTTTAATCATATTTGCTGTGATGTTTATGAATGGTTCAGAATATTACAAAGATTTGAATCTTTGGACTGTTGGGGATGGGGTTACTTTGCTGATTTGTACAATTCTTTTTTGTCTATTAATGGCTACTATTTCAGATACGTCATGGTACGGGATTATTTGGACTACCAGATCAAACCAGATTATAGAGCAGGATTTGATAAGTAACAGTCAACAAATTGGAATTCATTTATCAACAGATTTTTTCCTTCCATTTGAACTCATTTCGATAATTCTTTTAGCTGCTTTAATAGGCGCAATTGCTGTGGCTCGTCAATAAATGTTCCCTATGGTAACCAGGGTTATGGATTATGGTCAACAAACAGTACGAATTGCAAGATATATTGGTCAAAGTTTCATGATTACCCTATCCCATGCAAATCGTTTACCTGTAACTATTCAATATCCTTATGAAAAATTAATCACATCAGAACGTTTCCGCGGTCGAATACACTTCGAGTTTGATAAATGCATTGCTTGTGAAGTATGTGTTCGTGTATGCCCTATGGATCTACCTGTTGTTGATTGGGAACTGGAAACTAATATTCGAAAGAAACGTTTGCTTAATTACAGTATTGATTTCGGAATCTGTATATTTTGTGGTAACTGCGTTGAGTATTGTCCAACAAATTGTTTATCCATGACTGAAGAATATGAGCTTTCTACTTATGATCGTCACGAATTGAATTATAATCAAATTGCCTTGGGTCGTTTACCGATGTCAGTAATTGACGATTATACAATTCGAACAATTTTAAATTCACC------T---------------AAAAT------------AAAATAAATGATAATTGATATAAGGGAAGTACAAGATATCAATTCTTTTTACAGAGTGGAATCTTTAAAGTGGGTCTATGGAATTATATGGGTGCTTGCCCCTATTTTTACTCTTGTATTAGGAATCACAATAGGCGTACTAGTAATTGTATGGTTAGAAAGAGAAATATCCGCAGGGCTACAACAACGTATTGGACCCGAATATTCCGGTCCCTTAGGAGTTCTTCAAGCTCTAGCAGATGGGACAAAATTACTTTTCAAAGAAAATCTTCTTCCATCTAGAGGAGATACTCGGTTATTCAGTATCGGACCATCCATAGCAGTTATAGCAATTCTATTAAGTTATTCAGTAATTCCTTTTGACTATCACCTTGTTTTAGCCGATCTCAATATCGGGGTTTTTTTGTGGATTGCGGTTTCAAGTATTGCTCCCATTGGACTTCTTATCTCAGGATATGGCTCAAACAATAAATATTCCTTTTTAGGTGGTCTACGAGCTGCTGCTCAATCGATTAGTTATGAAATACCATTAACTCTATGTGTATTAGCAATATCTCTA---TTATCTAATAGTTTAAGTACAGTTGATATTGTTGAGGCTCAATCAAAATATGGTTTTTGGGGTTGGAATTTGTGGCGTCAACCTATAGGGTTTATCGTTTTTCTAATCTCTTCCCTAGCAGAATGTGAGAGATTACCTTTTGATTTACCGGAAGCGGAAGAAGAATTAGTAGCGGGTTATCAAACCGAATATTCGGGTATCAAATTTGGTTTATTTTATGTTGCTTCCTATCTAAACCTATTAATTTCTTCATTATTTGTAACAGTTTTGTACTTGGGCGGTTGGAATATCTCTAT------TCCATACATATTCGTTGCCGAGCT------TTTTGAAATAAATAAAGCACGTGAGGTCTTTGGAACGACAATTGGTATCTTTATTACATTAGCCAAAACTTATTTGTTCTTGTTCATTCCTATCACAACAAGATGGACTTTACCTAGGCTAAGAATGGACCAACTATTAAATCTGGGATGGAAATTTCTTTTACCTATTTCTCTCGGCAATCTGTTATTAACAACCTCTTTCCAACTCAGTTCGCTGTAAATGAATATACCAGTTACAAGAAAGGATCTCATGATAGTCAATATGGGCCCCCACCACCCGTCAATGCATGGTGTTCTTCGACTCGTCGTTACTCTGGACGGCGAAGATGTTATTGACTGTGAACCAATATTGGGTTATTTACACAGAGGGATGGAAAAAATTGCGGAAAACCGAACTATTATACAATATCTGCCTTATGTAACCCGTTGGGATTATTTAGCTACTATGTTCACAGAAGCAATAACTGTAAATGGGCCAGAACGGCTAGGAAATATTCAAGTACCGAAAAGAGCTAGTTATATCAGAGTAATTATGTTGGAATTGAGTCGTATAGCTTCTCATTTGTTATGGCTCGGCCCTTTCATGGCAGATATTGGTGCACAGACTCCTTTCTTCTATATTTTCAGAGAAAGAGAATTAGTATATGATCTATTCGAAGCTGCTACGGGTATGAGAATGATGCATAATTATTTTCGTATCGGAGGAGTGGCGGCTGATCTACCTTATGGATGGATAGATAAAGGTTTGGATTTCTGCGATTATTTTTTAACAGGAGTTACTGAATATCAAAAACTTATTACAAGAAATCCTATTTTTTTAGAACGAGTTGAGGGCGTAGGCATTATTGGTAGAGACGAAGTAATAAATTGGGGTTTATCAGGACCAATGCTGCGAGCGTCCGGAATACAATGGGATCTTCGTAAAATTGATCATTATGAGTGTTACGACGAATTTGATTGGGAAGTACAATGGCAAAAAGAAGGGGATTCATTAGCTCGTTATTTAGTCCGAATTGGCGAAATGGCAGAATCCATCAAAATTATTCAACAGGCGCTGGAAGGAATTCCGGGGGGGCCCTACGAGAATTTAGAAATACGATACTTTGATAGAAAAAGGTATCCAGAATGGCATGATTTTGAATATCGATTCATTAGTAAAAAACCCTCCCCCACTTTTGAATTGCCGAAACAAGAACTTTATGTGAGAGTCGAAGCCCCTAAAGGGGAATTGGGAATTTTTCTGATAGGGGATCAGAGTGGTTTTCCTTGGAGATGGAAAATTCGACCACCTGGTTTTATCAATTTGCAAATTCTTCCTCAGTTAGTTAAAAGAATGAAATTGGCTGATATTATGACAATACTAGGTAGCATAGATATCATTATGGGAGAAGTTGATCGTTGAATGGTACAAAACTCATTCATCTCGCTTATTTCGCAAGAAGAAAAAGAAGAAAACAGGGGATCTGTTGAATTTCAAGTATTTAGTTGGACCAATAAAATAAGAAGACTTACTTCACATTTGGAATTGCACAGAAAAGACTATTCCTCTCAAAGAGGTCTCCGTAAAATTCTGGGAAAACGTCAACGATTGCTGTCTTATTTGTCAAAGAAAAAGAGAGTACTTTATAAATACTTAATAAATCAGTTGGGTATTCGAGAATCAAAAACTCGTTAAATGTCACGTCGAGGTACTGCAGAAGAAAAAACTGCAAAATCCGATCCAATTTATCGTAATCGATTAGTTAACATGTTGGTTAACCGTATTCTGAAACACGGAAAAAAATCATTGGCTTATCAAATTATCTATCGAGCTATGAAAAAGATTCAACAAAAGACAGAAACAAATCCACTATCTGTTTTACGTCAAGCAATACGTGGAGTAACTCCCGACATAGCAGTAAAAGCAAGACGTGTAGGCGGATCGACTCATCAAGTTCCCATTGAAATAGGATCCGCACAAGGAAAAGCACTTGCCATTCGTTGGTTATTAGGGGCATCCCGAAAACGCCCGGGTCGAAATATGGCTTTCAAGTTAAGTTCCGAATTAGTGGATGCTGCCAAAGGGAGTGGCGATGCCATACGTAAAAAGGAAGAGACTCATAGAATGGCAGAGGCAAATAGAGCTTTTGCACATTTTCGTTAAATGATCTGGCATGTACAGAATGAAAACTTCATTCTCGATTCTACGAGAATTTTTATGAAAGCCTTTCATTTGCTTCTCTTCGATGGAAGTCTTATTTTCCCAGAATGTATCCTAATTTTTGGCCTAATTCTTCTTCTGATGATCGATTCAACCTCTGATCAAAAAGATATACCTTGGTTATATTTCATCTCTTCAACAAGTTTAGTAATGAGCATAACGGCCCTGTTGTTCCGATGGAGAGAAGAACCTATGATTAGCTTTTCGGGAAATTTCCAAAGGAACAATTTCAACGAAATCTTTCAATTTCTTATTTTACTATGTTCAACTTTATGTATTCCTCTATCCGTAGAGTACATTGAATGTACAGAAATGGTTATAACAGAGTTTCTGTTATTCGTATTAACAGCTACTCTAGGAGGAATGTTTTTATGCGGTGCTAACGATTTAATAACTATCTTTGTAGCTCCAGAATGTTTCAGTTTATGCTCCTATCTATTATCTGGATATACCAAGAAAGATGTACGGTCTAATGAGGCTACTATGAAATATTTACTCATGGGCGGGGCAAGCTCTTCTATTCTGGTTCATGGTTTCTCTTGGCTATATGGTTCATCCGGGGGAGAGATCGAGCTTCAAGAAATAGTGAGTGGTCTTATCAATACACAAATGTATAACTCCCCAGGAATTTCAATTGCGCTTATATTCATCACTGTCGGAATTGGGTTCAAGCTTTCCCCAGCCCCTTCTCATCAATGGACTCCTGACGTATACGAAGGA---------------TCTCCCACTCCAGTCGTTGCTTTTCTTTCTGTTACTTCGAAAGTAGCTGCTTCAGCTTCAGCCACTCGAATTTTCGATATTCCTTTTTATTTATCATCAAACGAATGGCATCTTCTTCTGGAAATCCTAGCTATTCTTAGCATGATATTGGGGAATCTCATTGCTATTACTCAAACAAGCATGAAACGTATGCTTGCGTATTCGTCCATAGGTCAAATCGGATATGTAATTATTGGAATAATTGTTGGAGACTCAAATGGTGGATATGCAAGCATGATAACTTATATGCTGTTCTATATCTCCATGAATCTAGGAACTTTTGCTTGCATTGTATTATTTGGTCTACGTACCGGAACTGAGAACATTCGAGATTATGCAGGATTATACACGAAAGATCCTTTTTTGGCTCTCTCTTTCGCCCTATGTCTCTTATCCTTAGGAGGTCTTCCTCCACTAGCAGGTTTTTTCGGAAAACTTCATTTATTCTGGTGTGGATGGCAGGCAGGTCTATATTTCTTGGTTTCAATAGGACTCCTTACGAGCGTTGTTTCTATCTACTATTATCTAAAGATAATCAAGTTATTAATGACTGGAAGAAACCAAGAAATAACCCCTCACGTGCGAAATTATAGAAGATCCCCTTTAAGATCAAACAATTCCATCGAATTGAGTATGATTATATGTGTGATAGCATCTACTATACCAGGAATATCAATGAACCCGATTATTGAAATTGCTCAGGATACCCTTTTTTAGATGAAAGGACATCAATTCAAATCCTGGATTTTCGAATTTAGAGAGATATTGAGAGAGATCAAGAATTCTCACTATTTCTTAGATTCATGGACCCAATTCAATTCAGTGGGATCTTTCATTCACATTTTTTTCCATCAAGAACGTTTTATAAAACTCTTGGACTCCCGAATTTGGAGTATCTTACTTTCACGCAATTCACAGGGTTCAACAAGCAATCGATATTTCACGATCAAGGGTGTAGTACTATTTGTAGTAGTGGTCCTTATATATCGTATTAACAATCGAAAGATGGTCGAAAGAAAAAATATCTATTTGACAGGACTTCTTCCTATACCTATGAATTTCATTGGACCCAGAAATGATACATTGGAAGACTCTTTTGGCTCTTCCAATATCAATAGGTTGATTGTTTCGCTCCTGTATCTTCCAAAAGGAAAAAAGATCTCTGAGAGCCTTTTCCTGGATCCGAAAGAGAGTACTTGGGCTCTCCCAATAACTAAAAAGTGTATCATGCCTGAATCTAACTGGGGTTCGCGGTGGTGGAGGAACTGGATCGGAAAAAAGAGGGATTCCAGTTGTAAGATATCTAATAATGAAACCGTAGCTGGAATTGAGATCTCATTCAAAGAGAAAGATATCAAATATCTGGAGTTTCTTTTTGTATATTATATTGATGATCCGATCCGCAAGGCCCATGATTGGGAATTGTTTGATCGTCTTTCTCCGAGGAAGAGGCGAAACAGAATCAACTTGAATTCGGGACAGCTATTCGAAATCTTAGTGAAAGACTGGATTGGTTATCTCATCTTTGCTTTTCGTGAAAAAATACC------AATTGAAGTGGAGGGTTTCTTCAAACAACAAGTAGCTGGGTCAACTATTCAATCAAATGATATTGAGCATGTTTCCTATCTCTTCTCGAGAAACAAGTGGGCTATTTCTTTGCAAAATTGTGCTCAATTTCATATGTGGCAATTCCGCCAAGATCTCTTCTTTAGTTGGGGGAAGAATCCGCACGAATCGGATTTTTTGAGGAAAATATCGAGAGAGAATTGGATTTGGTTAGACAATGTGTGGTTGGTAAACAAGGATCGGTTTTTTAGCAAGGTACGGAATGTATCGTCAAATATTCAATATGATTCCACAAGATCTAGTTTCGTTCAAGTAACGGATTCTAGCCAATTGAAAGGATCTTCTGATCAATCCAGAGATCATTTCGATTCCATTAGTAATGAGGATTCGGAATATCACACATTGATCAATCAAAGAGAGATTCAACAACTAAAAGAAGGATCGATTCTTTGGGATCCTTCCTTTCTTCAAACGGAACGAACAGAGATAGAATCAGACCGATTTCCTAAATGCCTCTCTGGATATTCCTCAATGTCCCGGCTATTCACGGAACGTGAGAAGCAGATGAATAATCATCTGCTTCCGGAAGAAATCGAAGAATTTCTTGGGAATCCTACAAGATCCATTCGTTCTTTTTTCTCTGACAGATGGTCAGAACTTCATCTGGGTTCGAATCCTACTGAGAGGTCCACTAGAGATCAGAAATTGTTGAAGAAAGAACAAGATGTTTCTTTTGTCCCTTCCAGGCGATCGGAAAATAAAGAAATAGTTAATATATTCAAGATAATTACTTATTTACAAAATACCGTCTCAATTCATCCTATTTCATCCGATCCGGGATGTGATATGGTTCCGAAGGATGAACTGGATATGGACAGTTCCAATAAGATTTCATTCTTGAACAAAAATCCATTTTTTGATTTATTT---------CGTGACCGGAACAGGGGGGGATACACGTTACACCACGATTTTGAATCAGAAGAGAGATTTCAAGAAATGGCGGATATATTCACTCTATCAATAACCGAGCCGGATCTGTCGTATCATAAGGGATTTACCTTTTCTATTGATTCCTGCAGATTGGATCAAAAACAATTCTTGAATGAGGTATTCAACTCCAGGGATGAATCGAAAAAGAAATATTTATTGGTTCTACCTCCTATTTTTTATGAAGAGAATGAATCCTTTTATCGAAGGATCAGAGAAAAATGGGTCCGGACCTCCTGCGGGAATGATTTGGAAGATCCAAAACCAAAAATAGTGGCATTTGCTAGCAACAACATAATCGAGGCAGTCA------ATCAATATAAATTGATCCGAAATCTGATTCAAATCCAATATAACACCTGTGGGTACATAATAAATGTATTGAATCGATTCTTTTTAATGAATAGATCCGATCGCAACTTCGAATATGGAATTCAAAGGGATCAAATAGGAAATGATACTCTGAATCATAGAACTATAATGAAATATACGATCAACCAACATTTATCAAATTTGAAAAAGAGCCAGAAGAAAGGGTTCGATCCTCGTAGTTTT------ATTTCTCGAACCGAGAGATCCATGAATCGGGATCCTAATGCATATAGATACAAATGGTCCAATGGGAGCAAGAATTTCCAGGAACATTTGGAACATTTCATTTCTGAACAGAAGAGCCGTTTTCATTTTCAAGTAGTGTTCGATCGATTACGTATTAATCAATATTCGATTGATTGGTCTGAGGTTATCGACAAAAAAGATTTGTCTAAGTCACTTCCTTTCTTTTTGTCCAAGTTACTTCTTTTTTTGTCCAAGTTTCTTCTCTTTTTGTCTAACTCACTTCCTTTTTTCTTTGTGAGTTTCGGGAATATCCCCATTCATAGGTCCGAGATCCACATCTATGAATTGAAAGGTCCGAATGATCAACTCTGCAATCAGTTGTTAGAATCAATAGGTCTTCAAATCGTTCATTTGAAAAAATTGAAACCCTTCTTATTGGATGATCATGATACTTCCCAGAAATCGAAATTCTTGATCAACGGAGGAACAATATCACCATTTTTGTTCAATAAGATACCAAAGTGGTGGATGATTGACTCATTCCATACTAGAAATAATCGCAGGAAATCTTTTGAGAACACGGATTCCTATTTCTCAATGATATCCCACGATCAAGACAATTGGCCGAATCCCGCGAAACCATTTCATAGAAGTTCATTGATATCTTCTTTTTATAAAGCAAATCGACTTCGATTCTTGAATAATCCACATCACTTCTGCTTCGATTGTAACAAAAGATTCCCTTTTTATGTGGAAAAGGCCCGTGTCAATAATTATGATTTTACGTATGGACAATTCCTCAATATCTTGTTCATTCGCAACAAAATATTTTCTTTGCGCGGCGGTAAAAAAAAACATGCTTTTTTGGAGAGAGATACTAT------TTCACCAATCGAGTTACAGGTATCTAACATATTCATACCTAACGATTTTCCACAAAGTGGTGACGAAAGAAGGTATAACTTGTACAAATCTTTCCATTTTCCAATTCGATCCGATCCATTCGTTCGTAGAGCTATTTACTCGATCGCAGACATTTTTGGAACACCTCTAACAGAGGGACAAATAGTCAATTTTGAAAGAACTTATTGTAAACCTCCTTCAGATATGAATTTATCTGATTCAGAGGGGAAGAACTTGCAGCAGTATCTCAATTTCAATTCAAACATGGGTTTGATTCGCACTCCATGTTCTGAGAAATATTTACCATCCGAAAAGAGGAAAAAACGGAGTCTTTGTCTAAAGAAATGCCTTGAGAAAGGGCAGATGTATAGAACCTTTCAACGAGATAGTGCTTTTTCAACTCTCTCAAAATGGAATCTATTCCAAACATATATGCCATGGTTCCTTACTTCGACAGGGTACAAATATCTAAATTTGATATTTTTAGATACTTTTTCAG---ACCTATTGCCGATACTAAGTAGCAGCCAAAAATTTGTATCCATTTTTCATGATATTATGCATGGATCAGATATATCATGGCGAATTCTTCAGAAAAAATTGTGTCTTCCACAATGGAATCTGATAAGTGAGATTTCGAGTAAGTGTTTACATAATCTTCTTCTGTCCGAAGAAATGATTCATCGA------AATAATGAGTCACCATTGATATCGACACATCTGAGATCGCAAAATGTTCGGGAGTTCCTCTATTCAATCCTTTTCCTTCTTCTTGTTGCTGGATATCTCGTTCGTACACATCTTCTCTTTGTTTCTCGAGCCTATAGTGAGTTACAGACAGAATTCGAAAAGGTCAAATCTTTGATGATTCCATCATACATGATTGAGTTGCGAAAACTTCTGGATAGGTATCCTACATCTGAGCTGAATTCTTTCTGGTTAAAGAATCTCTTTCTAGTTGCTCTGGAACAATTAGGAGATTCTATAGAAGAAATACGGGGTTATGCTTCCGGCGGCAACATGCTATGGGGCGGTGGGCCCGCTTATGGGGTCAAATCAATACGTTCTAAGAAGAAATATTTGAATATCAATC---------TCATCGATCTCATGAGTATCATACCAAATCCCATCAATCGAATCGCTTTTTCGAGAAATACGAGACATCTAAGTCATACAAGTAAAGAGATCTATTCATTGATAAGAAAAAGAAAAAACGTGAACGGTGATTGGATTGATGATCAAATAGAATCCTGGGTCTCGAACAGTGATTCGATTGATGATAAAGAAAGAGAATTCTTGGTTCAGTTCTCCACCTTAACGACAGAAAAAAGGATTGATCAAATTCTATTGAGTCTGACTCATAGTGATCATTTATCAAAGAATGACTCTGGTTATCAAATGATTGAACAACCGGGAGCAATTTACTTACGATACTTAGTTGACATTCATAAAAAGTATCTAATGAATTATGAGTTCAATACATCCTGTTTAGCAGAAAGACGGATATTTCTTGCTCATTATCAGACAATCACTTATTCACAAACCTCGTGTGAGGCTAATAGTTTTCATTTCCCATCTCATGGAAAACCCTTTTCGCTCCGCTTAGCCCTATCCCCCTCTAGGGGTATTTTAGTGATAGGTTCTATAGGAACTGGACAATCCTATTTGGTCAAATACCTAGCGGAAAACTCCTATGTTCCTTTCATTACAGTATTTCTGAACAAGTTCCTGGATAACAAGCCTAAGGGTTTTCTTATTGATGA---------------------------------------------------TAGTGACGAT------------------ATTGACCGTGACCTTGATACGGAGCTGGAGCTTCTAACTATGACGAATGCGCTAACTATGGATATGATGCCGGAAATAGACCGATTTTATATCACCCTTCAATTCGAATTAGCAAAAGCAATGTCTCCTTGCATAATATGGATTCCAAACATTCATGATCTAGATGTGAATGAGTCGAATTACTTATCCCTCGGTCTATTAGTGAACTATCTCTCCAGGGATTGTGAAAGACGTTCCACTAGAAATATTCTTGTTATTGCTTCGACTCATATTCCCCAAAAAGTAGATCCCGCTCTAATAGCTCCGAATAAATTAAATACATGCATTAAGATACGAAGGCTTCTTATTCCACAACAACGAAAGCACTTTTTCACTCTTTCATATACTAGGGGATTTCACTTGGAAAAGAAAATGTTCCATACTAATGCTAATGGATTCGGGTCCATAACCATGGGTTCCAATGTACGAGATCTTGTAGCACTTACCAATGAGGCCCTATCAATTAGTATTACACAGAAGAAATTAATTATAGACACTAATATAATTAGATCTGCTCTTCATAGACAAACTTGGGATTTGCGATCCCAGGTAAGATCGGTTCATGATCATGGGATCCTTTTCTATCAGATAGGAAGGGCTGTTGCACAAAATGTACTTCTAAGTAATTGCTCCATAGATCCTATATCTATCTATATGAAGAAGAAATCATGTAACGAAGGGGATTCTTATTTGTACAAATGGTACTTCGAACTTGGAACGAGCATGAAGAAATTAACGATACTTCTTTACCTTTTGAGTTGTTCTGCCGGATCGGTCGCTCAAGACCTTTGGTCTTTACCCGGACCCGATGAAAAAAATGGGATCACTTCTTATGGACTCGTTGAGAATGATTCTGATCTAGTTCATGGCCTATTAGAAGTAGAA---GGCGCCCTGGTGGGATCCTCACGGACAGAAAAAGATTGCATTCAGTTTGATAATGATCGAATGACATTGCTTCTTCGGCCCGAACCAAGGAATCCCTTAGATATGATGCAAACTGGATCTTGTTCTATCGTTGATCAGAGATTTCTCTATGAACAATACGAATCGGAGTTTGAAGAAGAAGGGGAACGAGAAGGAGTCCTCGACCCGCAACAGATAGAGGAGGATTTATTCAATCACATAGTTTGGGCTCCTAGAATATGGCGCCCTTGGGGCTTTCTATTTGATTGTATCGAAAGGCCCAATGAATTGGGATTTCCCTATTGGGCTAGGTCATTTCGGGGCAAGCGGATCATTTATGATGAAGAGGATGAGCTTCAAGAGAATGATTCGGAGTTCTTGCAGAGTGGAACCGTGCAGTACCAGACAAGAGATAGATCTTCCAAAGAACAAGGCTTTTTTCTAATAAGCCAATTCATTTGGGACCCTGCGGATCCACTTTTTTTCCTATTCAAAGATCCGCCCTTTGTCTCTGTGTTTTCACATCGAGAATTCTTTGCAGATGAAGAGATGCCAAAGGGGCTTCTTACTTACCAAACAGACCTTCCTACATCTATATATAAACGCTGGTTTATCAAGAATACGCAAGAAAAGCACTTCGAATTGTTGATTTATCGCCAGAGATGGCTTAGAACCAATAGTTCATTATCTAATGGATTTTTCCGTTCTAATACTCCATCCGAGAGTTATCAGTATTTATCAAATCTGTTCCTATCTAACGGAACGCTATTGGATCAAATGACAAAGACATTGTTGAAAAAAAGATGGCTTTTCCCGGATGAAACGAAAATTGGATTCATGTAAATGAATGGAATCAAATATGCAGTATTTACAGACAAAAGTATTCGGTTATTGGGTAAAAATCAATATACTTCTAATGTCGAATCGGGATCAACTAGGACAGAAATAAAGCATTGGGTCGAACGCTTCTTTGGTGTCAAGGTAATAGCTATGAATAGTCATCGACTCCCGGGAAAGGGTAGAAGAATGGGACCTATTATGGGACATACAATGCATTACAGACGTATGATCATTACGCTTCAACCGGGTTATTCTATTCCACCTCTTAGAAAGAAAAGAACTTAA
>Castanea_pumila_var._pumila_76cds
ATGACTGCAATTTTAGAGAGAC------GCGAAAGCGAAAGCCTATGGGGTCGCTTCTGTAACTGGATAACCAGCACTGAAAACCGTCTTTACATTGGATGGTTTGGCGTTTTGATGATCCCTACCTTATTGACCGCAACTTCTGTATTTATTATTGCTTTCATTGCTGCTCCTCCGGTGGATATTGATGGTATTCGTGAACCTGTTTCTGGATCTCTACTTTACGGAAATAATATTATTTCTGGTGCCATTATTCCTACTTCTGCAGCTATAGGTTTGCACTTTTACCCAATATGGGAAGCTGCTTCCGTTGATGAATGGTTATACAATGGCGGTCCTTATGAGCTAATTGTTCTACACTTCTTACTTGGTGTAGCTTGTTATATGGGTCGTGAGTGGGAACTTAGTTTCCGTCTGGGTATGCGCCCTTGGATTGCTGTTGCATATTCAGCTCCAGTTGCTGCTGCAACTGCCGTTTTCTTGATATATCCCATTGGTCAAGGAAGCTTTTCTGACGGTATGCCTCTAGGGATTTCTGGTACTTTCAACTTCATGATTGTATTCCAGGCTGAGCACAACATCCTTATGCACCCATTTCACATGTTAGGTGTAGCTGGTGTATTCGGCGGTTCCCTATTCAGTGCTATGCATGGTTCCTTGGTAACTTCTAGTTTGATCAGGGAAACCACAGAAAATGAATCTGCTAACGAAGGTTACAGATTCGGTCAAGAGGAAGAAACTTATAATATCGTAGCTGCTCATGGTTATTTTGGCCGATTGATTTTCCAATATGCTAGTTTCAACAATTCTCGTTCTTTACATTTCTTCCTAGCGGCTTGGCCTGTAGTAGGTATCTGGTTCACCGCTTTAGGTATCAGCACTATGGCTTTCAACTTAAATGGTTTCAATTTCAACCAATCTGTAGTTGATAGTCAAGGTCGTGTAATTAATACCTGGGCTGATATTATTAATCGTGCTAACCTTGGTATGGAAGTTATGCATGAACGTAATGCTCATAATTTCCCTCTAGACTTAGCTTCTGTCGAAGCTCCATCTACAAATGGATAAATG------GAGGAATTTCAAGGATATTTAGAACTCGATAGATTTCGGCAACATGACTTCCTATACCCACTTATCTTTCGGGAATATAGTTATGCACTTGC------TCATGGTTTAAATAGATACATG---TTGTTGGAAAATATAGGTTATGATAATAAATCTAGTTTACTGATTGTAAAACGCTTAATTACTACAATGTATCAACAGAATTATTTGATAATTTCTGCTAATGATTCTAAACAAAATCCATTTTTTGGGTACAACAAGAATTTGCATTCTAAAATTCTATCAGAAGGATTTGCAATCATTGTGGAAATTCCATTTTATCTACGATTAATATCTTCTTTAGAAGGGGCAGAAATCGTAAGATTTTACAATTTACGATCCATTCATTCAATATTTCCCTTTTTAGAGGAAAAGTTCCCACATTTAAATTATTCGGCAGATATACTAATACCCTACCCTGCCCATCTGGAAATATTGGTTCAAACCCTTCGTTACCGGGTGAAAGATGCTTCTTATTTGCATTTATTGCGGTTCTTTCTTCATGAGTATTCTAATTGTAACAGTCTTATTATTACAAATAAATCTATTTCCATTTTTTCAAAAAGTAATCCGAGATTCTTTTTATTCCTATATAATTCTTATATATGTGAATACGAATCCATCTTCCTTTTTCTCCGTAACCAATCTTCTCATTTACGATTAACATCTTCTGGAGTCCTTTTTGAACGACTCTGTTTATATAGAAAAATAGAACATTTTGCCGAAGTCTTTGCTAATGATTTTCCGGTCATCCCATGCTTTCTCAAGGATCCTTTCATGCATTATGTTAGATATCAAGGAAAATCAATTCTGGCTTCCAAAGACACACCTCTTCTAATGAATAAATGGAAATCTTACCTTGTCAATTTATGGCAATGTCATTTTGATGTATGGTCTCACGCGGCAAGTATCCGTATAAACCAATTATC------CAAGCATTCCCTCGATTTTTTGAGTTACTTT------TCAAGTGTTCGACGAAATCCTGCAGTGGTGCGGAATCAAATGCTAGAAAATTCATTTCCACTAAATAATGCTCCCAATAAACTCGATACAATAGTTCCAATTATTCCTCTGATTGGATCATTGGCTAAAGCGAAATTTTGTAACGCAGTAGGGCATCCAATTAGTAAGCTGACTTGGGCCGATTTATCGGATTTTGAGATTATCAATCGATTTTTGCATATATGTAGAAATCTTTCTCATTATTACAGCGGATCCTCAAAAAAAAAGAATATGTATCGAATAAAATATATACTTCGGCTTTCTTGTGTTAAAACTTTGGCCCGTAAACACAAAAGTACTGCACGCGCTTTTTTAAAAAGAGTGGATTCGGAATTCTTCCAAGAATTCTTTACCGAGGAAGGGGGGTTTATTTCTTTGATCTTCCCAAGAGCTTCCTTTGCTTTGCGAAGGTTATATAGCGGGCGAGTTTGGTATTTGGATATTATTTTCATCAATGGTCTGTCCAATCACGAATGA---------ATGCTTAATATCTTTAGTTTGATCTGTATTTGTCTTAATTCTGCTCTTTCTTCAAGTAGTTTTTTCTTCTCAAAATTGCCCGAGGCTTATGCTTTTTTGAATCCAATCGTAGATTTTATGCCAGTAATACCTTTGCTCTTTTTTCTCTTAGCTTTTGTTTGGCAAGCTGCTGTAAGTTTTCGATGAATGCTTACTCTTAAACTATTTGTTTACACAGTAGTGGTATTCTTTGTTTCTCTCTTTATCTTCGGATTCCTATCTAATGATCCAGGACGGAATCCTGGACGTGAAGAGTGAATGGTAACCCTTCGAGCGGATGAAATTAGTAATATTATTCGGGAACGTATTGAGCAATATAATAGAGAAGTAAAGGTTGTAAATACCGGTACCGTACTTCAAGTAGGCGACGGCATTGCCCGTATTTATGGTCTTGATGAAGTAATGGCGGGTGAATTAGTAGAATTTGAAGAGGGTACAATAGGCATTGCTCTGAATTTGGAATCAAATAATGTCGGTGTTGTATTAATGGGTGGCGGTTTGATGATCCAAGAAGGAAGTTCTGTAAAAGCAACAGGAAGAATTGCTCAGATACCCGTAAGCGAGGCTTATTTAGGTCGTGTTATAAATGCCCTAGCGAAACCTATTGATGGTCGAGGTGAAATTTCAGCTTCTGAATCTAGGTTAATTGAATCACCGGCTCCTGGTATTATTTCGAGACGTTCCGTATATGAGCCCCTTCAAACAGGACTTATTGCTATCGATTCGATGATCCCTATAGGACGTGGTCAGCGAGAATTAATTATTGGGGATAGGCAGACCGGTAAAACAGCAGTAGCCACAGATACGATTCTCAATCAACAAGGGCAAAATGTAATATGTGTCTATGTCGCTATTGGTCAAAAGGCATCTTCTGTGGCTCAGGTAGTGACTACTTTACAAGAAAAGGGAGCAATGGAATACACGATTGTGGTAGCCGAAACGGCGGATTCTCCGGCTACATTACAATACCTCGCTCCTTATACAGGAGCAGCTCTGGCTGAATATTTTATGTACCGTAAACGACACACTTTAATCATTTATGATGATCTTTCCAAACAAGCACAGGCTTATCGCCAAATGTCTCTTCTATTACGAAGACCGCCGGGTCGCGAAGCTTATCCAGGAGATGTTTTTTATTTGCATTCACGACTTTTGGAAAGAGCCGCTAAATTAGGTTCGCGTTTAGGTGAAGGAAGTATGACTGCTTTACCAATAGTTGAGACCCAATCGGGAGATGTTTCAGCTTATATTCCTACTAATGTAATCTCAATTACAGATGGCCAAATTTTCTTATCCGCCGATTTATTCAATGCTGGAATCAGACCTGCCATTAACGTGGGGATTTCCGTCTCCAGAGTAGGATCTGCCGCTCAAATTAAAGCCATGAAACAAGTAGCCGGCAAACTAAAATTAGAATTGGCACAATTCGCAGAATTAGAAGCCTTTGCACAATTCGCGTCTGATCTCGATAAAGCTACTCAGAATCAATTGGCAAGAGGTCAACGATTACGCGAGTTGCTCAAACAATCTCAATCATCCCCTCTCACGGTGGAAGAACAGGTAATGACTATTTATACTGGAACGAATGGTTATCTTGATTCATTAGAAATTGGACAGGTAAAGAAATTTCTCGTTGAGTTACGGACTTATTTAAAAACGAATAAACCGCAGTTCCAAGAAATCATATCTTCTACCAAGATATTCAATGAGGAAGCAGAAGCCCTTTTGAAAGACGCTATTCAAGAACAAATGGAACGCTTTCTACTTCAGGAACAGGTATAAATGAAAAATCTAACCGATTCTTTCCTTTCCTTGGGTTTATGGTTATCCGCCGGGAGTTTCGGGTTTAATACCGATATTTTAGCAACAAATCCAATAAATCTAAGTGTAGTGCTCGGCCTATTGATTTTTTTTGGAAAGGGAGTG---------------TTAAGTGATTTATTAGATAATCGAAAACAGAGGATCTTGAAGACTATTCGAAATTCAGAAGAACTACGCAGGGGAGCCATTGAACAGCTGGAAAAAGCCCGGGCACGTTTAAGGAAAGTGGAAATGGAAGCGGATCAGTTTCGGGTGAATGGATACTCTGATATAGAACGAGAAAAGTCGAACTTGATTAATTCAACTTATCAAACTTTGGAACAATTCGAAATTTACAAAAATGAAACCATTCGTTTTGAACAACAAAGAGCGAGTAATCAAGTCCGACAACGGGTTTTCCAACAAGCCTTAAAAGGAGCTCTAGGAACTCTGACTAGTTCTTTGAACAACGAGTTACATTTACGTACCATCAATGCTAATATTGGCATGTTTGGGACGCTGACAGAAATAATCGATTAGATGAATCCACTGATTTCTGCCGCTTCCGTTATTGCTGCTGGGTTGGCCGTCGGGCTTGCTTCTATTGGACCTGGGGTTGGTCAAGGTACTGCTGCGGGCCAAGCTGTAGAAGGGATCGCGAGACAGCCCGAGGCGGAGGGAAAAATACGAGGTACTTTATTGCTTAGTCTGGCTTTTATGGAAGCTTTAACAATTTATGGACTGGTTGTAGCGTTAGCACTTTTATTTGCGAATCCCTTTGTTTAAATGAA------------------------------ATTATGTTATATCAACACACTAAAAGGCTTATATGATATATCCGGTGTGGAAGTCGGCCAACATTTCTATTGGAAAATAGGAGGTTTTCAAGTCCATGCCCAAGTAATTATTACTTCTTGGGTTGTAATTGCTATCTTATTAGGTTCAGCCATTATAGCTGTTCGTAATCCACAAACCATTCCTACTGACAGTCAGAATTTCTTCGAATATGTTCTTGAATTCATTCGAGATGTGAGCAAAACTCAGATTGGCGAAGAATACGGTCCATGGGTTCCCTTTATTGGAACTTTGTTTCTATTTATTTTTGTTTCGAATTGGTCGGGTGCTCTTTTACCTTGGAAAATCATACAGTTACCTCATGGGGAATTAGCCGCGCCTACAAATGATATAAATACTACTGTTGCTTTAGCTTTACTCACGTCAGTAGCATATTTCTATGCGGGTCTTAGTAAAAAAGGATTAGGTTATTTTGGTAAATACATTCAACCAACTCCAATCCTTTTACCCATTAATATTTTAGAAGATTTCACAAAACCCCTATCACTTAGTTTTCGACTTTTCGGAAATATATTAGCTGATGAATTAGTAGTTCTTGTTCTTGTTTCTTTAGTACCTTTAGTGGTTCCTATACCCGTCATGTTACTTGGATTATTTACAAGCGGTATTCAAGCTCTTATTTTTGCAACTTTAGCTGCGGCTTATATAGGCGAATCCATGGAGGGTCATCATTGAATGACAAGAAGATATTGGAACATCCATTTGGAAGAAATGATGGAAGCAGGAGTTCATTTTGGTCATGGTACTAGTAAATGGAATCCTAGAATGGAACCTTATATCTCTTCAAAGCGTAAGGGTATTCATATTATAAATCTTATTAGAACTGCCCGTTTTTTATCAGAAGCTTGTGATTTAGTTTTTGATACAGCAAGTAGGGGAAAGCAATTCTTAATTGTTGGTACCAAAAATAAAGCAGCCGATTTAGTAGCACGGGCTGCAATAAGGGCCCGTTGTCATTATGTTAATAAAAAATGGCTAGGCGGTATGTTAACGAATTGGTATACTACGGAAACGATACTTCATAAGTTCAGGGACTTGAGAACGGAACAAAAGATGGGGAGACTCAATCGTCTTCCGAAAAGAGATTCAGCTATGTTGAAGAGACAATTATCTCACTTGCAAACATATCTGGGCGGGATCAAATATATGACTGGATTACCCGATATTGTAATAATCGTTGATCAGCAAGAAGAATATATGGCTCTTCGAGAATGTATGATTTTGGGAATTCCAACGATTTGTTTAATCGATACAAATTGTGACCCAGATCTCGCTGATATTTCGATCCCAGCAAATGATGACGCGATAGCTTCAATCCGATTAATTCTTAACAAATTAGTATTTGCAATTTGTGAGGGTCGTTCTAGTTATATACGAAATCCTTGAATGGAGGTACTTATGGCAGAACGGGCCAATACGGTCTTTCACAATAAAGTGATAGATGGAACTGCCATTAAACGACTTATTAGCAGATTAATAGATCACTTCGGAATGGCATATACATCACACATTCTGGATCAAGTAAAGACCCTCGGGTTCCAGCAAGCCACTGCTACATCCATTTCATTAGGAATTGATGATCTTTTAACAATACCTTCTAAGGGATGGTTAGTCCAAGATGCGGAACAACAAAGTTTGGTTTTGGAAAAACACCATTATTATGGAAATGTACACGCAGTAGAAAAATTACGACAATCCATTGAGATATGGTATGCTACAAGTGAATATTTGCGACAAGAAATGAATCCTAATTTTAGGATGACTGATCCTTTTAATCCAGTACATATGATGTCTTTTTCGGGAGCTAGAGGAAATGCATCTCAAGTACACCAATTAGTAGGTATGAGAGGGTTAATGTCGGATCCACAAGGACAAATGATCGATTTACCCATTCAAAGCAATTTACGTGAAGGACTGTCTTTAACAGAATATATAATTTCTTGCTACGGAGCCCGAAAAGGAGTTGTAGATACTGCTGTACGAACATCAGATGCTGGATATCTTACACGCAGACTTGTGGAAATTGTTCAACACATTGTTGTACGTAGAACAGATTGTGGTACTATCCGAGGTATTTCTGTGAGTCCTCAAAATGGGACGATACCGGAAAGGATTTTTATACAAACATTAATTGGTCGTGTATTAGCAGATGATATATATATGGGCCCGCGATGCATTGCCGTTAGAAATCAAGATATTGGGATTGGACTTGTCAATCGATTTATAACCTTTCAAACACAACCAATATCTATTCGAACCCCTTTTACTTGTAGTAGTACATCTTGGATCTGCCAATTATGTTATGGCCGAAGTCCTACTCATGGGGGCCTGGTCGAATTGGGAGAAGCTGTAGGTATTATCGCGGGTCAATCTATTGGGGAACCCGGCACTCAACTAACATTAAGAACCTTTCATACCGGCGGAGTATTCACAGGGGGTACTGCAGAACATGTACGAGCCCCTTCCAATGGAAAAATTAAATTCAATGAAGATTTAGTTCATCCCACACGTACACGTCATGGGCATCCCGCTTTTATATGTTATATATACTTGTATGTAACTATTGAGAGTGAAGATATTCTACACAAGGTCACTATTCCGCCAAAAAGTTTTCTTTTAGTCCAAAATGATCAATATGTACAATCAGAACAAGTTATTGCTGAGATTCGCGCGGGAACCTATACGTTTAATTTTAAAGAGAGGGTTAGAAAACATATTTATTCTAACTCAGAGGGAGAAATGCACTGGAGTACCGATGTATACCATGCACCGGAATTTACATACAGCAATGTACATCTCTTACCAAAAACAAGTCATTTATGGATAGTATCAGGAGGTTCATGCCGCTCTAGTGTAGCCTCTTTTTCGCTTCAAAAGGATCAAGATAAAATTAGCGTTCATTCTCTTTCTGCTGAAGGAAGATCTATTTCTAGTCTGTCAGGAAATAATGATCAAGTAAGACAAAAATTCTTTAGTTCAGATATCTTTGGTAAAAAAAAAAAACAAAGTGAGATTCCTGATTATTCAGAACTTAATCGA---------AGGGGTCATTGTAATTTAATATATCCTGTTATTCTCTACGAAAATTTTTATTTATTGGCAAAGAGACGAAGAAATAGATTCATCATTCCATTACAATTGATTCCAGAACGAGAAAAAGGGCTAATGCCTCCTTCCGGTATTTCGATTGAAATACCCGGAAATGGTATTTTTCGTAAAAAAAGTATTCTTGCTTATTTTGATGATCTTCAATACAGAAGAAAGAATTCAGGCATTACGAAATATGGGACTACAGGGGGGCATTCCATCCTCAAAAAGGAGGATTTTATTGAGTATCGAGGAGTCAAAGAATTGAAGCCAAAATACCAAATGAAAATAGATCGATTTTTTTTCATTCCCGAGGAAGTACATATTTTGCCAGAATCTTCTTCCATAATGGTACAGAACAATAGTCTCATTGGACTAGATACACGAATCACTTTAAATACAAGAAGCCGAGCGGGCGGATTGGTCCGAGTGGAGAGAAAAAAAAAATGGATTGAACTTAAAATCTTTTCTGGAGATATCCATTTTCCTGGAGAGATGGATAAGATATCCCGACACAATGATATCTTGCTCCCGCTTGGAGCGGCAAAAAAAAATGCTAAGGAATCAAAAAAAAAATTGAAAAATTGGATCTATGTCCAATGGATCCCACCTAACAAGAAAAAGTATTTTGTTTTGGCTCGACCCGTAATCATATATGAGATAGCGGACGGTATAAATTTAGTAACACTTTTCTCCCAGGATCTGTTGCACGAAAGGGATAATATGGAACTTAGAATTGTCAATTATATCCTTTATGGCAATGGCAAACCAATTCGGGGAATTTATGGAACAAGTATTCAATTAGTTCGGACTTGTTTATTGTTGAATTGGAAACAAGACAAAAAAAGTTCTTCTGTCGAAGAGGCCCACGCTTCTTTTGTTGAAGTAAATACAAATGGTATGAGTCGAGATTTCCTGCGAATCGATTTAGTGAAATCCCATATTTCGTATAT---CAGAAAAAGGAAAGATCCGTCAGGTTCAGGATTGATCTTTGATAAGAGGCCAGACCGCACCAGTATCAATCCATTTTATTCTATTTCTTCCAAGGCAGGGATTCAACAATCACTTAGCCAAAATCAAGTAAC------TATTCGTATGTTGTTGAAGAGGAATAAGGAATGCCAATCTTTTATAATTTTGTCATCATCTAATTGTTTTCAAATGGGTCCATTCAACGATGTAAAATATTACAATGATGTAATAAAAAAAGAATCAATGAAAAGAGATAGTCTAATTCCAATTAGGAATTCCTTGGGACCTTTAGGATTAGGAAGAACCCCTCAAATTGCGCATTTTTAT---TCATTTTACCATTTAATAACTTATAATCAGATCTCGGTAACTAAATATTTACAACTTGACAAT------TTCAAACAGACTTTTCAAGTGCTTAAATATTATTTAATGGATGAAAATGGTAGGGTTTCTATTTATAATAATCCCGATCCGCGCGGTAACATCGTTTTGAATCCATTCAATTTGAATTGGAATTTTCTC------------CATGATAATTATTGTGAAGAAGCGTCTAGAATAATTAGCCTTGGGCAGTTTATTTGTGAAAATTTATGTATAGCCAAAAACGGACCGCACTTAAAATCGGGTCAAGTTCTAATTGTTCAAATTGACTCTGTAGTAATAAGATCAGCTAAAGCTTATTTGGCCACTCCGGGAGCAACCGTTCATGGCCATTATGGAGAAATCCTTTACGAAGGAGATACATTAGTTACATTTATATATGAAAAATCGAGATCTAGGGATATAACGCAAGGTCTTCCAAAAGTGGAACAAGTGTTAGAAGTGCGTTCGATTGATTCAATATCGATGAACCTAGAAAAGAGAATTGAGGGTTGGAACAAGAGTATAACAAAAATTATTGGAATTCCTTGGAGATTCTTGATTGGTGCTGAGCTAACTATAGTGCAAGGGCGTATCTCTTTGGTTAATAAGATCCAAAAAGTTTATAGATCTCAGGGGGTGCAGATTCATAATCGACATATAGAAATTATTGTGCGTCAAATAACATCAAAAGTGTTGGTTTCAGAAGAGGGAATGTCTAATGTTTTTTCACCCGGAGAACTGATTGAATTGTTGCGGGCGGAACGAACAGGGCGCGCTTTGGAAGAAGCGATCTGTTACCGAGCTATCTTATTGGGAATAACGAAAGCATCTCTAAATACTCAAAGTTTTATATCCGAAGCAAGTTTTCAAGAAACTGCTCGAGTTTTAGCAAAAGCCGCTCTCCGGGGTCGTATCGATTGGTTGAAAGGTCTGAAAGAGAACGTTGTTCTAGGGGGGATGATACCCGTTGGTACGGGATTCAACGGATTAGTGCAACGTTCAAGGCAACATACCAACATTCCTTTGGAAACCAAAAACAATAAACTATTCGAGGCAGAAATGCGAGATATTTTGTTCCACCACAGAGAATTATTTGATTTTTTCATTTCAAGGAATTTACACGATACACTGAGACAAT------CATTTCGAGGGTTGAATGATTCCTAA---------------------ATGATCGATCGGTATAAACATCAACAACTCCGAATTGGATCAGTTTCTCCTCAACAAATAAGTGCTTGGGCCAATAAAATCCTACCTAATGGGGAGATAGTTGGAGAGGTGACAAAACCGTATACTTTTCATTACAAAACCAATAAACCTGAAAAAGATGGATTGTTTTGTGAAAGAATTTTTGGGCCGATAAAAAGTGGGATTTGCGCTTGTGGAAATTATCGAGTAATCGGGGATGAAAAAGAAGACCCTAATTTTTGTGAACAATGCGGAGTCGAATTCGTGGATTCTCGGATACGAAGATACCAAATGGGCTATATCAAACTGGCATGCCCAGTAACCCATGTGTGGTATTTGAAGCGTCTTCCTAGTTATATCGCGAATCTTTTAGATAAACCTCTTAAAGAATTAGAAGGACTGGTATACTGCGAT---TACCCAAATTTTTCTTTTGCTAGGCCCATAGCTAAAAAACCTACTTTCTTACGATTACGAGGTTCATTCGAATATGAAATCCAATCCTGGAAATACAGCATCCCACTTTTCTTTACTACCCAAGGCTTCGATGCATTTCGAAATCGAGAAATGTCTACTGGAGCAGGTGCTATACGAGAACAATTAGCCGATCTGGATTTGCGAATTATTATAGATTATTCGTTGGTAGAATGGAAAGAATTAGGGGAAGAAGGGCCCCCGGGTAATGAGTGGGAAAATAGAAAGGTTGGAAGAAGAAAGGATTTTTTGGTTAGACGCATCGAAATAGCTAAGCATTTTATTCGAACAAATATAGAACCAGAATGGATGGTTTTATGTCTATTACCAGTTCTTCCTCCCGAGTTGAGACCGATCATTCAGATAGACGGGGGTAAACTAATGAGCTCGGATATTAATGAACTTTATAGAAGAGTTATTTATCGGAACAATACTCTTATCGATTTATTAGCAACAAGTAGATCGACACCGGGGGAATTAGTAATGTGCCAGGAGAAATTGGTACAAGAAGCTGTGGATACACTTCTTGATAATGGAATCCGCGGACAACCAATGAGGGACGGTCATAATAAGGTTTACAAGTCGTTTTCGGATGTAATTGAAGGCAAAGAGGGAAGATTTCGTGAGACTCTGCTTGGCAAACGGGTGGATTATTCGGGTCGTTCTGTCATTGTCGTGGGTCCCTCCCTTTCATTACATCAATGTGGATTGCCTCGCGAAATAGCAATAGAACTTTTCCAGCCATTTGTAATTCGTGGTCTAATTAGACAACATCGTGCTTCGAACATGGGAGTTGCTAAGAGTAAAATTCGGGAAAAAGAGTCAATTGTATGGGAAATACTTCAGGAAGTTATGCAGGGGCACCCCATATTGCTGAATAGAGCACCTACTCTGCATAGATTAGGCATACAGGCATTCCACCCCATTTTAGTGGAAGGGCGCGCTATTTGTTTACATCCATTAGTTTGTAAGGGATTCAATGCAGATTTTGATGGGGATCAAATGGCGGTTCATGTACCTTTATCTTTGGAGGCTCAAGTGGAGGCTCGTTTACTTATGTTTTCTCATATGAATCTATTGTCTCCATCTATTGGGAATCCAATTTCCCTACCAACCCAAGATATGCTTATTGGGCTCTATGTATTAACGAGCGGGAATCGCCGAGGTATTTGTGCAAATAGGTATAATCCATGTAATCGCATAAATTATCAAAATGAAAAAATGGATGCCAATAGCTATAAGTATACGAAAGAAAAAGAACCCTTTTTTTGTAATTCCTATGATGCAATTGGAGCTTATCGTCAGAAAAGAATCAATTTAGATAGTACTTTATGGCTCCGGTGGCAACTAGACCAACGCGTTATTGCTTCAAGAGAAGCTCCTATCGAAGTTCACTATGAATCTTTGGGTACTTATCATGAGATTTATGAGCACTACTTAATAGTAAGAAGTATAAAAAAAGAAATTCTTTGTACATACATTCGAACCACTGTTGGTCCTATTTCTCTTTATCGAGAAATCGAAGAAGCTATCCAAGGGTTGTGCCGGACCTGCTC---------------ATATGGTACCTAAATGCTTGGGGGTAGAAATGAGGGAATGTATACAATACCTGGGTTTAATCAAATACAATTTGAAGGGTTTTGTAGGTTCATTGATCAGGGCTTAACAGAAGAACTTTATAAGTTTCCAAAAATGGAAGATATAAATCAAGAAATTGAATTTCAATTATTTGTGGAAACATATCAATTGGTAGAACCGGTGATAAAAGAAAGAGATGCTGTATATGAATCGCTCACATATTCTTCTGAATTATATGTATCCGCGGGATTAATTTGGAAAAACAGTAGAGATATGCAAGAACAAACAATTTTTATTGGAAACATTCCTCTAATGAATTCCTTGGGAACTTCTATAGTAAATGGAATATACAGAATTGTGATCAATCAAATATTGCAAAGCCCCGGTATCTATTACCGGTCAGAATTGGACAATACCGGAATTTCGGTTTATACAGGCACCATAATATCAGATTGGGGGGGGAGATTAGAATTAGAGATTGATCGAAAGGCAAGGATATGGGCTCGTGTGAGTAGGAAACAAAAAATATCTATTCTAGTTCTATTATCAGCTATGGGTTCGAACCTAAGAGAAATTCTAGAGAATGTTTGCTACCCTGAAATTTTTTTGTCTTTCCTGAATGATAAGGAGAAAAAAAAAATTGGGTCAAAAGAAAATGCCATTTTGGAGTTTTATCAACAATTTGCTTGTGTAGGCGGAGATCCGGTATTTTCTGAATCCTTATGTAAGGAATTACAAAAGAAATTCTTTCAACAAAAATGTGAATTAGGAAGGATTGGTCGCCGAAATATGAACCAGAGACTGAATCTTGATATACCTCAGAACATTCCATTTTTGTTACCGCGAGATATATTGGCAGCTGCGGATCATTTGATTGGAATGAAATTTGGAATGGGTACACTTGACGATATGAATCATTTGAAAAATAAACGTATTCGGTCTGTAGCGGATCTCTTACAAGATCAATTCGGAGTGGCTCTGTTTCGTTTAGAAAATATGATTAGAGGAACTATAGGCGGAGCAATTAGGCATAAATTGATACCAACTCCTCAGAATTTAGTAACTTCAACTCCATTAACAACCACTTATGAATCTTTTTTCGGATTACACCCCCTATCTCAAGTTTTGGATCGAACTAATCCATTAACGCAAATAGTTCATGGGAGAAAATTGAGTTATTTGGGCCCTGGAGGATTGACAGGTCGAACTGCTAGTTTTCGGATACGAGATATCCATCCTAGTCACTATGGGCGCATTTGCCCAATTGACACGTCTGAAGGAATCAATGTTGGACTCATTGGATCCTTAGCAATTCATGCGAGAATTGGTCATTGGGGGTTCCTAGAAAGGCCATTTTATGAAATCTCTGAGAGATCAAAAAAAGTGCGGATGCTTTATTTATCACCAAGTCGAGACGAATACTCTATTGTAGCATCAGGAAATTCTTTGGGGCTGAATCGAGGTATTCAAGAAGAGCAGGTTGTTCCGGTTAGATACCGTCAAGAATTCCTGACCGTTGAATGGGAACGGGTACATCTTCGAAGTATTTTTACCTTCCAATATTTTTCTGTTGGAGCTTCCCTCATTCCTTTTATCGAACATAATGATGCGAATCGAGCTTTAATGAGTTCTAATATGCAACGTCAGGCAGTTCCACTTTCCCGGTCCGAAAAGTGTATTGTTGGAACTGGGTTGGAACGCCAAGTGGCTCTAGATTCAGGGGCTCTCGCTATAGCTGAACACGAGGGAAAGATCATTTCTACCGATGCTGACAAGATACTTTTATCGGGC---------AAGGTGGATAAGGGGGATATTATAAGCATTCCATTAATTATGTATCAACGTTCTAACAAAAATACTTGTATGCATCAAAAACCGAGGGTTCCGCGAGGTAAATGCATCAAAAAGGGACAAATTTTAGCGGATGGTGCTGCTACGGTTGGCGGCGAACTTGCTTTGGGAAAAAACGTATTAGTAGCTTATATGCCATGGGAGGGTTACAATTTTGAAGATGCGGTACTCATTAGCGAGCGTCTAGTATATGGAGATATTTATACTTCTTTTCACATACGGAAATATGAAATTCAGACTCATGTGACAAGCTACGGCCCTGAAAGAATCACTAATGAAATACCGCATCTCAAAGCCTACCTACTTCGAAATTTAGACAAAAATGGAATTGTGATGCTGGGGTCTTGGGTCGAAACGGGCGATATTTTAGTAGGTAAATTAACGCCTCAGGTAGCAAAAGAATCGTCGTATACCCCGGAGGACAGATTATTAAGAGCCATACTTGGCATTCAGGTATCCACTTCAAAAGAAACTTGTCTAAAACTACCCATAGGTGGTAGGGGTCGAGTTATTGATGTGAGGTGGGTCCAGAAAAAGGGAGTTTCCAGTTATAATCCAGAAAAAATTCATGTATATATTTCACAGAAACGTGAAATAAAAGTAGGCGATAAAGTCGCTGGAAGGCATGGAAATAAGGGTATCATTTCCAAAATTTTGCCTAGACAGGATATGCCGTATCTGCAAGATGGAAGATCCGTTGATATGGTCTTCAACCCATTAGGGGTACCTTCACGAATGAATGTAGGGCAGATATTTGAATGTTCGCTCGGGTTAGCGGGGGATCTGCTAGGTAGACATTATCGAATAGCACCTTTTGATGAGAGATATGAACAAGAGGCTTCTAGAAAACTAGTGTTTTCTGAATTATATGAAGCCAGTAAGCAAACAGCAAATCCATGGGTATTTGACCCCGAGTATCCGGGAAAAAGCAGAATATTGGATGGAAGAACGGGGGATCCTTTTGAGCAGCCTGTTTTAATAGGAAAGCCTTATATCTTGAAATTAATTCATCAAGTTGATGATAAAATACATGGACGTTCCAGCGGACATTATGCACTTGTTACACAACAACCCCTTAGAGGAAGGGCTAAGCAAGGAGGACAGCGGGTAGGAGAAATGGAGGTTTGGGCTCTAGAAGGGTTTGGTGTTGCTCATATTTTACAAGAGATGCTTACTTATAAATCTGATCATATTAGAGCTCGCCAAGAAATACTTGGTACTACAATCATTGGAAGAACAATACCTAAACCTGAGGATGCGCCAGAATCTTTTCGATTACTCGTTCGAGAACTACGATCCTTGGCTTTGGAACTTAATCATTTCCTTGTATCTGAGAAGAACTTCCAGATGAATAGGAAGGAAGCTTA---A------ATGGATATAGTAAGTCTCGCTTGGGCTGCTTTAATGGTAGTCTTTACATTTTCTCTTTCACTCGTAGTATGGGGTAGAAGTGGACTCTAGATGGAAGTAAATATTCTCGCATTTATTGCTACTGCACTGTTCATTCTAGTTCCGACTGCTTTTTTACTTATAATATACGTAAAAACGGTCAGTCAAAATGATTAAATGACTATAGCCCTTGGGAAATTTACCAAAGACGAAAATGATTTATTTGATATTATGGATGACTGGTTACGGAGGGACCGTTTTGTTTTTGTAGGTTGGTCCGGTCTATTGCTCTTTCCTTGTGCTTATTTCGCGTTAGGAGGTTGGTTTACAGGTACAACCTTTGTAACTTCATGGTATACACATGGATTGGCGAGTTCCTATTTGGAAGGCTGCAACTTCTTAACCGCGGCAGTTTCTACTCCTGCTAATAGTTTAGCACACTCTTTGTTGTTACTATGGGGTCCAGAAGCACAAGGAGATTTTACTCGTTGGTGTCAATTAGGCGGTCTGTGGACTTTTGTTGCTCTCCACGGCGCTTTCGGACTAATAGGTTTCATGTTACGTCAATTTGAACTTGCTCGATCTGTTCAATTGCGACCTTATAATGCAATCGCATTCTCTGCTCCAATTGCTGTTTTTGTTTCTGTATTCCTGATTTATCCGCTAGGTCAGTCTGGTTGGTTCTTTGCGCCCAGTTTTGGTGTCGCAGCTATATTTCGATTCATCCTCTTTTTCCAAGGGTTTCATAATTGGACATTGAACCCATTTCATATGATGGGGGTTGCCGGTGTATTGGGCGCTGCCCTTCTATGCGCTATTCATGGTGCTACCGTAGAAAATACTTTATTTGAAGATGGTGATGGCGCAAATACATTCCGTGCTTTTAACCCAACTCAAGCGGAAGAAACTTATTCAATGGTCACCGCTAACCGCTTTTGGTCCCAAATCTTTGGGGTTGCTTTTTCCAATAAACGTTGGTTACATTTCTTTATGTTATTTGTACCAGTAACTGGTTTATGGATGAGTGCTCTTGGAGTAGTCGGCTTGGCTCTGAACCTACGCGCCTATGACTTCGTTTCTCAGGAAATCCGTGCAGCGGAAGATCCTGAATTTGAGACGTTCTACACCAAAAATATTCTTTTAAATGAAGGCATTCGTGCTTGGATGGCGGCTCAAGATCAGCCTCATGAAAACCTTATATTCCCTGAGGAGGTTCTACCCCGTGGAAACGCTCTTTAA------------------------------------------ATGAAAACCTTATATTCCCTGAGGAGGTTCTACCCCGTGGAAACGCTCTTTAATGGAACTTTAGCCTTAGCCGGTCGTGACCAAGAAACCACAGGTTTCGCTTGGTGGGCCGGGAATGCCCGACTTATCAATTTATCCGGTAAATTACTGGGAGCTCATGTAGCCCATGCCGGATTAATCGTATTCTGGGCCGGAGCAATGAACCTATTTGAAGTGGCTCATTTCGTACCAGAAAAGCCCATGTATGAACAAGGATTAATTTTACTTCCCCACCTAGCTACTCTAGGTTGGGGGGTAGGTCCTGGTGGGGAAGTTATAGATACCTTTCCATACTTTGTGTCTGGAGTACTTCACTTAATTTCCTCTGCAGTATTGGGCTTTGGCGGTATTTATCACGCACTTCTGGGACCCGAGACTCTTGAAGAGTCTTTTCCATTCTTCGGTTATGTATGGAAAGATAGAAATAAAATGACTACAATTTTGGGTATTCACTTAATTTTGTTAGGTATAGGTGCTTTTCTTCTAGTATTCAAAGCTATTTATTTTGGAGGCGTATATGATACCTGGGCCCCAGGAGGGGGAGATGTAAGAAAAATTACCAACTTGACCCTTAGCCCAAGCGTCATATTTGGTTATTTACTAAAATCCCCTTTTGGAGGAGAGGGATGGATTGTTAGTGTGGACGATTTGGAAGATATAATTGGAGGGCATGTATGGTTGGGTTCCATTTGTATACTTGGTGGAATCTGGCATATCTTAACCAAACCTTTTGCATGGGCGCGCCGTGCGCTTGTATGGTCTGGGGAGGCTTACTTGTCTTATAGTTTAGGTGCTTTAGCTGTTTTTGGTTTTATTGCTTGTTGCTTTGTTTGGTTCAATAATACCGCTTATCCTAGTGAGTTTTACGGGCCCACTGGACCAGAAGCTTCTCAAGCTCAAGCATTTACTTTTCTGGTTAGAGACCAACGCCTTGGGGCTAACGTGGGGTCCGCCCAAGGACCTACCGGTTTAGGTAAATATCTAATGCGTTCTCCGACTGGAGAAGTAATTTTTGGGGGAGAAACTATGCGTTTTTGGGATTTGCGTGCTCCCTGGTTAGAACCCCTAAGGGGTCCCAATGGGTTGGACTTGAGTAGGCTGAAAAAAGACATACAACCTTGGCAAGAACGACGTTCCGCGGAATATATGACTCATGCTCCTTTAGGTTCTTTAAATTCCGTGGGTGGTGTAGCTACCGAGATCAATGCAGTCAATTATGTCTCTCCTAGAAGTTGGTTAGCTACCTCTCATTTTGTTCTAGGATTCTTCCTATTCGTAGGTCATTTATGGCATGCAGGAAGGGCTCGTGCAGCTGCAGCAGGATTTGAAAAAGGAATTGATCGCGATTTTGAACCTGTTCTTTCCATGACTCCTCTTAACTAAATGGCAAGAAAAGGTTTAATTCAGAGGGAAAAGAAGAGGCAAAAATTGGAACAAAAATATCATTTGATTCGTCGATCCCCCAAAAAAGAAATAGGTAAAGTTCCATTGTTGAGTGAGAAATGGGAAATTCACGGAAAGTTACAATCCCCACCGCGTAATAGTGCACCTACACGTCTTCATCGACGTTGTTTTTCAACCGGAAGACCGAGAGCTAACTATCGAGACTTTGGGTTATCCGGACACATACTTCGTGAAATGGTTCATGCATGTTTGTTGCCTGGAGCAACAAGGTCAAGTTGGTAAATGGCATTAAGATTTCCAAGGTTTAGCCAAGGCTTAGCTCAGGACCCCACTACTCGCCGTATTTGGTTTGGTATTGCTACCGCACACGACTTCGAAAGTCATGATGATATTACGGAGGAACGTCTTTATCAGAATATTTTTGCTTCTCATTTTGGGCAATTAGCAATAATTTTTCTGTGGACTTCCGGAAATCTGTTTCATGTAGCTTGGCAAGGAAATTTTGAGACATGGGTACAGGACCCTTTACATGTAAGGCCTATTGCTCATGCAATTTGGGATCCTCATTTTGGTCAACCGGCTGTGGAAGCTTTTACTCGGGGGGGTGCTCTTGGACCAGTAAATATCGCTTATTCTGGTGTTTATCAATGGTGGTATACAATCGGGTTACGGACTAATGGAGATCTTTATACTGGAGCGCTTTTTCTATTATTTCTTTCTGTCATATCTTTAATAGCAGGTTGGTTACACCTACAACCGAAATGGAAACCGAGCGTTTCGTGGTTTAAAAATGCCGAATCTCGTCTCAATCATCATTTGTCAGGACTATTCGGAGTAAGTTCCTTGGCTTGGACAGGACATTTAGTCCATGTCGCTATTCCTGGATCCAGGGGGGAATACGTTCGATGGAATAATTTCTTAGAGGTATTGCCGCATCCCCAAGGATTAGGCCCACTTTTTACAGGTCAGTGGAATCTTTATGCTCAAAACCCCGATTCGGGTAGTCATTTATTTGGTACCTCCCAAGGCGCAGGAACTGCCATTCTAACCCTTCTCGGGGGATTTCATCCGCAAACGCAGAGTTTATGGCTGACTGATATTGCTCATCATCATTTAGCTATTGCATTTATTTTTCTCGTTGCCGGTCATATGTATAGAACGAACTTCGGTATTGGGCACAGTATAAAAGATCTTTTAGAAGCACATACTCCTCCAGGGGGGCGATTAGGGCGTGGACATAAAGGTCTTTATGACACAATCAATAATTCGATTCATTTTCAATTAGGCCTTGCTCTAGCCTCTTTAGGGGTTATTACTTCCTTGGTAGCTCAACATATGTACTCTTTACCTGCTTATGCGTTCATAGCACAAGACTTTACTACTCAAGCCGCGTTATATACGCATCACCAATACATTGCAGGATTCATCATGACAGGAGCTTTTGCTCATGGAGCTATATTTTTTATTAGAGATTACAATCCGGAACAAAATGAGGATAATGTATTGGCAAGAATGTTGGACCATAAGGAAGCTATCATATCCCATTTAAGTTGGGCCAGCCTTTTTTTGGGATTCCATACTTTGGGACTTTATGTTCATAATGATGTCATGCTTGCTTTTGGTACTCCCGAGAAACAAATCTTGATCGAACCCATATTTGCCCAATGGATACAATCTGCTCATGGTAAAACTTTATATGGGTTCGATGTACTTTTATCTTCAACAAGCGGCCCAGCGTTCAACGCGGGTCGAAGCATATGGTTGCCCGGTTGGTTAAATGCTATTAATGAGAATAGTAATTCACTATTTTTAACAATAGGGCCTGGAGACTTCTTGGTTCATCATGCTATTGCTCTAGGTTTACATACAACTACATTGATCTTAGTAAAAGGTGCTTTAGATGCACGTGGTTCCAAGTTAATGCCAGATAAAAAGGATTTTGGTTATAGTTTTCCTTGCGATGGTCCGGGACGAGGCGGTACTTGTGATATTTCGGCTTGGGATGCATTTTATTTGGCAGTTTTTTGGATGTTAAATACCATTGGATGGGTTACTTTTTATTGGCATTGGAAGCACATCACATTATGGCAGGGTAACGTTTCACAGTTTAATGAATCTTCCACTTATTTGATGGGATGGTTAAGAGATTATCTATGGTTAAACTCTTCACAACTTATCAACGGATATAACCCTTTTGGTATGAATAGTTTATCAGTTTGGGCGTGGATGTTCTTATTTGGACATCTTGTTTGGGCTACTGGATTTATGTTCTTAATTTCCTGGCGTGGATATTGGCAAGAATTGATTGAAACTTTAGCATGGGCTCATGAACGCACACCTTTGGCTAATTTAATTCGATGGAGAGATAAACCAGTAGCTCTTTCCATTGTGCAAGCAAGATTGGTTGGATTAGCCCATTTTTCTGTAGGTTATATATTCACTTACGCGGCTTTCTTGATTGCCTCTACATCGGGCAAATTTGGTTAAATGATTATTCGTTCGCCGGAACCAGAAGTAAAAATTTTGGTAGATAGGGATCCCATAAAAACTTCTTTCGAGGAATGGGCCAGACCCGGCCATTTCTCAAGAACAATAGCTAAAGGGCCTGATACTACCACTTGGATCTGGAACCTACATGCTGATGCTCACGATTTCGACAGCCATACTAGTGATTTGGAGGAGATCTCCCGAAAAGTATTTAGTGCCCATTTCGGCCAACTCTCCATCATCTTTCTTTGGCTGAGTGGCATGTATTTCCACGGTGCTCGTTTTTCCAATTATGAAGCATGGTTAAGTGATCCTACTCACATTGGACCTAGTGCCCAGGTGGTTTGGCCGATAGTGGGCCAAGAAATATTGAATGGTGATGTAGGCGGCGGTTTCCGAGGAATACAAATAACCTCCGGTTTTTTTCAGATTTGGCGAGCATCTGGAATAACTAGTGAATTACAACTCTATTGTACCGCAATTGGTGCATTGGTCTTTGCAGCTTTAATGCTTTTTGCTGGTTGGTTCCATTACCACAAAGCTGCTCCAAAATTGGCTTGGTTCCAAGATGTAGAATCTATGTTGAATCACCATTTAGCAGGGCTACTAGGACTTGGGTCTCTTTCTTGGGCGGGGCATCAAGTACATGTATCTTTACCGATTAACCAATTTCTAAATGCTGGAGTGGATCCTAAAGAGATCCCACTTCCTCATGAATTTATCTTGAATCGGGATCTTTTGGCTCAACTTTATCCCAGTTTTGCTGAGGGAGCAACCCCATTTTTCACCTTGAATTGGTCAAAATATGCGGACTTTCTTACTTTTCGTGGAGGATTAGATCCAGTAACTGGAGGTCTCTGGTTAACCGATATTGCACACCATCATTTAGCTATTGCAATTCTTTTCCTGATAGCGGGTCACATGTATAGGACCAACTGGGGCATTGGTCATGGTATAAAAGATATTTTAGAGGCTCATAAGGGTCCATTTACAGGGCAGGGACATAAAGGCCTATATGAGATCCTAACAACGTCATGGCATGCTCAATTATCTATTAACCTAGCCATGTTAGGATCTTTAACCATTGTTGTAGCTCACCATATGTATTCGATGCCCCCTTATCCATATCTAGCGACTGACTACGGTACCCAACTTTCATTGTTCACACATCACATGTGGATTGGTGGATTTCTCATAGTTGGTGCTGCTGCGCATGCAGCGATTTTTATGGTAAGAGACTATGATCCAACTACTCGATACAACGACCTATTAGATCGTGTACTTAGGCATCGTGATGCAATCATATCACACCTCAACTGGGTATGTATATTTTTAGGCTTTCACAGTTTTGGTTTGTATATTCATAATGATACCATGAGCGCTTTAGGGCGTCCCCAAGATATGTTTTCAGATACGGCTATACAATTACAACCCGTCTTTGCTCAATGGATACAAAACACCCATGCTTTAGCACCTGGTGCAACGGCCCCCGGTGCAACAACAAGCACCAGTTTGACTTGGGGGGGTGCTGATTTAGTGTCAGTGGGCGGAAAGGTTGCTTTGTTACCTATTCCATTAGGAACCGCGGATTTTTTAGTACATCACATTCATGCATTTACGATTCATGTGACGGTATTGATACTCCTGAAAGGTGTTCTATTTGCTCGTAGCTCGCGTTTGATACCGGATAAAGCAAATCTCGGTTTTCGTTTCCCTTGTGATGGACCTGGAAGAGGGGGGACATGCCAAGTATCCGCTTGGGATCATGTCTTTTTAGGTCTATTCTGGATGTACAATGCAATTTCGGTAGTAATATTCCATTTCAGTTGGAAAATGCAGTCAGATGTTTGGGGTAGTATAAGTGATCAAGGGGTAGTAACTCATATCACGGGAGGAAACTTTGCGCAGAGTTCCACTACTATTAATGGGTGGCTCCGCGATTTCTTATGGGCACAGGCATCCCAGGTAATTCAGTCTTATGGTTCCTCATTATCTGCATATGGCCTCTTTTTCCTAGGTGCTCATTTTGTATGGGCTTTTAGTTTAATGTTTCTATTCAGCGGACGTGGTTATTGGCAAGAACTTATTGAATCCATCGTTTGGGCTCATAATAAATTAAAAGTTGCTCCTGCTATTCAGCCTCGAGCCTTGAGCATTGTCCAAGGACGTGCTGTAGGAGTAGCTCATTACCTTCTGGGCGGAATTGCCACAACATGGGCATTCTTCTTAGCAAGAATTATTGCAGTAGGATAAATGCCTAGATCTCGGATAAATGGAAATTTTATTGATAAGACCTTTTCAATTGTAGCCAATATCTTATTACGAATAATTCCGACAACTTCAGGAGAAAAAGAGGCATTCACCTATTACAGAGATGGTATGTCAGCTCAATCCGAAGGAAATTATGCGGAAGCTTTACAGAATTATTATGAAGCTATGCGACTAGAAATTGATCCCTATGATAGAAGTTATATACTCTATAACATAGGCCTTATCCATACAAGGAACGGAGAACATACGAAAGCTTTGGAATATTATTTTAGGGCGCTAGAACGAAACCCGTTCTTACCACAAGCTTTTAATAATATGGCCGTGATCTGTCATTACCGGGGAGAACAGGCCATTCGACAGGGAAATTCTGAAATTGCGGAGGCTTGGTTCGATCAAGCCGCTGAGTATTGGAAACAAGCTATAACGCTTACTCCCGGGAATTATATTGAGGCACAGAATTGGTTGAAGATCACAAGACGTTTCGAATAGATGTCGCGTTACAGAGGGCCTCGTTTCAAAAAAATACGACGTCTGGGGGCTTTACCGGGACTAACTAGTAAAAGGCCTAAAGCCGGAAGCGATCTTAGAAACCAATCACGTTCCGGTAAAAAATCTCAATATCGTATTCGTTTAGAAGAAAAACAAAAATTGCGTTTTCATTATGGTCTTACAGAACGACAATTACTTAAATACGTTCGTATTGCCGGAAAAGCCAAAGGGTCAACGGGTCGGGTTTTACTACAATTACTTGAAATGCGTTTGGATAACATCCTTTTTCGATTGGGTATGGCCTCGACTATTCCCCAAGCCCGCCAATTAGTTAACCATAGACATATTTTAGTTAATGGTCGTATAGTAGATATACCAAGTTATCGCTGCAAACCCCAAGATATTATTACAGCGAGGGATGAACAAAAATCTAGAGCTCTGATTCAAAATTGTCTTGATTCATCCCCTCGTGATGAGGAATTACCAAAACATTTGACTTTTCACCCATTCCAATATAAAGGATTAGTCAATCAAATAATAGATAGTAAATGGGTCGGTTTGAAAATAAATGAATTGCTAGTTGTAGAATATTATTCTCGTCAGACTTAAATGCAAGGTCGTTTGTCTGCTTGGCTAGCCAAACATGGGTTAGTTCATAGATCTTTGGGCTTCGACTACCAAGGAATAGAGACTTTACAAATAAAGCCTGGGGATTGGCATTCCATTGCTGTCATTTTATATGTATATGGTTACAATTATTTACGTTCCCAATGTGCCTATGATGTAGCACCGGGCGGACTGTTAGCTAGTGTGTATCATCTTACGAGAATAGCTTATGGTA---TAGATCAACCAGAAGAGGTATGTATAAAAGTATTTGCCCCAAGGTGGAATCCTAGAATTCCGTCTGTTTTCTGGGTTTGGAAAAGTGCGGATTTTCAAGAAAGGGAATCTTATGATATGTTGGGAATCTTTTATGATAATCATCCACGTCTGAAACGTATCTTAATGCCCGAAAGTTGGATAGGATGGCCCTTACGTAAGGATTATATTGCCCCGAATTTTTATGAAATACAGGATGCTCATTAA---------------------------------------------------------------------------------------------------------------ATGGTCTTAGCTCTTGAATATTCAGACAATAAAAATAAAGATAAAGAAAGTAAAAAAAAAAACATTGAAACGGTTATGAATTCCATTGAGTTTCCCTTACTTGATCGAACAGCCCCCCAAAAAAATTCAGTTATTTCAACTACATTAAATGATCTTTCAAATTGGTCAAGACTGTCCAGTTTGTGGCCGCTTCTATATGGTACCAGTTGTTGTTTCATTGAATTTGCTTCATTAATAGGCTCACGATTCGACTTTGACCGTTATGGGCTGGTACCAAGATCGAGTCCTAGACAGGCAGACCTAATTTTAACTGCGGGTACAGTAACAATGAAAATGGCTCCTTCTTTAGTGAGATTATATGAACAAATGCCTGAACCAAAATATGTTATTGCTATGGGAGCATGTACAATTACAGGGGGTATGTTCAGTACCGATTCTTATACTACTGTTCGGGGGGTCGATAAGCTAATTCCTGTAGATGTCTATTTGCCAGGTTGTCCACCTAAACCGGAGGCAGTTATAGATGCTATAACAAAACTTCGTAAAAAACTATCTCGAGAAATCTATGAAGATCGAATTAGGTCTCAACAGGGGAGTCGGTGTTTTACTATCAACCACAAGTTTTATATTGGACGAAGTACTCATACTGGAAATTATGATCGAGGATTACTCGATCAACCACCATCTACATCGACTTCAGAGATCCCTCTTGAAATATTTTTCAAATACAACAAGAGTTCAGTATCTTCCCCCGAATTAGTGAATTAGATGTTTCTACTTTACGAATATGATATTTTCTGGGCATTTCTAATAATAGCAAGTGCTATTCCTATTTTGGCATTTTTGATTTCGGGAGTTTTAGCCCCGATTCGCAAAGGGCCGGAGAAACTTTCTAGTTATGAATCGGGAATAGAACCAATGGGTGATGCTTGGCTCCAATTTCGAATTCGGTATTATATGTTTGCTCTAGTTTTTGTTGTTTTTGATGTTGAAACGGTTTTTCTTTATCCATGGGCAATGAGTTTTGATGTATTGGGTATATCTGTATTTATAGAAGCTTTCATTTTCGTGCTTATCCTAATTGTTGGTTCAGTTTATGCATGGCGAAAAGGAGCATTGGAATGGTCTTAGATGACCTTAAATCTTTGTGTATTGACCCCGAATCGAATTGTTTGGGATTCAGAAGTTAAAGAAATCATTTTATCTACTAATAGTGGACAAATTGGCATATTACCCAATCACGCGCCTATTGCCACGGCTGTAGATATAGGTATTTTGAGAATACGCCTTACTGACCAATGGCTAACGATGGCTCTGATGGGCGGTTTCGCTCGAATAGGTAATAATGAGATCACTGTTTTAGTAAATGATGCGGAAAAGGGTAGTGACATTGATCCACAAGAAGCTCAGCAAACTCTTGAAGTAGCGGAAGCTAACTTGAGTAAAGCTGAAGGCAAGAGACAAACAATTGAGGCAAATCTAGCTCTCAGACGAGCTAGGACACGAGTGGAGGCTCTTAATATGATTTCGTAAATGAGAATAAATCCTACTACTTCTGATCCTGGGGTTTCCGCGCTTGAAAAAAAAAACTTGGGACGTATAGCTCAAATCATCGGTCCGGTACTGGATGTAACTTTCCCCCCCCGGAAAATGCCTAATATTTACAACGCTCTGGTAGTTAAGGGTCGAGATACTGCCGGTCAACAAATTAATGTGACTTGTGAAGTACAACAATTATTAGGAAATAATCGAGTTAGAGCTGTAGCTATGAGTGCTACAGATGGTCTAATGAGAGGAATGGAAGTGATTGACACGGGAGATCCTTTAAGCGTTCCGGTCGGCGGAGCGACTTTAGGACGAATTTTCAACGTGCTTGGAGAGCCCGTTGACAATTTAGGTCCTGTAGATACTCGCACAACATCTCCTATTCATAGATCTGCGCCTGCTTTTATACAGTTAGATACAAAATTATCTATTTTTGAAACAGGAATTAAAGTAGTAGATCTTTTAGCCCCTTATCGCCGTGGAGGAAAAATAGGACTATTCGGGGGAGCTGGAGTGGGTAAAACAGTACTCATTATGGAATTGATCAACAACATTGCCAAAGCTCATGGGGGTGTATCTGTATTTGGCGGAGTAGGTGAACGTACTCGTGAAGGAAATGATCTTTACATGGAAATGAAAGAATCTGGAGTAATTAATGAACAAAATATTGCAGAATCGAAAGTCGCTCTAGTATATGGTCAGATGAATGAACCGCCTGGAGCTCGTATGAGAGTTGGTTTAACTGCCCTAACCATGGCAGAATATTTCCGAGATGTTAATGAACAAGACGTACTTCTATTTATCGACAATATCTTCCGTTTCGTTCAAGCAGGATCCGAAGTATCCGCCTTATTGGGTAGAATGCCTTCCGCTGTGGGTTATCAACCCACCCTTAGTACCGAAATGGGTTCTTTACAAGAAAGAATTACTTCTACCAAAGAAGGATCCATAACTTCTATTCAAGCAGTTTATGTGCCTGCGGACGATTTGACCGATCCTGCTCCTGCCACGACATTTGCACATTTAGATGCTACTACCGTACTATCAAGAGGATTAGCTGCCAAAGGTATCTATCCAGCAGTCGATCCTTTAGATTCAACTTCAACTATGCTCCAACCTCGGATCGTTGGTGAAGAACATTATGAAACTGCGCAAAGAGTTAAACAAACTTTACAGCGGTACAAAGAACTTCAGGACATTATAGCTATCCTTGGATTGGACGAATTATCCGAAGAGGATCGCTTAACCGTAGCAAGAGCACGAAAAATTGAGCGTTTCTTATCACAACCTTTTTTCGTAGCAGAAGTATTTACGGGGTCCCCGGGAAAATATGTTGGTCTATCAGAAACCATTAGAGGGTTTAAATTGATCCTTTCCGGAGAATTAGATGGTCTTCCTGAACAGGCTTTTTATTTGGTAGGTAACATCGATGAAGCTACTGCGAAGGCTACAAACTTAGAAATGGAGAGCAAATTGAAGCAATGA---------------------ATGTCACCACAAACAGAGACTAAAGCAAGTGTTGGATTCAAAGCTGGTGTTAAAGATTATAAATTGACTTATTATACTCCTGACTATCAAACCAAAGATACTGATATCTTGGCAGCCTTCCGAGTAACTCCTCAACCTGGAGTTCCGCCGGAGGAAGCAGGGGCCGCGGTAGCTGCTGAATCTTCCACTGGGACATGGACAACTGTGTGGACTGACGGGCTTACCAGTCTTGATCGTTACAAAGGACGATGCTACCACATCGAGCCGGTTGCTGGAGAAGAAAGTCAATTTATTGCTTATGTAGCTTACCCCTTAGACCTCTTTGAAGAAGGTTCTGTTACTAACATGTTTACTTCCATTGTGGGTAATGTATTTGGATTCAAGGCCCTGCGCGCTCTACGTCTGGAGGATTTGCGAATCCCTACTTCTTATTCTAAAACTTTCCAAGGTCCGCCTCATGGCATCCAAGTTGAGAGGGATAAATTAAACAAGTATGGCCGCCCCCTATTAGGATGTACTATTAAACCTAAATTGGGATTATCCGCTAAGAATTACGGTAGAGCAGTTTATGAATGTCTCCGCGGTGGGCTTGATTTTACCAAAGATGATGAGAACGTTAATTCCCAACCATTTATGCGTTGGAGAGACCGTTTCCTATTTTGTGCCGAAGCAATTTATAAAGCGCAGGCTGAAACAGGTGAAATCAAGGGGCATTACTTGAATGCTACTGCAGGTACATGCGAAGAAATGATCAAAAGGGCTGTATTTGCCAGAGAACTGGGAGCTCCTATCGTAATGCATGACTACTTAACCGGGGGGTTCACTGCAAATACTAGCTTGGCTCATTATTGCCGAGATAATGGTCTACTTCTTCACATCCATCGTGCAATGCATGCAGTTATTGATCGACAGAAGAATCATGGTATACACTTTCGTGTACTAGCTAAAGCATTACGTATGTCTGGCGGAGATCATATTCATTCCGGTACCGTAGTAGGTAAACTTGAAGGGGAAAGAGAAATCACTTTAGGCTTTGTTGATTTACTACGTGATGATTATATTGAAAAAGATCGAAGCCGCGGTATTTATTTCACTCAAGATTGGGTCTCTTTACCAGGTGTTCTGCCCGTGGCTTCAGGGGGTATTCACGTTTGGCATATGCCTGCTCTGACCGAAATCTTTGGAGATGATTCCGTACTACAATTTGGCGGAGGAACTTTGGGGCACCCTTGGGGAAATGCACCTGGTGCCGTAGCTAATCGAGTAGCTCTAGAAGCATGTGTACAAGCTCGTAATGAGGGACGTGATCTTGCTCGTGAGGGTAATGAAATTATTCGTGAGGCTGCTAAATGGAGTCCTGAGCTAGCTGCTGCTTGTGAAGTATGGAAAGAGATCAAATTTGAATTCCCAGCAATGGATACTTTGTAAATGACTATTCATCTATTGTATTTTTCATGTAAATATGTGCAACAAGGCTTTATGGAAAAAGGGTGGTTCAACTCGATGTTGTCCAAAAAAAAGGAGTTAGAATACGGGTATGGGCTAAGTAAATCAATGGGCAGCCTTGGTTCTATTGAAAATACCAGTGTAAGTGAAGACCCGATTAGAAATTATATAGATAAAAACACTCTTAGTGGGAGCGATAGTGACAATTCTAGTTACAGTAATGTTGATCATTTAGTCGGCGTTAGAGACATTCATAATTTCGTACCTGATGATACTTTTTTAGT------TAGGGATAATAATAGGGACAGTTATTTCATATGTTTTGATATTGAAAATAAAATTTTTGAGATTGACAATGCTCATTCTTTTCTAAGTGAACTAGAAAGCTCTTTTTCTAATTCTCGGAATTTTTGTTATCTAAATAGTGTATCTAATAGTGATGATCCCCACTATGATCCTTACATATATGATACTAAATATAGTTGGAATAAACACATTACTAGC------------------------------TGTATTGATAGTTACATTTTAAGTGGTATTGTCAATTACAATGACAATTACATTTCTAGTTACATTTTTGATGAAAGCAGAAATAGTAGTGAAACCCAGAGTTCAAGTATAAAAACGAGTCCGGCTGGTAGTGAGTTAACTATAACA------GAAACGGAAAATTCTAATGATCTAGATTTTACTCAAAAATATAGGCATTTATGGGTTCAATGCGAAAATTGTTATGGATTAAATTATAAGAAATTTTTGAAATCAAAAATGAATATTTGCGAACACTGTGGACATCATTTGAAAATGAGTAGTTCAGATAGAATAGAACTTTTGATTGATCCAGGTACTTGGGTTCCTATGGATGAAGATATGGTCTCTGTGGATACCATTGAATTTCCGTTGGAAGAGGAATCTTACAAAGATCGTATTGATTCTTATCAAAGAAAAACAGGATTAACTGAGGCTGTTCAAACAGGCACAGGTCAACTAAACGGTATTCCCATAGCAATTGGGGTTATGGATTTTCAGTTTATGGGGGGTAGTATGGGCTCCGTAGTTGGCGAGAAGATCACTCGTTTGATCGAATATGCTACCAATCGGTTTTTGCCTCTTATTCTAGTGTGTGCTTCCGGAGGAGCACGCATGCAAGAAGGAAGTTTGAGCTTGATGCAAATGGCTAAAATAGCTTCCGCTTTATATGATTATCAATCAAAGAAAAAGTTATTCTATGTATCAATCCTTACATCTCCTACTACTGGTGGGGTGACAGCCAGCTTTGGTATGTTGGGCGATATCATTATTGCCGAACCCAATGCCTACATTGCATTTGCGGGTAAAAGAGTAATTGAACAAACATTGAATACGACAGTACCTGAGGGCTCACAAACGGCTGAATATTTATTCCATAAGGGCCAATTCGACCTAATCGTACCACGTAATCTTTTAAAAGACGTTCTGAGTGAGTTATTTCAGCTCCACGCTTTCTTTTCTCTGAATCAAAATTCAATCAAGTGGATCCTTAATAAAAAAAAATATATATTAATTAATCAAAATATAAATTATTAT--TTTTTTT-TT------ATAAAACGAGTAGTTATT-----------------------------TAGATGACA---------AATTTACCCTCTTTTTTTGTGCCTTTCGTGGGCCTAATATTGCCGGCAATTGCGATGGTTTCTTTATCTCTTCATATTCAAAAAAACAAGATTTTTTAGATGAATTGGCGATCAGAACATATATGGATAGAACTTATAGCAGGGTCTCGAAAAACAAGTAATTTCTGCTGGGCCTTTATCCTTTTTTTAGGTTCATTAGGGTTTTTATTAGTTGGAATTTCCAGTTATCTTGGTAGAAATTTGATATCTTTATTTCCGCCTACGCAAATCATTTTTTTTCCACAGGGGATCGTGATGTCTTTCTACGGAATTGCGGGTCTCTTTATTAGCTCTTATTTGTGGTGCACAATTTCGTGGAATGTAGGTAGTGGTTATGATCGGTTCGATAGAAAAGAAGGAATAGTGTGTATTTTTCGTTGGGGATTTCCTGGAAAAAATCGTCGCATCTTCCTCCAATTCTTTATGAAAGACGTCCAGTCCATCAGAATAGAAGTGAAAGAGGGTATTTATGCTCGTCGTGTCCTTTATATGGAAATCAGAGGCCATGGCGCTATTCCTTTGACTCGTACTGATGAGAATTTGACTCCACGAGAACTTGAGCAAAAAGCTGCTGAATTGGCTTATTTCTTGCGTGTACCAATTGAAGTATTTTAAATGGCAAAAAAGAAAGCATTCATTCCCCTTCTATATCTTGCATCTATAGTATTTTTGCCCTGGTGGATCTCTCTCTCATTTACTAAAAGTCTGGAATCTTGGGTTACTAATTGGTGGGATACTAGGCAATCCGAAATTTTTTTGAATGATATTCAAGAAAAGAGTATTCTAAAAAAATTCATAGAATTAGAGGAACTCTTATTCTTGGACGAAATGATAAAGGAATACCCGGGAACACATCTAGAAAAGCTTCGTATCGGAATCTACAACGAAACGATCCAATTGATCAAGATGCACAATGAAGATTGTATCCATACGATTTTGCACTTCTCGACAAATATGATCTGTTTCGTTATTCTAAGTGGTTATTCTATGCTAGGTAATGAAGAACTTGTTATTCTTAACTATTGGGTTCAAGAATTTCTATATAACTTAAGCGACACAATCAAAGCCTTTTCCATTCTTTTAGTAACTGATTTATGTATAGGGTTCCATTCGCCCCACGGTTGGGAACTAATGATTGGATCTGTCTACAAAGATTTTGGATTTGCTCATAATGATCAAATTATATCCGGTCTTGTTTCTACCTTTCCGGTCATTCTAGATACAATTTTAAAATATTTGATTTTCCGTTATTTAAATCGTGTATCTCCCTCACTTGTAGTGATTTATCATTCAATCAATGACTGAATGCAAACTATAAATACCCTTTTTTCTTGGATAAAGGAAGAGATTACTCGATCCATTTCCGTATCGCTCATGATATATATAATAACTGGGGCACCCATTTCAAATGCCTATCCCATTTTTGCACAGCAGGGTTATGAAAATCCACGCGAAGCGACCGGCCGTATTGTATGTGCCAATTGCCATTTAGCTAATAAACCCGTGGATATTGAGGTTCCACAGGCGGTACTTCCTGATACTGTATTTGAAGCGGTTGTTCGAATTCCTTATGATATGCAATTAAAACAAGTTCTTGCTAATGGTAAAAAGGGGGCTTTGAATGTGGGGGCTGTTCTTATTTTACCTGAAGGGTTTGAATTAGCCCCCCCCGATCGTATTTCGCCCGAGATTAAAGAAAAGATAGGCAATCTGTCTTTTCAGAACTACCGCCCGACTAAAAAAAATATTCTTGTGATAGGTCCTGTTCCTGGTCAGAAATATAGCGAAATCACCTTTCCTATTCTTTCCCCGGACCCCGCTACTAAAAAAGATGTTCACTTCTTAAAATATCCCATATACGTAGGCGGGAACAGGGGAAGGGGTCAGATTTATCCCGACGGTAGCAAGAGTAACAATAATGTTTATAATGCTACAGCAGCGGGTATAGTAAGCAAAATCATACGAAAAGAAAAAGGAGGATACGAAATAACCATAGTGGATGCATCGGATGGGCGTCAAGTGGTGGATATTATCCCCCCTGGACCTGAACTTCTTGTTTCAGAAGGAGAATCCGTCCAACTTGATCAACCATTAACGAGTAATCCTAATGTAGGCGGATTTGGTCAGGGGGATGCGGAAATAGTACTTCAAGATCCATTACGTGTCCAAGGCCTTTTGTTTTTCTTGGCATCCGTTATTTTAGCACAAATATTTTTGGTTCTTAAAAAGAAACAGTTTGAGAAGGTTCAATTGTCCGAAATGAATTTCTAGATGGCCGATACTACTGGAAGGATTCCTCTTTGGATAATAGGCACTGTAACGGGTATTCTTGTGATTGGTTTAATCGGTATTTTCTTTTATGGTTCATATTCCGGATTGGGTTCATCCCTGTAGATGACACAATCAAACCCGAACGAACAAAGTGTTGAATTGAATCGTACCAGTCTCTACTGGGGGTTATTACTCATTTTTGTACTTGCTGTTTTATTTTCCAATTATTTCTTCAATTAAATGACCATAGATAGAACATATCCCATTTTTACAGTGCGATGGTTGGCTGTTCACGGATTAGCTGTACCTACCGTTTCTTTTTTGGGGTCAATATCAGCAATGCAGTTCATACAACGATAAATGTCTGGAAGCACAGGAGAACGTTCTTTTGCTGATATTATTACCAGTATTCGATACTGGGTCATTCATAGCATTACTATACCTTCCCTTTTCATTGCGGGTTGGTTATTCGTCAGCACGGGTTTAGCTTACGATGTATTTGGAAGCCCTCGTCCAAACGAGTATTTTACAGAGAGTCGACAAGGAATTCCATTAATAACTGGCCGTTTTGATTCTTTGGAACAACTCGATGAATTTAGTAGATCTTTTTAGATGCTTACTATAACTAGTTATTTCGGTTTTCTACTAGCGGTTTTAACTATAACCTCAGCTCTATTTATCGGGTTGAACAAGATACGACTTATTTGAATGCGAGATCTAAAAACATATCTCTCCGTGGCGCCGGTAGTAAGTACTATATGGTTCGGGTTTTTAGCAGGTCTATTGATAGAGATCAATCGTTTATTTCCGGATGCGCTGATATTCCCCTTTTTTTCATTCTAGATGGCCAAGGGGAAAGATGTTCGAGTAACAGTTATTTTGGAATGTACCAATTGTGCTGTTCGAAATGATGCTAATAAGGAATCAAAGAGGGTTGGTATTTCCAGATATATTACTCAAAAGAATCGACACAATACGCCTAGTCGATTGGAATTGAGAAAATTCTGTCCCTTTTGTTACAAATATACAATTCATGGGGAGATAAAGAAATAGATGGATAAATCCAAGCGACTCTATTTTAAATCCAAGCGATCTTTTCGTAGGCGTTTGCCCCCGATTGGGTCGGGGGATCGAATTGATTATAGAAACATGAGTTTAATTAGTCGATTTATTAGTGAACAAGGAAAGATATTATCTAGACGGGTGAATAGATTAAACTTAAAACAACAACGATTAATTACTATTGCTATCAAGCAAGCTCGTATTTTATCTTTGTTACCCTTTCTTAATAATGAGAAACAATTTGAAAGAGGTGAGTCGGCTGCTAGAACTGCGGGTCTTAGAATCAAAAAGGGGGATAGGCTTACTCTTCACTTGAATCAAAATTCCAATACGAACTCAAAAGCGGATTGAATGACCAGAATTAAACGAGGATGTATAGCTCGGAGACGTAGAACAAAAATTCGTTTATTTGCATCAAGCTTTCGAGGGGCTCATTCAAGACTTACTCGAACTATTACTCAACAGAAAATAAGAGCTTTGTTTTCGGCTTATCGGGATAGAGGTAGGCAAAAGAGATATTTTCGCCGTTTGTGGATCACTCGGATAAATGCAGCAATTCGAGGGAATTTAGTATACTATAGTTATAGTATTTTCATACACAATCTGTACAAGAAGCAGTTGCTTCTTAATCGTAAAATACTTGCGCAAATAGCTATATTAAATATAAATTGTCTTTCTATGATTTCCACTGAGATTATAAAATAAATGCCAACTATTAAACAACTTATTAGAAAGACGAGACAGCCAATCAGAAATGTTACGAAATCCCCCGCCCTTGGGGGATGCCCTCAGCGACGAGGAACATGTACTAGGGTGTA---------------------------------TTCCACTATCACCCCCAAAAAACCAAACTCTGCCTTACGTAAAGTTGCCAGAGTACGCTTAACCTCTGGATTTGAAATCACTGCTTATATACCTGGTATTGGCCATAATTTACAAGAACATTCTGTAGTCTTAGTAAGAGGGGGAAGGGTTAAGGATTTACCCGGTGTGAGATATCACATTGTTCGAGGAACCCTAGATGCTGTCGGAGTAAAGGATCGTCAACAAGGGCGTTCTAAATATGGGGTCAAAAAGCCAAAATA----AATGCCTATTGGTGTTCCAAAAGTACCTTTTCGAAGTCCTGGAGAGGAAGATGCATCGTGGGTTGACATA---AACCGACTTTATCGAGCAAGATTACTTTTTTTAGGCCAAGAGGTTGATAGCGATCTCTCGAATCAAATTATTGGTCTTATGGTATATCTCAGTCTAGAGGATGATAGCAAAGATCTGTATTTGTTTATAAACTCTCCCGGGGGGTGGGTAATACCCGGAGTAGCTATTTATGATACTATGCAATTTGTACAACCAGATGTACAGACAATATGCATGGGATTGGCCGCTTCAATAGGATCTTTTCTTCTGGTCGGAGGAGAAATTACCAAACGTCTAGCATTCCCTCATGCTCGGAGGGTAATGATCCATCAACCTGCTAGTTCTTTTTATGAGGCACCCGCAGGAGAATTTATCCTGGAAGCGGAAGAAATGATGAAGCTGCGCGAAACCATTACAGGGGTTTATGTACAAAGAACAGGCACACCTCTATGGGTTGTATCCGAAGACATGGAAAGAGATGTTTTTATGTCAGCAACAGAAGCCCAAGCTTATGGAATTGTTGATCATGTAGGGGTAGAATAAATGGGTTTGCCTTGGTATCGTGTTCATACCGTCGTATTGAATGATCCGGGTCGTTTGATTTCTGTTCATATAATGCATACAGCTCTAGTTGCTGGTTGGGCCGGTTCGATGGCTCTATACGAACTGGCGATTTTTGATCCCTCTGACCCCGTTCTTGATCCAATGTGGAGACAGGGTATGTTTGTTATACCCTTCATGACTCGTTTAGGAATAACCAATTCATGGGGCGGTTGGAGTATCACAGGAGGTACTATAACGAATCCGGGTATTTGGAGTTACGAAGGTGTGGCCGGGGCACATATTGTGTTTTCTGGCTTATGCTTTTTGGCAGCTATTTGGCATTGGGTGTACTGGGATCTAGAAATATTTTCTGATGAACGTACAGGAAAACCTTCTTTAGATTTACCTAAGATTTTTGGAATTCATTTATTTCTTTCAGGGTTGGCTTGTTTTGGGTTTGGCGCATTTCATGTAACGGGGTTGTATGGTCCTGGAATATGGGTGTCCGATCCTTATGGACTAACCGGAAGGGTACAATCTGTAAATCCAGCGTGGGGTGTGGAAGGTTTTGATCCTTTTGTTCCGGGAGGAATAGCCTCTCATCATATTGCAGCAGGGACATTGGGCATATTAGCCGGCCTATTCCATCTTAGTGTCCGTCCGCCCCAACGTCTATACAAAGGATTACGCATGGGAAATATTGAAACCGTCCTTTCCAGCAGTATCGCTGCTGTCTTTTTTGCCGCTTTTGTTGTTGCTGGAACTATGTGGTATGGTTCAGCAACTACCCCGATTGAATTATTTGGTCCCACTCGTTATCAATGGGATCAGGGATACTTCCAGCAAGAAATATATCGAAGAGTTAGCGCTGGGATAGCCGAAAATCAAAGTTTATCAGAGGCTTGGTCTAAAATTCCTGAAAAATTGGCTTTTTATGATTACATCGGTAATAATCCGGCAAAGGGGGGATTATTCAG---AGCGGGCTCAATGGACAACGGGGATGGAATAGCTGTTGGGTGGTTAGGACACCCTATCTTTAGAGATAAGGAAGGGCGTGAACTTTTTGTACGTCGTATGCCCACTTTTTTTGAAACATTTCCGGTTGTTTTGGTAGACGGAGACGGTATTGTTAGAGCCGATGTTCCGTTTCGAAGGGCAGAGTCGAAGTATAGTGTCGAACAAGTAGGTGTAACTGTGGAGTTCTATGGTGGCGAACTGAATGGAGTCAGTTATAGTGATCCTGCTACTGTGAAAAAATATGCTCGACGCGCTCAATTGGGCGAAATTTTTGAATTAGATCGTGCTACTTTGAAATCCGATGGTGTTTTTCGTAGCAGTCCAAGGGGTTGGTTTACTTTTGGCCATGCTTCATTTGCTCTGCTCTTCTTCTTCGGACATATTTGGCATGGCGCTAGAACCTTGTTCCGAGATGTTTTTGCCGGTATTGACCCAGATTTGGATGCTCAAGTAGAATTTGGAACATTCCAAAAACTTGGGGATCCGACTACAAGACGACAAGTAGTCTGA---------ATGGAAGCATTGGTTTATACATTCCTCTTAGTCTCGACTCTGGGAATAATATTTTTCGCCATCTTTTTTCGAGAACCACCTAAAGTTCCAACTAAAAAGATGAAATG----------------------------------------------------------------------------------------------AATGGAAACAGCAACCTTAGTTGCCATCTCTATATCTGGTTTACTTGTAAGTTTTACTGGGTACGCCTTATATACTGCTTTTGGGCAACCCTCTCAACAACTAAGAGATCCATTCGAGGAACACGGAGACTAG--------------------------------------------------------------ATGGCTACACAAACCGTTGAGAATAGTTCTAGATCTGGTCCAAGACGAACCATTGTAGGGGATTTATTGAAACCACTGAATTCGGAATATGGTAAAGTAGCTCCAGGTTGGGGAACTACTCCTTTGATGGGTATTGCAATGGCTCTATTTGCGATATTCCTATCTATTATTTTGGAGATTTATAATTCTTCCATTTTACTGGATGGAATTTCAATGAATTAGATG---------------------------------------AGTAAAGTATATGATTGGTTCGAAGAACGTCTTGAGATTCAGGCGATTGCAGATGATATAACTAGTAAATATGTCCCTCCCCATGTGAACATATTTTATTGTTTAGGCGGAATTACACTTACTTGTTTTTTAGTACAAGTAGCTACGGGATTTGCTATGACTTTTTACTATCGCCCAACGGTTACTGAGGCTTTTGCTTCCGTTCAATATATAATGACTGAAGCTAACTTTGGTTGGTTAATCCGATCAGTTCATCGATGGTCCGCAAGTATGATGGTGCTAATGATGATCCTGCACGTATTTCGTGTGTATCTCACCGGTGGCTTTAAAAAACCTCGTGAATTGACTTGGGTTACAGGTGTAGTTTTAGCTGTATTGACCGCATCTTTTGGCGTGACTGGTTATTCCTTACCCTGGGACCAAATTGGTTATTGGGCAGTCAAAATTGTAACAGGCGTACCGGAAGCTATTCCTGTAATAGGATCGCCTTTGGTAGAGTTATTGCGCGGAAGTGCTAGTGTAGGACAATCCACCCTGACTCGTTTTTATAGTTTACACACTTTTGTATTACCTCTACTTACTGCCGTATTTATGTTAATGCACTTCCTAATGATACGTAAGCAAGGCATCTCTGGTCCTTTATAGATGG------------------------------------------GAGTGACAAAAAAACCTGACTTGAACGATCCTGTATTAAGAGCTAAGTTGGCTAAAGGTATGGGTCATAATTATTATGGAGAACCCGCATGGCCCAATGATCTTTTATATATTTTTCCAGTAGTAATTCTAGGAACTATTGCATGTAACGTAGGCTTAGCGGTTCTAGAACCATCAATGATTGGTGAACCCGCGGATCCATTTGCAACTCCTTTAGAAATATTGCCCGAATGGTATTTCTTTCCCGTATTTCAAATACTTCGTACAGTGCCCAATAAGTTATTGGGGGTTCTTTTAATGGTTTTAGTACCCGCGGGTTTATTAACAGTACCTTTTTTGGAGAATGTTAATAAATTCCAAAATCCATTTCGTCGTCCAGTAGCAACAACAGTCTTTTTGATTGGTACCGCAGTAGCCCTTTGGTTGGGTATTGGAGCAACATTACCTATTGATAAATCCTTAACTTTAGGTATTTTT---------------------TAAATGGTTCGAGAGAAAGTAATAGTATCGACTCGGACACTGCAGTGGAAGTGTGTTGAATCAAGAGGAGATAGTAATAGTCTCTATTATGGACGTTTCATTCTGTCTCCACTTATGAAAGGTCAAGCCGATACAATAGGCATTGCGGTGCGAAGAGCTTTGCTCGGAGAAATAGAAGGAACATGTATCACACGCGCAAAATCTGAGAAAATACCACATGAATATTCTACCATAATAGGTATTCAAGAATCAGTACATGAAATTTTAATGAATTTGAAAGAAATTGTATTGAGAAGTAATCTGTATGGAATTAGTGGTGCGTCCATTTGTGTCAAGGGTCCCCGATATGTAACTGCTCAAGATATCATCTTACCACCTTCTGTGCAAATTGTTGATAATACACAGCATATAGCTAACCTAACGGAACCAATTAATTTGTATATTGAATTACAAATCGAAAGGGATCGCGGATATCGTATAAAAACAACAAATAACTCTCAAGACGGAAGTTATCCTATCGACGCTGTATTCATGCCTGTTCGAAATGCAAACCATAGTATTCATTCTTATGTAAATGGGAATGAAAAACAAGAGATACTTTTTCTCGAAATATGGACAAATGGAAGTTTAACTCCTAAAGAAGCACTTCATGAAGCCTCACGTAATTTGATTGAGTTATTTATTCCTTTTTTACATGCGGAAGAAGAAAAATTACATTTAGAAAATAATCAACAAAAAGTTACTTTACCCTTTTTTACTTGTCATGATAGATTGGCTAAACTAAATAAAAATTCAACAGAAATAACATTGAAATCCATTTTTATAGACCAATCAGAATTGCCCCCTAGAATTTATAATTGCCTCAAAGGGTCCAATATACATACCCTCTTGGACCTTTTAAATAACAGTCAAACCGACTTTATGAAAATTAAACATTTTCGCAGAGAAGACATAAAACATATATTGGACATTCTCGAAATAGAAAAGGATTTCGTA------------------------TAAATGGCAAAACCCGCACCCAGAATCGGTTCACGTAGGAATGGGCGTATTGGTTTACGTAAGAGTGCGCGTAGAATACCAAAAGGGGTTATTCATGTTCAAGCAAGTTTCAACAATACCATTGTGACTGTTACAGATGTACGAGGCCGGGTAATTTCTTGGTCCTCCGCCGGTACTTGTGGATTCAAGGGTACAAGAAGAGGGACACCCTTTGCGGCACAAACCGCAGCAGGAAATGCTATTCGGACGGTAGTGGATCAAGGTATGCAACGAGCCGAAGTCATGATAAAAGGCCCCGGTCTCGGACGAGATGCAGCATTAAGGGCTATTCGTAGAAGTGGTGTAATATTAAGTTTCATACGGGATGTAACCCCTATGCCACATAATGGCTGTAGGCCCCCTAAAAAAAGGCGTGTGTAAATGAAAATAAGGGCCTCCATTCGTAAAATTTGT--GAAAAATGTAGACTGATCCGTAGACGGGGACGAATTATAGTAATTTGTTCCAACCCGAGACATAAACAAAGA----------CAAGGATAAATGGGTAAAGACACTATTGCTGATATAATAACTTCTATACGCAATGCTGACATGAATAGAAAAGGAACAGTTCGAATACCATCTACTAACATCACCGAAAACCTTGTTAAAATACTGTTAAGAGAAGGTTTTATTGAAAATGTGAGGAAACATCAGGAAAACAACAAATATTTTTTGGTTTTAACCCTACGGCATAGAAGGAATAGGAAAGGTCCATGTAAAACTGTTTTAAATTTAAAACGGATCAGTCGACCCGGTCTACGAATATATTCTAGTTATCAACGAATTCCTAGAATTTTAGGTGGGATGGGGATTGTAATTCTTTCTACCTCTCGGGGTATAATGACGGACCGAGAGGCCCGACTAGAAGGAATCGGCGGAGAAATTTTGTGTTATATATGGTAAATGATTCAACCTCAAACCCACTTAAATGTAGCGGATAACAGCGGGGCCCGACAATTAATGTGTATTCGAATCATAGGAGCTAGTAATCGACGATATGCTCATATTGGTGACGTTATTGTTGCTGTAATCAAGGAAGCAATACCAAATACACCTCTAGAAAAATCCGAAGTGATCAGAGCTGTAATTGTACGTACTTGTAAAGAACTCAAACGTGACAACGGTATGATACTACGATATGATGACAATGCTGCGGTTGTTATTGATCAAGAAGGAAATCCCAAAGGAACTAGAATTTTTGGTGCGATCGCACGGGAATTGAGACAGTTAAATTTCACTAAAATAGTTTCATTAGCACCTGAAGTATTATAAAT---GCTTAGTCCCAAAAGAGCCAGATTCCGTAAACAACATAGAGGAAGAATGAAAGGAATATCTTATCGAGGTAATCGTATTTGCTTTGGTAGATATGCTCTTCAGGCACTTGAACCCGCGTGGATCACGTCTAGACAAATAGAAGCAGGGCGGCGAGCAATGACACGAAACGTACGCCGCGGCGGAAAAATATGGGTACGTATATTTCCAGACAAACCTGTTACAGTAAGACCCGCGGAAACGCGTATGGGTTCCGGTAAAGGATCTCCCGAATATTGGGTAGCTATCGTTAAACCGGGTAGAATACTTTATGAAATGGGTGGAGTAGCAGAAAATGTAGCCAGAAAGGCTATTTCAATAGCGGCATCCAAAATGCCTATACGAACGCAATTCATTATTTCGGGATAAATGGGACAAAAAATAAATCCACTTGGTTTCAGACTTGGTGCAACCCAAGGTCATCATTCTCTTTGGTTTGCACAACCACAAAATTATTCCGAAGGGCTACAAGAAGATCAAAAAATCCGAGATTGGATCAAGAATTATGTACAAAAAAATATTCAAATATCCTCTGGTGTTGAGGGAATTGCATGCATAAAGATTCAAAAAAGAATCGATTTGATTCAGGTCATAATCTATATGGGATTCCCAAAATTATTACTAGAAGGTAAAGGTGGGCCTCGAAGAATCGAAGAATTGCAGATAGATGTACAAAAAGAAATTAATTGTGTAAACCGAAAACTCAACATTGCTCTTACAAGAATTACAAACCCTTATGGACACCCTAATATTCTCGCCGAATTTATAGCCGGACAATTAAAGAATAGGGTTTCATTTCGAAAAGCAATGAAAAAGGCTATTGAATTAACTGAACAAGCAGGTACAAAAGGAATTCAAGTACAAATTGCAGGACGTATCGACGGAAAAGAGATTGCGCGTGTCGAATGGATCAGAGAGGGTAGAGTTCCTCTACAAACCATTCGAGCTAAAATTGATTATTGTTCCTATGCAGTTGGAACTATCTATGGGGTATTAGGCATCAAAATTTGGATATTTGTAGACGAGGAAGCCTAAATGACACGCTCACTAAAAATAAAAAAAAATCCTTTTGTAGCGAATCATTTATTAAGAAAAATAAATAAGCTTAACACAAAAGCGGAAAAAGAAATAATAATAACTTGGTCCCGAACATCTACCATTATACCCATAATGATTGGCCACACTATTGCTATACATAATGGAAAAGAACATTTTCCTATTTATATAACAGATCGTATGGTGGGCCATAAATTGGGGGAATTCGTACCTACTATAAATTTCCGAGGACACGCAAAAAATGATAATAGATCTCGTCGTTAAATGGCGATACATTTATACAAAACTTCTACCCCGAGCACACGCAATGGAGCCGTAGACAGTCAAGTGAAATCCAATCCACGAAATAATTTGATCTATGGACAGCATCATTGTAGTAAAGGTCGTAATGCCAGAGGAATCATTACCGCAGGGCATAGAGGGGGAGGTCATAAGCGTCTATACCGTAAAATAGATTTTCGACGGAATGAAAAAGACATATATGGTAGAATCGTAACCATAGAATACGACCCTAATCGAAATGCATACATTTGTCTCATACACTATGGGGATGGTGAGAAAAGATATATTTTACATCCCAGAGGGGCTATAATTGGAGATACCATTGTTTCTGGTACAGAAGTTCCTATAAAAATGGGAAATGCCCTACCTTTG---------------------------------------ACCGATATGCCCTTAGGCACGGCCATACATAACATAGAAATCACACTTGGAAAGGGTGGACAATTAGCTAGAGCAGCAGGTGCTGTAGCGAAACTGATTGCAAAAGAGGGGAAATCGGCCACATTAAAATTACCTTCTGGGGAGGTCCGTTTGATATCCAAAAACTGCTCAGCAACAGTCGGACAAGTGGGTAATGTTGGGGTGAACCAGAAAAGTTTGGGTAGAGCCGGATCTAAATGTTGGCTAGGTAAGCGTCCTGTAGTAAGAGGAGTAGTTATGAACCCTGTAGACCATCCCCATGGGGGTGGTGAAGGGAGGGCCCCAATTGGTAGAAAAAAACCCGCAACCCCTTGGGGTTATCCTGCACTTGGAAGAAGAAGTAGAAAAAGGAATAAATATAGTGATAATTTGATTCTTCGTCGCCGTAGTAAATAGATGAATGGAATCAAATATGCAGTATTTACAGACAAAAGTATTCGGTTATTGGGTAAAAATCAATATACTTCTAATGTCGAATCGGGATCAACTAGGACAGAAATAAAGCATTGGGTCGAACGCTTCTTTGGTGTCAAGGTAATAGCTATGAATAGTCATCGACTCCCGGGAAAGGGTAGAAGAATGGGACCTATTATGGGACATACAATGCATTACAGACGTATGATCATTACGCTTCAACCGGGTTATTCTATTCCACCTCTTAGAAAGAAAAGAACTTAAATGAAAGGACATCAATTCAAATCCTGGATTTTCGAATTTAGAGAGATATTGAGAGAGATCAAGAATTCTCACTATTTCTTAGATTCATGGACCCAATTCAATTCAGTGGGATCTTTCATTCACATTTTTTTCCATCAAGAACGTTTTATAAAACTCTTGGACTCCCGAATTTGGAGTATCTTACTTTCACGCAATTCACAGGGTTCAACAAGCAATCGATATTTCACGATCAAGGGTGTAGTACTATTTGTAGTAGTGGTCCTTATATATCGTATTAACAATCGAAAGATGGTCGAAAGAAAAAATATCTATTTGACAGGACTTCTTCCTATACCTATGAATTTCATTGGACCCAGAAATGATACATTGGAAGACTCTTTTGGCTCTTCCAATATCAATAGGTTGATTGTTTCGCTCCTGTATCTTCCAAAAGGAAAAAAGATCTCTGAGAGCCTTTTCCTGGATCCGAAAGAGAGTACTTGGGCTCTCCCAATAACTAAAAAGTGTATCATGCCTGAATCTAACTGGGGTTCGCGGTGGTGGAGGAACTGGATCGGAAAAAAGAGGGATTCCAGTTGTAAGATATCTAATAATGAAACCGTCGCTGGAATTGAGATCTCATTCAAAGAGAAAGATATCAAATATCTGGAGTTTCTTTTTGTATATTATATTGATGATCCGATCCGCAAGGCCCATGATTGGGAATTGTTTGATCGTCTTTCTCCGAGGAAGAGGCGAAACAGAATCAACTTGAATTCGGGACAGCTATTCGAAATCTTAGTGAAAGACTGGATTGGTTATCTCATCTTTGCTTTTCGTGAAAAAATACC------AATTGAAGTGGAGGGTTTCTTCAAACAACAAGTAGCTGGGTCAACTATTCAATCAAATGATATTGAGCATGTTTCCTATCTCTTCTCGAGAAACAAGTGGGCTATTTCTTTGCAAAATTGTGCTCAATTTCATATGTGGCAATTCCGCCAAGATCTCTTCTTTAGTTGGGGGAAGAATCCGCGCGAATCGGATTTTTTGAGGAAAATATCGAGAGAGAATTGGATTTGGTTAGACAATGTGTGGTTGGTAAACAAGGATCGGTTTTTTAGCAAGGTACGGAATGTATCGTCAAATATTCAATATGATTCCACAAGATCTAGTTTCGTTCAAGTAACGGATTCTAGCCAATTGAAAGGATCTTCTGATCAATCCAGAGATCATTTCGATTCCATTAGTAATGAGGATTCGGAATATCACACATTGATCAATCAAAGAGAGATTCAACAACTAAAAGAAGGATCGATTCTTTGGGATCCTTCCTTTCTTCAAACGGAACGAACAGAGATAGAATCAGACCGATTTCCTAAATGCCTCTCTGGATATTCCTCAATGTCCCGGCTATTCACGGAACGTGAGAAGCAGATGAATAATCATCTGCTTCCGGAAGAAATCGAAGAATTTCTTGGGAATCCTACAAGATCCATTCGTTCTTTTTTCTCTGACAGATGGTCAGAACTTCATCTGGGTTCGAATCCTACTGAGAGGTCCACTAGAGATCAGAAATTGTTGAAGAAAGAACAAGATGTTTCTTTTGTCCCTTCCAGGCGATCGGAAAATAAAGAAATAGTTAATATATTCAAGATAATTACTTATTTACAAAATACCGTCTCAATTCATCCTATTTCATCCGATCCGGGATGTGATATGGTTCCGAAGGATGAACTGGATATGGACAGTTCCAATAAGATTTCATTCTTGAACAAAAATCCATTTTTTGATTTATTT---------CGTGACCGGAACAGGGGGGGATACACGTTACACCACGATTTTGAATCAGAAGAGAGATTTCAAGAAATGGCGGATATATTCACTCTATCAATAACCGAGCCGGATCTGTCGTATCATAAGGGATTTACCTTTTCTATTGATTCCTGCAGATTGGATCAAAAACAATTCTTGAATGAGGTATTCAACTCCAGGGATGAATCGAAAAAGAAATATTTATTGGTTCTACCTCCTATTTTTTATGAAGAGAATGAATCCTTTTATCGAAGGATCAGAGAAAAATGGGTCCGGACCTCCTGCGGGAATGATTTGGAAGATCCAAAACCAAAAATAGTGGCATTTGCTAGCAACAACATAATCGAGGCAGTCA------ATCAATATAAATTGATCCGAAATCTGATTCAAATCCAATATAACACCTGTGGGTACATAATAAATGTATTGAATCGATTCTTTTTAATGAATAGATCCGATCGCAACTTCGAATATGGAATTCAAAGGGATCAAATAGGAAATGATACTCTGAATCATAGAACTATAATGAAATATACGATCAACCAACATTTATCAAATTTGAAAAAGAGCCAGAAGAAAGGGTTCGATCCTCGTAGTTTT------ATTTCTCGAACCGAGAGATCCATGAATCGGGATCCTAATGCATATAGATACAAATGGTCCAATGGGAGCAAGAATTTCCAGGAACATTTGGAACATTTCATTTCTGAACAGAAGAGCCGTTTTCATTTTCAAGTAGTGTTCGATCGATTACGTATTAATCAATATTCGATTGATTGGTCTGAGGTTATCGACAAAAAAGATTTGTCTAAGTCACTTCCTTTCTTTTTGTCCAAGTTACTTCTTTTTTTGTCCAAGTTTCTTCTCTTTTTGTCTAACTCACTTCCTTTTTTCTTTGTGAGTTTCGGGAATATCCCCATTCATAGGTCCGAGATCCACATCTATGAATTGAAAGGTCCGAATGATCAACTCTGCAATCAGTTGTTAGAATCAATAGGTCTTCAAATCGTTCATTTGAAAAAATTGAAACCCTTCTTATTGGATGATCATGATACTTCCCAGAAATCGAAATTCTTGATCAACGGAGGAACAATATCACCATTTTTGTTCAATAAGATACCAAAGTGGTGGATGATTGACTCATTCCATACTAGAAATAATCGCAGGAAATCTTTTGAGAACACGGATTCCTATTTCTCAATGATATCCCACGATCAAGACAATTGGCCGAATCCCGCGAAACCATTTCATAGAAGTTCATTGATATCTTCTTTTTATAAAGCAAATCGACTTCGATTCTTGAATAATCCACATCACTTCTGCTTCGATTGTAACAAAAGATTCCCTTTTTATGTGGAAAAGGCCCGTGTCAATAATTATGATTTTACGTATGGACAATTCCTCAATATCTTGTTCATTCGCAACAAAATATTTTCTTTGCGCGGCGGTAAAAAAAAACATGCTTTTTTGGAGAGAGATACTAT------TTCACCAATCGAGTTACAGGTATCTAACATATTCATACCTAACGATTTTCCACAAAGTGGTGACGAAAGAAGGTATAACTTGTACAAATCTTTCCATTTTCCAATTCGATCCGATCCATTCGTTCGTAGAGCTATTTACTCGATCGCAGACATTTTTGGAACACCTCTAACAGAGGGACAAATAGTCAATTTTGAAAGAACTTATTGTAAACCTCCTTCAGATATGAATTTATCTGATTCAGAGGGGAAGAACTTGCAGCAGTATCTCAATTTCAATTCAAACATGGGTTTGATTCGCACTCCATGTTCTGAGAAATATTTACCATCCGAAAAGAGGAAAAAACGGAGTCTTTGTCTAAAGAAATGCCTTGAGAAAGGGCAGATGTATAGAACCTTTCAACGAGATAGTGCTTTTTCAACTCTCTCAAAATGGAATCTATTCCAAACATATATGCCATGGTTCCTTACTTCGACAGGGTACAAATATCTAAATTTGATATTTTTAGATACTTTTTCAG---ACCTATTGCCGATACTAAGTAGCAGCCAAAAATTTGTATCCATTTTTCATGATATTATGCATGGATCAGATATATCATGGCGAATTCTTCAGAAAAAATTGTGTCTTCCACAATGGAATCTGATAAGTGAGATTTCGAGTAAGTGTTTACATAATCTTCTTCTGTCCGAAGAAATGATTCATCGAA------ATAATGAGTCACCATTGATATCGACACATCTGAGATCGCAAAATGTTCGGGAGTTCCTCTATTCAATCCTTTTCCTTCTTCTTGTTGCTGGATATCTCGTTCGTACACATCTTCTCTTTGTTTCTCGAGCCTATAGTGAGTTACAGACAGAATTCGAAAAGGTCAAATCTTTGATGATTCCATCATACATGATTGAGTTGCGAAAACTTCTGGATAGGTATCCTACATCTGAGCTGAATTCTTTCTGGTTAAAGAATCTCTTTCTAGTTGCTCTGGAACAATTAGGAGATTCTATAGAAGAAATACGGGGTTATGCTTCCGGCGGCAACATGCTATGGGGCGGTGGGCCCGCTTATGGGGTCAAATCAATACGTTCTAAGAAGAAATATTTGAATATCAATC---------TCATCGATCTCATGAGTATCATACCAAATCCCATCAATCGAATCGCTTTTTCGAGAAATACGAGACATCTAAGTCATACAAGTAAAGAGATCTATTCATTGATAAGAAAAAGAAAAAACGTGAACGGTGATTGGATTGATGATCAAATAGAATCCTGGGTCTCGAACAGTGATTCGATTGATGATAAAGAAAGAGAATTCTTGGTTCAGTTCTCCACCTTAACGACAGAAAAAAGGATTGATCAAATTCTATTGAGTCTGACTCATAGTGATCATTTATCAAAGAATGACTCTGGTTATCAAATGATTGAACAACCGGGAGCAATTTACTTACGATACTTAGTTGACATTCATAAAAAGTATCTAATGAATTATGAGTTCAATACATCCTGTTTAGCAGAAAGACGGATATTTCTTGCTCATTATCAGACAATCACTTATTCACAAACCTCGTGTGAGGCTAATAGTTTTCATTTCCCATCTCATGGAAAACCCTTTTCGCTCCGCTTAGCCCTATCCCCCTCTAGGGGTATTTTAGTGATAGGTTCTATAGGAACTGGACAATCCTATTTGGTCAAATACCTAGCGGAAAACTCCTATGTTCCTTTCATTACAGTATTTCTGAACAAGTTCCTGGATAACAAGCCTAAGGGTTTTCT---------------------------------------------------------------------TATTGATGATAGTGACGATATTGACCGTGACCTTGATACGGAGCTGGAGCTTCTAACTATGACGAATGCGCTAACTATGGATATGATGCCGGAAATAGACCGATTTTATATCACCCTTCAATTCGAATTAGCAAAAGCAATGTCTCCTTGCATAATATGGATTCCAAACATTCATGATCTAGATGTGAATGAGTCGAATTACTTATCCCTCGGTCTATTAGTGAACTATCTCTCCAGGGATTGTGAAAGACGTTCCACTAGAAATATTCTTGTTATTGCTTCGACTCATATTCCCCAAAAAGTAGATCCCGCTCTAATAGCTCCGAATAAATTAAATACATGCATTAAGATACGAAGGCTTCTTATTCCACAACAACGAAAGCACTTTTTCACTCTTTCATATACTAGGGGATTTCACTTGGAAAAGAAAATGTTCCATACTAATGCTAATGGATTCGGGTCCATAACCATGGGTTCCAATGTACGAGATCTTGTAGCACTTACCAATGAGGCCCTATCAATTAGTATTACACAGAAGAAATTAATTATAGACACTAATATAATTAGATCTGCTCTTCATAGACAAACTTGGGATTTGCGATCCCAGGTAAGATCGGTTCATGATCATGGGATCCTTTTCTATCAGATAGGAAGGGCTGTTGCACAAAATGTACTTCTAAGTAATTGCTCCATAGATCCTATATCTATCTATATGAAGAAGAAATCATGTAACGAAGGGGATTCTTATTTGTACAAATGGTACTTCGAACTTGGAACGAGCATGAAGAAATTAACGATACTTCTTTACCTTTTGAGTTGTTCTGCCGGATCGGTCGCTCAAGACCTTTGGTCTTTACCCGGACCCGATGAAAAAAATGGGATCACTTCTTATGGACTCGTTGAGAATGATTCTGATCTAGTTCATGGCCTATTAGAAGTAGAA---GGCGCCCTGGTGGGATCCTCACGGACAGAAAAAGATTGCATTCAGTTTGATAATGATCGAATGACATTGCTTCTTCGGCCCGAACCAAGGAATCCCTTAGATATGATGCAAACTGGATCTTGTTCTATCGTTGATCAGAGATTTCTCTATGAACAATACGAATCGGAGTTTGAAGAAGAAGGGGAACGAGAAGGAGTCCTCGACCCGCAACAGATAGAGGAGGATTTATTCAATCACATAGTTTGGGCTCCTAGAATATGGCGCCCTTGGGGCTTTCTATTTGATTGTATCGAAAGGCCCAATGAATTGGGATTTCCCTATTGGGCTAGGTCATTTCGGGGCAAGCGGATCATTTATGATGAAGAGGATGAGCTTCAAGAGAATGATTCGGAGTTCTTGCAGAGTGGAACCGTGCAGTACCAGACAAGAGATAGATCTTCCAAAGAACAAGGCTTTTTTCTAATAAGCCAATTCATTTGGGACCCTGCGGATCCACTTTTTTTCCTATTCAAAGATCCGCCCTTTGTCTCTGTGTTTTCACATCGAGAATTCTTTGCAGATGAAGAGATGCCAAAGGGGCTTCTTACTTACCAAACAGACCTTCCTACATCTATATATAAACGCTGGTTTATCAAGAATACGCAAGAAAAGCACTTCGAATTGTTGATTTATCGCCAGAGATGGCTTAGAACCAATAGTTCATTATCTAATGGATTTTTCCGTTCTAATACTCCATCCGAGAGTTATCAGTATTTATCAAATCTGTTCCTATCTAACGGAACGCTATTGGATCAAATGACAAAGACATTGTTGAAAAAAAGATGGCTTTTCCCGGATGAAACGAAAATTGGATTCATGTAAATGATCTGGCATGTACAGAATGAAAACTTCATTCTCGATTCTACGAGAATTTTTATGAAAGCCTTTCATTTGCTTCTCTTCGATGGAAGTCTTATTTTCCCAGAATGTATCCTAATTTTTGGCCTAATTCTTCTTCTGATGATCGATTTAACCTCTGATCAAAAAGATATACCTTGGTTATATTTCATCTCTTCAACAAGTTTAGTAATGAGCATAACGGCCCTGTTGTTCCGATGGAGAGAAGAACCTATGATTAGCTTTTCGGGAAATTTCCAAAGGAACAATTTCAACGAAATCTTTCAATTTCTTATTTTACTATGTTCAACTTTATGTATTCCTCTATCCGTAGAGTACATTGAATGTACAGAAATGGTTATAACAGAGTTTCTGTTATTCGTATTAACAGCTACTCTAGGAGGAATGTTTTTATGCGGTGCTAACGATTTAATAACTATCTTTGTAGCTCTAGAATGTTTCAGTTTATGCTCCTATCTATTATCTGGATATACCAAGAAAGATGTACGGTCTAATGAGGCTACTATGAAATATTTACTCATGGGCGGGGCAAGCTCTTCTATTCTGGTTTATGGTTTCTCTTGGCTATATGGTTCATCCGGGGGAGAGATCGAGCTTCAAGAAATAGTGAGTGGTCTTATCAATACACAAATGTATAACTCCCCAGGAATTTCAATTGCGCTTATATTCATCACTGTCGGAATTGGGTTCAAGCTTTCCCCAGCCCCTTCTCATCAATGGACTCCTGACGTATACGAAG---------------GATCTCCCACTCCAGTCGTTGCTTTTCTTTCTGTTACTTCGAAAGTAGCTGCTTTAGCTTTAGCCACTCGAATTTTCGATATTCCTTTTTATTTATCATCAAACGAATGGCATCTTCTTCTGGAAATCCTAGCTATTCTTAGCATGATATTGGGGAATCTCATTGCTATTACTCAAACAAGCATGAAACGTATGCTTGCGTATTCGTCCATAGGTCAAATCGGATATGTAATTATTGGAATAATTGTTGGAGACTCAAATGGTGGATATGCAAGCATGATAACTTATATGCTGTTCTATATCTCCATGAATCTAGGAACTTTTGCTTGCATTGTATTATTTGGTCTACGTACCGGAACTGAGAACATTCGAGATTATGCAGGATTATACACGAAAGATCCTTTTTTGGCTCTCTCTTTCGCCCTATGTCTCTTATCCTTAGGAGGTCTTCCTCCACTAGCAGGTTTTTTCGGAAAACTTTATTTATTCTGGTGTGGATGGCAGGCAGGTCTATATTTCTTGGTTTCAATAGGACTCCTTACGAGCGTTGTTTCTATCTACTATTATCTAAAGATAATCAAGTTATTAATGACTGGAAGAAACCAAGAAATAACCCCTCACGTGCGAAATTATAGAAGATCCCCTTTAAGATCAAACAATTCCATCGAATTGAGTATGATTATATGTGTGATAGCATCTACTATACTAGGAATATCAATGAACCCGATTATTGAAATTGCTCAGGATACCCTTTTTTAGATGTCACGTCGAGGTACTGCAGAAGAAAAAACTGCAAAATCCGATCCAATTTATCGTAATCGATTAGTTAACATGTTGGTTAACCGTATTCTGAAACACGGAAAAAAATCATTGGCTTATCAAATTATCTATCGAGCTATGAAAAAGATTCAACAAAAGACAGAAACAAATCCACTATCTGTTTTACGTCAAGCAATACGTGGAGTAACTCCCGACATAGCAGTAAAAGCAAGACGTGTAGGCGGATCGACTCATCAAGTTCCCATTGAAATAGGATCCGCACAAGGAAAAGCACTTGCCATTCGTTGGTTATTAGGGGCATCCCGAAAACGCCCGGGTCGAAATATGGCTTTCAAGTTAAGTTCCGAATTAGTGGATGCTGCCAAAGGGAGTGGCGATGCCATACGTAAAAAGGAAGAGACTCATAGAATGGCAGAGGCAAATAGAGCTTTTGCACATTTTCGTTAAATGGAATATACATATCAATATTTATGGTTCATACCTTTCATTCCAGTTCTAATTCCTATGTTACTAGGAGTGGGACTCCTACTTTTCCCGACGGCAACAAGAAATCTTCGGCGCAC---GTGGGCTTTTCCTAGTGTTTTATTGTTAAGTATAGTTATGGTTTTTTCAGCCAATCTGTCTGTTCAGCAAATAAATAACAGTTATATATATCAATATGTATGGTCTTGGACTATCAATAATGACTTTTCTTTAGAGTTTGGACAATTGATTGATCCACTTACTTCTATTATGTCAATCTTAATTACTACTGTTGGAATTCTCGTTCTTATTTATAGCGACAATTATATGTCTTATGATCAAGGATATTTAAGATTTTTTGCTTATATGAGTTTTTTCAATACTTCAATGCTGGGATTAGTTACTAGTTCTAATTTTATACAAATTTATATTTTTTGGGAATTAGTTGGAGTATGCTCTTATCTATTAATAGGTTTTTGGTTCACACGACCTATCGCTGGGAATGCTTGTCAAAAAGCGTTTGTCACTAATCGTGTAGGAGATTTTGGTTTATTATTAGGAATTTTAGGTTTTTATTGGATAACGGGCAGTTTCGAATTTCGGGGTTTGTTTGAAATAGTCAATAGATTGATTTCTA------ATAATGAAGTTAATTTTTTATTTGTTACTTTGTGTGCTCTTTTATTATTTTCTGGTGCAATTGCCAAATCCGCCCAATTTCCCCTTCATGTATGGTTACCCGATGCTATGGAAGGACCTACTCCTATTTCGGCTCTTATACATGCTGCTACTATGGTAGCAGCAGGGATTTTTCTTGTAGCTCGGCTTCTTCCTCTTTTCATAGTTGTACCTTACATAATGAACATAATAGCTTTGATAGGGATAATAACATTACTATTAGGAGCTACTTTAGCCCTTGCTCAAAAAGATATTAAGAGAGGTTTAGCCTATTCTACAATGTCTCAATTGGGTTATATGATGTTAGCTCTAGGTATTGGGTCTTATCGATCCGCTTTATTTCATTTGATTACTCATGCTTATTCAAAAGCATTGTTGTTTTTAGGATCCGGATCAATCATCCACTCAATGGAAGCGGTTGTTGGATATTCTCCAGATAAAAGTCAGAATATGGTCCTTATGGGGGGTTTAACAAAACATGTACCAATCACAAAAACTGCTTTTTTATTAGGTATACTGTCTCTTTGCGGTATTCCACCCCTTGCCTGTTTTTGGTCCAAAGATGAAATTCTTAATTATATTTGGTTGTATTCACCGATTTTTGCAATAATTGCTTGTTCTACAGCAGGATTAACTGCATTTTATATGTTTCGTATTTATTTACTTACTTTTGAAGGATATTTAAATGTTAATTTTCAAAATTACAATGGAAAAACAAATAACTCGTTTTATTCAATGTCTCTATGGGGTAAAGAGGGGAAAAATAAAAATAAAAAAAAAATTCCTTTATTCTCTTTATTAACAATGAATAATA------AAAGGA---------------TTTCTTTTTTTTGGAATAAAATATATCCAATCAGTATTATTAATATAAGAAAGATGTCGCAACCCTTTATTACTATTACTCATTTTGGCATTACGAACACT------TTTTCGTATCCCCATGAATCGGATAGTACTATGTTATTTCCTATGTTTGTATTAGGCATATTTACTTTCTTCGTTGGGTCCATAGGAATCCCTTTTAATCAATTCAATCAACAAAGAGTGGATTTGGATATATTATCCAAATTGTTAACTCCAGATATAAACCTTTTACATCAAAATTCAAACAATTCGGTGGATTGGTATGAATTTGTGAAAAATGCAGGCTTTTCGTTGAGTATAGCTTATCTCGGAATATTTATAGCGTCTTTTTTATATAAGCCTATTTATTCATCTTTACAAAATTTTAACTTTCAAAATTCATTTGTTAAAAGTGTTCCTAATAAAAAAAAAATTGTTTTTGAAAAAATAAAAAATGTCATATATGATTGGTCAGATAATCGTGGCTACATGGATGTTCTTTATGTAATATCCTTAACTGATGCTATGAGAGCATTGGCCGAATTTACTCATTTTTTTGATAGACGAATAATTGATGGAATTACAAATGGGGTTGGTATTACAAGTTTTTTTGTAGGAGAGGGTATCAAATATATAGGAGGTGGCCGAATTTCTTCTTATCTTTTATTGTATTTATCTTATATATTAATC----TTTTTATTAATTTTAATTT---TCTTTTTAAAATTTATAAATTTATAAATGATATCTTCAATTTTAGAGCATATATTAATTCATATATCCTTTTCGGTCGTTTCAATTGTAATTACAATTCGTTTACTAATCTTATTAGTTAATGAAATCGCAGGACTATATGATTCGTCCAAAAAAGGCATAATAACTACTTTTGTCTGTATAACAGGATTATTAGTTACTCGTTGGATTTATTCGAGGCATTTACCATTAAGTGATTTATACGAATCATTCATTTTTCTTTCATGGAGTTTGTCCATTATTCATATGGTTCCATATTTAAAAAAACACAAAAACCATTTAAGTGCAATAACCGCGCCAATTGTTATTTTGACCCAAGGCTTTGCTACTTCTGGTTTTTTAACCGAAATGCATCAATCCAGAATATTAGTACCCGCTCTTCAATCTCATTGGTTAATGATGCACGTAAGTATGATGGTATTGGGCTATGCAGCTCTTTTATGCGGATCATTATTATCAGTAGCACTTATTGTCATTACATTTAGAAAAATAATAAGAACTTTTGATAAAAGCAAT---------AATGAATCATTTTCCTTTGGTGAGATCCAATACATTAACGAAAGAAACAATGTTTTATGGAACACCCCTTTTATTTCTTCTAAGAATTATTATAGGTCTCAATTGATTCAACAATTGGATCATTGGAGTTATCGTATTATTAGTCTAGGTTTTATCTTTTTAACCATGGGTATTCTTTCGGGAGCGGTATGGGCAAACGAGGCATGGGGCTCATATTGGAATTGGGATCCGAAGGAAACTTGGGCATTTATTACTTGGACTATATTCGCGATTTATTTACATATTCGAACAAATCCAAATCTGGAAGGTGTAAATTCTGCAATTGTAGCCTCCCTGGGATTTCTTATAATTTGGATATGCTATTTGGGAGTCAATCTATTAGGAATAGGGCTACATAGTTATGGTACATTTACACTAACATCTAATTG------------------------------------------A---------------ACTACGAATTATTTTCCTTGGTTAACAATAGTTGCCGTTTTACCAATATTCGGGGGTTCCTTAATTTTCTTTCTCCCTCATAAAGGGAATAAGGTAATTAGGCTCTATACTCTATTTATATGCATCATAGAACTCCTTCTAACAACCTATGCATTCTATTATTATTTCCAATTGGATGATCCATTAATGCAACTCACGGAGGATTATAAATGGATCGATTTTTTTGATTTTTACTGGAGATTGGGAATAGATGGACTTTCCATAGGACCCATTTTACTGACAGGGTTTATAACCACTTTAGCTACTTTAGCGGCTTGGCCGGTTACTCGAGATTCCCGATTATTCCATTTCCTGATGTTAGCAATGTATAGCGGCCAAATAGGATTATTTTCTTCTCGAGACCTTTTACTTTTTTTCATCATGTGGGAATTAGAATTAATTCCCGTTTATCTACTTATATCCGTGTGGGGGGGGAAGAAACGCTTGTATTCAGCTACAAAGTTTATTTTGTACACTGCGGGAAGCTCCGTTTTTTTATTACTGGGAGTTCTGGGTATCGGTTTATATGCTTCCAATGAACCAACATTAAATTTTGAAACATTAGCTAATCAATCCTATCCAGTAGCACTGGAAATAATATTCTATATTGGATTTCTTATTGCTTTTGCTGTTAAATTGCCGATTATACCTTTCCATACATGGTTACCAGACACCCATGGAGAGGCACATTACAGTACTTGTATGCTTCTAGCCGGAATCTTATTAAAAATGGGAGCGTATGGGTTGGTTCGGATCAATATGGAATTCTTGCCCCGCGCTCATTCTATATTTGCTCCCTGGTTGATGATAGTAGGCACAATTCAAATAATCTATGCAGCTTTAGCATCTCTTGGTCAACGTAATTTAAAAAAAAGAATAGCCTATTCCTCCGTATCTCATATGGGTTTCATAATTATAGGAATTGGCTCTCTAAGCGATATGGGCCTCAATGGAGCCTTTTTACAAATAATCTCTCATGGCTTTATTGGCGCTGCACTTTTTTTCTTGGCGGGAACGAGTTATGATAGAATACGTCTTGTTTATCTCGACGAAATGGGCGGAATGGCGGTCCCGGTTCCAAAAATATTCACGACTTTCAGTATCTTATCGATGGCTTCCCTTGCATTACCGGGGATGAGTGGTTTTGTTGCAGAATTAATAGTATTTTTTGGAATAATTACCAGTCAAAATTTTTTTTTAATACAAAAAATACTAATTACATTTGTAATGGCAATAGGAACGATATTAACACCTATTTATTCATTATCTATGTTACGCCAAATGTTCTATGGATACAAGTTTTTTAATGCCCCAAACTCTTATTTTTTTGATTCTGGACCGCGAGAGTTATTTATTTCTATCTCTATCTTTTTACCTGTAATAGGTATTGGTCTTTATCCAGATTTCGTTTTCTCACTATCAGTTGACAAGGTCGAAACTCTTATATCTAATTTTTTTT---TA---------------TAAATGTCACATTCAGTAAAGATTTATGATACGTGTATAGGGTGTACTCAATGTGTCAGAGCTTGTCCCACAGATGTATTAGAAATGATACCTTGGGACGGATGTAAAGCTAAGCAAATTGCTTCTGCTCCAAGAACAGAGGACTGTGTTGGTTGTAAGAGATGCGAATCCGCCTGTCCAACGGATTTCTTGAGTGTTCGAGTTTATTTATGGCATGAAACAACTCGAAGCATGGGCCTCGCTTATTGAATGATGCTCGAACATGTACTTGTTGTGAGTGCCTATTTATTTTCTATCGGTATCTATGGCTTGATCACAAGTCGAAATATGGTTAGAGCCCTTATGTGTCTTGAACTTATACTAAATGCAGTTAATATAAATTTTGTAACATTTTCTGATTTTTTTGATAGTCGCCAATTAAAAGGAAATATTTTTTCAATTTTTGTTATAGCTATTGCAGCCGCTGAAGCAGCTATTGGACCAGCTATTGTTTCCTCAATTTATCGTAACAGAAAATCAACTCGTATCAATCAATCGAATTTGTTGAATAAGTAGATGGGTTTGCCTGGACCGATACATGATTTTCTTTTAGTCTTTTTGGGGTCAGGTCTTATATTAGGAGGTATAGGAGTCGTATTACTTACCAACACAATTTATTCTGCCTTTTCGTTGGGACTGGTTCTTGTTTGTATATCCTTATTCTATATTCTATCAAATTCCCATTTGGTAGCTGCCGCACAGCTACTTATTTACGTGGGAGCTATAAATGTTTTAATCATATTTGCTGTGATGTTTATGAATGGTTCAGAATATTACAAAGATTTGAATCTTTGGACTGTTGGGGATGGGGTTACTTTGCTGATTTGTACAATTCTTTTTTGTATATTAATGGCTACTATTTTAGATACGTCATGGTACGGGATTATTTGGACTACCAGATCAAACCAGATTATAGAGCAGGATTTGATAAGTAACAGTCAACAAATTGGAATTCATTTATCAACAGATTTTTTCCTTCCATTTGAACTCATTTCGATAATTCTTTTAGCTGCTTTAATAGGCGCAATTGCTGTGGCTCGTCAATAAATGTTCCCTATGGTAACCAGGGTTATGGATTATGGTCAACAAACAGTACGAATTGCAAGATATATTGGTCAAAGTTTCATGATTACCCTATCCCATGCAAATCGTTTACCTGTAACTATTCAATATCCTTATGAAAAATTAATCACATCAGAACGTTTCCGCGGTCGAATACACTTCGAGTTTGATAAATGCATTGCTTGTGAAGTATGTGTTCGTGTATGCCCTATGGATCTGCCTGTTGTTGATTGGGAACTGGAAACTAATATTCGAAAGAAACGTTTGCTTAATTACAGTATTGATTTCGGAATCTGTATATTTTGTGGTAACTGCGTTGAGTATTGTCCAACAAATTGTTTATCCATGACTGAAGAATATGAACTTTCTACTTATGATCGTCACGAATTGAATTATAATCAAATTGCCTTGGGTCGTTTACCGATGTCAGTAATTGACGATTATACAATTCGAACAATTTTAAATTCACC------T---------------AAAAT------------AAAATAAATGATAATTGATATAAGGGAAGTACAAGATATCAATTCTTTTTACAGAGTGGAATCTTTAAAGGGGGTCTATGGAATTATATGGGTGCTTGCCCCTATTTTGACTCTTGTATTAGGAATCACAATAGGCGTACTAGTAATTGTATGGTTAGAAAGAGAAATATCCGCAGGGCTACAACAACGTATTGGACCCGAATATTCCGGTCCCTTAGGAGTTCTTCAAGCTCTAGCAGATGGGACAAAATTACTTTTCAAAGAAAATCTTCTTCCATCTAGAGGAGATACTCGGTTATTCAGTATCGGACCATCCATAGCAGTTATAGCAATTCTATTAAGTTATTCAGTAATTCCTTTTGACTATCACCTTGTTTTAGCCGATCTCAATATCGGGGTTTTTTTGTGGATTGCGGTTTCAAGTATTGCTCCCATTGGACTTCTTATCTCAGGATATGGCTCAAACAATAAATATTCCTTTTTAGGTGGTCTACGAGCTGCTGCTCAATCGATTAGTTATGAAATACCATTAACTCTATGTGTATTAGCAATATCTCTA---TTATCTAATAGTTTAAGTACAGTTGATATTGTTGAGGCTCAATCAAAATATGGTTTTTGGGGTTGGAATTTGTGGCGTCAACCTATAGGGTTTATCGTTTTTCTAATCTCTTCCCTAGCAGAATGTGAGAGATTACCTTTTGATTTACCGGAAGCGGAAGAAGAATTAGTAGCGGGTTATCAAACCGAATATTCGGGTATCAAATTTGGTTTATTTTATGTTGCTTCCTATCTAAACCTATTAATTTCTTCATTATTTGTAACAGTTTTGTACTTGGGCGGTTGGAATATCTCTAT------TCCATACATATTCGTTGCCGAGCT------TTTTGAAATAAATAAAGCACGTGAGGTCTTTGGAACGACAATTGGTATCTTTATTACATTAGCCAAAACTTATTTGTTCTTGTTCATTCCTATCACAACAAGATGGACTTTACCTAGGCTAAGAATGGACCAACTATTAAATCTGGGATGGAAATTTCTTTTACCTATTTCTCTCGGCAATCTGTTATTAACAACCTCTTTCCAACTCAGTTCGCTGTAAATGAATATACCAGTTACAAGAAAGGATCTCATGATAGTCAATATGGGCCCCCACCACCCGTCAATGCATGGTGTTCTTCGACTCGTCGTTACTCTGGACGGCGAAGATGTTATTGACTGTGAACCAATATTGGGTTATTTACACAGAGGGATGGAAAAAATTGCGGAAAACCGAACTATTATACAATATCTGCCTTATGTAACCCGTTGGGATTATTTAGCTACTATGTTCACAGAAGCAATAACTGTAAATGGGCCAGAACGGCTAGGAAATATTCAAGTACCGAAAAGAGCTAGTTATATCAGAGTAATTATGTTGGAATTGAGTCGTATAGCTTCTCATTTGTTATGGCTCGGCCCTTTCATGGCAGATATTGGTGCACAGACTCCTTTCTTCTATATTTTCAGAGAAAGAGAATTAGTATATGATCTATTCGAAGCTGCTACGGGTATGAGAATGATGCATAATTATTTTCGTATCGGAGGAGTGGCGGCTGATCTACCTTATGGATGGATAGATAAATGTTTGGATTTCTGCGATTATTTTTTAACAGGAGTTACTGAATATCAAAAACTTATTACAAGAAATCCTATTTTTTTAGAACGAGTTGAGGGCGTAGGCATTATTGGTAGAGACGAAGTAATAAATTGGGGTTTATCAGGACCAATGCTGCGAGCGTCCGGAATACAATGGGATCTTCGTAAAATTGATCATTATGAGTGTTACGACGAATTTGATTGGGAAGTACAATGGCAAAAAGAAGGGGATTCATTAGCTCGTTATTTAGTCCGAATTGGCGAAATGGCAGAATCCATCAAAATTATTCAACAGGCGCTGGAAGGAATTCCGGGGGGGCCCTACGAGAATTTAGAAATACGATACTTTGATAGAAAAAGGTATCCAGAATGGCATGATTTTGAATATCGATTCATTAGTAAAAAACCCTCCCCCACTTTTGAATTGCCGAAACAAGAACTTTATGTGAGAGTCGAAGCCCCTAAAGGGGAATTGGGAATTTTTCTGATAGGGGATCAGAGTGGTTTTCCTTGGAGATGGAAAATTCGACCACCTGGTTTTATCAATTTGCAAATTCTTCCTCAGTTAGTTAAAAGAATGAAATTGGCTGATATTATGACAATACTAGGTAGCATAGATATCATTATGGGAGAAGTTGATCGTTGAATGGTACAAAACTCATTCATCTCGCTTATTTCGCAAGAAGAAAAAGAAGAAAACAGAGGATCTGTTGAATTTCAAGTATTTAGTTGGACCAATAAAATAAGAAGACTTACTTCACATTTGGAATTGCACAGAAAAGACTATTCCTCTCAAAGAGGTCTCCGTAAAATTCTGGGAAAACGTCAACGATTGCTGTCTTATTTGTCAAAGAAAAAGAGAGTACTTTATAAATACTTAATAAATCAGTTGGGTATTCGAGAATCAAAAACTCGTTAAATGTCACGTCGAGGTACTGCAGAAGAAAAAACTGCAAAATCCGATCCAATTTATCGTAATCGATTAGTTAACATGTTGGTTAACCGTATTCTGAAACACGGAAAAAAATCATTGGCTTATCAAATTATCTATCGAGCTATGAAAAAGATTCAACAAAAGACAGAAACAAATCCACTATCTGTTTTACGTCAAGCAATACGTGGAGTAACTCCCGACATAGCAGTAAAAGCAAGACGTGTAGGCGGATCGACTCATCAAGTTCCCATTGAAATAGGATCCGCACAAGGAAAAGCACTTGCCATTCGTTGGTTATTAGGGGCATCCCGAAAACGCCCGGGTCGAAATATGGCTTTCAAGTTAAGTTCCGAATTAGTGGATGCTGCCAAAGGGAGTGGCGATGCCATACGTAAAAAGGAAGAGACTCATAGAATGGCAGAGGCAAATAGAGCTTTTGCACATTTTCGTTAAATGATCTGGCATGTACAGAATGAAAACTTCATTCTCGATTCTACGAGAATTTTTATGAAAGCCTTTCATTTGCTTCTCTTCGATGGAAGTCTTATTTTCCCAGAATGTATCCTAATTTTTGGCCTAATTCTTCTTCTGATGATCGATTTAACCTCTGATCAAAAAGATATACCTTGGTTATATTTCATCTCTTCAACAAGTTTAGTAATGAGCATAACGGCCCTGTTGTTCCGATGGAGAGAAGAACCTATGATTAGCTTTTCGGGAAATTTCCAAAGGAACAATTTCAACGAAATCTTTCAATTTCTTATTTTACTATGTTCAACTTTATGTATTCCTCTATCCGTAGAGTACATTGAATGTACAGAAATGGTTATAACAGAGTTTCTGTTATTCGTATTAACAGCTACTCTAGGAGGAATGTTTTTATGCGGTGCTAACGATTTAATAACTATCTTTGTAGCTCTAGAATGTTTCAGTTTATGCTCCTATCTATTATCTGGATATACCAAGAAAGATGTACGGTCTAATGAGGCTACTATGAAATATTTACTCATGGGCGGGGCAAGCTCTTCTATTCTGGTTTATGGTTTCTCTTGGCTATATGGTTCATCCGGGGGAGAGATCGAGCTTCAAGAAATAGTGAGTGGTCTTATCAATACACAAATGTATAACTCCCCAGGAATTTCAATTGCGCTTATATTCATCACTGTCGGAATTGGGTTCAAGCTTTCCCCAGCCCCTTCTCATCAATGGACTCCTGACGTATACGAAGAC---------------TCTCCCACTCCAGTCGTTGCTTTTCTTTCTGTTACTTCGAAAGTAGCTGCTTTAGCTTTAGCCACTCGAATTTTCGATATTCCTTTTTATTTATCATCAAACGAATGGCATCTTCTTCTGGAAATCCTAGCTATTCTTAGCATGATATTGGGGAATCTCATTGCTATTACTCAAACAAGCATGAAACGTATGCTTGCGTATTCGTCCATAGGTCAAATCGGATATGTAATTATTGGAATAATTGTTGGAGACTCAAATGGTGGATATGCAAGCATGATAACTTATATGCTGTTCTATATCTCCATGAATCTAGGAACTTTTGCTTGCATTGTATTATTTGGTCTACGTACCGGAACTGAGAACATTCGAGATTATGCAGGATTATACACGAAAGATCCTTTTTTGGCTCTCTCTTTCGCCCTATGTCTCTTATCCTTAGGAGGTCTTCCTCCACTAGCAGGTTTTTTCGGAAAACTTTATTTATTCTGGTGTGGATGGCAGGCAGGTCTATATTTCTTGGTTTCAATAGGACTCCTTACGAGCGTTGTTTCTATCTACTATTATCTAAAGATAATCAAGTTATTAATGACTGGAAGAAACCAAGAAATAACCCCTCACGTGCGAAATTATAGAAGATCCCCTTTAAGATCAAACAATTCCATCGAATTGAGTATGATTATATGTGTGATAGCATCTACTATACTAGGAATATCAATGAACCCGATTATTGAAATTGCTCAGGATACCCTTTTTTAGATGAAAGGACATCAATTCAAATCCTGGATTTTCGAATTTAGAGAGATATTGAGAGAGATCAAGAATTCTCACTATTTCTTAGATTCATGGACCCAATTCAATTCAGTGGGATCTTTCATTCACATTTTTTTCCATCAAGAACGTTTTATAAAACTCTTGGACTCCCGAATTTGGAGTATCTTACTTTCACGCAATTCACAGGGTTCAACAAGCAATCGATATTTCACGATCAAGGGTGTAGTACTATTTGTAGTAGTGGTCCTTATATATCGTATTAACAATCGAAAGATGGTCGAAAGAAAAAATATCTATTTGACAGGACTTCTTCCTATACCTATGAATTTCATTGGACCCAGAAATGATACATTGGAAGACTCTTTTGGCTCTTCCAATATCAATAGGTTGATTGTTTCGCTCCTGTATCTTCCAAAAGGAAAAAAGATCTCTGAGAGCCTTTTCCTGGATCCGAAAGAGAGTACTTGGGCTCTCCCAATAACTAAAAAGTGTATCATGCCTGAATCTAACTGGGGTTCGCGGTGGTGGAGGAACTGGATCGGAAAAAAGAGGGATTCCAGTTGTAAGATATCTAATAATGAAACCGTCGCTGGAATTGAGATCTCATTCAAAGAGAAAGATATCAAATATCTGGAGTTTCTTTTTGTATATTATATTGATGATCCGATCCGCAAGGCCCATGATTGGGAATTGTTTGATCGTCTTTCTCCGAGGAAGAGGCGAAACAGAATCAACTTGAATTCGGGACAGCTATTCGAAATCTTAGTGAAAGACTGGATTGGTTATCTCATCTTTGCTTTTCGTGAAAAAATACC------AATTGAAGTGGAGGGTTTCTTCAAACAACAAGTAGCTGGGTCAACTATTCAATCAAATGATATTGAGCATGTTTCCTATCTCTTCTCGAGAAACAAGTGGGCTATTTCTTTGCAAAATTGTGCTCAATTTCATATGTGGCAATTCCGCCAAGATCTCTTCTTTAGTTGGGGGAAGAATCCGCGCGAATCGGATTTTTTGAGGAAAATATCGAGAGAGAATTGGATTTGGTTAGACAATGTGTGGTTGGTAAACAAGGATCGGTTTTTTAGCAAGGTACGGAATGTATCGTCAAATATTCAATATGATTCCACAAGATCTAGTTTCGTTCAAGTAACGGATTCTAGCCAATTGAAAGGATCTTCTGATCAATCCAGAGATCATTTCGATTCCATTAGTAATGAGGATTCGGAATATCACACATTGATCAATCAAAGAGAGATTCAACAACTAAAAGAAGGATCGATTCTTTGGGATCCTTCCTTTCTTCAAACGGAACGAACAGAGATAGAATCAGACCGATTTCCTAAATGCCTCTCTGGATATTCCTCAATGTCCCGGCTATTCACGGAACGTGAGAAGCAGATGAATAATCATCTGCTTCCGGAAGAAATCGAAGAATTTCTTGGGAATCCTACAAGATCCATTCGTTCTTTTTTCTCTGACAGATGGTCAGAACTTCATCTGGGTTCGAATCCTACTGAGAGGTCCACTAGAGATCAGAAATTGTTGAAGAAAGAACAAGATGTTTCTTTTGTCCCTTCCAGGCGATCGGAAAATAAAGAAATAGTTAATATATTCAAGATAATTACTTATTTACAAAATACCGTCTCAATTCATCCTATTTCATCCGATCCGGGATGTGATATGGTTCCGAAGGATGAACTGGATATGGACAGTTCCAATAAGATTTCATTCTTGAACAAAAATCCATTTTTTGATTTATTT---------CGTGACCGGAACAGGGGGGGATACACGTTACACCACGATTTTGAATCAGAAGAGAGATTTCAAGAAATGGCGGATATATTCACTCTATCAATAACCGAGCCGGATCTGTCGTATCATAAGGGATTTACCTTTTCTATTGATTCCTGCAGATTGGATCAAAAACAATTCTTGAATGAGGTATTCAACTCCAGGGATGAATCGAAAAAGAAATATTTATTGGTTCTACCTCCTATTTTTTATGAAGAGAATGAATCCTTTTATCGAAGGATCAGAGAAAAATGGGTCCGGACCTCCTGCGGGAATGATTTGGAAGATCCAAAACCAAAAATAGTGGCATTTGCTAGCAACAACATAATCGAGGCAGTCA------ATCAATATAAATTGATCCGAAATCTGATTCAAATCCAATATAACACCTGTGGGTACATAATAAATGTATTGAATCGATTCTTTTTAATGAATAGATCCGATCGCAACTTCGAATATGGAATTCAAAGGGATCAAATAGGAAATGATACTCTGAATCATAGAACTATAATGAAATATACGATCAACCAACATTTATCAAATTTGAAAAAGAGCCAGAAGAAAGGGTTCGATCCTCGTAGTTTT------ATTTCTCGAACCGAGAGATCCATGAATCGGGATCCTAATGCATATAGATACAAATGGTCCAATGGGAGCAAGAATTTCCAGGAACATTTGGAACATTTCATTTCTGAACAGAAGAGCCGTTTTCATTTTCAAGTAGTGTTCGATCGATTACGTATTAATCAATATTCGATTGATTGGTCTGAGGTTATCGACAAAAAAGATTTGTCTAAGTCACTTCCTTTCTTTTTGTCCAAGTTACTTCTTTTTTTGTCCAAGTTTCTTCTCTTTTTGTCTAACTCACTTCCTTTTTTCTTTGTGAGTTTCGGGAATATCCCCATTCATAGGTCCGAGATCCACATCTATGAATTGAAAGGTCCGAATGATCAACTCTGCAATCAGTTGTTAGAATCAATAGGTCTTCAAATCGTTCATTTGAAAAAATTGAAACCCTTCTTATTGGATGATCATGATACTTCCCAGAAATCGAAATTCTTGATCAACGGAGGAACAATATCACCATTTTTGTTCAATAAGATACCAAAGTGGTGGATGATTGACTCATTCCATACTAGAAATAATCGCAGGAAATCTTTTGAGAACACGGATTCCTATTTCTCAATGATATCCCACGATCAAGACAATTGGCCGAATCCCGCGAAACCATTTCATAGAAGTTCATTGATATCTTCTTTTTATAAAGCAAATCGACTTCGATTCTTGAATAATCCACATCACTTCTGCTTCGATTGTAACAAAAGATTCCCTTTTTATGTGGAAAAGGCCCGTGTCAATAATTATGATTTTACGTATGGACAATTCCTCAATATCTTGTTCATTCGCAACAAAATATTTTCTTTGCGCGGCGGTAAAAAAAAACATGCTTTTTTGGAGAGAGATACTAT------TTCACCAATCGAGTTACAGGTATCTAACATATTCATACCTAACGATTTTCCACAAAGTGGTGACGAAAGAAGGTATAACTTGTACAAATCTTTCCATTTTCCAATTCGATCCGATCCATTCGTTCGTAGAGCTATTTACTCGATCGCAGACATTTTTGGAACACCTCTAACAGAGGGACAAATAGTCAATTTTGAAAGAACTTATTGTAAACCTCCTTCAGATATGAATTTATCTGATTCAGAGGGGAAGAACTTGCAGCAGTATCTCAATTTCAATTCAAACATGGGTTTGATTCGCACTCCATGTTCTGAGAAATATTTACCATCCGAAAAGAGGAAAAAACGGAGTCTTTGTCTAAAGAAATGCCTTGAGAAAGGGCAGATGTATAGAACCTTTCAACGAGATAGTGCTTTTTCAACTCTCTCAAAATGGAATCTATTCCAAACATATATGCCATGGTTCCTTACTTCGACAGGGTACAAATATCTAAATTTGATATTTTTAGATACTTTTTCAG---ACCTATTGCCGATACTAAGTAGCAGCCAAAAATTTGTATCCATTTTTCATGATATTATGCATGGATCAGATATATCATGGCGAATTCTTCAGAAAAAATTGTGTCTTCCACAATGGAATCTGATAAGTGAGATTTCGAGTAAGTGTTTACATAATCTTCTTCTGTCCGAAGAAATGATTCATCGA------AATAATGAGTCACCATTGATATCGACACATCTGAGATCGCAAAATGTTCGGGAGTTCCTCTATTCAATCCTTTTCCTTCTTCTTGTTGCTGGATATCTCGTTCGTACACATCTTCTCTTTGTTTCTCGAGCCTATAGTGAGTTACAGACAGAATTCGAAAAGGTCAAATCTTTGATGATTCCATCATACATGATTGAGTTGCGAAAACTTCTGGATAGGTATCCTACATCTGAGCTGAATTCTTTCTGGTTAAAGAATCTCTTTCTAGTTGCTCTGGAACAATTAGGAGATTCTATAGAAGAAATACGGGGTTATGCTTCCGGCGGCAACATGCTATGGGGCGGTGGGCCCGCTTATGGGGTCAAATCAATACGTTCTAAGAAGAAATATTTGAATATCAATC---------TCATCGATCTCATGAGTATCATACCAAATCCCATCAATCGAATCGCTTTTTCGAGAAATACGAGACATCTAAGTCATACAAGTAAAGAGATCTATTCATTGATAAGAAAAAGAAAAAACGTGAACGGTGATTGGATTGATGATCAAATAGAATCCTGGGTCTCGAACAGTGATTCGATTGATGATAAAGAAAGAGAATTCTTGGTTCAGTTCTCCACCTTAACGACAGAAAAAAGGATTGATCAAATTCTATTGAGTCTGACTCATAGTGATCATTTATCAAAGAATGACTCTGGTTATCAAATGATTGAACAACCGGGAGCAATTTACTTACGATACTTAGTTGACATTCATAAAAAGTATCTAATGAATTATGAGTTCAATACATCCTGTTTAGCAGAAAGACGGATATTTCTTGCTCATTATCAGACAATCACTTATTCACAAACCTCGTGTGAGGCTAATAGTTTTCATTTCCCATCTCATGGAAAACCCTTTTCGCTCCGCTTAGCCCTATCCCCCTCTAGGGGTATTTTAGTGATAGGTTCTATAGGAACTGGACAATCCTATTTGGTCAAATACCTAGCGGAAAACTCCTATGTTCCTTTCATTACAGTATTTCTGAACAAGTTCCTGGATAACAAGCCTAAGGGTTTTCTTATTGATGA---------------------------------------------------TAGTGACGAT------------------ATTGACCGTGACCTTGATACGGAGCTGGAGCTTCTAACTATGACGAATGCGCTAACTATGGATATGATGCCGGAAATAGACCGATTTTATATCACCCTTCAATTCGAATTAGCAAAAGCAATGTCTCCTTGCATAATATGGATTCCAAACATTCATGATCTAGATGTGAATGAGTCGAATTACTTATCCCTCGGTCTATTAGTGAACTATCTCTCCAGGGATTGTGAAAGACGTTCCACTAGAAATATTCTTGTTATTGCTTCGACTCATATTCCCCAAAAAGTAGATCCCGCTCTAATAGCTCCGAATAAATTAAATACATGCATTAAGATACGAAGGCTTCTTATTCCACAACAACGAAAGCACTTTTTCACTCTTTCATATACTAGGGGATTTCACTTGGAAAAGAAAATGTTCCATACTAATGCTAATGGATTCGGGTCCATAACCATGGGTTCCAATGTACGAGATCTTGTAGCACTTACCAATGAGGCCCTATCAATTAGTATTACACAGAAGAAATTAATTATAGACACTAATATAATTAGATCTGCTCTTCATAGACAAACTTGGGATTTGCGATCCCAGGTAAGATCGGTTCATGATCATGGGATCCTTTTCTATCAGATAGGAAGGGCTGTTGCACAAAATGTACTTCTAAGTAATTGCTCCATAGATCCTATATCTATCTATATGAAGAAGAAATCATGTAACGAAGGGGATTCTTATTTGTACAAATGGTACTTCGAACTTGGAACGAGCATGAAGAAATTAACGATACTTCTTTACCTTTTGAGTTGTTCTGCCGGATCGGTCGCTCAAGACCTTTGGTCTTTACCCGGACCCGATGAAAAAAATGGGATCACTTCTTATGGACTCGTTGAGAATGATTCTGATCTAGTTCATGGCCTATTAGAAGTAGAA---GGCGCCCTGGTGGGATCCTCACGGACAGAAAAAGATTGCATTCAGTTTGATAATGATCGAATGACATTGCTTCTTCGGCCCGAACCAAGGAATCCCTTAGATATGATGCAAACTGGATCTTGTTCTATCGTTGATCAGAGATTTCTCTATGAACAATACGAATCGGAGTTTGAAGAAGAAGGGGAACGAGAAGGAGTCCTCGACCCGCAACAGATAGAGGAGGATTTATTCAATCACATAGTTTGGGCTCCTAGAATATGGCGCCCTTGGGGCTTTCTATTTGATTGTATCGAAAGGCCCAATGAATTGGGATTTCCCTATTGGGCTAGGTCATTTCGGGGCAAGCGGATCATTTATGATGAAGAGGATGAGCTTCAAGAGAATGATTCGGAGTTCTTGCAGAGTGGAACCGTGCAGTACCAGACAAGAGATAGATCTTCCAAAGAACAAGGCTTTTTTCTAATAAGCCAATTCATTTGGGACCCTGCGGATCCACTTTTTTTCCTATTCAAAGATCCGCCCTTTGTCTCTGTGTTTTCACATCGAGAATTCTTTGCAGATGAAGAGATGCCAAAGGGGCTTCTTACTTACCAAACAGACCTTCCTACATCTATATATAAACGCTGGTTTATCAAGAATACGCAAGAAAAGCACTTCGAATTGTTGATTTATCGCCAGAGATGGCTTAGAACCAATAGTTCATTATCTAATGGATTTTTCCGTTCTAATACTCCATCCGAGAGTTATCAGTATTTATCAAATCTGTTCCTATCTAACGGAACGCTATTGGATCAAATGACAAAGACATTGTTGAAAAAAAGATGGCTTTTCCCGGATGAAACGAAAATTGGATTCATGTAAATGAATGGAATCAAATATGCAGTATTTACAGACAAAAGTATTCGGTTATTGGGTAAAAATCAATATACTTCTAATGTCGAATCGGGATCAACTAGGACAGAAATAAAGCATTGGGTCGAACGCTTCTTTGGTGTCAAGGTAATAGCTATGAATAGTCATCGACTCCCGGGAAAGGGTAGAAGAATGGGACCTATTATGGGACATACAATGCATTACAGACGTATGATCATTACGCTTCAACCGGGTTATTCTATTCCACCTCTTAGAAAGAAAAGAACTTAA
>Quercus_aliena_76cds
ATGACTGCAATTTTAGAGAGACGCGAAAGCGAAAGCGAAAGCCTATGGGGTCGCTTCTGTAACTGGATAACCAGCACTGAAAACCGTCTTTACATTGGATGGTTTGGCGTTTTGATGATCCCTACCTTATTGACCGCAACTTCTGTATTTATTATTGCTTTCATTGCTGCTCCTCCGGTGGATATTGATGGTATTCGTGAACCTGTTTCTGGATCTCTACTTTACGGAAATAATATTATTTCTGGTGCCATTATTCCTACTTCTGCAGCTATAGGTTTGCACTTTTACCCAATATGGGAAGCTGCTTCCGTTGATGAATGGTTATACAATGGCGGTCCTTATGAGCTAATTGTTCTACACTTCTTACTTGGTGTAGCTTGTTATATGGGTCGTGAGTGGGAACTTAGTTTCCGTCTGGGTATGCGCCCTTGGATTGCTGTTGCATATTCAGCTCCAGTTGCTGCTGCAACTGCCGTTTTCTTGATATATCCCATTGGTCAAGGAAGCTTTTCTGACGGTATGCCTCTAGGAATTTCTGGTACTTTCAACTTCATGATTGTATTCCAGGCTGAGCACAACATCCTTATGCACCCATTTCACATGTTAGGTGTAGCTGGTGTATTCGGCGGTTCCCTATTCAGTGCTATGCATGGTTCCTTGGTAACTTCTAGTTTGATCAGGGAAACCACAGAAAATGAATCTGCTAACGAAGGTTACAGATTCGGTCAAGAGGAAGAAACTTATAATATCGTAGCTGCTCATGGTTATTTTGGCCGATTGATTTTCCAATATGCTAGTTTCAACAATTCTCGTTCTTTACATTTCTTCCTAGCGGCTTGGCCTGTAGTAGGTATCTGGTTCACCGCTTTAGGTATCAGCACTATGGCTTTCAACTTAAATGGTTTCAATTTCAACCAATCTGTAGTTGATAGTCAAGGTCGTGTAATTAATACCTGGGCTGATATTATTAATCGTGCTAACCTTGGTATGGAAGTTATGCATGAACGTAATGCTCATAATTTCCCTCTAGACTTAGCTTCTGTCGAAGCTCCATCTACAAATGGATAAATG------GAGGAATTTCAAGGATATTTAGAACTCGATATATTTCGGCAACACGATTTCCTATACCCACTTATCTTTCGGGAATATAGTTATGCACTTGCTCATGGTCATGGTTTAAATAGATACATG---TTGTTGGAAAATATAGGTTATGATAATAAATCTAGTTTACTGATTGTAAAACGCTTAATTACTACAATGTATCAACAGAATTATTTGATAATTTCTGCTAATGATTCTAAACAAAATCCATTTTTTGGGTACAACAAGAATTTGCATTCTAAAATTCTATCAGAAGGATTTGCAATCATTGTGGAAATTCCATTTTATCTACGATTAATATCTTCTTTAGAAGGGGCAGAAATCGTAAGATTTTACAATTTACGATCCATTCATTCAATATTTCCCTTTTTAGAGGAAAAGTTCCCACATTTAAATTATTCGGCGGATATACTAATACCCTACCCTGCCCATCTGGAAATATTGGTTCAAACCCTTCGTTACCGGGTGAAAGATGCTTCTTATTTGCATTTATTGCGGTTCTTTCTTCATGAGTATTCTAATTGTAACAGTCTTATTATTACAAATAAATCTATTTCCATTTTTTCAAAAAGTAATCCGAGATTCTTTTTATTCCTATATAATTCTTATATATGTGAATACGAATCCATCTTCCTTTTTCTCCGTAACCAATCTTCTCATTTACGATTAACATCTTCTGGAGTCCTTTTTGAACGACTCTGTTTATATAGAAAAATAGAACATTTTGCCGAAGTCTTTGCTAATGATTTTCCGGTCATCCCATGCTTTCTCAAGGATCCTTTCATGCATTATGTTAGATATCAAGGAAAATCAATTCTGGCTTCCAAAGACACACCTCTTCTAATGAATAAATGGAAATCTTACCTTGTCAATTTATGGCAATGTCATTTTGATGTATGGTCTCACGCGGCAAGTATCCGTATAAACCAATTATC------CAAGCATTCCCTCGATTTTTTGAGTTACTTT------TCAAGTGTTCGACGAAATCCTGCAGTGGTGCGGAATCAAATGCTAGAAAATTCATTTCTACTAAAAAATGCTCCCAATAAACTCGATACAATAGTTCCAATTATTCCTCTGATTGGATCATTGGCTAAAGCGAAATTTTGTAACGCAGTAGGGCATCCAATTAGTAAGCTGACTCGGGCCGATTTATCGGATTTTGAGATTATCAATCGATTTTTGCATATATGCAGAAATCTTTCTCATTATTACAGCGGATCCTCAAAAAAAAAGAATATGTATCGAATAAAATATATACTTCGGCTTTCTTGTGTTAAAACTTTGGCCCGTAAACACAAAAGTACTGCACGCGCTTTTTTAAAAAGAGTGGATTCGGAATTCTTCCAAGAATTCTTTACCGAGGAAGGGGGGTTTATTTCTTTGATCTTCCCAAGAGCTTCCTTTGCTTTGCGAAGGTTATATAGCGGGCGAGTTTGGTATTTGGATATTATTTTCATCAATGGTCTGTCCAATCACGAATGA---------ATGCTTAATATCTTTAGTTTGATCTGTATTTGTCTTAATTCTGCTCTTTCTTCAAGTAGTTTTTTCTTCTCAAAATTGCCCGAGGCTTATGCTTTTTTGAATCCAATCGTAGATTTTATGCCAGTAATACCTTTGCTCTTTTTTCTCTTAGCTTTTGTTTGGCAAGCTGCTGTAAGTTTTCGATGAATGCTTACTCTTAAACTATTTGTTTACACAGTAGTGGTATTCTTTGTTTCTCTCTTTATCTTCGGATTCCTATCTAATGATCCAGGACGGAATCCTGGACGTGAAGAGTGAATGGTAACCATTCGAGCGGATGAAATTAGTAATATTATTCGGGAACGTATTGAGCAATATAATAGAGAAGTAAAGGTTGTAAATACCGGTACCGTACTTCAAGTAGGCGACGGCATTGCCCGTATTTATGGTCTTGATGAAGTAATGTCGGGTGAATTAGTAGAATTTGAAGAGGGTACAATAGGCATTGCTCTGAATTTGGAATCAAATAATGTCGGTGTTGTATTAATGGGTGGCGGTTTGATGATCCAAGAAGGAAGTTCTGTAAAAGCAACAGGAAGAATTGCTCAGATACCCGTAAGCGAGGCTTATTTAGGTCGTGTTATAAATGCCCTAGCGAAACCTATTGATGGTCGAGGTGAAATTTCAGCTTCTGAATCTAGGTTAATTGAATCACCGGCTCCTGGTATTATTTCGAGACGTTCCGTATATGAGCCCCTTCAAACAGGACTTATTGCTATCGATTCGATGATCCCTATAGGACGTGGTCAGCGAGAATTAATTATTGGGGATAGGCAGACCGGTAAAACAGCAGTAGCCACAGATACGATTCTCAATCAACAAGGGCAAAATGTAATATGTGTCTATGTCGCTATTGGTCAAAAGGCATCTTCTGTGGCTCAGGTAGTGACTACTTTACAAGAAAAGGGAGCAATGGAATACACGATTGTGGTAGCCGAAACGGCGGATTCTCCGGCTACATTACAATACCTCGCTCCTTATACAGGAGCAGCTCTGGCTGAATATTTTATGTACCGTAAACGACACACTTTAATCATTTATGATGATCCTTCCAAACAAGCACAGGCTTATCGCCAAATGTCTCTTCTATTACGAAGACCGCCGGGTCGCGAAGCTTATCCAGGAGATGTTTTTTATTTGCATTCACGACTTTTGGAAAGAGCCGCTAAATCAGGTTCGCGTTTAGGTGAAGGAAGTATGACTGCTTTACCAATAGTTGAGACCCAATCGGGAGATGTTTCAGCTTATATTCCTACTAATGTAATCTCAATTACAGATGGCCAAATTTTCTTATCCGCCGATTTATTCAATGCTGGAATCAGACCTGCCATTAACGTGGGGATTTCCGTCTCCAGAGTAGGATCTGCCGCTCAAATTAAAGCCATGAAACAAGTAGCCGGCAAACTAAAATTGGAATTGGCACAATTCGCAGAATTAGAAGCCTTTGCACAATTCGCGTCTGATCTCGATAAAGCTACTCAGAATCAATTGGCAAGAGGTCAACGATTACGCGAGTTGCTCAAACAATCTCAATCATCCCCTCTCACGGTGGAAGAACAGGTAATGACTATTTATACTGGAACGAATGGTTATCTTGATTCATTAGAAATTGGACAGGTAAAGAAATTTCTCGTTGAGTTACGGACTTATTTAAAAACGAATAAACCGCAGTTCCAAGAAATCATATCTTCTACCAAGATATTCAATGAGGAAGCAGAAGCCCTTTTGAAAGACGCTATTCAAGAACAAATGGAACGCTTTCTACTTCAGGAACAGGTATAAATGAAAAATCTAACCGATTCTTTCCTTTCCTTGGGTTTATGGTCCTCCGCCGGGAGTTTCGGGTTTAATACCGATATTTTAGCAACAAATCCAATAAATCTAAGTGTAGTGCTCGGCCTATTGATTTTTTTTGGAAAGGGAGTG---------------TTAAGTGATTTATTAGATAATCGAAAACAGAGGATCTTGAAGACTATTCGAAATTCAGAAGAACTACGCAGGGGAGCCATTGAACAGCTGGAAAAAGCCCGGGCACGTTTAAGGAAAGTGGAAATGGAAGCGGATCAGTTTCGGGTGACTGGATACTCTGATATAGAACGAGAAAAGTCGAACTTGATTAATTCAACTTATCAAACTTTGGAACAATTCGAAATTTACAAAAATGAAACCATTCGTTTTGAACAACAAAGAGCGAGTAATCAAGTCCGACAACGGGTTTTCCAACAAGCCTTAAAAGGAGCTCTAGGAACTCTGACTAGTTCTTTGAACAACGAGTTACATTTACGTACCATCAATGCTAATATTGGCATGTTTGGGACGCTGACAGAAATAATCGATTAGATGAATCCACTGATTTCTGCCGCTTCCGTTATTGCTGCTGGGTTGGCCGTCGGGCTTGCTTCTATTGGACCTGGGGTTGGTCAAGGTACTGCTGCGGGCCAAGCTGTAGAAGGGATCGCGAGACAGCCCGAGGCGGAGGGAAAAATACGAGGTACTTTATTGCTTAGTCTGGCTTTTATGGAAGCTTTAACAATTTATGGACTGGTTGTAGCGTTAGCACTTTTATTTGCGAATCCCTTTGTTTAAATGAATGTTC------------------------TATTATGTTATATCAACACACTAAAAGGCTTATACGATATATCCGGTGTGGAAGTCGGCCAACATTTCTATTGGAAAATAGGAGGTTTTCAAGTCCATGCCCAAGTAATTATTACTTCTTGGGTTGTAATTGCTATCTTATTAGGTTCAGCCATTATAGCTGTTCGTAATCCACAAACCATTCCTACTGACAGTCAGAATTTCTTCGAATATGTTCTTGAATTCATTCGAGATGTGAGCAAAACTCAGATTGGCGAAGAATACGGTCCATGGGTTCCCTTTATTGGAACTTTGTTTCTATTTATTTTTGTTTCGAATTGGTCGGGTGCTCTTTTACCTTGGAAAATCATACAGTTACCTCATGGGGAATTAGCCGCGCCTACAAATGATATAAATACTACTGTTGCTTTAGCTTTACTCACGTCAGTAGCATATTTCTATGCGGGTCTTAGTAAAAAAGGATTAGGTTATTTTGGTAAATACATTCAACCAACTCCAATCCTTTTACCCATTAATATTTTAGAAGATTTCACAAAACCCCTATCGCTTAGTTTTCGACTTTTCGGAAATATATTAGCTGATGAATTAGTAGTTCTTGTTCTTGTTTCTTTAGTACCTTCAGTGGTTCCTATACCCGTCATGTTACTTGGATTATTTACAAGCGGTATTCAAGCTCTTATTTTTGCAACTTTAGCTGCGGCTTATATAGGCGAATCCATGGAGGGTCATCATTGAATGACAAGAAGATATTGGAACATCCATTTGGAAGAAATGATGGAAGCAGGAGTTCATTTTGGTCATGGTACTAGTAAATGGAATCCTAGAATGGAACCTTATATCTCTTCAAAGCGTAAAGGTATTCATATTATAAATCTTATTAGAACTGCCCGTTTTTTATCAGAAGCTTGTGATTTAGTTTTTGATACAGCAAGTAGGGGAAAGCAATTCTTAATTGTTGGTACCAAAAATAAAGCAGCCGATTCAGTAGCACGGGCTGCAATAAGGGCCCGTTGTCATTATGTTAATAAAAAATGGCTAGGCGGTATGTTAACGAATTGGTATACTACGGAAACGATACTTCATAAGTTCAGGGACTTGAGAACGGAACAAAAGATGGGGAGACTCAATCGTCTTCCGAAAAGAGATTCAGCTATGTTGAAGAGACAATTATCTCACTTGCAAACATATCTGGGCGGGATCAAATATATGACTGGATTACCCGATATTGTAATAATCGTTGATCAGCAAGAAGAATATATGGCTCTTCGAGAATGTATGATTTTGGGAATTCCAACGATTTGTTTAATCGATACAAATTGTGACCCAGATCTCGCTGATATTTCGATCCCAGCAAATGATGACGCGATAGCTTCAATCCGATTAATTCTTAACAAATTAGTATTTGCAATTTGTGAGGGTCGTTCTAGTTATATACGAAATCCTTGAATGGAGGTACTTATGGCAGAACGGGCCAATACGGTCTTTCACAATAAAGTGATAGATGGAACTGCCATTAAACGACTTATTAGCAGATTAATAGATCACTTCGGAATGGCATATACATCACACATTCTGGATCAAGTAAAGACCCTCGGGTTCCAGCAAGCCACTGCTACATCCATTTCATTAGGAATTGATGATCTTTTAACAATACCTTCTAAGGGATGGTTAGTCCAAGATGCGGAACAACAAAGTTTGGTTTTGGAAAAACACCATTATTATGGAAATGTACACGCAGTAGAAAAATTACGACAATCCATTGAGATATGGTATGCTACAAGTGAATATTTGCGACAAGAAATGAATCCTAATTTTAGGATGACTGATCCTTTTAATCCAGTACATATGATGTCTTTTTCGGGAGCTAGAGGAAATGCATCTCAAGTACACCAATTAGTAGGTATGAGAGGGTTAATGTCGGATCCACAAGGACAAATGATCGATTTACCCATTCAAAGCAATTTACGTGAAGGACTGTCTTTAACAGAATATATAATTTCTTGCTACGGAGCCCGAAAAGGAGTTGTAGATACTGCTGTACGAACATCAGATGCTGGATATCTTACACGCAGACTTGTGGAAATTGTTCAACACATTGTTGTACGTAGAACAGATTGTGGTACTATCCGAGGTATTTCTGTGAGTCCTCAAAATGGGACGATACCGGAAAGGATTTTTATACAAACATTAATTGGTCGTGTATTAGCAGATGATATATATATGGGCCCACGATGCATTGCCGTTAGAAATCAAGATATTGGGATTGGACTTGTCAATCGATTTCTAACCTTTCAAACACAACCAATATCTATTCGAACCCCTTTTACTTGTAGTAGTACATCTTGGATCTGCCAATTATGTTATGGCCGAAGTCCTACTCATGGGGGCCTGGTCGAATTGGGAGAAGCTGTAGGTATTATCGCGGGTCAATCTATTGGGGAACCCGGCACTCAACTAACATTAAGAACCTTTCATACCGGCGGAGTATTCACAGGGGGTACTGCAGAACATGTACGAGCCCCTTCCAATGGAAAAATGAAATTCAATGAAGATTTAGTTCATCCCACACGTACACGTCATGGGCATCCCGCTTTTATATGTTATATATACTTGTATGTAACTATTGAGAGTGAAGATATTCTACACAAGGTCACTATTCCGCCAAAAAGTTTTCTTTTAGTCCAAAACGATCAATATGTACAATCAGAACAAGTTATTGCTGAGATTCGCGCGGGAACCTATACGTTTAATTTTAAGGAGAGGGTTAGAAAACATATTTATTCTAACTCAGAGGGAGAAATGCACTGGAGTACCGATGTATACCATGCACCGGAATTTACATACAGCAATGTACATCTCTTACCAAAAACAAGTCATTTATGGATAGTATCAGGAGGTTCATGCCGCTCTAGTGTAGCCTCTTTTTCGCTTCAAAAGGATCAAGATAAAATTAGCGTTCATTCTCTTTCTGCTGAAGGAAGATCTATTTCTAGTCTGTCAGGAAATAATGATCAAGTAAGACAAAAATTCTTTAGTTCAGATATCTTTGGTAAAAAAAAAAAACAAAGTGAGATTCCTGATTATTCAGAACTTAATCGA---------AGGGGTCATTGTAATTTAATATATCCTGTTATTCTCTACGAAAATTTTTATTTATTGGCAAAGAGACGAAGAAATAGATTCATCATTCCATTACAATTGATTCCAGAACGAGAAAAAGGGCTAATGCCTCTTTCCGGTGTTTCGATTGAAATACCCGGAAATGGTATTTTTCGTAAAAAAAGTATTCTTGCTTATTTTGATGATCTTCAATACAGAAGAAAGAATTCAGGCATTACGAAATATGGGACTACAGGGGGGCATTCCATCCTCAAAAATGAGGATTTGATTGAGTATCGAGGAGTCAAAGAATTGAAGCCAAAATACCAAATGAAAATAGATCGATTTTTTTTCATTCCCGAGGAAGTACATATTTTGCCAGAATCTTCTTCCATAATGGTACAGAACAATAGTCTCATTGGACTAGATACACGAATCACTTTAAATACAAGAAGCCGAGCGGGCGGATTGGTCCGAGTGGAGAGAAAAAAAAAATGGATTGAACTTAAAATCTTTTCTGGAGATATCCATTTTCCTGGAGAGATGGATAAGATATCCCGACACAATGATATCTTGCTCCCGCTTGGAGCGGCAAAAAAAAATGCTAAGGAATCAAAAAAAAAATTGAAAAATTGGATCTATGTCCAATGGATCCCACCTAACAAGAAAAAGTATTTTGTTTTGGCTCGACCCGTAATCATATATGAGATAGCGGACGGTATAAATTTAGTAACACTTTTCTCCCAGGATCTGTTGCACGAAAGGGATAATATGGAACTTAGAATTGTCAATTATATCCTTTATGGCAATGGCAAACCAATTCGGGGAATTTATGGAACAAGTATTCAATTAGTTCGGACTTGTTTATTGTTGAATTGGAAACAAGACAAAAAAAGTTCTTCTGTCGAAGAGGCCCACGCTTCTTTTGTTGAAGTAAATACAAATGGTATGAGTCGAGATTTCCTGCGAATCGATTTAGTGAAATCCCATATTTCGTATAT---CAGAAAAAGGAAAGATCCGTCAGGTTCAGGATTGATCTTTGATAAGAGGCCAGACCGCACCAGTATCAATCCATTTTATTCTATTTCTTCCAAGGCAGGGATTCAACAATCACTTAGCCAAAATCAAGTAAC------TATTCGTACGTTGTTGAAGAGGAATAAGGAATGCCAATCTTTTATAATTTTGTCATCATCTAATTGTTTTCAAATGGGTCCATTCAACGATGTAAAATATTACAATGATGTAATAAAAAAAGAATCAATGAAAAGAGATAGTCTAATTCCAATTAGGAATTCCTTGGGACCTTTAGGATTAGGAAGAACCCCTCAAATTGCGCATTTTTAT---TCATTTTACCATTTAATAACTTATAATCAGATCTCGGTAACTAAATATTTACAACTTGACAAT------TTCAAACAGACTTTTCAAGTGCTTAAATATTATTTAATGGATGAAAATGGTAGGGTTTCTATTTATAATAATCCCGATCCGCGCGGTAACATCGTTTTGAATCCATTCAATTTGAATTGGAATTTTCTC------------CATCATAATTATTGTGAAGAAGCGTCTAGAATAATTAGCCTTGGGCAGTTTATTTGTGAAAATTTATGTATAGCCAAAAACGGACCGCACTTAAAATCGGGTCAAGTTCTAATTGTTCAAATTGACTCTGTAGTAATAAGATCAGCTAAAGCTTATTTGGCCACTCCGGGAGCAACCGTTCATGGCCATTATGGAGAAATCCTTTACGAAGGAGATACATTAGTTACATTTATATATGAAAAATCGAGATCTAGGGATATAACGCAAGGTCTTCCAAAAGTGGAACAAGTGTTAGAAGTGCGTTCGATTGATTCAATATCGATGAACCTAGAAAAAAGAATTGAGGGTTGGAACAAGAGTATAACAAAAATTATTGGAATTCCTTGGAGATTCTTGATTGGTGCTGAGCTAACTATAGTGCAAGGGCGTATCTCTTTGGTTAATAAGATCCAAAAAGTTTATAGATCTCAGGGGGTGCAGATTCATAATCGACATATAGAAATTATTGTGCGTCAAATAACATCAAAAGTGTTGGTTTCAGAAGAGGGAATGTCTAATGTTTTTTCACCCGGAGAACTGATTGAATTGTTGCGGGCGGAACGAACAGGGCGCGCTTTGGAAGAAGCGATCTGTTACCGAGCTATCTTATTGGGAATAACGAAAGCATCTCTAAATACTCAAAGTTTTATATCCGAAGCAAGTTTTCAAGAAACTGCTCGAGTTTTAGCAAAAGCCGCTCTCCGGGGTCGTATCGATTGGTTGAAAGGTCTGAAAGAGAACGTTGTTCTAGGGGGGATGATACCCGTTGGTACGGGATTCAACGGATTAGTGCAACGTTCAAGGCAACATACCAACATTCCTTTGGAAACCAAAAACAATAAACTATTCGAGGCAGAAATGCGAGATATTTTGTTCCACCACAGAGAATTATTTGATTTTTTCATTTCAAGGAATTTACACGATACACTGAGACAAT------CATTTCGAGGGTTGAATGATTCCTAA---------------------ATGATCGATCGGTATAAACATCAACAACTCCGAATTGGATCAGTTTCTCCTCAACAAATAAGTGCTTGGGCCAATAAAATCCTACCTAATGGGGAGATAGTTGGAGAGGTGACAAAACCGTATACTTTTCATTACAAAACCAATAAACCTGAAAAAGATGGATTGTTTTGTGAAAGAATTTTTGGGCCGATAAAAAGTGGGATTTGCGCTTGTGGAAATTATCGAGTAATCGGGGATGAAAAAGAAGACCCTAATTTTTGTGAACAATGCGGAGTCGAATTCGTGGATTCTCGGATACGAAGATACCAAATGGGCTATATCAAACTGGCATGCCCAGTAACCCATGTGTGGTATTTGAAGCGTCTTCCTAGTTATATCGCGAATCTTTTAGATAAACCTCTTAAAGAATTAGAAGGACTGGTATACTGCGAT---TACCCAAATTTTTCTTTTGCTAGGCCCATAGCTAAAAAACCTACTTTCTTACGATTACGAGGTTCATTCGAATATGAAATCCAATCCTGGAAATACAGCATCCCACTTTTCTTTACTACCCAAGGCTTCGATGCATTTCGAAATCGAGAAATGTCTACTGGAGCAGGTGCTATACGAGAACAATTAGCCGATCTGGATTTGCGAATTATTATAGATTATTCGTTGGTAGAATGGAAAGAATTAGGGGAAGAAGGGCCCCCGGGTAATGAGTGGGAAAATAGAAAGGTTGGAAGAAGAAAGGATTTTTTGGTTAGACGCATCGAAATAGCTAAGCATTTTATTCGAACAAATATAGAACCAGAATGGATGGTTTTATGTCTATTACCAGTTCTTCCTCCCGAGTTGAGACCGATCATTCAGATAGACGGGGGTAAACTAATGAGCTCGGATATTAATGAACTTTATAGAAGAGTTATTTATCGGAACAATACTCTTATCGATTTATTAGCAACAAGTAGATCGACACCGGGGGAATTAGTAATGTGTCAGGAGAAATTGGTACAAGAAGCTGTGGATACACTTCTTGATAATGGAATCCGCGGACAACCAATGAGGGACGGTCATAATAAGGTTTACAAGTCGTTTTCGGATGTAATTGAAGGCAAAGAGGGAAGATTTCGTGAGACTCTGCTTGGCAAACGGGTGGATTATTCGGGTCGTTCTGTCATTGTCGTGGGTCCCTCCCTTTCATTACATCAATGTGGATTGCCTCGCGAAATAGCAATAGAACTTTTCCAGCCATTTGTAATTCGTGGTCTAATTAGACAACATCGTGCTTCGAACATGGGAGTTGCTAAGAGTAAAATTCGGGAAAAAGAGTCAATTGTATGGGAAATACTTCAGGAAGTTATGCAGGGGCACCCCATATTGCTGAATAGAGCACCTACTCTGCATAGATTAGGCATACAGGCATTCCACCCCATTTTAGTGGAAGGGCGCGCTATTTGTTTACATCCATTAGTTTGTAAGGGATTCAATGCAGATTTTGATGGGGATCAAATGGCGGTTCATGTACCTTTATCTTTGGAGGCTCAAGTGGAGGCTCGTTTACTTATGTTTTCTCATATGAATCTATTGTCTCCATCTATTGGGAATCCAATTTCCCTACCAACCCAAGATATGCTTATTGGGCTCTATGTATTAACGAGCGGGAATCGCCGAGGTATTTGTGCAAATAGGTATAATCCATGTAATCGCATAAATTATCAAAATGAAAAAATGGATGCCAATAGCTATAAGTATACGAAAGAAAAAGAACCCTTTTTTTGTAATTCCTATGATGCAATTGGAGCTTATCGTCAGAAAAGAATCAATTTAGATAGTACTTTATGGCTCCGGTGGCAACTAGACCAACGCGTTATTGCTTCAAGAGAAGCTCCTATCGAAGTTCACTATGAATCTTTGGGTACTTATCATGAGATTTATGAGCACTACTTAATAGTAAGAAGTATAAAAAAAGAAATTCTTTGTACATACATTCGAACCACGGTTGGTCCTATTTCTCTTTATCGAGAAATCGAAGAAGCTATCCAAGGGTTGTGCCGGACCTGCTC---------------ATATGGTACCTAAATGCTTGGGGGTAGAAATGAGGGAATGTATACAATACCTGGGTTTAATCAAATACAATTTGAAGGGTTTTGTAGGTTCATTGATCAGGGCTTAACAGAAGAACTTTATAAGTTTCCAAAAATGGAAGATAGAAATCAAGAAATTGAATTTCAATTATTTGTGGAAACATATCAATTGGTAGAACCGGTGATAAAAGAAAGAGATGCTGTATATGAATCGCTCACATATTCTTCTGAATTATATGTATCCGCGGGATTAATTTGGAAAAACAGTAGAGATATGCAAGAACAAACCATTTTTATTGGAAACATTCCTCTAATGAATTCCTTGGGAACTTCTATAGTAAATGGAATATACAGAATTGTGATCAATCAAATATTGCAAAGCCCCGGTATCTATTACCGGTCAGAATTGGACAATACCGGAATTTCGGTTTATACAGGCACCATAATATCAGATTGGGGGGGGAGATTAGAATTAGAGATTGATCGAAAGGCAAGGATATGGGCTCGTGTGAGTAGGAAACAAAAAATATCTATTCTAGTTCTATCATCAGCTATGGGTTCGAACCTAAGAGAAATTCTAGAGAATGTTTGCTATCCTGAAATTTTTTTGTCTTTCCTGAATGATAAGGAGAAAAAAAAAATTGGGTCAAAAGAAAATGCCATTTTGGAGTTTTATCAACAATTTGCTTGTGTAGGCGGAGATCCGGTATTTTCTGAATCCTTATGTAAGGAATTACAAAAGAAATTCTTTCAACAAAAATGTGAATTAGGAAGGATTGGTCGCCGAAATATGAACCAGAGACTGAATCTTGATATACCTCAGAACATTCCATTTTTGTTACCGCGAGATATATTGGCAGCTGCGGATCATTTGATTGGAATGAAATTTGGAATGGGTACACTTGACGATATGAATCATTTGAAAAATAAACGTATTCGGTCTGTAGCGGATCTCTTACAAGATCAATTCGGAGTGGCTCTGTTTCGTTTAGAAAATATGATTAGAGGAACTATAGGCGGAGCAATTAGGCATAAATTGATACCAACTCCTCAGAATTTAGTAACTTCAACTCCATTAACAACCACTTATGAATCTTTTTTCGGATTACACCCCCTATCTCAAGTTTTGGATCGAACTAATCCATTAACGCAAATAGTTCATGGGAGAAAATTGAGTTATTTGGGCCCTGGAGGATTGACAGGTCGAACTGCTAGTTTTCGGATACGAGATATCCATCCTAGTCACTATGGGCGCATTTGCCCAATTGACACGTCTGAAGGAATCAATGTTGGACTTATTGGATCCTTAGCAATTCATGCGAGAATTGGTCATTGGGGGTTCCTAGAAAGCCCATTTTATGAAATCTCTGAGAGATCAAAAAAAGTGCGGATGCTTTATTTATCACCAAGTCGAGACGAATACTCTATTGTAGCATCAGGAAATTCTTTGGGGCTGAATCGAGGTATTCAAGAAGAGCAGGTTGTTCCGGTTAGATACCGTCAAGAATTCCTGACCGTTGAATGGGAACAGGTACATCTTCGAAGTATTTTTACCTTCCAATATTTTTCTGTTGGAGCTTCCCTCATTCCTTTTATCGAACATAATGATGCGAATCGAGCTTTAATGAGTTCTAATATGCAACGTCAGGCAGTTCCACTTTCCCGGTCCGAAAAGTGTATTGTTGGAACTGGGTTGGAACGCCAAGTGGCTCTAGATTCAGGGGCTCTCGCTATAGCTGAACACGAGGGAAAGCTCATTTCTACCGATGCTGACAAGATACTTTTATCGGGC---------AAGGTGGATAAGGGGGATATTATAAGCATTCCATTAATTATGTATCAACGTTCTAACAAAAATACTTGTATGCATCAAAAACCGAGGGTTCCGCGAGGTAAATGCATCAAAAAGGGACAAATTTTAGCGGATGGTGCTGCTACAGTTGGCGGCGAACTTGCTTTGGGAAAAAACGTATTAGTAGCTTATATGCCATGGGAGGGTTACAATTCTGAAGATGCGGTACTCATTAGCGAGCGTCTAGTATATGGAGATATTTATACTTCTTTTCACATACGGAAATATGAAATTCAGACTCATGTGACAAGCTACGGCCCTGAAAGAATCACTAATGAAATACCGCATCTCAAAGCCTACCTACTTCGAAATTTAGACAAAAATGGAATTGTGATGCTGGGGTCTTGGGTCGAAACGGGCGATATTTTAGTAGGTAAATTAACGCCTCAGGTGGCAAAAGAATCGTCGTATACCCCGGAGGACAGATTATTAAGAGCCATACTTGGCATTCAGGTATCCACTTCAAAAGAAACTTGTCTAAAACTACCCATAGGTGGTAGGGGTCGAGTTATTGATGTGAGGTGGGTCCAGAAAAAGGGAGTTTCCAGTTATAATCCAGAAAAAATTCATGTATATATTTCACAGAAACGTGAAATAAAAGTAGGTGATAAAGTCGCTGGAAGGCATGGAAATAAGGGTATCATTTCCAAAATTTTGCCTAGACAAGATATGCCGTATCTGCAAGATGGAAGATCCGTTGATATGGTCTTCAACCCATTAGGAGTACCTTCACGAATGAATGTAGGGCAGATATTTGAATGTTCGCTGGGGGTAGCGGGGGATCTGCTAGGTAGACATTATCGAATAGCACCTTTTGATGAGAGATATGAACAAGAGGCTTCGAGAAAACTAGTGTTTTCTGAATTATATGAAGCCAGTAAGCAAACAGCAAATCCATGGGTATTTGACCCCGAGTATCCGGGAAAAAGCAGAATATTGGATGGAAGAACGGGGGATCCTTTTGAGCAGCCTGTTTTAATAGGAAAGCCTTATATCTTGAAATTAATTCATCAAGTTGATGATAAAATACATGGACGTTCCAGCGGACATTATGCACTTGTTACACAACAACCCCTTAGAGGAAGGGCTAAGCAAGGAGGACAGCGGGTAGGAGAAATGGAGGTTTGGGCTCTAGAAGGGTTTGGTGTTGCTCATATTTTACAAGAGATGCTTACTTATAAATCTGATCATATTAGAGCTCGCCAAGAAATACTTGGTACTACAATCATTGGAAGAACAATACCTAAACCTGAGGATGCGCCAGAATCTTTTCGATTACTCGTTCGAGAACTACGATCTTTGGCTTTGGAACTTAATCATTTCCTTGTATCTGAGAAGAACTTCCAGATGAATAGGAAGGAAGCTTA---A------ATGGATATAGTAAGTCTCGCTTGGGCTGCTTTAATGGTAGTCTTTACATTTTCTCTTTCACTCGTAGTATGGGGTAGAAGTGGACTCTAGATGGAAGTAAATATTCTCGCATTTATTGCTACTGCACTGTTCATTCTAGTTCCGACTGCTTTTTTACTTATAATATACGTAAAAACGGTCAGTCAAAATGATTAAATGACTATAGCCCTTGGGAAATTTACCAAAGACGAAAATGATTTATTTGATATTATGGATGACTGGTTACGGAGGGACCGTTTCGTTTTTGTAGGTTGGTCCGGTCTATTGCTCTTTCCTTGTGCTTATTTCGCGTTAGGAGGTTGGTTTACAGGTACAACCTTTGTAACTTCATGGTATACACATGGATTGGCGAGTTCCTATTTGGAAGGCTGCAACTTCTTAACCGCGGCAGTTTCTACTCCTGCTAATAGTTTAGCACACTCTTTGTTGTTACTATGGGGTCCAGAAGCACAAGGGGATTTTACTCGTTGGTGTCAATTAGGCGGTCTGTGGACTTTTGTTGCTCTCCACGGCGCTTTCGGACTAATAGGTTTCATGTTACGTCAATTTGAACTTGCTCGATCTGTTCAATTGCGACCTTATAATGCAATCGCATTCTCTGCTCCAATTGCTGTTTTTGTTTCTGTATTCCTGATTTATCCGCTAGGTCAGTCTGGTTGGTTCTTTGCGCCCAGTTTTGGTGTCGCAGCTATATTTCGATTCATCCTCTTTTTCCAAGGGTTTCATAATTGGACATTGAACCCATTTCATATGATGGGGGTTGCCGGTGTATTGGGCGCTGCCCTTCTATGCGCTATTCATGGTGCTACCGTAGAAAATACTTTATTTGAAGATGGTGATGGCGCAAATACATTCCGTGCTTTTAACCCAACTCAAGCGGAAGAAACTTATTCAATGGTCACCGCTAACCGCTTTTGGTCCCAAATCTTTGGGGTTGCTTTTTCCAATAAACGTTGGTTACATTTCTTTATGTTATTTGTACCAGTAACCGGTTTATGGATGAGTGCTCTTGGAGTAGTCGGCTTGGCTCTGAACCTACGCGCCTATGACTTCGTTTCTCAGGAAATCCGTGCAGCGGAAGATCCTGAATTTGAGACGTTCTACACCAAAAATATTCTTTTAAATGAAGGCATTCGTGCTTGGATGGCGGCTCAAGATCAGCCTCATGAAAACCTTATATTCCCTGAGGAGGTTCTACCCCGTGGAAACGCTCTTTAAATGAAGGCATTCGTGCTTGGATGGCGGCTCAAGATCAGCCTCATGAAAACCTTATATTCCCTGAGGAGGTTCTACCCCGTGGAAACGCTCTTTAATGGAACTTTAGCCTTAGCCGGTCGTGACCAAGAAACCACAGGTTTCGCTTGGTGGGCCGGGAATGCCCGACTTATCAATTTATCCGGTAAATTACTGGGAGCTCATGTAGCCCATGCCGGATTAATCGTATTCTGGGCCGGAGCAATGAACCTATTTGAAGTGGCTCATTTCGTACCAGAAAAGCCCATGTATGAACAAGGATTAATTTTACTTCCCCACCTAGCTACTCTAGGTTGGGGGGTAGGTCCTGGTGGGGAAGTTATAGATACCTTTCCATACTTTGTGTCTGGAGTACTTCACTTAATTTCCTCTGCAGTATTGGGCTTTGGCGGTATTTATCACGCACTTCTGGGACCCGAGACTCTTGAAGAGTCTTTTCCATTCTTCGGTTATGTATGGAAAGATAGAAATAAAATGACTACAATTTTGGGTATTCACTTAATTTTGTTAGGTATAGGTGCTTTTCTTCTAGTATTCAAAGCTATTTATTTTGGAGGCGTATATGATACCTGGGCCCCGGGAGGGGGAGATGTAAGAAAAATTACCAACTTGACCCTTAGCCCAAGCGTCATATTTGGTTATTTACTAAAATCCCCTTTTGGAGGAGAGGGATGGATTGTTAGTGTGGACGATTTGGAAGATATAATTGGAGGGCATGTATGGTTGGGTTCCATTTGTATACTTGGTGGAATCTGGCATATCTTAACCAAACCTTTTGCATGGGCGCGCCGTGCGCTTGTATGGTCTGGGGAGGCTTACTTGTCTTATAGTTTAGGTGCTTTAGCTGTTTTTGGTTTTATTGCTTGTTGCTTTGTTTGGTTCAATAATACCGCTTATCCTAGTGAGTTTTACGGGCCCACTGGACCAGAAGCTTCTCAAGCTCAAGCATTTACTTTTCTGGTTAGAGACCAACGCCTTGGGGCTAACGTAGGGTCCGCCCAAGGACCTACCGGTTTAGGTAAATATCTAATGCGTTCTCCGACTGGAGAAGTCATTTTTGGGGGAGAAACTATGCGTTTTTGGGATTTGCGTGCTCCCTGGTTAGAACCCCTAAGGGGTCCCAATGGGTTGGACTTGAGTAGGCTGAAAAAAGACATACAACCTTGGCAAGAACGACGTTCCGCGGAATATATGACTCATGCTCCTTTAGGTTCTTTAAATTCCGTGGGTGGTGTAGCTACCGAGATCAATGCAGTCAATTATGTCTCTCCTAGAAGTTGGTTAGCTACCTCTCATTTTGTTCTAGGATTCTTCCTATTCGTAGGTCATTTATGGCATGCAGGAAGGGCTCGTGCAGCTGCAGCAGGATTTGAAAAAGGAATTGATCGCGATTTTGAACCTGTTCTTTCCATGACTCCTCTTAACTAAATGGCAAGAAAAGGTTTAATTCAGAGGGAAAAGAAGAGGCAAAAATTGGAACAAAAATATCATTTGATTCGTCGATCCCCCAAAAAAGAAATAGGTAAAGTTCCATTGTTGAGTGAGAAATGGGAAATTCACGGAAAGTTACAATCCCCACCGCGTAATAGTGCACCTACACGTCTTCATCGACGTTGTTTTTCAACCGGAAGACCGAGAGCTAACTATCGAGACTTTGGGTTATCCGGACACATACTTCGTGAAATGGTTCATGCATGTTTGTTGCCTGGAGCAACAAGGTCAAGTTGGTAAATGGCATTAAGATTTCCAAGGTTTAGCCAAGGCTTAGCTCAGGACCCCACTACTCGCCGTATTTGGTTTGGTATTGCTACCGCACACGACTTCGAAAGTCATGATGATATTACGGAGGAACGTCTTTATCAGAATATTTTTGCTTCTCATTTCGGGCAATTAGCAATAATTTTTCTGTGGACTTCCGGAAATCTGTTTCATGTAGCTTGGCAAGGAAATTTTGAGACATGGGTACAGGACCCTTTACATGTAAGGCCTATTGCTCATGCAATTTGGGATCCTCATTTTGGTCAACCGGCTGTGGAAGCTTTTACTCGGGGGGGTGCTCTTGGACCAGTAAATATCGCTTATTCTGGTGTTTATCAATGGTGGTATACAATCGGGTTACGGACTAATGGAGATCTTTATACTGGAGCGCTTTTTCTATTATTTCTTTCTGTCATATCTTTAATAGCAGGTTGGTTACACCTACAACCGAAATGGAAACCGAGCGTTTCGTGGTTTAAAAATGCCGAATCTCGTCTCAATCATCATTTGTCAGGACTATTCGGAGTAAGTTCCTTGGCTTGGACAGGACATTTAGTCCATGTCGCTATTCCTGGATCCAGGGGGGAATACGTTCGATGGAATAATTTCTTAGAGGTATTGCCGCATCCCCAAGGATTAGGCCCACTTTTTACAGGTCAGTGGAATCTTTATGCTCAAAACCCCGATTCGGGTAGTCATTTATTTGGTACCTCCCAAGGCGCAGGAACTGCCATTCTAACCCTTCTCGGGGGATTTCATCCGCAAACGCAGAGTTTATGGCTGACTGATATTGCTCATCATCATTTAGCTATTGCATTTATTTTTCTCGTTGCCGGTCATATGTATAGAACGAACTTCGGTATTGGGCACAGTATAAAAGATCTTTTAGAAGCACATACTCCTCCAGGGGGGCGATTAGGGCGTGGACATAAAGGTCTTTATGACACAATCAATAATTCGATTCATTTTCAATTAGGCCTTGCTCTAGCCTCTTTAGGGGTTATTACTTCCTTGGTAGCTCAACATATGTACTCTTTACCTGCTTATGCGTTCATAGCACAAGACTTTACTACTCAAGCCGCGTTATATACGCATCACCAATACATTGCAGGATTCATCATGACAGGAGCTTTTGCTCATGGAGCTATATTTTTTATTAGAGATTACAATCCGGAACAAAATGAGGATAATGTATTGGCAAGAATGTTGGACCATAAGGAAGCTATCATATCCCATTTAAGTTGGGCCAGCCTTTTTTTGGGATTCCATACTTTGGGACTTTATGTTCATAATGATGTCATGCTTGCTTTTGGTACTCCCGAGAAACAAATCTTGATCGAACCCATATTTGCCCAATGGATACAATCTGCTCATGGTAAAACTTTATATGGGTTCGATGTACTTTTATCTTCAACAAGCGGCCCAGCGTTCAACGCGGGTCGAAGCATATGGTTGCCCGGTTGGTTAAATGCTATTAATGAGAATAGTAATTCACTATTTTTAACAATAGGGCCTGGAGACTTCTTGGTTCATCATGCTATTGCTCTAGGTTTACATACAACTACATTGATCTTAGTAAAAGGTGCTTTAGATGCACGTGGTTCCAAGTTAATGCCAGATAAAAAGGATTTTGGTTATAGTTTTCCTTGCGATGGTCCGGGACGAGGCGGTACTTGTGATATTTCGGCTTGGGATGCATTTTATTTGGCAGTTTTTTGGATGTTAAATACCATTGGATGGGTTACTTTTTATTGGCATTGGAAGCACATCACATTATGGCAGGGTAACGTTTCACAGTTTAATGAATCTTCCACTTATTTGATGGGATGGTTAAGAGATTATCTATGGTTAAACTCTTCACAACTTATCAACGGATATAACCCTTTTGGTATGAATAGTTTATCAGTTTGGGCGTGGATGTTCTTATTTGGACATCTTGTTTGGGCTACTGGATTTATGTTCTTAATTTCCTGGCGTGGATATTGGCAAGAATTGATTGAAACTTTAGCATGGGCTCATGAACGCACACCTTTGGCTAATTTAATTCGATGGAGAGATAAACCAGTAGCTCTTTCCATTGTGCAAGCAAGATTGGTTGGATTAGCCCATTTTTCTGTAGGTTATATATTCACTTACGCGGCTTTCTTGATTGCCTCTACATCGGGCAAATTTGGTTAAATGATTATTCGTTCGCCGGAACCAGAAGTAAAAATTTTGGTAGATAGGGATCCCATAAAAACTTCTTTCGAGGAATGGGCCAGACCCGGCCATTTCTCAAGAACAATAGCTAAAGGGCCTGATACTACCACTTGGATCTGGAACCTACATGCTGATGCTCACGATTTCGACAGCCATACTAGTGATTTGGAGGAGATCTCCCGAAAAGTATTTAGTGCCCATTTCGGCCAACTCTCCATCATCTTTCTTTGGCTGAGTGGCATGTATTTCCACGGTGCTCGTTTTTCCAATTATGAAGCATGGTTAAGTGATCCTACTCACATTGGACCTAGTGCCCAGGTGGTTTGGCCGATAGTGGGCCAAGAAATATTGAATGGTGATGTAGGCGGCGGTTTCCGAGGAATACAAATAACCTCCGGTTTTTTTCAGATTTGGCGAGCATCTGGAATAACTAGTGAATTACAACTCTATTGTACCGCAATTGGTGCATTGGTCTTTGCAGCTTTAATGCTTTTTGCTGGTTGGTTCCATTACCACAAAGCTGCTCCAAAATTGGCTTGGTTCCAAGATGTAGAATCTATGTTGAATCACCATTTAGCAGGGCTACTAGGACTTGGGTCTCTTTCTTGGGCGGGGCATCAAGTACATGTATCTTTACCGATTAACCAATTTCTAAATGCTGGAGTGGATCCTAAAGAGATCCCACTTCCTCATGAATTTATCTTGAATCGGGATCTTTTGGCTCAACTTTATCCCAGTTTTGCTGAGGGAGCAACCCCATTTTTCACCTTGAATTGGTCAAAATATGCGGACTTTCTTACTTTTCGTGGAGGATTAGATCCAGTAACTGGAGGTCTCTGGTTAACCGATATTGCACACCATCATTTAGCTATTGCAATTCTTTTCCTGATAGCGGGTCACATGTATAGGACCAACTGGGGCATTGGTCATGGTATAAAAGATATTTTAGAGGCTCATAAAGGTCCATTTACAGGGCAGGGACATAAAGGCCTATATGAGATCCTAACAACGTCATGGCATGCTCAATTATCTATTAACCTAGCCATGTTAGGATCTTTAACCATTGTTGTAGCTCACCATATGTATTCGATGCCCCCTTATCCATATCTAGCGACTGACTACGGTACCCAACTTTCATTGTTCACACATCACATGTGGATTGGTGGATTTCTCATAGTTGGTGCTGCTGCGCATGCAGCGATTTTTATGGTAAGAGACTATGATCCAACTACTCGATACAACGACCTATTAGATCGTGTACTTAGGCATCGTGATGCAATCATATCACACCTCAACTGGGTATGTATATTTTTAGGCTTTCACAGTTTTGGTTTGTATATTCATAATGATACCATGAGCGCTTTAGGGCGTCCCCAAGATATGTTTTCAGATACGGCTATACAATTACAACCCGTCTTTGCTCAATGGATACAAAACACCCATGCTTTAGCACCTGGTGCAACGGCCCCCGGTGCAACAACAAGCACCAGTTTGACTTGGGGGGGTGCTGATTTAGTGTCAGTGGGCGGAAAGGTTGCTTTGTTACCTATTCCATTAGGAACCGCGGATTTTTTAGTACATCACATTCATGCATTTACGATTCATGTGACGGTATTGATACTCCTGAAAGGTGTTCTATTTGCTCGTAGCTCGCGTTTGATACCGGATAAAGCAAATCTCGGTTTTCGTTTCCCTTGTGATGGACCTGGAAGAGGGGGGACATGCCAAGTATCCGCTTGGGATCATGTCTTTTTAGGTCTATTCTGGATGTACAATGCAATTTCGGTAGTAATATTCCATTTCAGTTGGAAAATGCAGTCAGATGTTTGGGGTAGTATAAGTGATCAAGGGGTAGTAACTCATATCACGGGAGGAAACTTTGCGCAGAGTTCCACTACTATTAATGGGTGGCTCCGCGATTTCTTATGGGCACAGGCATCCCAGGTAATTCAGTCTTATGGTTCCTCATTATCTGCATATGGCCTCTTTTTCCTAGGTGCTCATTTTGTATGGGCTTTTAGTTTAATGTTTCTATTCAGCGGACGTGGTTATTGGCAAGAACTTATTGAATCCATCGTTTGGGCTCATAATAAATTAAAAGTTGCTCCTGCTATTCAGCCTCGAGCCTTGAGCATTGTCCAAGGACGTGCTGTAGGAGTAGCTCATTACCTTCTGGGCGGAATTGCCACAACATGGGCATTCTTCTTAGCAAGAATTATTGCAGTAGGATAAATGCCTAGATCTCGGATAAATGGAAATTTTATTGATAAGACCTTTTCAATTGTAGCCAATATCTTATTACGAATAATTCCGACAACTTCAGGAGAAAAAGAGGCATTCACCTATTACAGAGATGGTATGTCAGCTCAATCCGAAGGAAATTATGCGGAAGCTTTACAGAATTATTATGAAGCTATGCGACTAGAAATTGATCCCTATGATAGAAGTTATATACTCTATAACATAGGCCTTATCCATACAAGGAACGGAGAACATACGAAAGCTTTGGAATATTATTTTAGGGCGCTAGAACGAAACCCGTTCTTACCACAAGCTTTTAATAATATGGCCGTGATCTGTCATTACCGGGGAGAACAGGCCATTCGACAGGGAAATTCTGAAATTGCGGAGGCTTGGTTCGATCAAGCCGCTGAGTATTGGAAACAAGCTATAACGCTTACTCCCGGGAATTATATTGAGGCACAGAATTGGTTGAAGATCACAAGGCGTTTCGAATAGATGTCGCGTTACAGAGGGCCTCGTTTCAAAAAAATACGACGTCTGGGGGCTTTACCGGGACTAACTAGTAAAAGGCCTAAAGCCGGAAGCGATCTTAGAAACCAATCACGTTCCAGTAAAAAATCTCAATATCGTATTCGTTTGGAAGAAAAACAAAAATTGCGTTTTCATTATGGTCTTACAGAACGACAATTACTTAAATACGTTCGTATTGCCGGAAAAGCCAAAGGGTCAACGGGTCGGGTTTTACTACAATTACTTGAAATGCGTTTGGATAACATCCTTTTTCGATTGGGTATGGCCTCGACTATTCCCCAAGCCCGCCAATTAGTTAACCATAGACATATTTTAGTTAATGGTCGTATAGTAGATATACCAAGTTATCGCTGCAAACCCCAAGATATTATTACAGCGAGGGATGAACAAAAATCTAGAGCTCTGATTCAAAATTGTCTTGATTCATCCCCTCGTGATGAGGAATTACCAAAACATTTGACTTTTCACCCATTCCAATATAAAGGATTAGTCAATCAAATAATAGATAGTAAATGGGTCGGTTTGAAAATAAATGAATTGCTAGTTGTAGAATATTATTCTCGTCAGACTTAAATGCAAGGTCGTTTGTCTGCTTGGCTAGCCAAACATGGGTTAGTTCATAGATCTTTGGGCTTCGACTACCAAGGAATAGAGACTTTACAAATAAAGCCTGGGGATTGGCATTCCATTGCTGTCATTTTATATGTATATGGTTACAATTATTTACGTTCCCAATGTGCCTATGATGTAGCACCGGGCGGACTGTTAGCTAGTGTGTATCATCTTACGAGAATAGCTTATGGTA---TAGATCAACCAGAAGAGGTATGTATAAAAGTATTTGCCCCAAGGTGGAATCCTAGAATTCCGTCTGTTTTCTGGGTTTGGAAAAGTGTGGATTTTCAAGAAAGGGAATCTTATGATATGTTGGGAATCTTTTATGATAATCATCCACGTCTGAAACGTATCTTAATGCCCGAAAGTTGGATAGGATGGCCCTTACGTAAGGATTATATTGCCCCGAATTTTTATGAAATACAGGATGCTCATTAA------------------------------------------------------------------------------------------------------------------------------------------------------------------------------------------ATGAATTCCATTGAGTTTCCCTTACTTGATCGAACAGCCCCCCCCAAAAATTCAGTTATTTCAACTACATCAAATGATCTTTCAAATTGGTCAAGACTGTCCAGTTTGTGGCCGCTTCTATATGGTACCAGTTGTTGTTTCATTGAATTTGCTTCATTACTAGGCTCACGATTCGACTTTGACCGTTATGGGCTGGTACCAAGATCGAGTCCTAGACAGGCAGACCTAATTTTAACTGCGGGTACAGTAACAATGAAAATGGCTCCTTCTTTAGTGAGATTATATGAACAAATGCCTGAACCAAAATATGTTATTGCTATGGGAGCATGTACAATTACAGGGGGTATGTTCAGTACCGATTCTTATACTACTGTTCGGGGGGTCGATAAGCTAATTCCTGTAGATGTCTATTTGCCAGGTTGTCCACCTAAACCGGAGGCAGTTATAGATGCTATAACAAAACTTCGTAAAAAACTATCTCGAGAAATCTATGAAGATCGAATTAGGTCTCAACAGGGGAGTCGGTGTTTTACTATCAACCACAAGTTTTATATTGGACGAAGTACTCATACTGGAAATTATGATCGAGGATTACTCGATCAACCACCATCTACATCGACTTCGGAGATCCCTCTTGAAATATTTTTCAAATACAACAAGAGTTCAGTATCTTCCCCCGAATTAGTGAATTAGATGTTTCTACTTTACGAATATGATATTTTCTGGGCATTTCTAATAATAGCAAGTGCTATTCCTATTTTGGCATTTTTGATTTCGGGAGTTTTAGCCCCGATTCGCAAAGGGCCAGAGAAACTTTCTAGTTATGAATCGGGAATAGAACCAATGGGTGATGCTTGGCTCCAATTTCGAATTCGGTATTATATGTTTGCTCTAGTTTTTGTTGTTTTTGATGTTGAAACGGTTTTTCTTTATCCATGGGCAATGAGTTTTGATGTATTGGGTATATCTGTATTTATAGAAGCTTTCATTTTCGTGCTTATCCTAATTGTTGGTTCAGTTTATGCATGGCGAAAAGGAGCATTGGAATGGTCTTAGATGACCTTAAATCTTTGTGTATTGACCCCGAATCGAATTGTTTGGGATTCAGAAGTTAAAGAAATCATTTTATCTACTAATAGTGGACAAATTGGCATATTACCCAATCACGCGCCTATTGCCACGGCTGTAGATATAGGTATTTTGAGAATACGCCTTACTGACCAATGGCTAACGATGGCTCTGATGGGCGGTTTCGCTCGAATAGGTAATAATGAGATCACTGTTTTAGTAAATGATGCGGAAAAGGGTAGTGACATTGATCCACAAGAAGCTCAGCAAACTCTTGAAGTAGCGGAAGCTAACTTGAGTAAAGCTGAAGGCAAGAGACAAACAATTGAGGCAAATCTAGCTCTCAGACGAGCTAGGACACGAGTGGAGGCTCTTAATATGATTTCGTAAATGAGAATAAATCCTACTACTTCTGATCCTGGGGTTTCCGCGCTTGAAAAAAAAAACTTGGGACGTATAGCTCAAATCATCGGTCCGGTACTGGATGTAACTTTCCCCCCCCGGAAAATGCCTAATATTTACAACGCTCTGGTAGTTAAGGGTCGAGATACTGCCGGTCAACAAATTAATGTGACTTGTGAAGTACAACAATTATTAGGAAATAATCGAGTTAGAGCTGTAGCTATGAGTGCTACAGATGGTCTAATGAGAGGAATGGAAGTGATTGACACGGGAGCTCCTTTAAGCGTTCCGGTCGGCGGAGCGACTTTAGGACGAATTTTCAACGTGCTTGGAGAGCCCGTTGACAATTTAGGTCCTGTAGATACTCGCACAACATCTCCTATTCATAGATCTGCGCCTGCTTTTATACAGTTAGATACAAAATTATCTATTTTTGAAACAGGAATTAAAGTAGTAGATCTTTTAGCCCCTTATCGCCGTGGAGGAAAAATAGGACTATTCGGGGGAGCTGGAGTGGGTAAAACAGTACTCATTATGGAATTGATCAACAACATTGCCAAAGCTCATGGGGGTGTATCTGTATTTGGCGGAGTAGGTGAACGTACTCGTGAAGGAAATGATCTTTACATGGAAATGAAAGAATCTGGAGTAATTAATGAACAAAATATTGCAGAATCGAAAGTAGCTCTAGTATATGGTCAGATGAATGAACCGCCTGGAGCTCGTATGAGAGTTGGTTTAACTGCCCTAACCATGGCAGAATATTTCCGAGATGTTAATGAACAAGACGTACTTCTATTTATCGACAATATCTTCCGTTTCGTTCAAGCAGGATCCGAAGTATCTGCCTTATTGGGTAGAATGCCTTCCGCTGTGGGTTATCAACCCACCCTTAGTACCGAAATGGGTTCTTTACAAGAAAGAATTACTTCTACCAAAGAAGGATCCATAACTTCTATTCAAGCAGTTTATGTGCCTGCGGACGATTTGACCGATCCTGCTCCTGCCACGACATTTGCACATTTAGATGCTACTACCGTACTATCAAGAGGATTAGCTGCCAAAGGTATCTATCCAGCAGTCGATCCTTTAGATTCAACTTCAACTATGCTCCAACCTCGGATCGTTGGTGAAGAACATTATGAAACTGCGCAAAGAGTTAAACAAACTTTACAGCGGTACAAAGAACTTCAGGACATTATAGCTATCCTTGGATTGGACGAATTATCCGAAGAGGATCGCTTAACCGTAGCAAGAGCACGAAAAATTGAGCGTTTCTTATCACAACCTTTTTTCGTAGCAGAAGTATTTACGGGGTCCCCGGGAAAATATGTTGGTCTATCAGAAACCATTAGAGGGTTTAAATTGATCCTTTCCGGAGAATTAGATGGTCTTCCTGAACAGGCTTTTTATTTGGTAGGTAACATCGATGAAGCTACTGCGAAGGCTACAAACTTAGAAATGGAGAGCAAATTGAAGCAATGAATGAGTTGTAGGGAGGGACTTATGTCACCACAAACAGAGACTAAAGCAAGTGTTGGATTCAAAGCTGGTGTTAAAGATTATAAATTGACTTATTATACTCCTGACTATCAAACCAAAGATACTGATATCTTGGCAGCCTTCCGAGTAACTCCTCAACCTGGAGTTCCGCCCGAGGAAGCAGGGGCCGCGGTAGCTGCTGAATCTTCCACTGGGACATGGACAACTGTGTGGACTGACGGGCTTACCAGTCTTGATCGTTACAAAGGACGATGCTACCACATCGAGCCGGTTGCTGGAGAAGAAAGTCAATTTATTGCTTATGTAGCTTACCCCTTAGACCTCTTTGAAGAAGGTTCTGTTACTAACATGTTTACTTCCATTGTGGGTAATGTATTTGGATTCAAGGCCCTGCGCGCTCTACGTCTGGAGGATTTGCGAATCCCTACTTCTTATTCTAAAACTTTCCAAGGTCCGCCTCATGGCATCCAAGTTGAGAGGGATAAATTAAACAAGTATGGCCGCCCCCTATTAGGATGTACTATTAAACCTAAATTGGGATTATCCGCTAAGAATTACGGTAGAGCAGTTTATGAATGTCTCCGCGGTGGGCTTGATTTTACCAAAGATGATGAGAACGTTAATTCCCAACCATTTATGCGTTGGAGAGACCGTTTCCTATTTTGTGCCGAAGCAATTTATAAAGCGCAGGCGGAAACAGGTGAAATCAAAGGGCATTACTTGAATGCTACTGCAGGTACATGCGAAGAAATGATCAAAAGGGCTGTATTTGCCAGAGAACTGGGAGTTCCCATCGTAATGCATGACTACTTAACCGGGGGGTTCACTGCAAATACTAGCTTGGCTCATTATTGCCGAGATAATGGTCTACTTCTTCACATCCATCGTGCAATGCATGCAGTTATTGATCGACAGAAGAATCATGGTATACACTTTCGTGTACTAGCTAAAGCATTACGTATGTCTGGTGGAGATCATATTCATGCCGGTACCGTAGTAGGTAAACTTGAAGGGGAAAGAGAAATCACTTTAGGCTTTGTTGATTTACTACGTGATGATTATATTGAAAAAGATCGAAGCCGCGGTATTTATTTCACTCAAGATTGGGTCTCTTTACCAGGTGTTCTGCCCGTGGCTTCAGGGGGTATTCACGTTTGGCATATGCCTGCTCTGACCGAAATCTTTGGAGATGATTCCGTACTACAATTTGGCGGAGGAACTTTGGGGCACCCTTGGGGAAATGCACCTGGTGCCGTAGCTAATCGAGTAGCTCTAGAAGCATGTGTACAAGCTCGTAATGAGGGACGTGATCTTGCTCGTGAGGGTAATGAAATTATCCGTGAGGCTGCTAAATGGAGTCCTGAGCTAGCTGCTGCTTGTGAAGTATGGAAAGAGATCAAATTTGAATTCCCAGCAATGGATACTTTGTAAATGACTATTCATATATTGTATTTTTCATGTAAATATGTGCAACAAGGCTTTATGGAAAAAGGGTGGTTCAACTCGATGTTGTCCAAAAAAAAGGAGTTAGAATACGGGTATGGGCTAAGTAAATCAATGGGCAGCCTTGGTTCTATTGAAAATACCAGTGTAAGTGAAGACCCGATTAGAAATGATATAGATAAAAACACTCTTAGTGGGAGCGATAGTGACAATTCTAGTTACAGTAATGTTGATCATTTAGTCGGCGTTAGAGACATTCATAATTTCGTACCTGATGATACTTTTTTAGT------TAGGGATAATAATAGGGACAGTTATTTCATATGTTTTGATATTGAAAATCAAATTTTTGAGATTGACAATGCTCATTCTTTTCTAAGTGAACTAGAAAGCTCTTTTTCTAATTCTCGGAATTTTTGTTATCTAAATAGTGTATCTAATAGTGATGATCCCCACTATGATCCTTACATATATGATACTAAATATAGTTGGAATAAACACATTACTAGCTGTATTGACAGCTATTTTCGTTCTCAAATTTGTATTGATAGTTACATTTTAAGTGGTATTGTCAATTACAATGACAATTACATTTCTAGTTACATTTTTGATGAAAGCAGAAATAGTAGTGAAACCCAGAGTTCAAGTATAAAAACGAGTCCGGCTGGTAGTGAGTTAACTATAACA------GAAACGGAAAATTCTAATGATCTAGATTTTACTCAAAAATATAGGCATTTATGGGTTCAATGCGAAAATTGTTATGGATTAAATTATAAGAAATTTTTGAAATCAAAAATGAATATTTGCGAACACTGTGGACATCATTTGAAAATGAGTAGTTCAGATAGAATAGAACTTTTGATTGATCCAGGTACTTGGGTTCCTATGGATGAAGATATGGTCTCTGTGGATACCATTGAATTTCCGTTGGAAGAGGAATCTTACAAAGATCGTATTGATTCTTATCAAAGAAAAACAGGATTAACTGAGGCTGTTCAAACAGGCACAGGTCAACTAAACGGTATTCCCATAGCAATTGGGGTTATGGATTTTCAGTTTATGGGGGGTAGTATGGGCTCCGTAGTTGGCGAGAAGATCACTCGTTTGATCGAATATGCTACCAATCGGTTTTTGCCTCTTATTCTAGTGTGTGCTTCCGGAGGAGCACGCATGCAAGAAGGAAGTTTGAGCTTGATGCAAATGGCTAAAATAGCTTCCGCTTTATATGATTATCAATCAAAGAAAAAGTTATTCTATGTATCAATCCTTACATCTCCTACTACTGGTGGGGTGACAGCCAGTTTTGGTATGTTGGGCGATATCATTATTGCCGAACCCAATGCCTACATTGCATTTGCGGGTAAAAGAGTAATTGAACAAACATTGAATACGACAGTACCTGAGGGCTCACAAACGGCTGAATATTTATTCCATAAGGGCCAATTCGACCTAATCGTACCACGTAATCTTTTAAAAGACGTTCTGAGTGAGTTATTTCAGCTCCACGCTTTCTTTTCTCTGAATCAAAATTCAATCAAGTGGATCCTTAATAAAAAAA---ATATATTAATTAATCAAAATATAAATTATTAT--TTTTTTT-TT------ATAAAACGAGTAGTTATT-----------------------------TAGATGACA---------AATTTACCCTCTTTTTTTGTGCCTTTCGTGGGCCTAATATTGCCGGCAATTGCGATGGCTTCTTTATCTCTTCATATTCAAAAAAACAAGATTTTTTAGATGAATTGGCGATCAGAACATATATGGATAGAACTTATAGCAGGGTCTCGAAAAACAAGTAATTTCTGCTGGGCCTTTATCCTTTTTTTAGGTTCATTAGGGTTTTTATTAGTTGGAATTTCCAGTTATCTTGGTAGAAATTTGATATCTTTATTTCCGCCTACGCAAATCATTTTTTTTCCACAGGGGATCGTGATGTCTTTCTACGGAATTGCGGGTCTCTTTATTAGCTCTTATTTGTGGTGCACAATTTCGTGGAATGTAGGTAGTGGTTATGATCGGTTCGATAGAAAAGAAGGAATAGTGTGTATTTTTCGTTGGGGATTTCCTGGAAAAAATCGTCGCATCTTCCTCCAATTCTTTATGAAAGACGTCCAGTCCATCAGAATAGAAGTGAAAGAGGGTATTTATGCTCGTCGTGTCCTTTATATGGAAATCAGAGGCCATGGCGCTATTCCTTTGACTCGTACTGATGAGAATTTGACTCCACGAGAACTTGAGCAAAAAGCTGCTGAATTGGCTTATTTCTTGCGTGTACCAATTGAAGTATTTTAAATGGCAAAAAAGAAAGCATTCATTCCCCTTCTATATCTTGCATCTATAGTATTTTTGCCCTGGTGGATCTCTCTCTCATTTACTAAAAGTCTGGAATCTTGGGTTACTAATTGGTGGGATACTAGGCAATCCGAAATTTTTTTGAATGATATTCAAGAAAAGAGTATTCTAAAAAAATTCATAGAATTAGAGGAACTCTTACTCTTGGACGAAATGATAAAGGAATACCCGGGAACACATCTAGAAAAGCTTCGTATCGGAATCTACAACGAAACGATCCAATTGATCAAGATGCACAATGAAGATTGTATCCATACGATTTTGCACTTCTCGACAAATATGATCTGTTTCGTTATTCTAAGTGGTTATTCTATGCTAGGTAATGAAGAACTTGTTATTCTTAACTATTGGGTTCAAGAATTTCTATATAACTTAAGCGACACAATCAAAGCCTTTTCCATTCTTTTAGTAACTGATTTATGTATAGGATTCCATTCGCCCCACGGTTGGGAACTAATGATTGGATCTGTCTACAAAGATTTTGGATTTGCTCATAATGATCAAATTATATCCGGTCTTGTTTCTACCTTTCCGGTCATTCTAGATACAATTTTAAAATATTTGATTTTCCGTTATTTAAATCGTGTATCTCCCTCACTTGTAGTGATTTATCATTCAATGAATGACTGAATGCAAACTAGAAATACCCTTTTTTCTTGGATAAAGGAAGAGATTACTCGATCCATTTCCGTATCGCTCATGATATATATAATAACTGGGGCACCCATTTCAAATGCCTATCCCATTTTTGCACAGCAGGGTTATGAAAATCCACGCGAAGCGACCGGCCGTATTGTATGTGCCAATTGCCATTTAGCTAATAAACCCGTGGATATTGAGGTTCCACAGGCGGTACTTCCTGATACTGTATTTGAAGCGGTTGTTCGAATTCCTTATGATATGCAATTAAAACAAGTTCTTGCTAATGGTAAAAAGGGGGCTTTGAATGTGGGGGCTGTTCTTATTTTACCTGAAGGGTTTGAATTAGCCCCCCCCGATCGTATTTCGCCCGAGATTAAAGAAAAGATAGGCAATCTGTCTTTTCAGAACTACCGCCCGACTAAAAAAAATATTCTTGTGATAGGTCCTGTTCCTGGTCAGAAATATAGCGAAATCACCTTTCCTATTCTTTCCCCGGACCCCGCTACTAAGAAAGATGTTCACTTCTTAAAATATCCCATATACGTAGGCGGGAACAGGGGAAGGGGTCAGATTTATCCCGACGGTAGCAAGAGTAACAATAATGTTTATAATGCTGCAGCAGCGGGTATAGTAAGCAAAATCATACGAAAAGAAAAAGGAGGATACGAAATAACCATAGTGGATGCATCGGATGGGCGTCAAGTGGTGGATATTATCCCCCCTGGACCTGAACTTCTTGTTTCAGAAGGAGAATCCGTCCAACTTGATCAACCATTAACGAGTAATCCTAATGTAGGTGGATTTGGTCAGGGGGATGCGGAAATAGTACTTCAAGATCCATTACGTGTCCAAGGCCTTTTGTTTTTCTTGGCATCCGTTATTTTAGCACAAATATTTTTGGTTCTTAAAAAGAAACAGTTTGAGAAGGTTCAATTGTCCGAAATGAATTTCTAGATGGCCGATACTACTGGAAGGATTCCTCTTTGGATAATAGGCACTGTAACGGGTATTCTTGTGATTGGTTTAATCGGTATTTTCTTTTATGGTTCATATTCCGGATTGGGTTCATCCCTGTAGATGACACAATCAAACCCGAACGAACAAAGTGTTGAATTGAATCGTACCAGTCTCTACTGGGGTTTATTACTCATTTTTGTACTTGCTGTTTTATTTTCCAATTATTTCTTCAATTAAATGACCATAGATAGAACCTATCCCATTTTTACAGTGCGATGGTTGGCTGTTCACGGATTAGCTGTACCTACCGTTTCTTTTTTGGGGTCAATATCAGCAATGCAGTTCATACAACGATAAATGTCTGGAAGCACAGGAGAACGTTCTTTTGCTGATATTATTACCAGTATTCGATACTGGGTCATTCATAGCATTACTATACCTTCCCTTTTCATTGCGGGTTGGTTATTCGTCAGCACGGGTTTAGCTTACGATGTATTTGGAAGCCCTCGTCCAAACGAGTATTTTACAGAGAGTCGACAAGGAATTCCATTAATAACTGGCCGTTTTGATCCTTTGGAACAACTCGATGAATTTAGTAGATCTTTTTAGATGCTTACTATAACTAGTTATTTCGGTTTTCTACTAGCGGTTTTAACTATAACCTCAGCTCTATTTATCGGGTTGAACAAGATACGACTTATTTGAATGCGAGATCTAAAAACATATCTCTCCGTGGCGCCGGTAGTAAGTACTATATGGTTCGGGTTTTTAGCAGGTCTATTGATAGAGATCAATCGTTTATTTCCGGATGCGCTGATATTCCCCTTTTTTTCATTCTAGATGGCCAAGGGGAAAGATGTTCGAGTAACAGTTATTTTGGAATGTACCAATTGTGCTGTTCGAAATGATGCTAATAAGGAATCAAAGAGGGTTGGTATTTCCAGATATATTACTCAAAAGAATCGACACAATACGCCTAGTCGATTGGAATTGAGAAAATTCTGTCCCTTTTGTTACAAATATACAATTCATGGGGAGATAAAGAAATAGATGGATAAATCCAAGCGACTCTATTTTAAATCCAAGCGATCTTTTCGTAGGCGTTTGCCCCCGATTGGGTCGGGGGATCGAATTGATTATAGAAACATGAGTTTAATTAGTCGATTTATTAGTGAACAAGGAAAGATATTATCTAGACGGGTGAATAGATTAAACTTAAAACAACAACGATTAATTACTATTGCTATCAAGCAAGCTCGTATTTTATCTTTGTTACCCTTTCTTAATAATGAGAAACAATTTGAAAGAGGTGAGTCGGCTGCTAGAACTGCGGGTCTTAGAATCAAAAAGGGGGATAGGCTTACTCTTCACTTGAATCAAAATTCCAATACGAACTCAAAGGCGGATTGAATGACCAGAATTAAACGAGGATGTATAGCTCGGAGACGTAGAACAAAAATTCGTTTATTTGCATCAAGCTTTCGAGGGGCTCATTCAAGACTTACTCGAACTATTACTCAACAGAAAATAAGAGCTTTGTTTTCGGCTTATCGGGATAGAGGTAGGCAAAAGAGATATTTTCGCCGTTTGTGGATCACTCGGATAAATGCAGCAATTCGAGGTAATTTAGTATACTATAGTTATAATATTTTCATACACAATCTGTACAAGAAGCAGTTGCTTCTTAATCGTAAAATACTTGCGCAAATAGCTATATTAAATATAAATTGTCTTTCTATGATTTCCACTGAGATTATAAAATAAATGCCAACTATTAAACAACTTATTAGAAAGACGAGACAGCCAATCAGAAATGTTACGAAATCCCCCGCCCTTGGGGGATGCCCTCAGCGACGAGGAACATGTACTAGGGTGTA---------------------------------T---ACTATCACCCCCAAAAAACCAAACTCTGCCTTACGTAAAGTTGCCAGAGTACGCTTAACCTCTGGATTTGAAATCACTGCTTATATACCTGGTATTGGCCATAATTTACAAGAACATTCTGTAGTCTTAGTAAGAGGGGGAAGGGTTAAGGATTTACCCGGTGTGAGATATCACATTGTTCGAGGAACCCTAGATGCTGTCGGAGTAAAGGATCGTCAACAAGGGCGTTCT-AATATGGGGTCAAAAAGCCAAAATAAATGAATGCCTATTGGTGTTCCAAAAGTACCTTTTCGAAGTCCTGGAGAGGAAGATGCATCGTGGGTTGACATA---AACCGACTTTATCGAGCAAGATTACTTTTTTTAGGCCAAGAGGTTGATAGCGATCTCTCGAATCAAATTATTGGTCTTATGGTATATCTCAGTCTAGAGGATGATAGCAAAGATCTGTATTTGTTTATAAACTCTCCCGGGGGGTGGGTAATACCCGGAGTAGCTATTTATGATACTATGCAATTTGTACAACCAGATGTACAGACAATATGCATGGGATTGGCCGCTTCAATAGGATCTTTTCTTCTGGTCGGAGGAGAAATTACCAAACGTCTAGCATTCCCTCATGCTCGGAGGGTAATGATCCATCAACCTGCTAGTTCTTTTTATGAGGCACCCGCAGGAGAATTTATCCTGGAAGCGGAAGAAATGATGAAGCTGCGCGAAACCATTACAAGGGTTTATGTACAAAGAACAGGCACACCTCTATGGGTTGTATCCGAAGACATGGAAAGAGATGTTTTTATGTCAGCAACAGAAGCCCAAGCTCATGGAATTGTTGATCATGTAGGGGTAGAATAAATGGGTTTGCCTTGGTATCGTGTTCATACCGTCGTATTGAATGATCCGGGTCGTTTGATTTCTGTTCATATAATGCATACAGCTCTAGTTGCTGGTTGGGCCGGTTCGATGGCTCTATACGAACTAGCGGTTTTTGATCCCTCTGACCCCGTTCTTGATCCAATGTGGAGACAGGGTATGTTTGTTATACCCTTCATGACTCGTTTAGGAATAACCAATTCATGGGGCGGTTGGAGTATCACAGGAGGTACTATAACGAATCCGGGTATTTGGAGTTACGAAGGTGTGGCCGGGGCACATATTGTGTTTTCTGGCTTATGCTTTTTGGCAGCTATTTGGCATTGGGTGTACTGGGATCTAGAAATATTTTCTGATGAACGTACAGGAAAACCTTCTTTAGATTTACCTAAGATTTTTGGAATTCATTTATTTCTTTCAGGGTTGGCTTGTTTTGGGTTTGGCGCATTTCATATAACGGGGTTGTATGGTCCTGGAATATGGGTGTCCGATCCTTATGGACTAACCGGAAGGGTACAATCTGTAAATCCAGCGTGGGGTGTGGAAGGTTTTGATCCTTTTGTTCCGGGAGGAATAGCCTCTCATCATATTGCAGCAGGGACATTGGGCATATTAGCCGGCCTATTCCATCTTAGTGTCCGTCCGCCCCAACGTCTATACAAAGGATTACGCATGGGAAATATTGAAACCGTCCTTTCCAGCAGTATCGCTGCTGTCTTTTTTGCCGCTTTTGTTGTTGCTGGAACTATGTGGTATGGTTCAGCAACTACCCCGATTGAATTATTTGGTCCCACTCGTTATCAATGGGATCAGGGATACTTCCAGCAAGAAATATATCGAAGAGTTAGCGCTGGGATAGCCGAAAATCAAAGTTTATCAGAGGCTTGGTCTAAAATTCCTGAAAAATTGGCTTTTTATGATTACATCGGTAATAATCCGGCAAAGGGGGGATTATTCAG---AGCGGGCTCAATGGACAACGGGGATGGAATAGCTGTTGGGTGGTTAGGACACCCTATCTTTAGAGATAAGGAAGGGCGTGAACTTTTTGTACGTCGTATGCCCACTTTTTTTGAAACATTTCCGGTTGTTTTGGTAGACGGAGACGGTATTGTTAGAGCCGATGTTCCGTTTCGAAGGGCAGAGTCGAAGTATAGTGTCGAACAAGTAGGTGTAACTGTGGAGTTCTATGGTGGCGAACTGAATGGAATCAGTTATAGTGATCCTGCTACTGTGAAAAAATATGCTCGACGCGCTCAATTGGGCGAAATTTTTGAATTAGATCGTGCTACTTTGAAATCCGATGGTGTTTTTCGTAGCAGTCCAAGGGGTTGGTTTACTTTTGGCCATGCTTCATTTGCTCTGCTCTTCTTCTTCGGACATATTTGGCATGGCGCTAGAACCTTGTTCCGAGATGTTTTTGCCGGTATTGACCCAGATTTGGATGCTCAAGTAGAATTTGGAACATTCCAAAAACTTGGGGATCCGACTACAAGACGACAAGTAGTCTGA---------ATGGAAGCATTGGTTTATACATTCCTCTTAGTCTCGACTCTGGGAATAATATTTTTCGCCATCTTTTTTCGGGAACCACCTAAAGTTCCAACTAAAAAGATGAAATG----------------------------------------------------------------------------------------------AATGGAAACAGCAACCTTAGTTGCCATCTCTATATCTGGTTTACTTGTAAGTTTTACTGGGTACGCCTTATATACTGCTTTTGGGCAACCCTCTCAACAACTAAGAGATCCATTCGAGGAACACGGAGACTAG--------------------------------------------------------------ATGGCTACACAAACCGTTGAGAATAGTTCTAGATCTGGTCCAAGACGAACCATTGTAGGGGATTTATTGAAACCACTGAATTCGGAATATGGTAAAGTAGCTCCAGGTTGGGGAACTACTCCTTTGATGGGTATTGCAATGGCTCTATTTGCGATATTCCTATCTATTATTTTGGAGATTTATAATTCTTCCATTTTACTGGATGGAATTTCAATGAATTAGATG---------------------------------------AGTAAAGTATATGATTGGTTCGAAGAACGTCTTGAGATTCAGGCGATTGCAGATGATATAACTAGTAAATATGTCCCTCCCCATGTGAACATATTTTATTGTTTAGGCGGAATTACACTTACTTGTTTTTTAGTACAAGTAGCTACGGGATTTGCTATGACTTTTTACTATCGCCCAACGGTTACTGAGGCTTTTGCTTCCGTTCAATATATAATGACTGAAGCTAACTTTGGTTGGTTAATCCGATCAGTTCATCGATGGTCCGCAAGTATGATGGTGCTAATGATGATCCTGCACGTATTTCGTGTGTATCTCACCGGTGGCTTTAAAAAACCTCGTGAATTGACTTGGGTTACAGGTGTAGTTTTAGCTGTATTGACCGCATCTTTTGGCGTGACTGGTTATTCCTTACCCCGGGACCAAATTGGTTATTGGGCAGTCAAAATTGTAACAGGCGTACCGGAAGCTATTCCTGTAATAGGATCGCCTTTGGTAGAGTTATTGCGCGGAAGTGCTAGTGTAGGACAATCCACCCTGACTCGTTTTTATAGTTTACACACTTTTGTATTACCTCTACTTACTGCCGTATTTATGTTAATGCACTTCCCAATGATACGTAAGCAAGGCATCTCTGGTCCTTTATAGATGG------------------------------------------GAGTGACAAAAAAACCTGACTTGAACGATCCTGTATTAAGAGCTAAGTTGGCTAAAGGTATGGGTCATAATTATTATGGAGAACCCGCATGGCCCAATGATCTTTTATATATTTTTCCAGTAGTAATTCTAGGAACTATTGCATGTAACGTAGGCTTAGCGGTTCTAGAACCATCAATGATTGGTGAACCCGCGGATCCATTTGCAACTCCTTTAGAAATATTGCCCGAATGGTATTTCTTTCCCGTATTTCAAATACTTCGTACAGTGCCCAATAAGTTATTGGGGGTTCTTTTAATGGTTTTAGTACCCGCGGGTTTATTAACAGTACCTTTTTTGGAGAATGTTAATAAATTCCAAAATCCATTTCGTCGTCCAGTAGCAACAACAGTCTTTTTGATTGGTACCGCAGTAGCCCTTTGGTTGGGTATTGGAGCAACATTACCTATTGATAAATCCTTAACTTTAGGTATTTTT---------------------TAAATGGTTCGAGAGAAAGTAATAGTATCGACTCGGACACTGCAGTGGAAGTGTGTTGAATCAAGAGGAGATAGTAATAGTCTCTATTATGGACGTTTCATTCTGTCTCCACTTATGAAAGGTCAAGCCGATACAATAGGCATTGCGGTGCGAAGAGCTTTGCTCGGAGAAATAGAAGGAACATGTATCACACGCGCAAAATCTGAGAAAATACCACATGAATATTCTACCATAATAGGTATTCAAGAATCAGTACATGAAATTTTAATGAATTTGAAAGAAATTGTATTGAGAAGTAATCTGTATGGAATTAGTGGTGCGTCCATTTGTGTCAAGGGTCCCCGATATGTAACTGCTCAAGATATCATCTTACCACCTTCTGTGCAAATTGTTGATAATACACAGCATATAGCTAACCTAACGGAACCAATTAATTTGTATATTGAATTACAAATCGAAAGGGATCGCGGATATCGTATAAAAACAACAAATAACTCTCAAGACGGAAGTTATCCTATCGACGCTGTATTCATGCCTGTTCGAAATGCAAACCATAGTATTCATTCTTATGTAAATGGGAATGAAAAACAAGAGATACTTTTTCTCGAAATATGGACAAATGGAAGTTTAACTCCTAAAGAAGCACTTCATGAAGCCTCACGTAATTTGATTGAGTTATTTATTCCTTTTTTACATGCGGAAGAAGAAAAATTACATTTAGAAAATAATCAACAAAAAGTTACTTTACCCTTTTTTACTTGTCATGATAGATTGGCTAAACTAAATAAAAATTCAACAGAAATAGCATTGAAATCCATTTTTATAGACCAATCAGAATTGCCCCCTAGAATTTATAATTGCCTCAAAGGGTCCAATATACATACCCTCTTGGACCTTTTAAATAACAGTCAAACCGACTTTATGAAAATGAAACATTTTCGCAGAGAAGACATAAAACATATATTGGACATTCTCGAAATAGAAAAGGATTTCGTA------------------------TAAATGGCAAAACCCGCACCCAGAATCGGTTCACGTAGGAATGGGCGTATTGGTTTACGTAAGAGTGCGCGTAGAATACCAAAAGGGGTTATTCATGTTCAAGCAAGTTTCAACAATACCATTGTGACTGTTACAGATGTACGAGGCCGGGTAATTTCTTGGTCCTCCGCCGGTACTTGTGGATTCAAGGGTACAAGAAGAGGGACACCCTTTGCGGCACAAACCGCAGCAGGAAATGCTATTCGGACGGTAGTGGATCAAGGTATGCAACGAGCCGAAGTCATGATAAAAGGCCCCGGTCTCGGACGAGATGCAGCATTAAGGGCTATTCGTAGAAGTGGTGTAATATTAAGTTTCATACGGGATGTAACCCCTATGCCACATAATGGCTGTAGGCCCCCTAAAAAAAGGCGTGTGTAAATGAAAATAAGGGCCTCCATTCGTAAAATTTGT--GAAAAATGTAGACTGATCCGTAGACGGGGACGAATTATAGTAATTTGTTCCAACCCGAGACATAAACAAAGA----------CAAGGATAAATGGGTAAAGACACTATTGCTGATATAATAACTTCTATACGCAATGCTGACATGAATAGAAAAGGAACAGTTCGAATACCATCTACTAACATCACCGAAAACCTTGTTAAAATACTGTTAAGAGAAGGTTTTATTGAAAATGTGAGGAAACATCAGGAAAACAACAAATATTTTTTGGTTTTAACCCTACGGCATAGAAGGAATAGGAAAGGTCCATGTAAAACTGTTTTAAATTTAAAACGGATCAGTCGACCCGGTCTACGAATCTATTCTAGTTATCAACGAATTCCTAGAATTTTAGGTGGGATGGGGATTGTAATTCTTTCTACCTCTCGGGGTATAATGACGGACCGAGAGGCCCAACTAGAAGGAATCGGCGGAGAAATTTTGTGTTATATATGGTAAATGATTCAACCTCAAACCCACTTAAATGTAGCGGATAACAGCGGGGCCCGACAATTAATGTGTATTCGAATCATAGGAGCTAGTAATCGACGATATGCTCATATTGGTGACGTTATTGTTGCTGTAATCAAGGAAGCAATACCAAATACACCTCTAGAAAAATCCGAAGTGATCAGAGCTGTAATTGTACGTACTTGTAAAGAACTCAAACGTGACAACGGTATGATACTACGATATGATGACAATGCTGCGGTTGTTATTGATCAAGAAGGAAATCCCAAAGGAACTAGAATTTTTGGTGCGATCGCACGGGAATTGAGACAGTTAAATTTCACTAAAATAGTTTCATTAGCACCTGAAGTATTATAAAT---GCTTAGTCCCAAAAGAGCCAGATTCCGTAAACAACATAGAGGAAGAATGAAAGGAATATCTTATCGAGGTAATCGTATTTGCTTTGGTAGATATGCTCTTCAGGCACTTGAACCCGCGTGGATCACGTCTAGACAAATAGAAGCAGGGCGGCGAGCAATGACACGAAACGTACGCCGCGGCGGAAAAATATGGGTACGTATATTTCCAGACAAACCTGTTACAGTAAGACCCGCGGAAACGCGTATGGGTTCCGGTAAAGGATCTCCCGAATATTGGGTAGCTATCGTTAAACCGGGTAGAATACTTTATGAAATGGGTGGAGTAGCAGAAAATGTAGCCAGAAAGGCTATTTCAATAGCGGCATCAAAAATGCCTATACGAACGCAATTCATTATTTCGGGATAAATGGGACAAAAAATAAATCCACTTGGTTTCAGACTTGGTGCAACCCAAGGTCATCATTCTCTTTGGTTTGCACAACCACAAAATTATTCCGAAGGGCTACAAGAAGATCAAAAAATCCGAGATTGGATCAAGAATTATGTACAAAAAAATATTCAAATATCCTCTGGTGTTGAGGGAATTGCATGCATAAAGATTCAAAAAAGAATCGATTTGATTCAGGTCATAATCTATATGGGATTCCCAAAATTATTACTAGAAGGTAAAGGTGGGCCTCGAAGAATCGAAGAATTGCAGATAGATGTACAAAAAGAAATTAATTGTGTAAACCGAAAACTCAACATTGCTCTTACAAGAATTACAAACCCTTATGGACACCCTAATATTCTCGCCGAATTTATAGCCGGACAATTAAAGAATAGGGTTTCATTTCGAAAAGCAATGAAAAAGGCTATTGAATTAACTGAACAAGCAGGTACAAAAGGAATTCAAGTACAAATTGCAGGACGTATCGACGGAAAAGAGATTGCGCGTGTCGAATGGATCAGAGAGGGCAGAGTTCCTCTACAAACCATTCGAGCTAAAATTGATTATTGTTCCTATGCAGTTGGAACTATCTATGGGGTATTAGGCATCAAAATTTGGATATTTGTAGACGAGGAAGCCTAAATGACACGCTCACTAAAAATAAAAAAAAATCCTTTTGTAGCGAATCATTTATTAAGAAAAATAAATAAGCTTAACACAAAAGCGGAAAAAGAAATAATAATAACTTGGTCCCGAACATCTACCATTATACCCATAATGATTGGCCATACTATTGCTATACATAATGGAAAAGAACATTTTCCTATTTATATAACAGATCGTATGGTGGGCCATAAATTGGGGGAATTCGTACCTACTATAAATTTCCGAGGACACACAAAAAATGATAATAGATCTCGTCGTTAAATGGCGATACATTTATACAAAACTTCTACCCCGAGCACACGCAATGGAGCCGTAGACAGTCAAGTGAAATCCAATCCACGAAATAATTTGATCTATGGACAGCATCATTGTAGTAAAGGTCGTAATGCCAGAGGAATCATTACCGCAGGGCATAGAGGGGGAGGTCATAAGCGTCTATACCGTAAAATAGATTTTCGACGGAATGAAAAAGACATATATGGTAGAATCGTAACCATAGAATACGACCCTAATCGAAATGCATACATTTGTCTCATACACTATGGGGATGGTGAGAAAAGATATATTTTACATCCCAGAGGGGCTATAATTGGAGATACCATTGTTTCTGGTACAGAAGTTCCTATAAAAATGGGAAATGCCCTACCTTTG---GAGGTTTTGATTGATCAAAAAGAAGAATCTACTTCAACCGATATGCCCTTAGGCACGGCCATACATAACATAGAAATCACACTTGGAAAGGGTGGACAATTAGCTAGAGCAGCAGGTGCTGTAGCGAAACTGATTGCAAAAGAGGGGAAATCGGCCACATTAAAATTACCTTCTGGGGAGGTCCGTTTGATATCCAAAAACTGCTCAGCAACAGTCGGACAAGTGGGTAATGTTGGGGTGAACCAGAAAAGTTTGGGTAGAGCCGGATCTAAATGTTGGCTAGGTAAGCGTCCTGTAGTAAGAGGAGTCGTTATGAACCCTGTAGACCATCCCCATGGGGGTGGTGAAGGGAGGGCCCCAATTGGTAGAAAAAAACCCGCAACCCCTTGGGGTTATCCTGCACTTGGAAGAAGAAGTAGAAAAAGGAATAAATATAGTGATAATTTGATTCTTCGTCGCCGTAGTAAATAGATGAATGGAATCAAATATGCAGTATTTACAGACAAAAGTATTCGGTTATTGGGTAAAAATCAATATACTTCTAATGTCGAATCGGGATCAACTAGGACAGAAATAAAGCATTGGGTCGAACGCTTCTTTGGTGTCAAGGTAATAGCTATGAATAGTCATCGACTCCCGGGAAAGGGTAGAAGAATGGGACCTATTATGGGACATACAATGCATTACAGACGTATGATCATTACGCTTCAACCGGGTTATTCTATTCCACCTCTTAGAAAGAAAAGAACTTAAATGAAAGGACATCAATTCAAATCCTGGATTTTCGAATTT------------AGAGAGATCAAGAATTCTCACTATTTCTTAGATTCATGGACCCAATTCAATTCAGTGGGATCTTTCATTCACATTTTTTTCCATCAAGAACGTTTTATAAAACTCTTGGACTCCCGAATTTGGAGTATCTTACTTTCACGCAATTCACAGGGTTCAACAAGCAATCGATATTTCACGATCAAGGGTGTAGTACTATTTGTAGTAGTGGTCCTTATATATCGTATTAACAATCGAAAGATGGTCGAAAGAAAAAATATCTATTTGACAGGACTTCTTCCTATACCTATGAATTTCATTGGACCCAGAAATGATACATTGGAAGACTCTTTTGGCTCTTCCAATATCAATAGGTTGATTGTTTCGCTCCTGTATCTTCCAAAAGGAAAAAAGATCTCTGAGAGCCTTTTCCTGGATCCGAAAGAGAGTACTTGGGCTCTCCCAATAACTAAAAAGTGTATCATGCCTGAATCTAACTGGGGTTCGCGGTGGTGGAGGAACTGGATCGGAAAAAAGAGGGATTCCAGTTGTAAGATATCTAATAATGAAACCGTCGCTGGAATTGAGATCTCATTCAAAGAGAAAGATATCAAATATCTGGAGTTTCTTTTTGTATATTATATTGATGATCCGATCCGCAAGGCCCATGATTGGGAATTGTTTGATCGTCTTTCTCCGAGGAAGAGGCGAAACAGAATCAACTTGAATTCGGGACAGCTATTCGAAATCTTAGTGAAAGACTGGATTGGTTATCTCATCTTTGCTTTTCGTGAAAAAATACC------AATTGAAGTGGAGGGTTTCTTCAAACAACAAGTAGCTGGGTCAACTATTCAATCAAATGATATTGAGCATGTTTCCTATCTCTTCTCGAGAAACAAGTGGGCTATTTCTTTGCAAAATTGTGCTCAATTTCATATGTGGCAATTCCGCCAAGATCTCTTCTTTAGTTGGGGGAAGAATCCGCACGAATCGGATTTTTTGAGGAAAATATCGAGAGAGAATTGGATTTGGTTAGACAATGTGTGGTTGGTAAACAAGGATCGGTTTTTTAGCAAGGTACGGAATGTATCGTCAAATATTCAATATGATTCCACAAGATCTAGTTTCGTTCAAGTAACGGATTCTAGCCAATTGAAAGGATCTTCTGATCAATCCAGAGATCATTTCGATTCCATTAGTAATGAGGATTCGGAATATCACACATTGATCAATCAAAGAGAGATTCAACAACTAAAAGAAGGATCGATTCTTTGGGATCCTTCCTTTCTTCAAACGGAACGAACAGAGATAGAATCAGACCGATTTCCTAAATGCCTCTCTGGATATTCCTCAATGTCCCGGCTATTCACGGAACGTGAGAAGCAGATGAATAATCATCTGCTTCCGGAAGAAATCGAAGAATTTCTTGGGAATCCTACAAGATCCATTCGTTCTTTTTTCTCTGACAGATGGTCAGAACTTCATCTGGGTTCGAATCCTACTGAGAGGTCCACTAGAGATCAGAAATTGTTGAAGAAAGAACAAGATGTTTCTTTTGTCCCTTCCAGGCGATCGGAAAATAAAGAAATAGTTAATATATTCAAGATAATTACTTATTTACAAAATACCGTCTCAATTCATCCTATTTCATCCGATCCGGGATGTGATATGGTTCCGAAGGATGAACTGGATATGGACAGTTCCAATAAGATTTCATTCTTGAACAAAAATCCATTTTTTGATTTATTT---------CGTGACCGGAACAGGGGGGGATACACGTTACACCACGATTTTGAATCAGAAGAGAGATTTCAAGAAATGGCGGATATATTCACTCTATCAATAACCGAGCCGGATCTGTCGTATCATAAGGGATTTACCTTTTCTATTGATTCCTGCAGATTGGATCAAAAACAATTCTTGAATGAGGTATTCAACTCCAGGGATGAATCGAAAAAGAAATATTTATTGGTTCTACCTCCTATTTTTTATGAAGAGAATGAATCCTTTTATCGAAGGATCAGAGAAAAATGGGTCCGGACCTCCTGCGGGAATGATTTGGAAGATCCAAAACCAAAAATAGTGGCATTTGCTAGCAACAACATAATCGAGGCAGTCA------ATCAATATAAATTGATCCGAAATCTGATTCAAATCCAATATAACACCTGTGGGTACATAATAAATGTATTGAATCGATTCTTTTTAATGAATAGATCCGATCGCAACTTCGAATATGGAATTCAAAGGGATCAAATAGGAAATGATACTCTGAATCATAGAACTATAATGAAATATACGATCAACCAACATTTATCAAATTTGAAAAAGAGCCAGAAGAAAGGGTTCGATCCTCGTAGTTTT------ATTTCTCGAACCGAGAGATCCATGAATCGGGATCCTAATGCATATAGATACAAATGGTCCAATGGGAGCAAGAATTTCCAGGAACATTTGGAACATTTCATTTCTGAACAGAAGAGCCGTTTTCATTTTCAAGTAGTGTTCGATCGATTACGTATTAATCAATATTCGATTGATTGGTCTGAGGTTATCGACAAAAAAGATTTGTCTAAGTCACTCCCTTTCTTTTTGTCCAAGTTACTTCTTTTTTTGTCCAAGTTTCTTCTCTTTTTGTCTAACTCACTTCCTTTTTTCTTTGTGAGTTTCGGGAATATCCCCATTCATAGGTCCGAGATCCACATCTATGAATTGAAAGGTCCGAATGATCAACTCTGCAATCAGTTGTTAGAATCAATAGGTCTTCAAATCGTTCATTTGAAAAAATGGAAACCCTTCTTATTGGATGATCATGATACTTCCCAGAAATCGAAATTCTTGATCAACGGAGGAACAATATCACCATTTTTGTTCAATAAGATACCAAAGTGGTGGATGATTGACTCATTCCATACTAGAAATAATCGCAGGAAATCTTTTGAGAACACGGATTCCTATTTCTCAATGATATCCCACGATCAAGACAATTGGCCGAATCCCGCGAAACCATTTCATAGAAGTTCATTGATATCTTCTTTTTATAAAGCAAATCGACTTCGATTCTTGAATAATCCACATCACTTCTGCTTCGATTGTAACAAAAGATTCCCTTTTTATGTGGAAAAGGCCCGTGTCAATAATTATGATTTTACGTATGGACAATTCCTCAATATCTTGTTCATTCGCAACAAAATATTTTCTTTGCGCGGCGGTAAAAAAAAACATGCTTTTTTGGAGAGAGATACTAT------TTCACCAATCGAGTTACAGGTATCTAACATATTCATACCTAACGATTTTCCACAAAGTGGTGACGAAAGAAGGTATAACTTGTACAAATCTTTCCATTTTCCAATTCGATCCGATCCATTCGTTCGTAGAGCTATTTACTCGATCGCAGACATTTTTGGAACACCTCTAACAGAGGGACAAATAGTCAATTTTGAAAGAACTTATTGTAAACCTCCTTCAGATATGAATTTATCTGATTCAGAGGGGAAGAACTTGCAGCAGTATCTCAATTTCAATTCAAACATGGGTTTGATTCGCACTCCATGTTCTGAGAAATATTTACCATCCGAAAAGAGGAAAAAACGGAGTCTTTGTCTAAAGAAATGCCTTGAGAAAGGGCAGATGTATAGAACCTTTCAACGAGATAGTGCTTTTTCAACTCTCTCAAAATGGAATCTATTCCAAACATATATGCCATGGTTCCTTACTTCGACAGGGTACAAATATCTAAATTTGATATTTTTAGATACTTTTTCAG---ACCTATTGCCGATACTAAGTAGCAGCCAAAAATTTGTATCCATTTTTCATGATATTATGCATGGATCAGATATATCATGGCGAATTCTTCAGAAAAAATTGTGTCTTCCACAATGGAATCTGATAAGTGAGATTTCGAGTAAGTGTTTACATAATCTTCTTCTGTCCGAAGAAATGATTCATCGAA------ATAATGAGTCACCATTGATATCGACACATCTGAGATCGCAAAATGTTCGGGAGTTCCTCTATTCAATCCTTTTCCTTCTTCTTGTTGCTGGATATCTCGTTCGTACACATCTTCTCTTTGTTTCTCGAGCCTATAGTGAGTTACAGACAGAATTCGAAAAGGTCAAATCTTTGATGATTCCATCATACATGATTGAGTTGCGAAAACTTCTGGATAGGTATCCTACATCTGAGCTGAATTCTTTCTGGTTAAAGAATCTCTTTCTAGTTGCTCTGGAACAATTAGGAGATTCTATAGAAGAAATACGGGGTTATGCTTCCGGCGGCAACATGCTATGGGGCGGTGGGCCCGCTTATGGGGTCAAATCAATACGTTCTAAGAAGAAATATTTGAATATCAATC---------TCATCGATCTCATGAGTATCATACCAAATCCCATCAATCGAATCGCTTTTTCGAGAAATACGAGACATCTAAGTCATACAAGTAAAGAGATCTATTCATTGATAAGAAAAAGAAAAAACGTGAACGGTGATTGGATTGATGATCAAATAGAATCCTGGGTCTCGAACAGTGATTCGATTGATGATAAAGAAAGAGAATTCTTGGTTCAGTTCTCCACCTTAACGACAGAAAAAAGGATTGATCAAATTCTATTGAGTCTGACTCATAGTGATCATTTATCAAAGAATGACTCTGGTTATCAAATGATTGAACAACCGGGAGCAATTTACTTACGATACTTAGTTGACATTCATAAAAAGTATCTAATGAATTATGAGTTCAATACATCCTGTTTAGCAGAAAGACGGATATTTCTTGCTCATTATCAGACAATCACTTATTCACAAACCTCGTGTGAGGCTAATAGTTTTCATTTCCCATCTCATGGAAAACCCTTTTCGCTCCGCTTAGCCCTATCCCCCTCTAGGGGTATTTTAGTGATAGGTTCTATAGGAACTGGACAATCCTATTTGGTCAAATACCTAGCGGAAAACTCCTATGTTCCTTTCATTACAGTATTTCTGAACAAGTTCCTGGATAACAAGCCTAAGGGTTTTCT---------------------------------------------------------------------TATTGATGATAGTGACGATATTGACCGTGACCTTGATACGGAGCTGGAGCTTCTAACTATGACGAATGCGCTAACTATGGATATGATGCCGGAAATAGACCGATTTTATATCACCCTTCAATTCGAATTAGCAAAAGCAATGTCTCCTTGCATAATATGGATTCCAAACATTCATGATCTAGATGTGAATGAGTCGAATTACTTATCCCTCGGTCTATTAGTGAACTATCTCTCCAGGGATTGTGAAAGACGTTCCACTAGAAATATTCTTGTTATTGCTTCGACTCATATTCCCCAAAAAGTAGATCCCGCTCTAATAGCTCCGAATAAATTAAATACATGCATTAAGATACGAAGGCTTCTTATTCCACAACAACGAAAGCACTTTTTCACTCTTTCATATACTAGGGGATTTCACTTGGAAAAGAAAATGTTCCATACTAATGCTAATGGATTCGGGTCCATAACCATGGGTTCCAATGTACGAGATCTTGTAGCACTTACCAATGAGGCCCTATCAATTAGTATTACACAGAAGAAATTAATTATAGACACTAATATAATTAGATCTGCTCTTCATAGACAAACTTGGGATTTGCGATCCCAGGTAAGATCGGTTCATGATCATGGGATCCTTTTCTATCAGATAGGAAGGGCTGTTGCACAAAATGTACTTCTAAGTAATTGCTCCATAGATCCTATATCTATCTATATGAAGAAGAAATCATGTAACGAAGGGGATTCTTATTTGTACAAATGGTACTTCGAACTTGGAACGAGCATGAAGAAATTAACGATACTTCTTTACCTTTTGAGTTGTTCTGCCGGATCGGTCGCTCAAGACCTTTGGTCTTTACCCGGACCCGATGAAAAAAATGGGATCACTTCTTATGGACTCGTTGAGAATGATTCTGATCTAGTTCATGGCCTATTAGAAGTAGAA---GGCGCCCTGGTGGGATCCTCACGGACAGAAAAAGATTGCATTCAGTTTGATAATGATCGAATGACATTGCTTCTTCGGCCCGAACCAAGGAATCCCTTAGATATGATGCAAACTGGATCTTGTTCTATCGTTGATCAGAGATTTCTCTATGAACAATACGAATCGGAGTTTGAAGAAGAAGGGGAACGAGAAGGAGTCCTCGACCCGCAACAGATAGAGGAGGATTTATTCAATCACATAGTTTGGGCTCCTAGAATATGGCGCCCTTGGGGCTTTCTATTTGATTGTATCGAAAGGCCCAATGAATTGGGATTTCCCTATTGGGCTAGGTCATTTCGGGGCAAGCGGATCATTTATGATGAAGAGGATGAGCTTCAAGAGAATGATTCGGAGTTCTTGCAGAGTGGAACCGTGCAGTACCAGACAAGAGATAGATCTTCCAAAGAACAAGGCTTTTTTCTAATAAGCCAATTCATTTGGGACCCTGCGGATCCACTTTTTTTCCTATTCAAAGATCCGCCCTTTGTCTCTGTGTTTTCACATCGAGAATTCTTTGCAGATGAAGAGATGCCAAAGGGGCTTCTTACTTACCAAACAGACCTTCCTACATCTATATATAAACGCTGGTTTATCAAGAATACGCAAGAAAAGCACTTCGAATTGTTGATTTATCGCCAGAGATGGCTTAGAACCAATAGTTCATTATCTAATGGATTTTTCCGTTCTAATACTCCATCCGAGAGTTATCAGTATTTATCAAATCTGTTCCTATCTAACGGAACGCTATTGGATCAAATGACAAAGACATTGTTGAAAAAAAGATGGCTTTTCCCGGATGAAACGAAAATTGGATTCATGTAAATGATCTGGCATGTACAGAATGAAAACTTCATTCTCGATTCTACGAGAATTTTTATGAAAGCCTTTCATTTGCTTCTCTTCGATGGAAGTCTTATTTTCCCAGAATGTATCCTAATTTTTGGCCTAATTCTTCTTCTGATGATCGATTCAACCTCTGATCAAAAAGATATACCTTGGTTATATTTCATCTCTTCAACAAGTTTAGTAATGAGCATAACGGCCCTGTTGTTCCGATGGAGAGAAGAACCTATGATTAGCTTTTCGGGAAATTTCCAAAGGAACAATTTCAACGAAATCTTTCAATTTCTTATTTTACTATGTTCAACTTTATGTATTCCTCTATCCGTAGAGTACATTGAATGTACAGAAATGGTTATAACAGAGTTTCTGTTATTCGTATTAACAGCTACTCTAGGAGGAATGTTTTTATGCGGTGCTAACGATTTAATAACTATCTTTGTAGCTCCAGAATGTTTCAGTTTATGCTCCTATCTATTATCTGGATATACCAAGAAAGATGTACGGTCTAATGAGGCTACTATGAAATATTTACTCATGGGCGGGGCAAGCTCTTCTATTCTGGTTCATGGTTTCTCTTGGCTATATGGTTCATCCGGGGGAGAGATCGAGCTTCAAGAAATAGTGAGTGGTCTTATCAATACACAAATGTATAACTCCCCAGGAATTTCAATTGCGCTTATATTCATCACTGTCGGAATTGGGTTCAAGCTTTCCCCAGCCCCTTCTCATCAATGGACTCCTGACGTATACGAAG---------------GATCTCCCACTCCAGTCGTTGCTTTTCTTTCTGTTACTTCGAAAGTAGCTGCTTCAGCTTCAGCCACTCGAATTTTCGATATTCCTTTTTATTTATCATCAAACGAATGGCATCTTCTTCTGGAAATCCTAGCTATTCTTAGCATGATATTGGGGAATCTCATTGCTATTACTCAAACAAGCATGAAACGTATGCTTGCGTATTCGTCCATAGGTCAAATCGGATATGTAATTATTGGAATAATTGTTGGAGACTCAAATGGTGGATATGCAAGCATGATAACTTATATGCTGTTCTATATCTCCATGAATCTAGGAACTTTTGCTTGCATTGTATTATTTGGTCTACGTACCGGAACTGAGAACATTCGAGATTATGCAGGATTATACACGAAAGATCCTTTTTTGGCTCTCTCTTTCGCCCTATGTCTCTTATCCTTAGGAGGTCTTCCTCCACTAGCAGGTTTTTTCGGAAAACTTCATTTATTCTGGTGTGGATGGCAGGCAGGTCTATATTTCTTGGTTTCAATAGGACTCCTTACGAGCGTTGTTTCTATCTACTATTATCTAAAGATAATCAAGTTATTAATGACTGGAAGAAACCAAGAAATAACCCCTCACGTGCGAAATTATAGAAGATCCCCTTTAAGATCAAACAATTCCATCGAATTGAGTATGATTATATGTGTGATAGCATCTACTATACCAGGAATATCAATGAACCCGATTATTGAAATTGCTCAGGATACCCTTTTTTAGATGTCACGTCGAGGTACTGCAGAAGAAAAAACTGCAAAATCCGATCCAATTTATCGTAATCGATTAGTTAACATGTTGGTTAACCGTATTCTGAAACACGGAAAAAAATCATTGGCTTATCAAATTATCTATCGAGCTATGAAAAAGATTCAACAAAAGACAGAAACAAATCCACTATCTGTTTTACGTCAAGCAATACGTGGAGTAACTCCCGACATAGCAGTAAAAGCAAGACGTGTAGGCGGATCGACTCATCAAGTTCCCATTGAAATAGGATCCGCACAAGGAAAAGCACTTGCCATTCGTTGGTTATTAGGGGCATCCCGAAAACGCCCGGGTCGAAATATGGCTTTCAAGTTAAGTTCCGAATTAGTGGATGCTGCCAAAGGGAGTGGCGATGCCATACGTAAAAAGGAAGAGACTCATAGAATGGCAGAGGCAAATAGAGCTTTTGCACATTTTCGTTAAATGGAATATACATATCAATATTTATGGTTCATACCTTTCATTCCAGTTCTAATTCCTATGTTACTAGGAGTGGGACTCCTACTTTTCCCGACGGCAACAAGAAATCTTCGGCGCACGTGGTGGGCTTTTCCTAGTGTTTTATTGTTAAGTATAGTTATGATTTTTTCATCCAATCTGTCTGTTCAGCAAATAAATAACAGTTATATATATCAATATGTATGGTCTTGGACTATCAATAATGACTTTTCTTTAGAGTTTGGACAATTGATTGATCCACTTACTTCTATTATGTCAATCTTAATTACTACTGTTGGAATTCTCGTTCTTATTTATAGCGACAATTATATGTCTTATGATCAAGGATATTTAAGATTTTTTGCTTATATGAGTTTTTTCAATACTTCAATGCTGGGATTAGTTACTAGTTCTAATTTTATACAAATTTATATTTTTTGGGAATTAGTTGGAGTATGCTCTTATCTATTAATAGGTTTTTGGTTCACACGACCTATCGCTGGGAATGCTTGTCAAAAAGCGTTTGTCACTAATCGTGTAGGAGATTTTGGTTTATTATTAGGAATTTTAGGTTTTTATTGGATAACGGGCAGTTTCGAATTTCGGGGTTTGTTTGAAATAGTCAATAGATTGATTTCTA------ATAATGAAGTTAATTTTTTATTTGTTACTTTGTGTGCTCTTTTATTATTTTCTGGTGCAATTGCCAAATCCGCCCAATTTCCCCTTCATGTATGGTTACCCGATGCTATGGAAGGACCTACTCCTATTTCGGCTCTTATACATGCTGCTACTATGGTAGCAGCAGGGATTTTTCTTGTAGCTCGGCTTCTTCCTCTTTTCATAGTTGTACCTTACATAATGAACATAATAGCTTTGATAGGGATAATCACATTACTATTAGGAGCTACTTTAGCTCTTGCTCAAAAAGATATTAAGAGAGGTTTAGCCTATTCTACAATGTCTCAATTGGGTTATATGATGTTAGCTCTAGGTATTGGGTCTTATCGATCCGCTTTATTTCATTTGATTACTCATGCTTATTCAAAAGCATTGTTGTTTTTAGGATCCGGATCAATCATCCACTCAATGGAAGCGGTTGTTGGATATTCTCCAGATAAAAGTCAGAATATGGTCCTTATGGGGGGTTTAACAAAACATGTACCAATCACAAAAACTGCTTTTTTATTAGGTATACTGTCTCTTTGCGGTATTCCACCCCTTGCCTGTTTTTGGTCCAAAGATGAAATTCTTAATGATATTTGGTTGTATTCACCGATTTTTGCAATAATTGCTTGTTCTACAGCAGGATTAACTGCATTTTATATGTTTCGGATTTATTTACTTACTTTTGAAGGATATTTCAATGTTAATTTTCAAAATTACAATGGAAAAACAAATAACTCGTTTTATTCAATGTCTCTATGGGGTAAAGAGGGGAAAAATAAAAATAAAAAAAAAATTCCTTTATTCTCTTTATTAACAATGAATAATA------AAAGGA---------------TTTCTTTTTTTTGGAATAAAATATATCCAATCAGTATTATTAATATAAGAAAGATGTCGCGACCCTTTATTACTATTACTCATTTTGGCATTACGAACACT------TTTTCGTATCCCCATGAATCGGATAGTACTATGTTATTTCCTATGTTTGTATTAGGCATATTTACTTTCTTCGTTGGGTCCATAGGAATCCCTTTTAATCAATTCAATCAACAAAGAGTGGATTTGGATATATTATCCAAATTGTTAACTCCAGATATAAACCTTTTACATCAAAATTCAAACAATTCGGTGGATTGGTATGAATTTGTGACAAATGCAGGTTTTTCGTTGAGTATAGCTTATCTGGGAATATTTATAGCGTCTTTTTTATATAAGCCTGTTTATTCATCTTTACAAAATTTTAACTTTAAAAATTCATTTGTTAAAAGTGTTCCTAATAAAAATAAAATTGTTTTTGAAAAAATAAAAAATGTCATATATGATTGGTCAGATAATCGTGGCTACATGGATGTTCTTTATGTAATATCCTTAACTGATGCTATAAGAGCGTTGGCCGAATTAACTCATTTTTTTGATAGACGAATAATTGATGGAATTACGAATGGGGTTGGTATTACAAGTTTTTTTGTAGGAGAGGGTATCAAATATATAGGAGGTGGCCGAATTTCTTCTTATCTTTTATTGTATTTATCTTATATATTAATC----TTTTTATTAATTTTAATTT---TCTTTTTAAAATTTATAAG---ATAAATGATATCTTCCATTTTAGAGCATATATTAATTCATATATCCTTTTCGGTCGTTTCAATTGTAATTACAATTCGTTTACTAATCTTATTAGTTAATGAAATCGCAGGACTATATGATTCGTCCAAAAAAGGCATAATAACAACTTTTGTCTGTATAACAGGATTATTAGTTACTCGTTGGATTTATTCGAGGCATTTACCATTAAGTGATTTATACGAATCATTCATTTTTCTTTCATGGAGTTTGTCCATTATTCATATGGTTCCATATTTTAAAAAACACAAAAACCATTTAAGTGCAATAACCGCGCCAATTGTTATTTTGACCCAAGGCTTTGCTACTTCTGGTTTTTTAACCGAAATGCATCAATCCAGAATATTAGTACCCGCTCTTCAATCTCATTGGTTAATGATGCACGTAAGTATGATGGTATTGGGCTATGCAGCTCTTTTATGCGGATCATTATTATCAGTAGCACTTATTGTCATTACATTTCGAAAAATAATAAGAACTTTTGATAAAAGCAAT---------AATGAATCATTTTCCTTTGGTGAGATCCAATACATTAACGAAAGAAACAATGTTTTATGGAACACCCCTTTTATTTCTTCTAAGAATTATTATAGGTCTCAATTGATTCAACAATTGGATCATTGGAGTTATCGTATTATTAGTCTAGGTTTTATCTTTTTAACCATGGGTATTCTTTCGGGAGCGGTATGGGCAAACGAGGCATGGGGCTCATATTGGAATTGGGATCCGAAGGAAACTTGGGCATTTATTACTTGGACTATATTCGCGATTTATTTACATATTCGAACAAATCCAAATCTGGAAGGTGTAAATTCTGCAATTGTAGCCTCCCTGGGATTTCTTATAATTTGGATATGCTATTTGGGAGTCAATCTATTAGGAATAGGGCTACATAGTTATGGTACATTTACACTAACATCTAATTG------------------------------------------AGTGTATCTTGTTTTTACTACGAATTATTTTCCTTGGTTAACAATAGTTGCCGTTTTACCAATATTCGGGGGTTCCTTAATTTTCTTTCTCCCTCATAAAGGGAATAAGGTAATTAGGCTCTATACTCTATTTATATGCATCATAGAACTCCTTCTAACAACTTATGCATTCTATTATTATTTCCAATTGGATGATCCATTAATGCAACTCACGGAGGATTATAAATGGATCGATTTTTTTGATTTTTACTGGAGATTGGGAATAGATGGACTTTCCATAGGACCCATTTTACTGACAGGGTTTATAACCACTTTAGCTACTTTAGCGGCTTGGCCGGTTACTCGAGATTCCCGATTATTCCATTTCCTGATGTTAGCAATGTATAGCGGCCAAATAGGATTATTTTCTTCTCGAGACCTTTTACTTTTTTTCATCATGTGGGAATTAGAATTAATTCCCGTTTATCTACTGATATCCGTGTGGGGGGGGAAGAAACGCTTGTATTCAGCTACAAAGTTTATTTTGTACACTGCGGGAAGCTCCGTTTTTTTATTACTGGGAGTTCTGGGTATCGGTTTATATGCTTCCAATGAACCAACATTAAATTTTGAAACATCAGCTAATCAATCCTATCCAGTAGCACTGGAAATAATATTCTATATTGGATTTCTTATTGCTTTTGCTGTTAAATCGCCGATTATACCTTTCCATACATGGTTACCAGACACCCATGGAGAGGCACATTACAGTACTTGTATGCTTCTAGCCGGAATCTTATTAAAAATGGGAGCGTATGGGTTGGTTCGGATCAATATGGAATTCTTGCCCCGCGCTCATTCTATATTTGCTCCCTGGTTGATGATAGTAGGCACAATTCAAATAATCTATGCAGCTTCAGCATCTCCTGGTCAACGTAATTTAAAAAAAAGAATAGCCTATTCCTCCGTATCTCATATGGGTTTCATAATTATAGGAATTGGCTCTCTAAGCGATATGGGCCTCAATGGAGCCTTTTTACAAATAATCTCTCATGGCTTTATTGGCGCTGCACTTTTTTTCTTGGCGGGAACGAGTTATGATAGAATACGTCTTGTTTATCTCGACGAAATGGGCGGAATGGCGGTCCTGGTTCCAAAAATATTCACGACTTTCAGTATCTTATCGATGGCTTCCCTTGCATTACCGGGGATGAGTGGTTTTGTTGCAGAATTAATAGTATTTTTTGGAATAATTACCAGTCAAAAATTTTTTTTAATACAAAAAATACTAATTACATTTGTAATGGCAATAGGAACGATATTAACACCTATTTATTCATTATCTATGTTACGCCAAATGTTCTATGGATACAAGTTTTTTAATGCCCCAAACTCTTATTTTTTTGATTCTGGACCGCGAGAGTTATTTATTTCTATCTCTATCTTTTTACCTGTAATAGGTATTGGTCTTTATCCAGATTTCGTTTTCTCACTATCAGTTGACAAGGTCGAAACTCTTATATCTAATTTTTTTT---TA---------------TAAATGTCACATTCAGTAAAGATTTATGATACGTGTATAGGGTGTACTCAATGTGTCAGAGCTTGTCCCACAGATGTATTAGAAATGATACCTTGGGACGGATGTAAAGCTAAGCAAATTGCTTCTGCTCCAAGAACAGAGGACTGTGTTGGTTGTAAGAGATGCGAATCCGCCTGTCCAACGGATTTCTTGAGTGTTCGAGTTTATTTATGGCATGAAACAACTCGAAGCATGGGCCTCGCTTATTGAATGATGCTCGAACATGTACTTGTTGTGAGTGCCTATTTATTTTCTATCGGTATCTATGGCTTGATCACAAGTCGAAATATGGTTAGAGCCCTTATGTGTCTTGAACTTATACTAAATGCAGTTAATATAAATTTTGTAACATTTTCTGATTTTTTTGATAGTCGCCAATTAAAAGGAAATATTTTTTCAATTTTTGTTATAGCTATTGCAGCCGCTGAAGCAGCTATTGGACCAGCTATTGTTTCCTCAATTTATCGTAACAGAAAATCAACTCGTATCAATCAATCGAATTTGTTGAATAAGTAGATGGGTTTGCCTGGACCGATACATGATTTTCTTTTAGTCTTTTTGGGGTCAGGTCTTATATTAGGAGGTATAGGAGTCGTATTACTTACCAACACAATTTATTCTGCCTTTTCGTTGGGACTGGTTCTTGTTTGTATATCCTTATTCTATATTCTATCAAATTCCCATTTGGTAGCTGCCGCACAGCTACTTATTTACGTGGGAGCTATAAATGTTTTAATCATATTTGCTGTGATGTTTATGAATGGTTCAGAATATTACAAAGATTTGAATCTTTGGACTGTTGGGGATGGGGTTACTTTGCTGATTTGTACAATTCTTTTTTGTCTATTAATGGCTACTATTTCAGATACGTCATGGTACGGGATTATTTGGACTACCAGATCAAACCAGATTATAGAGCAGGATTTGATAAGTAACAGTCAACAAATTGGAATTCATTTATCAACAGATTTTTTCCTTCCATTTGAACTCATTTCGATAATTCTTTTAGCTGCTTTAATAGGCGCAATTGCTGTGGCTCGTCAATAAATGTTCCCTATGGTAACCAGGGTTATGGATTATGGTCAACAAACAGTACGAGTTTCAAGATATATTGGTCAAAGTTTCATGATTACCCTATCCCATGCAAATCGTTTACCTGTAACTATTCAATATCCTTATGAAAAATTAATCACATCAGAACGTTTCCGCGGTCGAATACACTTCGAGTTTGATAAATGCATTGCTTGTGAAGTATGTGTTCGTGTATGCCCTATGGATCTACCTGTTGTTGATTGGGAACTGGAAACTAATATTCGAAAGAAACGTTTGCTTAATTACAGTATTGATTTCGGAATCTGTATATTTTGTGGTAACTGCGTTGAGTATTGTCCAACAAATTGTTTATCCATGACTGAAGAATATGAGCTTTCTACTTATGATCGTCACGAATTGAATTATAATCAAATTGCCTTGGGTCGTTTACCGATGTCAGTAATTGACGATTATACAATTCGAACAATTTTAAATTCACC------T---------------AAAAT------------AAAATAAATGATAATTGATATAAGGGAAGTACAAGATATCAATTCTTTTTACAGAGTGGAATCTTTAAAAGGGGTCTATGGAATTATATGGATGCTTGTCCCTATTTTGACTCTTGTATTAGGAATCACAATAGGCGTACTAGTAATTGTATGGTTAGAAAGAGAAATATCCGCAGGGCTACAACAACGTATTGGACCCGAATATTCCGGTCCCTTAGGAGTTCTTCAAGCTCTAGCAGATGGGACAAAATTACTTTTCAAAGAAAATCTTCTTCCATCTAGAGGAGATACTCGGTTATTCAGTATCGGACCATCCATAGCAGTTATAGCAATTCTACTAAGTTATTCAGTAATTCCTTTTGACTATCACCTTGTTTTAGCCGATCTCAATATCGGGGTTTTTTTGTGGATTGCGGTTTCAAGTATTGCTCCCATTGGACTTCTTATCTCAGGATATGGCTCAAACAATAAATATTCCTTTTTAGGTGGTCTACGAGCTGCTGCTCAATCGATTAGTTATGAAATACCATTAACTCTATGTGTATTAGCAATATCTCTA---TTATCTAATAGTTTAAGTACAGTTGATATTGTTGAGGCTCAATCAAAATATGGTTTTTGGGGTTGGAATTTGTGGCGTCAACCTATAGGGTTTATCGTTTTTCTAATCTCTTCCCTAGCAGAATGTGAGAGATTACCTTTTGATTTACCGGAAGCGGAAGAAGAATTAGTAGCGGGTTATCAAACCGAATATTCGGGTATCAAATTTGGTTTATTTTATGTTGCTTCCTATCTAAACCTATTAATTTCTTCATTATTTGTAACAGTTTTGTACTTGGGCGGTTGGAATATCTCTAT------TCCATACATATTCGTTGCCGAGCT------TTTTGAAATAAATAAAGCACGTGAGGTCTTTGGAACGACAATTGGTATCTTTATTACATTAGCCAAAACTTATTTGTTCTTGTTCATTCCTATCACAACAAGATGGACTTTACCTAGGCTAAGAATGGACCAACTATTAAATCTGGGATGGAAATTTCTTTTACCTATTTCTCTCGGCAATCTGTTATTAACAACCTCTTTCCAACTCAGTTCGCTGTAAATGAATATACCAGTTACAAGAAAGGATCTCATGATAGTCAATATGGGCCCCCACCACCCGTCAATGCATGGTGTTCTTCGACTCGTCGTTACTCTGGACGGCGAAGATGTTATTGACTGTGAACCAATATTGGGTTATTTACACAGAGGGATGGAAAAAATTGCGGAAAACCGAACTATTATACAATATCTGCCTTATGTAACCCGTTGGGATTATTTAGCTACTATGTTCACAGAAGCAATAACTGTAAATGGGCCAGAACGGCTAGGAAATATTCAAGTACCGAAAAGAGCTAGTTATATCAGAGTAATTATGTTGGAATTGAGTCGTATAGCTTCTCATTTGTTATGGCTCGGCCCTTTCATGGCAGATATTGGTGCACAGACTCCTTTCTTCTATATTTTCAGAGAAAGAGAATTAGTATATGATCTATTCGAAGCTGCTACGGGTATGAGAATGATGCATAATTATTTTCGTATCGGAGGAGTGGCGGCTGATCTACCTTATGGATGGATAGATAAATGTTTGGATTTCTGCGATTATTTTTTAACAGGAGTTACTGAATATCAAAAACTTATTACAAGAAATCCTATTTTTTTAGAACGAGTTGAGGGCGTAGGCATTATTGGTAGAGACGAAGTAATAAATTGGGGTTTATCAGGACCAATGCTGCGAGCGTCCGGAATACAATGGGATCTTCGTAAAATTGATCATTATGAGTGTTACGACGAATTTGATTGGGAAGTACAATGGCAAAAAGAAGGGGATTCATTAGCTCGTTATTTAGTCCGAATTGGCGAAATGGCAGAATCCATCAAAATTATTCAACAGGCGCTGGAAGGAATTCCGGGGGGGCCCTACGAGAATTTAGAAATACGATACTTTGATAGAAAAAGGTATCCAGAATGGCATGATTTTGAATATCGATTCATTAGTAAAAAACCCTCCCCCACTTTTGAATTGCCGAAACAAGAACTTTATGTGAGAGTCGAAGCCCCTAAAGGGGAATTGGGAATTTTTCTGATAGGGGATCAGAGTGGTTTTCCTTGGAGATGGAAAATTCGACCACCTGGTTTTATCAATTTGCAAATTCTTCCTCAGTTAGTTAAAAGAATGAAATTGGCTGATATTATGACAATACTAGGTAGCATAGATATCATTATGGGAGAAGTGGATCGTTGAATGGTACAAAACTCATTCATCTCGCTTATTTCGCAAGAAGAAAAAGAAGAAAACAGGGGATCTGTTGAATTTCAAGTATTTAGTTGGACCAATAAAATAAGAAGACTTACTTCACATTTGGAATTGCACAGAAAAGACTATTCCTCTCAAAGAGGTCTCCGTAAAATTCTGGGAAAACGTCAACGATTGCTGTCTTATTTGTCAAAGAAAAAGAGAGTACTTTATAAATACTTAATAAATCGGTTGGGTATTCGAGAATCAAAAACTCGTTAAATGTCACGTCGAGGTACTGCAGAAGAAAAAACTGCAAAATCCGATCCAATTTATCGTAATCGATTAGTTAACATGTTGGTTAACCGTATTCTGAAACACGGAAAAAAATCATTGGCTTATCAAATTATCTATCGAGCTATGAAAAAGATTCAACAAAAGACAGAAACAAATCCACTATCTGTTTTACGTCAAGCAATACGTGGAGTAACTCCCGACATAGCAGTAAAAGCAAGACGTGTAGGCGGATCGACTCATCAAGTTCCCATTGAAATAGGATCCGCACAAGGAAAAGCACTTGCCATTCGTTGGTTATTAGGGGCATCCCGAAAACGCCCGGGTCGAAATATGGCTTTCAAGTTAAGTTCCGAATTAGTGGATGCTGCCAAAGGGAGTGGCGATGCCATACGTAAAAAGGAAGAGACTCATAGAATGGCAGAGGCAAATAGAGCTTTTGCACATTTTCGTTAAATGATCTGGCATGTACAGAATGAAAACTTCATTCTCGATTCTACGAGAATTTTTATGAAAGCCTTTCATTTGCTTCTCTTCGATGGAAGTCTTATTTTCCCAGAATGTATCCTAATTTTTGGCCTAATTCTTCTTCTGATGATCGATTCAACCTCTGATCAAAAAGATATACCTTGGTTATATTTCATCTCTTCAACAAGTTTAGTAATGAGCATAACGGCCCTGTTGTTCCGATGGAGAGAAGAACCTATGATTAGCTTTTCGGGAAATTTCCAAAGGAACAATTTCAACGAAATCTTTCAATTTCTTATTTTACTATGTTCAACTTTATGTATTCCTCTATCCGTAGAGTACATTGAATGTACAGAAATGGTTATAACAGAGTTTCTGTTATTCGTATTAACAGCTACTCTAGGAGGAATGTTTTTATGCGGTGCTAACGATTTAATAACTATCTTTGTAGCTCCAGAATGTTTCAGTTTATGCTCCTATCTATTATCTGGATATACCAAGAAAGATGTACGGTCTAATGAGGCTACTATGAAATATTTACTCATGGGCGGGGCAAGCTCTTCTATTCTGGTTCATGGTTTCTCTTGGCTATATGGTTCATCCGGGGGAGAGATCGAGCTTCAAGAAATAGTGAGTGGTCTTATCAATACACAAATGTATAACTCCCCAGGAATTTCAATTGCGCTTATATTCATCACTGTCGGAATTGGGTTCAAGCTTTCCCCAGCCCCTTCTCATCAATGGACTCCTGACGTATACGAAGGA---------------TCTCCCACTCCAGTCGTTGCTTTTCTTTCTGTTACTTCGAAAGTAGCTGCTTCAGCTTCAGCCACTCGAATTTTCGATATTCCTTTTTATTTATCATCAAACGAATGGCATCTTCTTCTGGAAATCCTAGCTATTCTTAGCATGATATTGGGGAATCTCATTGCTATTACTCAAACAAGCATGAAACGTATGCTTGCGTATTCGTCCATAGGTCAAATCGGATATGTAATTATTGGAATAATTGTTGGAGACTCAAATGGTGGATATGCAAGCATGATAACTTATATGCTGTTCTATATCTCCATGAATCTAGGAACTTTTGCTTGCATTGTATTATTTGGTCTACGTACCGGAACTGAGAACATTCGAGATTATGCAGGATTATACACGAAAGATCCTTTTTTGGCTCTCTCTTTCGCCCTATGTCTCTTATCCTTAGGAGGTCTTCCTCCACTAGCAGGTTTTTTCGGAAAACTTCATTTATTCTGGTGTGGATGGCAGGCAGGTCTATATTTCTTGGTTTCAATAGGACTCCTTACGAGCGTTGTTTCTATCTACTATTATCTAAAGATAATCAAGTTATTAATGACTGGAAGAAACCAAGAAATAACCCCTCACGTGCGAAATTATAGAAGATCCCCTTTAAGATCAAACAATTCCATCGAATTGAGTATGATTATATGTGTGATAGCATCTACTATACCAGGAATATCAATGAACCCGATTATTGAAATTGCTCAGGATACCCTTTTTTAGATGAAAGGACATCAATTCAAATCCTGGATTTTCGAATTT------------AGAGAGATCAAGAATTCTCACTATTTCTTAGATTCATGGACCCAATTCAATTCAGTGGGATCTTTCATTCACATTTTTTTCCATCAAGAACGTTTTATAAAACTCTTGGACTCCCGAATTTGGAGTATCTTACTTTCACGCAATTCACAGGGTTCAACAAGCAATCGATATTTCACGATCAAGGGTGTAGTACTATTTGTAGTAGTGGTCCTTATATATCGTATTAACAATCGAAAGATGGTCGAAAGAAAAAATATCTATTTGACAGGACTTCTTCCTATACCTATGAATTTCATTGGACCCAGAAATGATACATTGGAAGACTCTTTTGGCTCTTCCAATATCAATAGGTTGATTGTTTCGCTCCTGTATCTTCCAAAAGGAAAAAAGATCTCTGAGAGCCTTTTCCTGGATCCGAAAGAGAGTACTTGGGCTCTCCCAATAACTAAAAAGTGTATCATGCCTGAATCTAACTGGGGTTCGCGGTGGTGGAGGAACTGGATCGGAAAAAAGAGGGATTCCAGTTGTAAGATATCTAATAATGAAACCGTCGCTGGAATTGAGATCTCATTCAAAGAGAAAGATATCAAATATCTGGAGTTTCTTTTTGTATATTATATTGATGATCCGATCCGCAAGGCCCATGATTGGGAATTGTTTGATCGTCTTTCTCCGAGGAAGAGGCGAAACAGAATCAACTTGAATTCGGGACAGCTATTCGAAATCTTAGTGAAAGACTGGATTGGTTATCTCATCTTTGCTTTTCGTGAAAAAATACC------AATTGAAGTGGAGGGTTTCTTCAAACAACAAGTAGCTGGGTCAACTATTCAATCAAATGATATTGAGCATGTTTCCTATCTCTTCTCGAGAAACAAGTGGGCTATTTCTTTGCAAAATTGTGCTCAATTTCATATGTGGCAATTCCGCCAAGATCTCTTCTTTAGTTGGGGGAAGAATCCGCACGAATCGGATTTTTTGAGGAAAATATCGAGAGAGAATTGGATTTGGTTAGACAATGTGTGGTTGGTAAACAAGGATCGGTTTTTTAGCAAGGTACGGAATGTATCGTCAAATATTCAATATGATTCCACAAGATCTAGTTTCGTTCAAGTAACGGATTCTAGCCAATTGAAAGGATCTTCTGATCAATCCAGAGATCATTTCGATTCCATTAGTAATGAGGATTCGGAATATCACACATTGATCAATCAAAGAGAGATTCAACAACTAAAAGAAGGATCGATTCTTTGGGATCCTTCCTTTCTTCAAACGGAACGAACAGAGATAGAATCAGACCGATTTCCTAAATGCCTCTCTGGATATTCCTCAATGTCCCGGCTATTCACGGAACGTGAGAAGCAGATGAATAATCATCTGCTTCCGGAAGAAATCGAAGAATTTCTTGGGAATCCTACAAGATCCATTCGTTCTTTTTTCTCTGACAGATGGTCAGAACTTCATCTGGGTTCGAATCCTACTGAGAGGTCCACTAGAGATCAGAAATTGTTGAAGAAAGAACAAGATGTTTCTTTTGTCCCTTCCAGGCGATCGGAAAATAAAGAAATAGTTAATATATTCAAGATAATTACTTATTTACAAAATACCGTCTCAATTCATCCTATTTCATCCGATCCGGGATGTGATATGGTTCCGAAGGATGAACTGGATATGGACAGTTCCAATAAGATTTCATTCTTGAACAAAAATCCATTTTTTGATTTATTT---------CGTGACCGGAACAGGGGGGGATACACGTTACACCACGATTTTGAATCAGAAGAGAGATTTCAAGAAATGGCGGATATATTCACTCTATCAATAACCGAGCCGGATCTGTCGTATCATAAGGGATTTACCTTTTCTATTGATTCCTGCAGATTGGATCAAAAACAATTCTTGAATGAGGTATTCAACTCCAGGGATGAATCGAAAAAGAAATATTTATTGGTTCTACCTCCTATTTTTTATGAAGAGAATGAATCCTTTTATCGAAGGATCAGAGAAAAATGGGTCCGGACCTCCTGCGGGAATGATTTGGAAGATCCAAAACCAAAAATAGTGGCATTTGCTAGCAACAACATAATCGAGGCAGTCA------ATCAATATAAATTGATCCGAAATCTGATTCAAATCCAATATAACACCTGTGGGTACATAATAAATGTATTGAATCGATTCTTTTTAATGAATAGATCCGATCGCAACTTCGAATATGGAATTCAAAGGGATCAAATAGGAAATGATACTCTGAATCATAGAACTATAATGAAATATACGATCAACCAACATTTATCAAATTTGAAAAAGAGCCAGAAGAAAGGGTTCGATCCTCGTAGTTTT------ATTTCTCGAACCGAGAGATCCATGAATCGGGATCCTAATGCATATAGATACAAATGGTCCAATGGGAGCAAGAATTTCCAGGAACATTTGGAACATTTCATTTCTGAACAGAAGAGCCGTTTTCATTTTCAAGTAGTGTTCGATCGATTACGTATTAATCAATATTCGATTGATTGGTCTGAGGTTATCGACAAAAAAGATTTGTCTAAGTCACTCCCTTTCTTTTTGTCCAAGTTACTTCTTTTTTTGTCCAAGTTTCTTCTCTTTTTGTCTAACTCACTTCCTTTTTTCTTTGTGAGTTTCGGGAATATCCCCATTCATAGGTCCGAGATCCACATCTATGAATTGAAAGGTCCGAATGATCAACTCTGCAATCAGTTGTTAGAATCAATAGGTCTTCAAATCGTTCATTTGAAAAAATGGAAACCCTTCTTATTGGATGATCATGATACTTCCCAGAAATCGAAATTCTTGATCAACGGAGGAACAATATCACCATTTTTGTTCAATAAGATACCAAAGTGGTGGATGATTGACTCATTCCATACTAGAAATAATCGCAGGAAATCTTTTGAGAACACGGATTCCTATTTCTCAATGATATCCCACGATCAAGACAATTGGCCGAATCCCGCGAAACCATTTCATAGAAGTTCATTGATATCTTCTTTTTATAAAGCAAATCGACTTCGATTCTTGAATAATCCACATCACTTCTGCTTCGATTGTAACAAAAGATTCCCTTTTTATGTGGAAAAGGCCCGTGTCAATAATTATGATTTTACGTATGGACAATTCCTCAATATCTTGTTCATTCGCAACAAAATATTTTCTTTGCGCGGCGGTAAAAAAAAACATGCTTTTTTGGAGAGAGATACTAT------TTCACCAATCGAGTTACAGGTATCTAACATATTCATACCTAACGATTTTCCACAAAGTGGTGACGAAAGAAGGTATAACTTGTACAAATCTTTCCATTTTCCAATTCGATCCGATCCATTCGTTCGTAGAGCTATTTACTCGATCGCAGACATTTTTGGAACACCTCTAACAGAGGGACAAATAGTCAATTTTGAAAGAACTTATTGTAAACCTCCTTCAGATATGAATTTATCTGATTCAGAGGGGAAGAACTTGCAGCAGTATCTCAATTTCAATTCAAACATGGGTTTGATTCGCACTCCATGTTCTGAGAAATATTTACCATCCGAAAAGAGGAAAAAACGGAGTCTTTGTCTAAAGAAATGCCTTGAGAAAGGGCAGATGTATAGAACCTTTCAACGAGATAGTGCTTTTTCAACTCTCTCAAAATGGAATCTATTCCAAACATATATGCCATGGTTCCTTACTTCGACAGGGTACAAATATCTAAATTTGATATTTTTAGATACTTTTTCAG---ACCTATTGCCGATACTAAGTAGCAGCCAAAAATTTGTATCCATTTTTCATGATATTATGCATGGATCAGATATATCATGGCGAATTCTTCAGAAAAAATTGTGTCTTCCACAATGGAATCTGATAAGTGAGATTTCGAGTAAGTGTTTACATAATCTTCTTCTGTCCGAAGAAATGATTCATCGA------AATAATGAGTCACCATTGATATCGACACATCTGAGATCGCAAAATGTTCGGGAGTTCCTCTATTCAATCCTTTTCCTTCTTCTTGTTGCTGGATATCTCGTTCGTACACATCTTCTCTTTGTTTCTCGAGCCTATAGTGAGTTACAGACAGAATTCGAAAAGGTCAAATCTTTGATGATTCCATCATACATGATTGAGTTGCGAAAACTTCTGGATAGGTATCCTACATCTGAGCTGAATTCTTTCTGGTTAAAGAATCTCTTTCTAGTTGCTCTGGAACAATTAGGAGATTCTATAGAAGAAATACGGGGTTATGCTTCCGGCGGCAACATGCTATGGGGCGGTGGGCCCGCTTATGGGGTCAAATCAATACGTTCTAAGAAGAAATATTTGAATATCAATC---------TCATCGATCTCATGAGTATCATACCAAATCCCATCAATCGAATCGCTTTTTCGAGAAATACGAGACATCTAAGTCATACAAGTAAAGAGATCTATTCATTGATAAGAAAAAGAAAAAACGTGAACGGTGATTGGATTGATGATCAAATAGAATCCTGGGTCTCGAACAGTGATTCGATTGATGATAAAGAAAGAGAATTCTTGGTTCAGTTCTCCACCTTAACGACAGAAAAAAGGATTGATCAAATTCTATTGAGTCTGACTCATAGTGATCATTTATCAAAGAATGACTCTGGTTATCAAATGATTGAACAACCGGGAGCAATTTACTTACGATACTTAGTTGACATTCATAAAAAGTATCTAATGAATTATGAGTTCAATACATCCTGTTTAGCAGAAAGACGGATATTTCTTGCTCATTATCAGACAATCACTTATTCACAAACCTCGTGTGAGGCTAATAGTTTTCATTTCCCATCTCATGGAAAACCCTTTTCGCTCCGCTTAGCCCTATCCCCCTCTAGGGGTATTTTAGTGATAGGTTCTATAGGAACTGGACAATCCTATTTGGTCAAATACCTAGCGGAAAACTCCTATGTTCCTTTCATTACAGTATTTCTGAACAAGTTCCTGGATAACAAGCCTAAGGGTTTTCTTATTGATGA---------------------------------------------------TAGTGACGAT------------------ATTGACCGTGACCTTGATACGGAGCTGGAGCTTCTAACTATGACGAATGCGCTAACTATGGATATGATGCCGGAAATAGACCGATTTTATATCACCCTTCAATTCGAATTAGCAAAAGCAATGTCTCCTTGCATAATATGGATTCCAAACATTCATGATCTAGATGTGAATGAGTCGAATTACTTATCCCTCGGTCTATTAGTGAACTATCTCTCCAGGGATTGTGAAAGACGTTCCACTAGAAATATTCTTGTTATTGCTTCGACTCATATTCCCCAAAAAGTAGATCCCGCTCTAATAGCTCCGAATAAATTAAATACATGCATTAAGATACGAAGGCTTCTTATTCCACAACAACGAAAGCACTTTTTCACTCTTTCATATACTAGGGGATTTCACTTGGAAAAGAAAATGTTCCATACTAATGCTAATGGATTCGGGTCCATAACCATGGGTTCCAATGTACGAGATCTTGTAGCACTTACCAATGAGGCCCTATCAATTAGTATTACACAGAAGAAATTAATTATAGACACTAATATAATTAGATCTGCTCTTCATAGACAAACTTGGGATTTGCGATCCCAGGTAAGATCGGTTCATGATCATGGGATCCTTTTCTATCAGATAGGAAGGGCTGTTGCACAAAATGTACTTCTAAGTAATTGCTCCATAGATCCTATATCTATCTATATGAAGAAGAAATCATGTAACGAAGGGGATTCTTATTTGTACAAATGGTACTTCGAACTTGGAACGAGCATGAAGAAATTAACGATACTTCTTTACCTTTTGAGTTGTTCTGCCGGATCGGTCGCTCAAGACCTTTGGTCTTTACCCGGACCCGATGAAAAAAATGGGATCACTTCTTATGGACTCGTTGAGAATGATTCTGATCTAGTTCATGGCCTATTAGAAGTAGAA---GGCGCCCTGGTGGGATCCTCACGGACAGAAAAAGATTGCATTCAGTTTGATAATGATCGAATGACATTGCTTCTTCGGCCCGAACCAAGGAATCCCTTAGATATGATGCAAACTGGATCTTGTTCTATCGTTGATCAGAGATTTCTCTATGAACAATACGAATCGGAGTTTGAAGAAGAAGGGGAACGAGAAGGAGTCCTCGACCCGCAACAGATAGAGGAGGATTTATTCAATCACATAGTTTGGGCTCCTAGAATATGGCGCCCTTGGGGCTTTCTATTTGATTGTATCGAAAGGCCCAATGAATTGGGATTTCCCTATTGGGCTAGGTCATTTCGGGGCAAGCGGATCATTTATGATGAAGAGGATGAGCTTCAAGAGAATGATTCGGAGTTCTTGCAGAGTGGAACCGTGCAGTACCAGACAAGAGATAGATCTTCCAAAGAACAAGGCTTTTTTCTAATAAGCCAATTCATTTGGGACCCTGCGGATCCACTTTTTTTCCTATTCAAAGATCCGCCCTTTGTCTCTGTGTTTTCACATCGAGAATTCTTTGCAGATGAAGAGATGCCAAAGGGGCTTCTTACTTACCAAACAGACCTTCCTACATCTATATATAAACGCTGGTTTATCAAGAATACGCAAGAAAAGCACTTCGAATTGTTGATTTATCGCCAGAGATGGCTTAGAACCAATAGTTCATTATCTAATGGATTTTTCCGTTCTAATACTCCATCCGAGAGTTATCAGTATTTATCAAATCTGTTCCTATCTAACGGAACGCTATTGGATCAAATGACAAAGACATTGTTGAAAAAAAGATGGCTTTTCCCGGATGAAACGAAAATTGGATTCATGTAAATGAATGGAATCAAATATGCAGTATTTACAGACAAAAGTATTCGGTTATTGGGTAAAAATCAATATACTTCTAATGTCGAATCGGGATCAACTAGGACAGAAATAAAGCATTGGGTCGAACGCTTCTTTGGTGTCAAGGTAATAGCTATGAATAGTCATCGACTCCCGGGAAAGGGTAGAAGAATGGGACCTATTATGGGACATACAATGCATTACAGACGTATGATCATTACGCTTCAACCGGGTTATTCTATTCCACCTCTTAGAAAGAAAAGAACTTAA
>Quercus_aliena_var.acuteserrata_76cds
ATGACTGCAATTTTAGAGAGACGCGAAAGCGAAAGCGAAAGCCTATGGGGTCGCTTCTGTAACTGGATAACCAGCACTGAAAACCGTCTTTACATTGGATGGTTTGGCGTTTTGATGATCCCTACCTTATTGACCGCAACTTCTGTATTTATTATTGCTTTCATTGCTGCTCCTCCGGTGGATATTGATGGTATTCGTGAACCTGTTTCTGGATCTCTACTTTACGGAAATAATATTATTTCTGGTGCCATTATTCCTACTTCTGCAGCTATAGGTTTGCACTTTTACCCAATATGGGAAGCTGCTTCCGTTGATGAATGGTTATACAATGGCGGTCCTTATGAGCTAATTGTTCTACACTTCTTACTTGGTGTAGCTTGTTATATGGGTCGTGAGTGGGAACTTAGTTTCCGTCTGGGTATGCGCCCTTGGATTGCTGTTGCATATTCAGCTCCAGTTGCTGCTGCAACTGCCGTTTTCTTGATATATCCCATTGGTCAAGGAAGCTTTTCTGACGGTATGCCTCTAGGAATTTCTGGTACTTTCAACTTCATGATTGTATTCCAGGCTGAGCACAACATCCTTATGCACCCATTTCACATGTTAGGTGTAGCTGGTGTATTCGGCGGTTCCCTATTCAGTGCTATGCATGGTTCCTTGGTAACTTCTAGTTTGATCAGGGAAACCACAGAAAATGAATCTGCTAACGAAGGTTACAGATTCGGTCAAGAGGAAGAAACTTATAATATCGTAGCTGCTCATGGTTATTTTGGCCGATTGATTTTCCAATATGCTAGTTTCAACAATTCTCGTTCTTTACATTTCTTCCTAGCGGCTTGGCCTGTAGTAGGTATCTGGTTCACCGCTTTAGGTATCAGCACTATGGCTTTCAACTTAAATGGTTTCAATTTCAACCAATCTGTAGTTGATAGTCAAGGTCGTGTAATTAATACCTGGGCTGATATTATTAATCGTGCTAACCTTGGTATGGAAGTTATGCATGAACGTAATGCTCATAATTTCCCTCTAGACTTAGCTTCTGTCGAAGCTCCATCTACAAATGGATAAATG------GAGGAATTTCAAGGATATTTAGAACTCGATATATTTCGGCAACACGATTTCCTATACCCACTTATCTTTCGGGAATATAGTTATGCACTTGCTCATGGTCATGGTTTAAATAGATACATG---TTGTTGGAAAATATAGGTTATGATAATAAATCTAGTTTACTGATTGTAAAACGCTTAATTACTACAATGTATCAACAGAATTATTTGATAATTTCTGCTAATGATTCTAAACAAAATCCATTTTTTGGGTACAACAAGAATTTGCATTCTAAAATTCTATCAGAAGGATTTGCAATCATTGTGGAAATTCCATTTTATCTACGATTAATATCTTCTTTAGAAGGGGCAGAAATCGTAAGATTTTACAATTTACGATCCATTCATTCAATATTTCCCTTTTTAGAGGAAAAGTTCCCACATTTAAATTATTCGGCGGATATACTAATACCCTACCCTGCCCATCTGGAAATATTGGTTCAAACCCTTCGTTACCGGGTGAAAGATGCTTCTTATTTGCATTTATTGCGGTTCTTTCTTCATGAGTATTCTAATTGTAACAGTCTTATTATTACAAATAAATCTATTTCCATTTTTTCAAAAAGTAATCCGAGATTCTTTTTATTCCTATATAATTCTTATATATGTGAATACGAATCCATCTTCCTTTTTCTCCGTAACCAATCTTCTCATTTACGATTAACATCTTCTGGAGTCCTTTTTGAACGACTCTGTTTATATAGAAAAATAGAACATTTTGCCGAAGTCTTTGCTAATGATTTTCCGGTCATCCCATGCTTTCTCAAGGATCCTTTCATGCATTATGTTAGATATCAAGGAAAATCAATTCTGGCTTCCAAAGACACACCTCTTCTAATGAATAAATGGAAATCTTACCTTGTCAATTTATGGCAATGTCATTTTGATGTATGGTCTCACGCGGCAAGTATCCGTATAAACCAATTATC------CAAGCATTCCCTCGATTTTTTGAGTTACTTT------TCAAGTGTTCGACGAAATCCTGCAGTGGTGCGGAATCAAATGCTAGAAAATTCATTTCTACTAAAAAATGCTCCCAATAAACTCGATACAATAGTTCCAATTATTCCTCTGATTGGATCATTGGCTAAAGCGAAATTTTGTAACGCAGTAGGGCATCCAATTAGTAAGCTGACTCGGGCCGATTTATCGGATTTTGAGATTATCAATCGATTTTTGCATATATGCAGAAATCTTTCTCATTATTACAGCGGATCCTCAAAAAAAAAGAATATGTATCGAATAAAATATATACTTCGGCTTTCTTGTGTTAAAACTTTGGCCCGTAAACACAAAAGTACTGCACGCGCTTTTTTAAAAAGAGTGGATTCGGAATTCTTCCAAGAATTCTTTACCGAGGAAGGGGGGTTTATTTCTTTGATCTTCCCAAGAGCTTCCTTTGCTTTGCGAAGGTTATATAGCGGGCGAGTTTGGTATTTGGATATTATTTTCATCAATGGTCTGTCCAATCACGAATGA---------ATGCTTAATATCTTTAGTTTGATCTGTATTTGTCTTAATTCTGCTCTTTCTTCAAGTAGTTTTTTCTTCTCAAAATTGCCCGAGGCTTATGCTTTTTTGAATCCAATCGTAGATTTTATGCCAGTAATACCTTTGCTCTTTTTTCTCTTAGCTTTTGTTTGGCAAGCTGCTGTAAGTTTTCGATGAATGCTTACTCTTAAACTATTTGTTTACACAGTAGTGGTATTCTTTGTTTCTCTCTTTATCTTCGGATTCCTATCTAATGATCCAGGACGGAATCCTGGACGTGAAGAGTGAATGGTAACCATTCGAGCGGATGAAATTAGTAATATTATTCGGGAACGTATTGAGCAATATAATAGAGAAGTAAAGGTTGTAAATACCGGTACCGTACTTCAAGTAGGCGACGGCATTGCCCGTATTTATGGTCTTGATGAAGTAATGTCGGGTGAATTAGTAGAATTTGAAGAGGGTACAATAGGCATTGCTCTGAATTTGGAATCAAATAATGTCGGTGTTGTATTAATGGGTGGCGGTTTGATGATCCAAGAAGGAAGTTCTGTAAAAGCAACAGGAAGAATTGCTCAGATACCCGTAAGCGAGGCTTATTTAGGTCGTGTTATAAATGCCCTAGCGAAACCTATTGATGGTCGAGGTGAAATTTCAGCTTCTGAATCTAGGTTAATTGAATCACCGGCTCCTGGTATTATTTCGAGACGTTCCGTATATGAGCCCCTTCAAACAGGACTTATTGCTATCGATTCGATGATCCCTATAGGACGTGGTCAGCGAGAATTAATTATTGGGGATAGGCAGACCGGTAAAACAGCAGTAGCCACAGATACGATTCTCAATCAACAAGGGCAAAATGTAATATGTGTCTATGTCGCTATTGGTCAAAAGGCATCTTCTGTGGCTCAGGTAGTGACTACTTTACAAGAAAAGGGAGCAATGGAATACACGATTGTGGTAGCCGAAACGGCGGATTCTCCGGCTACATTACAATACCTCGCTCCTTATACAGGAGCAGCTCTGGCTGAATATTTTATGTACCGTAAACGACACACTTTAATCATTTATGATGATCCTTCCAAACAAGCACAGGCTTATCGCCAAATGTCTCTTCTATTACGAAGACCGCCGGGTCGCGAAGCTTATCCAGGAGATGTTTTTTATTTGCATTCACGACTTTTGGAAAGAGCCGCTAAATCAGGTTCGCGTTTAGGTGAAGGAAGTATGACTGCTTTACCAATAGTTGAGACCCAATCGGGAGATGTTTCAGCTTATATTCCTACTAATGTAATCTCAATTACAGATGGCCAAATTTTCTTATCCGCCGATTTATTCAATGCTGGAATCAGACCTGCCATTAACGTGGGGATTTCCGTCTCCAGAGTAGGATCTGCCGCTCAAATTAAAGCCATGAAACAAGTAGCCGGCAAACTAAAATTGGAATTGGCACAATTCGCAGAATTAGAAGCCTTTGCACAATTCGCGTCTGATCTCGATAAAGCTACTCAGAATCAATTGGCAAGAGGTCAACGATTACGCGAGTTGCTCAAACAATCTCAATCATCCCCTCTCACGGTGGAAGAACAGGTAATGACTATTTATACTGGAACGAATGGTTATCTTGATTCATTAGAAATTGGACAGGTAAAGAAATTTCTCGTTGAGTTACGGACTTATTTAAAAACGAATAAACCGCAGTTCCAAGAAATCATATCTTCTACCAAGATATTCAATGAGGAAGCAGAAGCCCTTTTGAAAGACGCTATTCAAGAACAAATGGAACGCTTTCTACTTCAGGAACAGGTATAAATGAAAAATCTAACCGATTCTTTCCTTTCCTTGGGTTTATGGTCCTCCGCCGGGAGTTTCGGGTTTAATACCGATATTTTAGCAACAAATCCAATAAATCTAAGTGTAGTGCTCGGCCTATTGATTTTTTTTGGAAAGGGAGTG---------------TTAAGTGATTTATTAGATAATCGAAAACAGAGGATCTTGAAGACTATTCGAAATTCAGAAGAACTACGCAGGGGAGCCATTGAACAGCTGGAAAAAGCCCGGGCACGTTTAAGGAAAGTGGAAATGGAAGCGGATCAGTTTCGGGTGACTGGATACTCTGATATAGAACGAGAAAAGTCGAACTTGATTAATTCAACTTATCAAACTTTGGAACAATTCGAAATTTACAAAAATGAAACCATTCGTTTTGAACAACAAAGAGCGAGTAATCAAGTCCGACAACGGGTTTTCCAACAAGCCTTAAAAGGAGCTCTAGGAACTCTGACTAGTTCTTTGAACAACGAGTTACATTTACGTACCATCAATGCTAATATTGGCATGTTTGGGACGCTGACAGAAATAATCGATTAGATGAATCCACTGATTTCTGCCGCTTCCGTTATTGCTGCTGGGTTGGCCGTCGGGCTTGCTTCTATTGGACCTGGGGTTGGTCAAGGTACTGCTGCGGGCCAAGCTGTAGAAGGGATCGCGAGACAGCCCGAGGCGGAGGGAAAAATACGAGGTACTTTATTGCTTAGTCTGGCTTTTATGGAAGCTTTAACAATTTATGGACTGGTTGTAGCGTTAGCACTTTTATTTGCGAATCCCTTTGTTTAAATGAATGTTC------------------------TATTATGTTATATCAACACACTAAAAGGCTTATACGATATATCCGGTGTGGAAGTCGGCCAACATTTCTATTGGAAAATAGGAGGTTTTCAAGTCCATGCCCAAGTAATTATTACTTCTTGGGTTGTAATTGCTATCTTATTAGGTTCAGCCATTATAGCTGTTCGTAATCCACAAACCATTCCTACTGACAGTCAGAATTTCTTCGAATATGTTCTTGAATTCATTCGAGATGTGAGCAAAACTCAGATTGGCGAAGAATACGGTCCATGGGTTCCCTTTATTGGAACTTTGTTTCTATTTATTTTTGTTTCGAATTGGTCGGGTGCTCTTTTACCTTGGAAAATCATACAGTTACCTCATGGGGAATTAGCCGCGCCTACAAATGATATAAATACTACTGTTGCTTTAGCTTTACTCACGTCAGTAGCATATTTCTATGCGGGTCTTAGTAAAAAAGGATTAGGTTATTTTGGTAAATACATTCAACCAACTCCAATCCTTTTACCCATTAATATTTTAGAAGATTTCACAAAACCCCTATCGCTTAGTTTTCGACTTTTCGGAAATATATTAGCTGATGAATTAGTAGTTCTTGTTCTTGTTTCTTTAGTACCTTCAGTGGTTCCTATACCCGTCATGTTACTTGGATTATTTACAAGCGGTATTCAAGCTCTTATTTTTGCAACTTTAGCTGCGGCTTATATAGGCGAATCCATGGAGGGTCATCATTGAATGACAAGAAGATATTGGAACATCCATTTGGAAGAAATGATGGAAGCAGGAGTTCATTTTGGTCATGGTACTAGTAAATGGAATCCTAGAATGGAACCTTATATCTCTTCAAAGCGTAAAGGTATTCATATTATAAATCTTATTAGAACTGCCCGTTTTTTATCAGAAGCTTGTGATTTAGTTTTTGATACAGCAAGTAGGGGAAAGCAATTCTTAATTGTTGGTACCAAAAATAAAGCAGCCGATTCAGTAGCACGGGCTGCAATAAGGGCCCGTTGTCATTATGTTAATAAAAAATGGCTAGGCGGTATGTTAACGAATTGGTATACTACGGAAACGATACTTCATAAGTTCAGGGACTTGAGAACGGAACAAAAGATGGGGAGACTCAATCGTCTTCCGAAAAGAGATTCAGCTATGTTGAAGAGACAATTATCTCACTTGCAAACATATCTGGGCGGGATCAAATATATGACTGGATTACCCGATATTGTAATAATCGTTGATCAGCAAGAAGAATATATGGCTCTTCGAGAATGTATGATTTTGGGAATTCCAACGATTTGTTTAATCGATACAAATTGTGACCCAGATCTCGCTGATATTTCGATCCCAGCAAATGATGACGCGATAGCTTCAATCCGATTAATTCTTAACAAATTAGTATTTGCAATTTGTGAGGGTCGTTCTAGTTATATACGAAATCCTTGAATGGAGGTACTTATGGCAGAACGGGCCAATACGGTCTTTCACAATAAAGTGATAGATGGAACTGCCATTAAACGACTTATTAGCAGATTAATAGATCACTTCGGAATGGCATATACATCACACATTCTGGATCAAGTAAAGACCCTCGGGTTCCAGCAAGCCACTGCTACATCCATTTCATTAGGAATTGATGATCTTTTAACAATACCTTCTAAGGGATGGTTAGTCCAAGATGCGGAACAACAAAGTTTGGTTTTGGAAAAACACCATTATTATGGAAATGTACACGCAGTAGAAAAATTACGACAATCCATTGAGATATGGTATGCTACAAGTGAATATTTGCGACAAGAAATGAATCCTAATTTTAGGATGACTGATCCTTTTAATCCAGTACATATGATGTCTTTTTCGGGAGCTAGAGGAAATGCATCTCAAGTACACCAATTAGTAGGTATGAGAGGGTTAATGTCGGATCCACAAGGACAAATGATCGATTTACCCATTCAAAGCAATTTACGTGAAGGACTGTCTTTAACAGAATATATAATTTCTTGCTACGGAGCCCGAAAAGGAGTTGTAGATACTGCTGTACGAACATCAGATGCTGGATATCTTACACGCAGACTTGTGGAAATTGTTCAACACATTGTTGTACGTAGAACAGATTGTGGTACTATCCGAGGTATTTCTGTGAGTCCTCAAAATGGGACGATACCGGAAAGGATTTTTATACAAACATTAATTGGTCGTGTATTAGCAGATGATATATATATGGGCCCACGATGCATTGCCGTTAGAAATCAAGATATTGGGATTGGACTTGTCAATCGATTTCTAACCTTTCAAACACAACCAATATCTATTCGAACCCCTTTTACTTGTAGTAGTACATCTTGGATCTGCCAATTATGTTATGGCCGAAGTCCTACTCATGGGGGCCTGGTCGAATTGGGAGAAGCTGTAGGTATTATCGCGGGTCAATCTATTGGGGAACCCGGCACTCAACTAACATTAAGAACCTTTCATACCGGCGGAGTATTCACAGGGGGTACTGCAGAACATGTACGAGCCCCTTCCAATGGAAAAATGAAATTCAATGAAGATTTAGTTCATCCCACACGTACACGTCATGGGCATCCCGCTTTTATATGTTATATATACTTGTATGTAACTATTGAGAGTGAAGATATTCTACACAAGGTCACTATTCCGCCAAAAAGTTTTCTTTTAGTCCAAAACGATCAATATGTACAATCAGAACAAGTTATTGCTGAGATTCGCGCGGGAACCTATACGTTTAATTTTAAGGAGAGGGTTAGAAAACATATTTATTCTAACTCAGAGGGAGAAATGCACTGGAGTACCGATGTATACCATGCACCGGAATTTACATACAGCAATGTACATCTCTTACCAAAAACAAGTCATTTATGGATAGTATCAGGAGGTTCATGCCGCTCTAGTGTAGCCTCTTTTTCGCTTCAAAAGGATCAAGATAAAATTAGCGTTCATTCTCTTTCTGCTGAAGGAAGATCTATTTCTAGTCTGTCAGGAAATAATGATCAAGTAAGACAAAAATTCTTTAGTTCAGATATCTTTGGTAAAAAAAAAAAACAAAGTGAGATTCCTGATTATTCAGAACTTAATCGA---------AGGGGTCATTGTAATTTAATATATCCTGTTATTCTCTACGAAAATTTTTATTTATTGGCAAAGAGACGAAGAAATAGATTCATCATTCCATTACAATTGATTCCAGAACGAGAAAAAGGGCTAATGCCTCTTTCCGGTGTTTCGATTGAAATACCCGGAAATGGTATTTTTCGTAAAAAAAGTATTCTTGCTTATTTTGATGATCTTCAATACAGAAGAAAGAATTCAGGCATTACGAAATATGGGACTACAGGGGGGCATTCCATCCTCAAAAATGAGGATTTGATTGAGTATCGAGGAGTCAAAGAATTGAAGCCAAAATACCAAATGAAAATAGATCGATTTTTTTTCATTCCCGAGGAAGTACATATTTTGCCAGAATCTTCTTCCATAATGGTACAGAACAATAGTCTCATTGGACTAGATACACGAATCACTTTAAATACAAGAAGCCGAGCGGGCGGATTGGTCCGAGTGGAGAGAAAAAAAAAATGGATTGAACTTAAAATCTTTTCTGGAGATATCCATTTTCCTGGAGAGATGGATAAGATATCCCGACACAATGATATCTTGCTCCCGCTTGGAGCGGCAAAAAAAAATGCTAAGGAATCAAAAAAAAAATTGAAAAATTGGATCTATGTCCAATGGATCCCACCTAACAAGAAAAAGTATTTTGTTTTGGCTCGACCCGTAATCATATATGAGATAGCGGACGGTATAAATTTAGTAACACTTTTCTCCCAGGATCTGTTGCACGAAAGGGATAATATGGAACTTAGAATTGTCAATTATATCCTTTATGGCAATGGCAAACCAATTCGGGGAATTTATGGAACAAGTATTCAATTAGTTCGGACTTGTTTATTGTTGAATTGGAAACAAGACAAAAAAAGTTCTTCTGTCGAAGAGGCCCACGCTTCTTTTGTTGAAGTAAATACAAATGGTATGAGTCGAGATTTCCTGCGAATCGATTTAGTGAAATCCCATATTTCGTATAT---CAGAAAAAGGAAAGATCCGTCAGGTTCAGGATTGATCTTTGATAAGAGGCCAGACCGCACCAGTATCAATCCATTTTATTCTATTTCTTCCAAGGCAGGGATTCAACAATCACTTAGCCAAAATCAAGTAAC------TATTCGTACGTTGTTGAAGAGGAATAAGGAATGCCAATCTTTTATAATTTTGTCATCATCTAATTGTTTTCAAATGGGTCCATTCAACGATGTAAAATATTACAATGATGTAATAAAAAAAGAATCAATGAAAAGAGATAGTCTAATTCCAATTAGGAATTCCTTGGGACCTTTAGGATTAGGAAGAACCCCTCAAATTGCGCATTTTTAT---TCATTTTACCATTTAATAACTTATAATCAGATCTCGGTAACTAAATATTTACAACTTGACAAT------TTCAAACAGACTTTTCAAGTGCTTAAATATTATTTAATGGATGAAAATGGTAGGGTTTCTATTTATAATAATCCCGATCCGCGCGGTAACATCGTTTTGAATCCATTCAATTTGAATTGGAATTTTCTC------------CATCATAATTATTGTGAAGAAGCGTCTAGAATAATTAGCCTTGGGCAGTTTATTTGTGAAAATTTATGTATAGCCAAAAACGGACCGCACTTAAAATCGGGTCAAGTTCTAATTGTTCAAATTGACTCTGTAGTAATAAGATCAGCTAAAGCTTATTTGGCCACTCCGGGAGCAACCGTTCATGGCCATTATGGAGAAATCCTTTACGAAGGAGATACATTAGTTACATTTATATATGAAAAATCGAGATCTAGGGATATAACGCAAGGTCTTCCAAAAGTGGAACAAGTGTTAGAAGTGCGTTCGATTGATTCAATATCGATGAACCTAGAAAAAAGAATTGAGGGTTGGAACAAGAGTATAACAAAAATTATTGGAATTCCTTGGAGATTCTTGATTGGTGCTGAGCTAACTATAGTGCAAGGGCGTATCTCTTTGGTTAATAAGATCCAAAAAGTTTATAGATCTCAGGGGGTGCAGATTCATAATCGACATATAGAAATTATTGTGCGTCAAATAACATCAAAAGTGTTGGTTTCAGAAGAGGGAATGTCTAATGTTTTTTCACCCGGAGAACTGATTGAATTGTTGCGGGCGGAACGAACAGGGCGCGCTTTGGAAGAAGCGATCTGTTACCGAGCTATCTTATTGGGAATAACGAAAGCATCTCTAAATACTCAAAGTTTTATATCCGAAGCAAGTTTTCAAGAAACTGCTCGAGTTTTAGCAAAAGCCGCTCTCCGGGGTCGTATCGATTGGTTGAAAGGTCTGAAAGAGAACGTTGTTCTAGGGGGGATGATACCCGTTGGTACGGGATTCAACGGATTAGTGCAACGTTCAAGGCAACATACCAACATTCCTTTGGAAACCAAAAACAATAAACTATTCGAGGCAGAAATGCGAGATATTTTGTTCCACCACAGAGAATTATTTGATTTTTTCATTTCAAGGAATTTACACGATACACTGAGACAAT------CATTTCGAGGGTTGAATGATTCCTAA---------------------ATGATCGATCGGTATAAACATCAACAACTCCGAATTGGATCAGTTTCTCCTCAACAAATAAGTGCTTGGGCCAATAAAATCCTACCTAATGGGGAGATAGTTGGAGAGGTGACAAAACCGTATACTTTTCATTACAAAACCAATAAACCTGAAAAAGATGGATTGTTTTGTGAAAGAATTTTTGGGCCGATAAAAAGTGGGATTTGCGCTTGTGGAAATTATCGAGTAATCGGGGATGAAAAAGAAGACCCTAATTTTTGTGAACAATGCGGAGTCGAATTCGTGGATTCTCGGATACGAAGATACCAAATGGGCTATATCAAACTGGCATGCCCAGTAACCCATGTGTGGTATTTGAAGCGTCTTCCTAGTTATATCGCGAATCTTTTAGATAAACCTCTTAAAGAATTAGAAGGACTGGTATACTGCGAT---TACCCAAATTTTTCTTTTGCTAGGCCCATAGCTAAAAAACCTACTTTCTTACGATTACGAGGTTCATTCGAATATGAAATCCAATCCTGGAAATACAGCATCCCACTTTTCTTTACTACCCAAGGCTTCGATGCATTTCGAAATCGAGAAATGTCTACTGGAGCAGGTGCTATACGAGAACAATTAGCCGATCTGGATTTGCGAATTATTATAGATTATTCGTTGGTAGAATGGAAAGAATTAGGGGAAGAAGGGCCCCCGGGTAATGAGTGGGAAAATAGAAAGGTTGGAAGAAGAAAGGATTTTTTGGTTAGACGCATCGAAATAGCTAAGCATTTTATTCGAACAAATATAGAACCAGAATGGATGGTTTTATGTCTATTACCAGTTCTTCCTCCCGAGTTGAGACCGATCATTCAGATAGACGGGGGTAAACTAATGAGCTCGGATATTAATGAACTTTATAGAAGAGTTATTTATCGGAACAATACTCTTATCGATTTATTAGCAACAAGTAGATCGACACCGGGGGAATTAGTAATGTGTCAGGAGAAATTGGTACAAGAAGCTGTGGATACACTTCTTGATAATGGAATCCGCGGACAACCAATGAGGGACGGTCATAATAAGGTTTACAAGTCGTTTTCGGATGTAATTGAAGGCAAAGAGGGAAGATTTCGTGAGACTCTGCTTGGCAAACGGGTGGATTATTCGGGTCGTTCTGTCATTGTCGTGGGTCCCTCCCTTTCATTACATCAATGTGGATTGCCTCGCGAAATAGCAATAGAACTTTTCCAGCCATTTGTAATTCGTGGTCTAATTAGACAACATCGTGCTTCGAACATGGGAGTTGCTAAGAGTAAAATTCGGGAAAAAGAGTCAATTGTATGGGAAATACTTCAGGAAGTTATGCAGGGGCACCCCATATTGCTGAATAGAGCACCTACTCTGCATAGATTAGGCATACAGGCATTCCACCCCATTTTAGTGGAAGGGCGCGCTATTTGTTTACATCCATTAGTTTGTAAGGGATTCAATGCAGATTTTGATGGGGATCAAATGGCGGTTCATGTACCTTTATCTTTGGAGGCTCAAGTGGAGGCTCGTTTACTTATGTTTTCTCATATGAATCTATTGTCTCCATCTATTGGGAATCCAATTTCCCTACCAACCCAAGATATGCTTATTGGGCTCTATGTATTAACGAGCGGGAATCGCCGAGGTATTTGTGCAAATAGGTATAATCCATGTAATCGCATAAATTATCAAAATGAAAAAATGGATGCCAATAGCTATAAGTATACGAAAGAAAAAGAACCCTTTTTTTGTAATTCCTATGATGCAATTGGAGCTTATCGTCAGAAAAGAATCAATTTAGATAGTACTTTATGGCTCCGGTGGCAACTAGACCAACGCGTTATTGCTTCAAGAGAAGCTCCTATCGAAGTTCACTATGAATCTTTGGGTACTTATCATGAGATTTATGAGCACTACTTAATAGTAAGAAGTATAAAAAAAGAAATTCTTTGTACATACATTCGAACCACGGTTGGTCCTATTTCTCTTTATCGAGAAATCGAAGAAGCTATCCAAGGGTTGTGCCGGACCTGCTC---------------ATATGGTACCTAAATGCTTGGGGGTAGAAATGAGGGAATGTATACAATACCTGGGTTTAATCAAATACAATTTGAAGGGTTTTGTAGGTTCATTGATCAGGGCTTAACAGAAGAACTTTATAAGTTTCCAAAAATGGAAGATAGAAATCAAGAAATTGAATTTCAATTATTTGTGGAAACATATCAATTGGTAGAACCGGTGATAAAAGAAAGAGATGCTGTATATGAATCGCTCACATATTCTTCTGAATTATATGTATCCGCGGGATTAATTTGGAAAAACAGTAGAGATATGCAAGAACAAACCATTTTTATTGGAAACATTCCTCTAATGAATTCCTTGGGAACTTCTATAGTAAATGGAATATACAGAATTGTGATCAATCAAATATTGCAAAGCCCCGGTATCTATTACCGGTCAGAATTGGACAATACCGGAATTTCGGTTTATACAGGCACCATAATATCAGATTGGGGGGGGAGATTAGAATTAGAGATTGATCGAAAGGCAAGGATATGGGCTCGTGTGAGTAGGAAACAAAAAATATCTATTCTAGTTCTATCATCAGCTATGGGTTCGAACCTAAGAGAAATTCTAGAGAATGTTTGCTATCCTGAAATTTTTTTGTCTTTCCTGAATGATAAGGAGAAAAAAAAAATTGGGTCAAAAGAAAATGCCATTTTGGAGTTTTATCAACAATTTGCTTGTGTAGGCGGAGATCCGGTATTTTCTGAATCCTTATGTAAGGAATTACAAAAGAAATTCTTTCAACAAAAATGTGAATTAGGAAGGATTGGTCGCCGAAATATGAACCAGAGACTGAATCTTGATATACCTCAGAACATTCCATTTTTGTTACCGCGAGATATATTGGCAGCTGCGGATCATTTGATTGGAATGAAATTTGGAATGGGTACACTTGACGATATGAATCATTTGAAAAATAAACGTATTCGGTCTGTAGCGGATCTCTTACAAGATCAATTCGGAGTGGCTCTGTTTCGTTTAGAAAATATGATTAGAGGAACTATAGGCGGAGCAATTAGGCATAAATTGATACCAACTCCTCAGAATTTAGTAACTTCAACTCCATTAACAACCACTTATGAATCTTTTTTCGGATTACACCCCCTATCTCAAGTTTTGGATCGAACTAATCCATTAACGCAAATAGTTCATGGGAGAAAATTGAGTTATTTGGGCCCTGGAGGATTGACAGGTCGAACTGCTAGTTTTCGGATACGAGATATCCATCCTAGTCACTATGGGCGCATTTGCCCAATTGACACGTCTGAAGGAATCAATGTTGGACTTATTGGATCCTTAGCAATTCATGCGAGAATTGGTCATTGGGGGTTCCTAGAAAGCCCATTTTATGAAATCTCTGAGAGATCAAAAAAAGTGCGGATGCTTTATTTATCACCAAGTCGAGACGAATACTCTATTGTAGCATCAGGAAATTCTTTGGGGCTGAATCGAGGTATTCAAGAAGAGCAGGTTGTTCCGGTTAGATACCGTCAAGAATTCCTGACCGTTGAATGGGAACAGGTACATCTTCGAAGTATTTTTACCTTCCAATATTTTTCTGTTGGAGCTTCCCTCATTCCTTTTATCGAACATAATGATGCGAATCGAGCTTTAATGAGTTCTAATATGCAACGTCAGGCAGTTCCACTTTCCCGGTCCGAAAAGTGTATTGTTGGAACTGGGTTGGAACGCCAAGTGGCTCTAGATTCAGGGGCTCTCGCTATAGCTGAACACGAGGGAAAGCTCATTTCTACCGATGCTGACAAGATACTTTTATCGGGC---------AAGGTGGATAAGGGGGATATTATAAGCATTCCATTAATTATGTATCAACGTTCTAACAAAAATACTTGTATGCATCAAAAACCGAGGGTTCCGCGAGGTAAATGCATCAAAAAGGGACAAATTTTAGCGGATGGTGCTGCTACAGTTGGCGGCGAACTTGCTTTGGGAAAAAACGTATTAGTAGCTTATATGCCATGGGAGGGTTACAATTCTGAAGATGCGGTACTCATTAGCGAGCGTCTAGTATATGGAGATATTTATACTTCTTTTCACATACGGAAATATGAAATTCAGACTCATGTGACAAGCTACGGCCCTGAAAGAATCACTAATGAAATACCGCATCTCAAAGCCTACCTACTTCGAAATTTAGACAAAAATGGAATTGTGATGCTGGGGTCTTGGGTCGAAACGGGCGATATTTTAGTAGGTAAATTAACGCCTCAGGTGGCAAAAGAATCGTCGTATACCCCGGAGGACAGATTATTAAGAGCCATACTTGGCATTCAGGTATCCACTTCAAAAGAAACTTGTCTAAAACTACCCATAGGTGGTAGGGGTCGAGTTATTGATGTGAGGTGGGTCCAGAAAAAGGGAGTTTCCAGTTATAATCCAGAAAAAATTCATGTATATATTTCACAGAAACGTGAAATAAAAGTAGGTGATAAAGTCGCTGGAAGGCATGGAAATAAGGGTATCATTTCCAAAATTTTGCCTAGACAAGATATGCCGTATCTGCAAGATGGAAGATCCGTTGATATGGTCTTCAACCCATTAGGAGTACCTTCACGAATGAATGTAGGGCAGATATTTGAATGTTCGCTGGGGGTAGCGGGGGATCTGCTAGGTAGACATTATCGAATAGCACCTTTTGATGAGAGATATGAACAAGAGGCTTCGAGAAAACTAGTGTTTTCTGAATTATATGAAGCCAGTAAGCAAACAGCAAATCCATGGGTATTTGACCCCGAGTATCCGGGAAAAAGCAGAATATTGGATGGAAGAACGGGGGATCCTTTTGAGCAGCCTGTTTTAATAGGAAAGCCTTATATCTTGAAATTAATTCATCAAGTTGATGATAAAATACATGGACGTTCCAGCGGACATTATGCACTTGTTACACAACAACCCCTTAGAGGAAGGGCTAAGCAAGGAGGACAGCGGGTAGGAGAAATGGAGGTTTGGGCTCTAGAAGGGTTTGGTGTTGCTCATATTTTACAAGAGATGCTTACTTATAAATCTGATCATATTAGAGCTCGCCAAGAAATACTTGGTACTACAATCATTGGAAGAACAATACCTAAACCTGAGGATGCGCCAGAATCTTTTCGATTACTCGTTCGAGAACTACGATCTTTGGCTTTGGAACTTAATCATTTCCTTGTATCTGAGAAGAACTTCCAGATGAATAGGAAGGAAGCTTA---A------ATGGATATAGTAAGTCTCGCTTGGGCTGCTTTAATGGTAGTCTTTACATTTTCTCTTTCACTCGTAGTATGGGGTAGAAGTGGACTCTAGATGGAAGTAAATATTCTCGCATTTATTGCTACTGCACTGTTCATTCTAGTTCCGACTGCTTTTTTACTTATAATATACGTAAAAACGGTCAGTCAAAATGATTAAATGACTATAGCCCTTGGGAAATTTACCAAAGACGAAAATGATTTATTTGATATTATGGATGACTGGTTACGGAGGGACCGTTTCGTTTTTGTAGGTTGGTCCGGTCTATTGCTCTTTCCTTGTGCTTATTTCGCGTTAGGAGGTTGGTTTACAGGTACAACCTTTGTAACTTCATGGTATACACATGGATTGGCGAGTTCCTATTTGGAAGGCTGCAACTTCTTAACCGCGGCAGTTTCTACTCCTGCTAATAGTTTAGCACACTCTTTGTTGTTACTATGGGGTCCAGAAGCACAAGGGGATTTTACTCGTTGGTGTCAATTAGGCGGTCTGTGGACTTTTGTTGCTCTCCACGGCGCTTTCGGACTAATAGGTTTCATGTTACGTCAATTTGAACTTGCTCGATCTGTTCAATTGCGACCTTATAATGCAATCGCATTCTCTGCTCCAATTGCTGTTTTTGTTTCTGTATTCCTGATTTATCCGCTAGGTCAGTCTGGTTGGTTCTTTGCGCCCAGTTTTGGTGTCGCAGCTATATTTCGATTCATCCTCTTTTTCCAAGGGTTTCATAATTGGACATTGAACCCATTTCATATGATGGGGGTTGCCGGTGTATTGGGCGCTGCCCTTCTATGCGCTATTCATGGTGCTACCGTAGAAAATACTTTATTTGAAGATGGTGATGGCGCAAATACATTCCGTGCTTTTAACCCAACTCAAGCGGAAGAAACTTATTCAATGGTCACCGCTAACCGCTTTTGGTCCCAAATCTTTGGGGTTGCTTTTTCCAATAAACGTTGGTTACATTTCTTTATGTTATTTGTACCAGTAACCGGTTTATGGATGAGTGCTCTTGGAGTAGTCGGCTTGGCTCTGAACCTACGCGCCTATGACTTCGTTTCTCAGGAAATCCGTGCAGCGGAAGATCCTGAATTTGAGACGTTCTACACCAAAAATATTCTTTTAAATGAAGGCATTCGTGCTTGGATGGCGGCTCAAGATCAGCCTCATGAAAACCTTATATTCCCTGAGGAGGTTCTACCCCGTGGAAACGCTCTTTAAATGAAGGCATTCGTGCTTGGATGGCGGCTCAAGATCAGCCTCATGAAAACCTTATATTCCCTGAGGAGGTTCTACCCCGTGGAAACGCTCTTTAATGGAACTTTAGCCTTAGCCGGTCGTGACCAAGAAACCACAGGTTTCGCTTGGTGGGCCGGGAATGCCCGACTTATCAATTTATCCGGTAAATTACTGGGAGCTCATGTAGCCCATGCCGGATTAATCGTATTCTGGGCCGGAGCAATGAACCTATTTGAAGTGGCTCATTTCGTACCAGAAAAGCCCATGTATGAACAAGGATTAATTTTACTTCCCCACCTAGCTACTCTAGGTTGGGGGGTAGGTCCTGGTGGGGAAGTTATAGATACCTTTCCATACTTTGTGTCTGGAGTACTTCACTTAATTTCCTCTGCAGTATTGGGCTTTGGCGGTATTTATCACGCACTTCTGGGACCCGAGACTCTTGAAGAGTCTTTTCCATTCTTCGGTTATGTATGGAAAGATAGAAATAAAATGACTACAATTTTGGGTATTCACTTAATTTTGTTAGGTATAGGTGCTTTTCTTCTAGTATTCAAAGCTATTTATTTTGGAGGCGTATATGATACCTGGGCCCCGGGAGGGGGAGATGTAAGAAAAATTACCAACTTGACCCTTAGCCCAAGCGTCATATTTGGTTATTTACTAAAATCCCCTTTTGGAGGAGAGGGATGGATTGTTAGTGTGGACGATTTGGAAGATATAATTGGAGGGCATGTATGGTTGGGTTCCATTTGTATACTTGGTGGAATCTGGCATATCTTAACCAAACCTTTTGCATGGGCGCGCCGTGCGCTTGTATGGTCTGGGGAGGCTTACTTGTCTTATAGTTTAGGTGCTTTAGCTGTTTTTGGTTTTATTGCTTGTTGCTTTGTTTGGTTCAATAATACCGCTTATCCTAGTGAGTTTTACGGGCCCACTGGACCAGAAGCTTCTCAAGCTCAAGCATTTACTTTTCTGGTTAGAGACCAACGCCTTGGGGCTAACGTAGGGTCCGCCCAAGGACCTACCGGTTTAGGTAAATATCTAATGCGTTCTCCGACTGGAGAAGTCATTTTTGGGGGAGAAACTATGCGTTTTTGGGATTTGCGTGCTCCCTGGTTAGAACCCCTAAGGGGTCCCAATGGGTTGGACTTGAGTAGGCTGAAAAAAGACATACAACCTTGGCAAGAACGACGTTCCGCGGAATATATGACTCATGCTCCTTTAGGTTCTTTAAATTCCGTGGGTGGTGTAGCTACCGAGATCAATGCAGTCAATTATGTCTCTCCTAGAAGTTGGTTAGCTACCTCTCATTTTGTTCTAGGATTCTTCCTATTCGTAGGTCATTTATGGCATGCAGGAAGGGCTCGTGCAGCTGCAGCAGGATTTGAAAAAGGAATTGATCGCGATTTTGAACCTGTTCTTTCCATGACTCCTCTTAACTAAATGGCAAGAAAAGGTTTAATTCAGAGGGAAAAGAAGAGGCAAAAATTGGAACAAAAATATCATTTGATTCGTCGATCCCCCAAAAAAGAAATAGGTAAAGTTCCATTGTTGAGTGAGAAATGGGAAATTCACGGAAAGTTACAATCCCCACCGCGTAATAGTGCACCTACACGTCTTCATCGACGTTGTTTTTCAACCGGAAGACCGAGAGCTAACTATCGAGACTTTGGGTTATCCGGACACATACTTCGTGAAATGGTTCATGCATGTTTGTTGCCTGGAGCAACAAGGTCAAGTTGGTAAATGGCATTAAGATTTCCAAGGTTTAGCCAAGGCTTAGCTCAGGACCCCACTACTCGCCGTATTTGGTTTGGTATTGCTACCGCACACGACTTCGAAAGTCATGATGATATTACGGAGGAACGTCTTTATCAGAATATTTTTGCTTCTCATTTCGGGCAATTAGCAATAATTTTTCTGTGGACTTCCGGAAATCTGTTTCATGTAGCTTGGCAAGGAAATTTTGAGACATGGGTACAGGACCCTTTACATGTAAGGCCTATTGCTCATGCAATTTGGGATCCTCATTTTGGTCAACCGGCTGTGGAAGCTTTTACTCGGGGGGGTGCTCTTGGACCAGTAAATATCGCTTATTCTGGTGTTTATCAATGGTGGTATACAATCGGGTTACGGACTAATGGAGATCTTTATACTGGAGCGCTTTTTCTATTATTTCTTTCTGTCATATCTTTAATAGCAGGTTGGTTACACCTACAACCGAAATGGAAACCGAGCGTTTCGTGGTTTAAAAATGCCGAATCTCGTCTCAATCATCATTTGTCAGGACTATTCGGAGTAAGTTCCTTGGCTTGGACAGGACATTTAGTCCATGTCGCTATTCCTGGATCCAGGGGGGAATACGTTCGATGGAATAATTTCTTAGAGGTATTGCCGCATCCCCAAGGATTAGGCCCACTTTTTACAGGTCAGTGGAATCTTTATGCTCAAAACCCCGATTCGGGTAGTCATTTATTTGGTACCTCCCAAGGCGCAGGAACTGCCATTCTAACCCTTCTCGGGGGATTTCATCCGCAAACGCAGAGTTTATGGCTGACTGATATTGCTCATCATCATTTAGCTATTGCATTTATTTTTCTCGTTGCCGGTCATATGTATAGAACGAACTTCGGTATTGGGCACAGTATAAAAGATCTTTTAGAAGCACATACTCCTCCAGGGGGGCGATTAGGGCGTGGACATAAAGGTCTTTATGACACAATCAATAATTCGATTCATTTTCAATTAGGCCTTGCTCTAGCCTCTTTAGGGGTTATTACTTCCTTGGTAGCTCAACATATGTACTCTTTACCTGCTTATGCGTTCATAGCACAAGACTTTACTACTCAAGCCGCGTTATATACGCATCACCAATACATTGCAGGATTCATCATGACAGGAGCTTTTGCTCATGGAGCTATATTTTTTATTAGAGATTACAATCCGGAACAAAATGAGGATAATGTATTGGCAAGAATGTTGGACCATAAGGAAGCTATCATATCCCATTTAAGTTGGGCCAGCCTTTTTTTGGGATTCCATACTTTGGGACTTTATGTTCATAATGATGTCATGCTTGCTTTTGGTACTCCCGAGAAACAAATCTTGATCGAACCCATATTTGCCCAATGGATACAATCTGCTCATGGTAAAACTTTATATGGGTTCGATGTACTTTTATCTTCAACAAGCGGCCCAGCGTTCAACGCGGGTCGAAGCATATGGTTGCCCGGTTGGTTAAATGCTATTAATGAGAATAGTAATTCACTATTTTTAACAATAGGGCCTGGAGACTTCTTGGTTCATCATGCTATTGCTCTAGGTTTACATACAACTACATTGATCTTAGTAAAAGGTGCTTTAGATGCACGTGGTTCCAAGTTAATGCCAGATAAAAAGGATTTTGGTTATAGTTTTCCTTGCGATGGTCCGGGACGAGGCGGTACTTGTGATATTTCGGCTTGGGATGCATTTTATTTGGCAGTTTTTTGGATGTTAAATACCATTGGATGGGTTACTTTTTATTGGCATTGGAAGCACATCACATTATGGCAGGGTAACGTTTCACAGTTTAATGAATCTTCCACTTATTTGATGGGATGGTTAAGAGATTATCTATGGTTAAACTCTTCACAACTTATCAACGGATATAACCCTTTTGGTATGAATAGTTTATCAGTTTGGGCGTGGATGTTCTTATTTGGACATCTTGTTTGGGCTACTGGATTTATGTTCTTAATTTCCTGGCGTGGATATTGGCAAGAATTGATTGAAACTTTAGCATGGGCTCATGAACGCACACCTTTGGCTAATTTAATTCGATGGAGAGATAAACCAGTAGCTCTTTCCATTGTGCAAGCAAGATTGGTTGGATTAGCCCATTTTTCTGTAGGTTATATATTCACTTACGCGGCTTTCTTGATTGCCTCTACATCGGGCAAATTTGGTTAAATGATTATTCGTTCGCCGGAACCAGAAGTAAAAATTTTGGTAGATAGGGATCCCATAAAAACTTCTTTCGAGGAATGGGCCAGACCCGGCCATTTCTCAAGAACAATAGCTAAAGGGCCTGATACTACCACTTGGATCTGGAACCTACATGCTGATGCTCACGATTTCGACAGCCATACTAGTGATTTGGAGGAGATCTCCCGAAAAGTATTTAGTGCCCATTTCGGCCAACTCTCCATCATCTTTCTTTGGCTGAGTGGCATGTATTTCCACGGTGCTCGTTTTTCCAATTATGAAGCATGGTTAAGTGATCCTACTCACATTGGACCTAGTGCCCAGGTGGTTTGGCCGATAGTGGGCCAAGAAATATTGAATGGTGATGTAGGCGGCGGTTTCCGAGGAATACAAATAACCTCCGGTTTTTTTCAGATTTGGCGAGCATCTGGAATAACTAGTGAATTACAACTCTATTGTACCGCAATTGGTGCATTGGTCTTTGCAGCTTTAATGCTTTTTGCTGGTTGGTTCCATTACCACAAAGCTGCTCCAAAATTGGCTTGGTTCCAAGATGTAGAATCTATGTTGAATCACCATTTAGCAGGGCTACTAGGACTTGGGTCTCTTTCTTGGGCGGGGCATCAAGTACATGTATCTTTACCGATTAACCAATTTCTAAATGCTGGAGTGGATCCTAAAGAGATCCCACTTCCTCATGAATTTATCTTGAATCGGGATCTTTTGGCTCAACTTTATCCCAGTTTTGCTGAGGGAGCAACCCCATTTTTCACCTTGAATTGGTCAAAATATGCGGACTTTCTTACTTTTCGTGGAGGATTAGATCCAGTAACTGGAGGTCTCTGGTTAACCGATATTGCACACCATCATTTAGCTATTGCAATTCTTTTCCTGATAGCGGGTCACATGTATAGGACCAACTGGGGCATTGGTCATGGTATAAAAGATATTTTAGAGGCTCATAAAGGTCCATTTACAGGGCAGGGACATAAAGGCCTATATGAGATCCTAACAACGTCATGGCATGCTCAATTATCTATTAACCTAGCCATGTTAGGATCTTTAACCATTGTTGTAGCTCACCATATGTATTCGATGCCCCCTTATCCATATCTAGCGACTGACTACGGTACCCAACTTTCATTGTTCACACATCACATGTGGATTGGTGGATTTCTCATAGTTGGTGCTGCTGCGCATGCAGCGATTTTTATGGTAAGAGACTATGATCCAACTACTCGATACAACGACCTATTAGATCGTGTACTTAGGCATCGTGATGCAATCATATCACACCTCAACTGGGTATGTATATTTTTAGGCTTTCACAGTTTTGGTTTGTATATTCATAATGATACCATGAGCGCTTTAGGGCGTCCCCAAGATATGTTTTCAGATACGGCTATACAATTACAACCCGTCTTTGCTCAATGGATACAAAACACCCATGCTTTAGCACCTGGTGCAACGGCCCCCGGTGCAACAACAAGCACCAGTTTGACTTGGGGGGGTGCTGATTTAGTGTCAGTGGGCGGAAAGGTTGCTTTGTTACCTATTCCATTAGGAACCGCGGATTTTTTAGTACATCACATTCATGCATTTACGATTCATGTGACGGTATTGATACTCCTGAAAGGTGTTCTATTTGCTCGTAGCTCGCGTTTGATACCGGATAAAGCAAATCTCGGTTTTCGTTTCCCTTGTGATGGACCTGGAAGAGGGGGGACATGCCAAGTATCCGCTTGGGATCATGTCTTTTTAGGTCTATTCTGGATGTACAATGCAATTTCGGTAGTAATATTCCATTTCAGTTGGAAAATGCAGTCAGATGTTTGGGGTAGTATAAGTGATCAAGGGGTAGTAACTCATATCACGGGAGGAAACTTTGCGCAGAGTTCCACTACTATTAATGGGTGGCTCCGCGATTTCTTATGGGCACAGGCATCCCAGGTAATTCAGTCTTATGGTTCCTCATTATCTGCATATGGCCTCTTTTTCCTAGGTGCTCATTTTGTATGGGCTTTTAGTTTAATGTTTCTATTCAGCGGACGTGGTTATTGGCAAGAACTTATTGAATCCATCGTTTGGGCTCATAATAAATTAAAAGTTGCTCCTGCTATTCAGCCTCGAGCCTTGAGCATTGTCCAAGGACGTGCTGTAGGAGTAGCTCATTACCTTCTGGGCGGAATTGCCACAACATGGGCATTCTTCTTAGCAAGAATTATTGCAGTAGGATAAATGCCTAGATCTCGGATAAATGGAAATTTTATTGATAAGACCTTTTCAATTGTAGCCAATATCTTATTACGAATAATTCCGACAACTTCAGGAGAAAAAGAGGCATTCACCTATTACAGAGATGGTATGTCAGCTCAATCCGAAGGAAATTATGCGGAAGCTTTACAGAATTATTATGAAGCTATGCGACTAGAAATTGATCCCTATGATAGAAGTTATATACTCTATAACATAGGCCTTATCCATACAAGGAACGGAGAACATACGAAAGCTTTGGAATATTATTTTAGGGCGCTAGAACGAAACCCGTTCTTACCACAAGCTTTTAATAATATGGCCGTGATCTGTCATTACCGGGGAGAACAGGCCATTCGACAGGGAAATTCTGAAATTGCGGAGGCTTGGTTCGATCAAGCCGCTGAGTATTGGAAACAAGCTATAACGCTTACTCCCGGGAATTATATTGAGGCACAGAATTGGTTGAAGATCACAAGGCGTTTCGAATAGATGTCGCGTTACAGAGGGCCTCGTTTCAAAAAAATACGACGTCTGGGGGCTTTACCGGGACTAACTAGTAAAAGGCCTAAAGCCGGAAGCGATCTTAGAAACCAATCACGTTCCAGTAAAAAATCTCAATATCGTATTCGTTTGGAAGAAAAACAAAAATTGCGTTTTCATTATGGTCTTACAGAACGACAATTACTTAAATACGTTCGTATTGCCGGAAAAGCCAAAGGGTCAACGGGTCGGGTTTTACTACAATTACTTGAAATGCGTTTGGATAACATCCTTTTTCGATTGGGTATGGCCTCGACTATTCCCCAAGCCCGCCAATTAGTTAACCATAGACATATTTTAGTTAATGGTCGTATAGTAGATATACCAAGTTATCGCTGCAAACCCCAAGATATTATTACAGCGAGGGATGAACAAAAATCTAGAGCTCTGATTCAAAATTGTCTTGATTCATCCCCTCGTGATGAGGAATTACCAAAACATTTGACTTTTCACCCATTCCAATATAAAGGATTAGTCAATCAAATAATAGATAGTAAATGGGTCGGTTTGAAAATAAATGAATTGCTAGTTGTAGAATATTATTCTCGTCAGACTTAAATGCAAGGTCGTTTGTCTGCTTGGCTAGCCAAACATGGGTTAGTTCATAGATCTTTGGGCTTCGACTACCAAGGAATAGAGACTTTACAAATAAAGCCTGGGGATTGGCATTCCATTGCTGTCATTTTATATGTATATGGTTACAATTATTTACGTTCCCAATGTGCCTATGATGTAGCACCGGGCGGACTGTTAGCTAGTGTGTATCATCTTACGAGAATAGCTTATGGTA---TAGATCAACCAGAAGAGGTATGTATAAAAGTATTTGCCCCAAGGTGGAATCCTAGAATTCCGTCTGTTTTCTGGGTTTGGAAAAGTGTGGATTTTCAAGAAAGGGAATCTTATGATATGTTGGGAATCTTTTATGATAATCATCCACGTCTGAAACGTATCTTAATGCCCGAAAGTTGGATAGGATGGCCCTTACGTAAGGATTATATTGCCCCGAATTTTTATGAAATACAGGATGCTCATTAA------------------------------------------------------------------------------------------------------------------------------------------------------------------------------------------ATGAATTCCATTGAGTTTCCCTTACTTGATCGAACAGCCCCCCCAAAAAATTCAGTTATTTCAACTACATCAAATGATCTTTCAAATTGGTCAAGACTGTCCAGTTTGTGGCCGCTTCTATATGGTACCAGTTGTTGTTTCATTGAATTTGCTTCATTACTAGGCTCACGATTCGACTTTGACCGTTATGGGCTGGTACCAAGATCGAGTCCTAGACAGGCAGACCTAATTTTAACTGCGGGTACAGTAACAATGAAAATGGCTCCTTCTTTAGTGAGATTATATGAACAAATGCCTGAACCAAAATATGTTATTGCTATGGGAGCATGTACAATTACAGGGGGTATGTTCAGTACCGATTCTTATACTACTGTTCGGGGGGTCGATAAGCTAATTCCTGTAGATGTCTATTTGCCAGGTTGTCCACCTAAACCGGAGGCAGTTATAGATGCTATAACAAAACTTCGTAAAAAACTATCTCGAGAAATCTATGAAGATCGAATTAGGTCTCAACAGGGGAGTCGGTGTTTTACTATCAACCACAAGTTTTATATTGGACGAAGTACTCATACTGGAAATTATGATCGAGGATTACTCGATCAACCACCATCTACATCGACTTCGGAGATCCCTCTTGAAATATTTTTCAAATACAACAAGAGTTCAGTATCTTCCCCCGAATTAGTGAATTAGATGTTTCTACTTTACGAATATGATATTTTCTGGGCATTTCTAATAATAGCAAGTGCTATTCCTATTTTGGCATTTTTGATTTCGGGAGTTTTAGCCCCGATTCGCAAAGGGCCAGAGAAACTTTCTAGTTATGAATCGGGAATAGAACCAATGGGTGATGCTTGGCTCCAATTTCGAATTCGGTATTATATGTTTGCTCTAGTTTTTGTTGTTTTTGATGTTGAAACGGTTTTTCTTTATCCATGGGCAATGAGTTTTGATGTATTGGGTATATCTGTATTTATAGAAGCTTTCATTTTCGTGCTTATCCTAATTGTTGGTTCAGTTTATGCATGGCGAAAAGGAGCATTGGAATGGTCTTAGATGACCTTAAATCTTTGTGTATTGACCCCGAATCGAATTGTTTGGGATTCAGAAGTTAAAGAAATCATTTTATCTACTAATAGTGGACAAATTGGCATATTACCCAATCACGCGCCTATTGCCACGGCTGTAGATATAGGTATTTTGAGAATACGCCTTACTGACCAATGGCTAACGATGGCTCTGATGGGCGGTTTCGCTCGAATAGGTAATAATGAGATCACTGTTTTAGTAAATGATGCGGAAAAGGGTAGTGACATTGATCCACAAGAAGCTCAGCAAACTCTTGAAGTAGCGGAAGCTAACTTGAGTAAAGCTGAAGGCAAGAGACAAACAATTGAGGCAAATCTAGCTCTCAGACGAGCTAGGACACGAGTGGAGGCTCTTAATATGATTTCGTAAATGAGAATAAATCCTACTACTTCTGATCCTGGGGTTTCCGCGCTTGAAAAAAAAAACTTGGGACGTATAGCTCAAATCATCGGTCCGGTACTGGATGTAACTTTCCCCCCCCGGAAAATGCCTAATATTTACAACGCTCTGGTAGTTAAGGGTCGAGATACTGCCGGTCAACAAATTAATGTGACTTGTGAAGTACAACAATTATTAGGAAATAATCGAGTTAGAGCTGTAGCTATGAGTGCTACAGATGGTCTAATGAGAGGAATGGAAGTGATTGACACGGGAGCTCCTTTAAGCGTTCCGGTCGGCGGAGCGACTTTAGGACGAATTTTCAACGTGCTTGGAGAGCCCGTTGACAATTTAGGTCCTGTAGATACTCGCACAACATCTCCTATTCATAGATCTGCGCCTGCTTTTATACAGTTAGATACAAAATTATCTATTTTTGAAACAGGAATTAAAGTAGTAGATCTTTTAGCCCCTTATCGCCGTGGAGGAAAAATAGGACTATTCGGGGGAGCTGGAGTGGGTAAAACAGTACTCATTATGGAATTGATCAACAACATTGCCAAAGCTCATGGGGGTGTATCTGTATTTGGCGGAGTAGGTGAACGTACTCGTGAAGGAAATGATCTTTACATGGAAATGAAAGAATCTGGAGTAATTAATGAACAAAATATTGCAGAATCGAAAGTAGCTCTAGTATATGGTCAGATGAATGAACCGCCTGGAGCTCGTATGAGAGTTGGTTTAACTGCCCTAACCATGGCAGAATATTTCCGAGATGTTAATGAACAAGACGTACTTCTATTTATCGACAATATCTTCCGTTTCGTTCAAGCAGGATCCGAAGTATCTGCCTTATTGGGTAGAATGCCTTCCGCTGTGGGTTATCAACCCACCCTTAGTACCGAAATGGGTTCTTTACAAGAAAGAATTACTTCTACCAAAGAAGGATCCATAACTTCTATTCAAGCAGTTTATGTGCCTGCGGACGATTTGACCGATCCTGCTCCTGCCACGACATTTGCACATTTAGATGCTACTACCGTACTATCAAGAGGATTAGCTGCCAAAGGTATCTATCCAGCAGTCGATCCTTTAGATTCAACTTCAACTATGCTCCAACCTCGGATCGTTGGTGAAGAACATTATGAAACTGCGCAAAGAGTTAAACAAACTTTACAGCGGTACAAAGAACTTCAGGACATTATAGCTATCCTTGGATTGGACGAATTATCCGAAGAGGATCGCTTAACCGTAGCAAGAGCACGAAAAATTGAGCGTTTCTTATCACAACCTTTTTTCGTAGCAGAAGTATTTACGGGGTCCCCGGGAAAATATGTTGGTCTATCAGAAACCATTAGAGGGTTTAAATTGATCCTTTCCGGAGAATTAGATGGTCTTCCTGAACAGGCTTTTTATTTGGTAGGTAACATCGATGAAGCTACTGCGAAGGCTACAAACTTAGAAATGGAGAGCAAATTGAAGCAATGAATGAGTTGTAGGGAGGGACTTATGTCACCACAAACAGAGACTAAAGCAAGTGTTGGATTCAAAGCTGGTGTTAAAGATTATAAATTGACTTATTATACTCCTGACTATCAAACCAAAGATACTGATATCTTGGCAGCCTTCCGAGTAACTCCTCAACCTGGAGTTCCGCCCGAGGAAGCAGGGGCCGCGGTAGCTGCTGAATCTTCCACTGGGACATGGACAACTGTGTGGACTGACGGGCTTACCAGTCTTGATCGTTACAAAGGACGATGCTACCACATCGAGCCGGTTGCTGGAGAAGAAAGTCAATTTATTGCTTATGTAGCTTACCCCTTAGACCTCTTTGAAGAAGGTTCTGTTACTAACATGTTTACTTCCATTGTGGGTAATGTATTTGGATTCAAGGCCCTGCGCGCTCTACGTCTGGAGGATTTGCGAATCCCTACTTCTTATTCTAAAACTTTCCAAGGTCCGCCTCATGGCATCCAAGTTGAGAGGGATAAATTAAACAAGTATGGCCGCCCCCTATTAGGATGTACTATTAAACCTAAATTGGGATTATCCGCTAAGAATTACGGTAGAGCAGTTTATGAATGTCTCCGCGGTGGGCTTGATTTTACCAAAGATGATGAGAACGTTAATTCCCAACCATTTATGCGTTGGAGAGACCGTTTCCTATTTTGTGCCGAAGCAATTTATAAAGCGCAGGCGGAAACAGGTGAAATCAAAGGGCATTACTTGAATGCTACTGCAGGTACATGCGAAGAAATGATCAAAAGGGCTGTATTTGCCAGAGAACTGGGAGTTCCCATCGTAATGCATGACTACTTAACCGGGGGGTTCACTGCAAATACTAGCTTGGCTCATTATTGCCGAGATAATGGTCTACTTCTTCACATCCATCGTGCAATGCATGCAGTTATTGATCGACAGAAGAATCATGGTATACACTTTCGTGTACTAGCTAAAGCATTACGTATGTCTGGTGGAGATCATATTCATGCCGGTACCGTAGTAGGTAAACTTGAAGGGGAAAGAGAAATCACTTTAGGCTTTGTTGATTTACTACGTGATGATTATATTGAAAAAGATCGAAGCCGCGGTATTTATTTCACTCAAGATTGGGTCTCTTTACCAGGTGTTCTGCCCGTGGCTTCAGGGGGTATTCACGTTTGGCATATGCCTGCTCTGACCGAAATCTTTGGAGATGATTCCGTACTACAATTTGGCGGAGGAACTTTGGGGCACCCTTGGGGAAATGCACCTGGTGCCGTAGCTAATCGAGTAGCTCTAGAAGCATGTGTACAAGCTCGTAATGAGGGACGTGATCTTGCTCGTGAGGGTAATGAAATTATCCGTGAGGCTGCTAAATGGAGTCCTGAGCTAGCTGCTGCTTGTGAAGTATGGAAAGAGATCAAATTTGAATTCCCAGCAATGGATACTTTGTAAATGACTATTCATATATTGTATTTTTCATGTAAATATGTGCAACAAGGCTTTATGGAAAAAGGGTGGTTCAACTCGATGTTGTCCAAAAAAAAGGAGTTAGAATACGGGTATGGGCTAAGTAAATCAATGGGCAGCCTTGGTTCTATTGAAAATACCAGTGTAAGTGAAGACCCGATTAGAAATGATATAGATAAAAACACTCTTAGTGGGAGCGATAGTGACAATTCTAGTTACAGTAATGTTGATCATTTAGTCGGCGTTAGAGACATTCATAATTTCGTACCTGATGATACTTTTTTAGT------TAGGGATAATAATAGGGACAGTTATTTCATATGTTTTGATATTGAAAATCAAATTTTTGAGATTGACAATGCTCATTCTTTTCTAAGTGAACTAGAAAGCTCTTTTTCTAATTCTCGGAATTTTTGTTATCTAAATAGTGTATCTAATAGTGATGATCCCCACTATGATCCTTACATATATGATACTAAATATAGTTGGAATAAACACATTACTAGCTGTATTGACAGCTATTTTCGTTCTCAAATTTGTATTGATAGTTACATTTTAAGTGGTATTGTCAATTACAATGACAATTACATTTCTAGTTACATTTTTGATGAAAGCAGAAATAGTAGTGAAACCCAGAGTTCAAGTATAAAAACGAGTCCGGCTGGTAGTGAGTTAACTATAACA------GAAACGGAAAATTCTAATGATCTAGATTTTACTCAAAAATATAGGCATTTATGGGTTCAATGCGAAAATTGTTATGGATTAAATTATAAGAAATTTTTGAAATCAAAAATGAATATTTGCGAACACTGTGGACATCATTTGAAAATGAGTAGTTCAGATAGAATAGAACTTTTGATTGATCCAGGTACTTGGGTTCCTATGGATGAAGATATGGTCTCTGTGGATACCATTGAATTTCCGTTGGAAGAGGAATCTTACAAAGATCGTATTGATTCTTATCAAAGAAAAACAGGATTAACTGAGGCTGTTCAAACAGGCACAGGTCAACTAAACGGTATTCCCATAGCAATTGGGGTTATGGATTTTCAGTTTATGGGGGGTAGTATGGGCTCCGTAGTTGGCGAGAAGATCACTCGTTTGATCGAATATGCTACCAATCGGTTTTTGCCTCTTATTCTAGTGTGTGCTTCCGGAGGAGCACGCATGCAAGAAGGAAGTTTGAGCTTGATGCAAATGGCTAAAATAGCTTCCGCTTTATATGATTATCAATCAAAGAAAAAGTTATTCTATGTATCAATCCTTACATCTCCTACTACTGGTGGGGTGACAGCCAGTTTTGGTATGTTGGGCGATATCATTATTGCCGAACCCAATGCCTACATTGCATTTGCGGGTAAAAGAGTAATTGAACAAACATTGAATACGACAGTACCTGAGGGCTCACAAACGGCTGAATATTTATTCCATAAGGGCCAATTCGACCTAATCGTACCACGTAATCTTTTAAAAGACGTTCTGAGTGAGTTATTTCAGCTCCACGCTTTCTTTTCTCTGAATCAAAATTCAATCAAGTGGATCCTTAATAAAAAAA---ATATATTAATTAATCAAAATATAAATTATTAT--TTTTTTT-TT------ATAAAACGAGTAGTTATT-----------------------------TAGATGACA---------AATTTACCCTCTTTTTTTGTGCCTTTCGTGGGCCTAATATTGCCGGCAATTGCGATGGCTTCTTTATCTCTTCATATTCAAAAAAACAAGATTTTTTAGATGAATTGGCGATCAGAACATATATGGATAGAACTTATAGCAGGGTCTCGAAAAACAAGTAATTTCTGCTGGGCCTTTATCCTTTTTTTAGGTTCATTAGGGTTTTTATTAGTTGGAATTTCCAGTTATCTTGGTAGAAATTTGATATCTTTATTTCCGCCTACGCAAATCATTTTTTTTCCACAGGGGATCGTGATGTCTTTCTACGGAATTGCGGGTCTCTTTATTAGCTCTTATTTGTGGTGCACAATTTCGTGGAATGTAGGTAGTGGTTATGATCGGTTCGATAGAAAAGAAGGAATAGTGTGTATTTTTCGTTGGGGATTTCCTGGAAAAAATCGTCGCATCTTCCTCCAATTCTTTATGAAAGACGTCCAGTCCATCAGAATAGAAGTGAAAGAGGGTATTTATGCTCGTCGTGTCCTTTATATGGAAATCAGAGGCCATGGCGCTATTCCTTTGACTCGTACTGATGAGAATTTGACTCCACGAGAACTTGAGCAAAAAGCTGCTGAATTGGCTTATTTCTTGCGTGTACCAATTGAAGTATTTTAAATGGCAAAAAAGAAAGCATTCATTCCCCTTCTATATCTTGCATCTATAGTATTTTTGCCCTGGTGGATCTCTCTCTCATTTACTAAAAGTCTGGAATCTTGGGTTACTAATTGGTGGGATACTAGGCAATCCGAAATTTTTTTGAATGATATTCAAGAAAAGAGTATTCTAAAAAAATTCATAGAATTAGAGGAACTCTTACTCTTGGACGAAATGATAAAGGAATACCCGGGAACACATCTAGAAAAGCTTCGTATCGGAATCTACAACGAAACGATCCAATTGATCAAGATGCACAATGAAGATTGTATCCATACGATTTTGCACTTCTCGACAAATATGATCTGTTTCGTTATTCTAAGTGGTTATTCTATGCTAGGTAATGAAGAACTTGTTATTCTTAACTATTGGGTTCAAGAATTTCTATATAACTTAAGCGACACAATCAAAGCCTTTTCCATTCTTTTAGTAACTGATTTATGTATAGGATTCCATTCGCCCCACGGTTGGGAACTAATGATTGGATCTGTCTACAAAGATTTTGGATTTGCTCATAATGATCAAATTATATCCGGTCTTGTTTCTACCTTTCCGGTCATTCTAGATACAATTTTAAAATATTTGATTTTCCGTTATTTAAATCGTGTATCTCCCTCACTTGTAGTGATTTATCATTCAATGAATGACTGAATGCAAACTAGAAATACCCTTTTTTCTTGGATAAAGGAAGAGATTACTCGATCCATTTCCGTATCGCTCATGATATATATAATAACTGGGGCACCCATTTCAAATGCCTATCCCATTTTTGCACAGCAGGGTTATGAAAATCCACGCGAAGCGACCGGCCGTATTGTATGTGCCAATTGCCATTTAGCTAATAAACCCGTGGATATTGAGGTTCCACAGGCGGTACTTCCTGATACTGTATTTGAAGCGGTTGTTCGAATTCCTTATGATATGCAATTAAAACAAGTTCTTGCTAATGGTAAAAAGGGGGCTTTGAATGTGGGGGCTGTTCTTATTTTACCTGAAGGGTTTGAATTAGCCCCCCCCGATCGTATTTCGCCCGAGATTAAAGAAAAGATAGGCAATCTGTCTTTTCAGAACTACCGCCCGACTAAAAAAAATATTCTTGTGATAGGTCCTGTTCCTGGTCAGAAATATAGCGAAATCACCTTTCCTATTCTTTCCCCGGACCCCGCTACTAAGAAAGATGTTCACTTCTTAAAATATCCCATATACGTAGGCGGGAACAGGGGAAGGGGTCAGATTTATCCCGACGGTAGCAAGAGTAACAATAATGTTTATAATGCTGCAGCAGCGGGTATAGTAAGCAAAATCATACGAAAAGAAAAAGGAGGATACGAAATAACCATAGTGGATGCATCGGATGGGCGTCAAGTGGTGGATATTATCCCCCCTGGACCTGAACTTCTTGTTTCAGAAGGAGAATCCGTCCAACTTGATCAACCATTAACGAGTAATCCTAATGTAGGTGGATTTGGTCAGGGGGATGCGGAAATAGTACTTCAAGATCCATTACGTGTCCAAGGCCTTTTGTTTTTCTTGGCATCCGTTATTTTAGCACAAATATTTTTGGTTCTTAAAAAGAAACAGTTTGAGAAGGTTCAATTGTCCGAAATGAATTTCTAGATGGCCGATACTACTGGAAGGATTCCTCTTTGGATAATAGGCACTGTAACGGGTATTCTTGTGATTGGTTTAATCGGTATTTTCTTTTATGGTTCATATTCCGGATTGGGTTCATCCCTGTAGATGACACAATCAAACCCGAACGAACAAAGTGTTGAATTGAATCGTACCAGTCTCTACTGGGGTTTATTACTCATTTTTGTACTTGCTGTTTTATTTTCCAATTATTTCTTCAATTAAATGACCATAGATAGAACCTATCCCATTTTTACAGTGCGATGGTTGGCTGTTCACGGATTAGCTGTACCTACCGTTTCTTTTTTGGGGTCAATATCAGCAATGCAGTTCATACAACGATAAATGTCTGGAAGCACAGGAGAACGTTCTTTTGCTGATATTATTACCAGTATTCGATACTGGGTCATTCATAGCATTACTATACCTTCCCTTTTCATTGCGGGTTGGTTATTCGTCAGCACGGGTTTAGCTTACGATGTATTTGGAAGCCCTCGTCCAAACGAGTATTTTACAGAGAGTCGACAAGGAATTCCATTAATAACTGGCCGTTTTGATCCTTTGGAACAACTCGATGAATTTAGTAGATCTTTTTAGATGCTTACTATAACTAGTTATTTCGGTTTTCTACTAGCGGTTTTAACTATAACCTCAGCTCTATTTATCGGGTTGAACAAGATACGACTTATTTGAATGCGAGATCTAAAAACATATCTCTCCGTGGCGCCGGTAGTAAGTACTATATGGTTCGGGTTTTTAGCAGGTCTATTGATAGAGATCAATCGTTTATTTCCGGATGCGCTGATATTCCCCTTTTTTTCATTCTAGATGGCCAAGGGGAAAGATGTTCGAGTAACAGTTATTTTGGAATGTACCAATTGTGCTGTTCGAAATGATGCTAATAAGGAATCAAAGAGGGTTGGTATTTCCAGATATATTACTCAAAAGAATCGACACAATACGCCTAGTCGATTGGAATTGAGAAAATTCTGTCCCTTTTGTTACAAATATACAATTCATGGGGAGATAAAGAAATAGATGGATAAATCCAAGCGACTCTATTTTAAATCCAAGCGATCTTTTCGTAGGCGTTTGCCCCCGATTGGGTCGGGGGATCGAATTGATTATAGAAACATGAGTTTAATTAGTCGATTTATTAGTGAACAAGGAAAGATATTATCTAGACGGGTGAATAGATTAAACTTAAAACAACAACGATTAATTACTATTGCTATCAAGCAAGCTCGTATTTTATCTTTGTTACCCTTTCTTAATAATGAGAAACAATTTGAAAGAGGTGAGTCGGCTGCTAGAACTGCGGGTCTTAGAATCAAAAAGGGGGATAGGCTTACTCTTCACTTGAATCAAAATTCCAATACGAACTCAAAGGCGGATTGAATGACCAGAATTAAACGAGGATGTATAGCTCGGAGACGTAGAACAAAAATTCGTTTATTTGCATCAAGCTTTCGAGGGGCTCATTCAAGACTTACTCGAACTATTACTCAACAGAAAATAAGAGCTTTGTTTTCGGCTTATCGGGATAGAGGTAGGCAAAAGAGATATTTTCGCCGTTTGTGGATCACTCGGATAAATGCAGCAATTCGAGGTAATTTAGTATACTATAGTTATAATATTTTCATACACAATCTGTACAAGAAGCAGTTGCTTCTTAATCGTAAAATACTTGCGCAAATAGCTATATTAAATATAAATTGTCTTTCTATGATTTCCACTGAGATTATAAAATAAATGCCAACTATTAAACAACTTATTAGAAAGACGAGACAGCCAATCAGAAATGTTACGAAATCCCCCGCCCTTGGGGGATGCCCTCAGCGACGAGGAACATGTACTAGGGTGTA---------------------------------T---ACTATCACCCCCAAAAAACCAAACTCTGCCTTACGTAAAGTTGCCAGAGTACGCTTAACCTCTGGATTTGAAATCACTGCTTATATACCTGGTATTGGCCATAATTTACAAGAACATTCTGTAGTCTTAGTAAGAGGGGGAAGGGTTAAGGATTTACCCGGTGTGAGATATCACATTGTTCGAGGAACCCTAGATGCTGTCGGAGTAAAGGATCGTCAACAAGGGCGTTCT-AATATGGGGTCAAAAAGCCAAAATAAATGAATGCCTATTGGTGTTCCAAAAGTACCTTTTCGAAGTCCTGGAGAGGAAGATGCATCGTGGGTTGACATA---AACCGACTTTATCGAGCAAGATTACTTTTTTTAGGCCAAGAGGTTGATAGCGATCTCTCGAATCAAATTATTGGTCTTATGGTATATCTCAGTCTAGAGGATGATAGCAAAGATCTGTATTTGTTTATAAACTCTCCCGGGGGGTGGGTAATACCCGGAGTAGCTATTTATGATACTATGCAATTTGTACAACCAGATGTACAGACAATATGCATGGGATTGGCCGCTTCAATAGGATCTTTTCTTCTGGTCGGAGGAGAAATTACCAAACGTCTAGCATTCCCTCATGCTCGGAGGGTAATGATCCATCAACCTGCTAGTTCTTTTTATGAGGCACCCGCAGGAGAATTTATCCTGGAAGCGGAAGAAATGATGAAGCTGCGCGAAACCATTACAAGGGTTTATGTACAAAGAACAGGCACACCTCTATGGGTTGTATCCGAAGACATGGAAAGAGATGTTTTTATGTCAGCAACAGAAGCCCAAGCTCATGGAATTGTTGATCATGTAGGGGTAGAATAAATGGGTTTGCCTTGGTATCGTGTTCATACCGTCGTATTGAATGATCCGGGTCGTTTGATTTCTGTTCATATAATGCATACAGCTCTAGTTGCTGGTTGGGCCGGTTCGATGGCTCTATACGAACTAGCGGTTTTTGATCCCTCTGACCCCGTTCTTGATCCAATGTGGAGACAGGGTATGTTTGTTATACCCTTCATGACTCGTTTAGGAATAACCAATTCATGGGGCGGTTGGAGTATCACAGGAGGTACTATAACGAATCCGGGTATTTGGAGTTACGAAGGTGTGGCCGGGGCACATATTGTGTTTTCTGGCTTATGCTTTTTGGCAGCTATTTGGCATTGGGTGTACTGGGATCTAGAAATATTTTCTGATGAACGTACAGGAAAACCTTCTTTAGATTTACCTAAGATTTTTGGAATTCATTTATTTCTTTCAGGGTTGGCTTGTTTTGGGTTTGGCGCATTTCATATAACGGGGTTGTATGGTCCTGGAATATGGGTGTCCGATCCTTATGGACTAACCGGAAGGGTACAATCTGTAAATCCAGCGTGGGGTGTGGAAGGTTTTGATCCTTTTGTTCCGGGAGGAATAGCCTCTCATCATATTGCAGCAGGGACATTGGGCATATTAGCCGGCCTATTCCATCTTAGTGTCCGTCCGCCCCAACGTCTATACAAAGGATTACGCATGGGAAATATTGAAACCGTCCTTTCCAGCAGTATCGCTGCTGTCTTTTTTGCCGCTTTTGTTGTTGCTGGAACTATGTGGTATGGTTCAGCAACTACCCCGATTGAATTATTTGGTCCCACTCGTTATCAATGGGATCAGGGATACTTCCAGCAAGAAATATATCGAAGAGTTAGCGCTGGGATAGCCGAAAATCAAAGTTTATCAGAGGCTTGGTCTAAAATTCCTGAAAAATTGGCTTTTTATGATTACATCGGTAATAATCCGGCAAAGGGGGGATTATTCAG---AGCGGGCTCAATGGACAACGGGGATGGAATAGCTGTTGGGTGGTTAGGACACCCTATCTTTAGAGATAAGGAAGGGCGTGAACTTTTTGTACGTCGTATGCCCACTTTTTTTGAAACATTTCCGGTTGTTTTGGTAGACGGAGACGGTATTGTTAGAGCCGATGTTCCGTTTCGAAGGGCAGAGTCGAAGTATAGTGTCGAACAAGTAGGTGTAACTGTGGAGTTCTATGGTGGCGAACTGAATGGAATCAGTTATAGTGATCCTGCTACTGTGAAAAAATATGCTCGACGCGCTCAATTGGGCGAAATTTTTGAATTAGATCGTGCTACTTTGAAATCCGATGGTGTTTTTCGTAGCAGTCCAAGGGGTTGGTTTACTTTTGGCCATGCTTCATTTGCTCTGCTCTTCTTCTTCGGACATATTTGGCATGGCGCTAGAACCTTGTTCCGAGATGTTTTTGCCGGTATTGACCCAGATTTGGATGCTCAAGTAGAATTTGGAACATTCCAAAAACTTGGGGATCCGACTACAAGACGACAAGTAGTCTGA---------ATGGAAGCATTGGTTTATACATTCCTCTTAGTCTCGACTCTGGGAATAATATTTTTCGCCATCTTTTTTCGGGAACCACCTAAAGTTCCAACTAAAAAGATGAAATG----------------------------------------------------------------------------------------------AATGGAAACAGCAACCTTAGTTGCCATCTCTATATCTGGTTTACTTGTAAGTTTTACTGGGTACGCCTTATATACTGCTTTTGGGCAACCCTCTCAACAACTAAGAGATCCATTCGAGGAACACGGAGACTAG--------------------------------------------------------------ATGGCTACACAAACCGTTGAGAATAGTTCTAGATCTGGTCCAAGACGAACCATTGTAGGGGATTTATTGAAACCACTGAATTCGGAATATGGTAAAGTAGCTCCAGGTTGGGGAACTACTCCTTTGATGGGTATTGCAATGGCTCTATTTGCGATATTCCTATCTATTATTTTGGAGATTTATAATTCTTCCATTTTACTGGATGGAATTTCAATGAATTAGATG---------------------------------------AGTAAAGTATATGATTGGTTCGAAGAACGTCTTGAGATTCAGGCGATTGCAGATGATATAACTAGTAAATATGTCCCTCCCCATGTGAACATATTTTATTGTTTAGGCGGAATTACACTTACTTGTTTTTTAGTACAAGTAGCTACGGGATTTGCTATGACTTTTTACTATCGCCCAACGGTTACTGAGGCTTTTGCTTCCGTTCAATATATAATGACTGAAGCTAACTTTGGTTGGTTAATCCGATCAGTTCATCGATGGTCCGCAAGTATGATGGTGCTAATGATGATCCTGCACGTATTTCGTGTGTATCTCACCGGTGGCTTTAAAAAACCTCGTGAATTGACTTGGGTTACAGGTGTAGTTTTAGCTGTATTGACCGCATCTTTTGGCGTGACTGGTTATTCCTTACCCCGGGACCAAATTGGTTATTGGGCAGTCAAAATTGTAACAGGCGTACCGGAAGCTATTCCTGTAATAGGATCGCCTTTGGTAGAGTTATTGCGCGGAAGTGCTAGTGTAGGACAATCCACCCTGACTCGTTTTTATAGTTTACACACTTTTGTATTACCTCTACTTACTGCCGTATTTATGTTAATGCACTTCCCAATGATACGTAAGCAAGGCATCTCTGGTCCTTTATAGATGG------------------------------------------GAGTGACAAAAAAACCTGACTTGAACGATCCTGTATTAAGAGCTAAGTTGGCTAAAGGTATGGGTCATAATTATTATGGAGAACCCGCATGGCCCAATGATCTTTTATATATTTTTCCAGTAGTAATTCTAGGAACTATTGCATGTAACGTAGGCTTAGCGGTTCTAGAACCATCAATGATTGGTGAACCCGCGGATCCATTTGCAACTCCTTTAGAAATATTGCCCGAATGGTATTTCTTTCCCGTATTTCAAATACTTCGTACAGTGCCCAATAAGTTATTGGGGGTTCTTTTAATGGTTTTAGTACCCGCGGGTTTATTAACAGTACCTTTTTTGGAGAATGTTAATAAATTCCAAAATCCATTTCGTCGTCCAGTAGCAACAACAGTCTTTTTGATTGGTACCGCAGTAGCCCTTTGGTTGGGTATTGGAGCAACATTACCTATTGATAAATCCTTAACTTTAGGTATTTTT---------------------TAAATGGTTCGAGAGAAAGTAATAGTATCGACTCGGACACTGCAGTGGAAGTGTGTTGAATCAAGAGGAGATAGTAATAGTCTCTATTATGGACGTTTCATTCTGTCTCCACTTATGAAAGGTCAAGCCGATACAATAGGCATTGCGGTGCGAAGAGCTTTGCTCGGAGAAATAGAAGGAACATGTATCACACGCGCAAAATCTGAGAAAATACCACATGAATATTCTACCATAATAGGTATTCAAGAATCAGTACATGAAATTTTAATGAATTTGAAAGAAATTGTATTGAGAAGTAATCTGTATGGAATTAGTGGTGCGTCCATTTGTGTCAAGGGTCCCCGATATGTAACTGCTCAAGATATCATCTTACCACCTTCTGTGCAAATTGTTGATAATACACAGCATATAGCTAACCTAACGGAACCAATTAATTTGTATATTGAATTACAAATCGAAAGGGATCGCGGATATCGTATAAAAACAACAAATAACTCTCAAGACGGAAGTTATCCTATCGACGCTGTATTCATGCCTGTTCGAAATGCAAACCATAGTATTCATTCTTATGTAAATGGGAATGAAAAACAAGAGATACTTTTTCTCGAAATATGGACAAATGGAAGTTTAACTCCTAAAGAAGCACTTCATGAAGCCTCACGTAATTTGATTGAGTTATTTATTCCTTTTTTACATGCGGAAGAAGAAAAATTACATTTAGAAAATAATCAACAAAAAGTTACTTTACCCTTTTTTACTTGTCATGATAGATTGGCTAAACTAAATAAAAATTCAACAGAAATAGCATTGAAATCCATTTTTATAGACCAATCAGAATTGCCCCCTAGAATTTATAATTGCCTCAAAGGGTCCAATATACATACCCTCTTGGACCTTTTAAATAACAGTCAAACCGACTTTATGAAAATGAAACATTTTCGCAGAGAAGACATAAAACATATATTGGACATTCTCGAAATAGAAAAGGATTTCGTA------------------------TAAATGGCAAAACCCGCACCCAGAATCGGTTCACGTAGGAATGGGCGTATTGGTTTACGTAAGAGTGCGCGTAGAATACCAAAAGGGGTTATTCATGTTCAAGCAAGTTTCAACAATACCATTGTGACTGTTACAGATGTACGAGGCCGGGTAATTTCTTGGTCCTCCGCCGGTACTTGTGGATTCAAGGGTACAAGAAGAGGGACACCCTTTGCGGCACAAACCGCAGCAGGAAATGCTATTCGGACGGTAGTGGATCAAGGTATGCAACGAGCCGAAGTCATGATAAAAGGCCCCGGTCTCGGACGAGATGCAGCATTAAGGGCTATTCGTAGAAGTGGTGTAATATTAAGTTTCATACGGGATGTAACCCCTATGCCACATAATGGCTGTAGGCCCCCTAAAAAAAGGCGTGTGTAAATGAAAATAAGGGCCTCCATTCGTAAAATTTGT--GAAAAATGTAGACTGATCCGTAGACGGGGACGAATTATAGTAATTTGTTCCAACCCGAGACATAAACAAAGA----------CAAGGATAAATGGGTAAAGACACTATTGCTGATATAATAACTTCTATACGCAATGCTGACATGAATAGAAAAGGAACAGTTCGAATACCATCTACTAACATCACCGAAAACCTTGTTAAAATACTGTTAAGAGAAGGTTTTATTGAAAATGTGAGGAAACATCAGGAAAACAACAAATATTTTTTGGTTTTAACCCTACGGCATAGAAGGAATAGGAAAGGTCCATGTAAAACTGTTTTAAATTTAAAACGGATCAGTCGACCCGGTCTACGAATCTATTCTAGTTATCAACGAATTCCTAGAATTTTAGGTGGGATGGGGATTGTAATTCTTTCTACCTCTCGGGGTATAATGACGGACCGAGAGGCCCAACTAGAAGGAATCGGCGGAGAAATTTTGTGTTATATATGGTAAATGATTCAACCTCAAACCCACTTAAATGTAGCGGATAACAGCGGGGCCCGACAATTAATGTGTATTCGAATCATAGGAGCTAGTAATCGACGATATGCTCATATTGGTGACGTTATTGTTGCTGTAATCAAGGAAGCAATACCAAATACACCTCTAGAAAAATCCGAAGTGATCAGAGCTGTAATTGTACGTACTTGTAAAGAACTCAAACGTGACAACGGTATGATACTACGATATGATGACAATGCTGCGGTTGTTATTGATCAAGAAGGAAATCCCAAAGGAACTAGAATTTTTGGTGCGATCGCACGGGAATTGAGACAGTTAAATTTCACTAAAATAGTTTCATTAGCACCTGAAGTATTATAAAT---GCTTAGTCCCAAAAGAGCCAGATTCCGTAAACAACATAGAGGAAGAATGAAAGGAATATCTTATCGAGGTAATCGTATTTGCTTTGGTAGATATGCTCTTCAGGCACTTGAACCCGCGTGGATCACGTCTAGACAAATAGAAGCAGGGCGGCGAGCAATGACACGAAACGTACGCCGCGGCGGAAAAATATGGGTACGTATATTTCCAGACAAACCTGTTACAGTAAGACCCGCGGAAACGCGTATGGGTTCCGGTAAAGGATCTCCCGAATATTGGGTAGCTATCGTTAAACCGGGTAGAATACTTTATGAAATGGGTGGAGTAGCAGAAAATGTAGCCAGAAAGGCTATTTCAATAGCGGCATCAAAAATGCCTATACGAACGCAATTCATTATTTCGGGATAAATGGGACAAAAAATAAATCCACTTGGTTTCAGACTTGGTGCAACCCAAGGTCATCATTCTCTTTGGTTTGCACAACCACAAAATTATTCCGAAGGGCTACAAGAAGATCAAAAAATCCGAGATTGGATCAAGAATTATGTACAAAAAAATATTCAAATATCCTCTGGTGTTGAGGGAATTGCATGCATAAAGATTCAAAAAAGAATCGATTTGATTCAGGTCATAATCTATATGGGATTCCCAAAATTATTACTAGAAGGTAAAGGTGGGCCTCGAAGAATCGAAGAATTGCAGATAGATGTACAAAAAGAAATTAATTGTGTAAACCGAAAACTCAACATTGCTCTTACAAGAATTACAAACCCTTATGGACACCCTAATATTCTCGCCGAATTTATAGCCGGACAATTAAAGAATAGGGTTTCATTTCGAAAAGCAATGAAAAAGGCTATTGAATTAACTGAACAAGCAGGTACAAAAGGAATTCAAGTACAAATTGCAGGACGTATCGACGGAAAAGAGATTGCGCGTGTCGAATGGATCAGAGAGGGCAGAGTTCCTCTACAAACCATTCGAGCTAAAATTGATTATTGTTCCTATGCAGTTGGAACTATCTATGGGGTATTAGGCATCAAAATTTGGATATTTGTAGACGAGGAAGCCTAAATGACACGCTCACTAAAAATAAAAAAAAATCCTTTTGTAGCGAATCATTTATTAAGAAAAATAAATAAGCTTAACACAAAAGCGGAAAAAGAAATAATAATAACTTGGTCCCGAACATCTACCATTATACCCATAATGATTGGCCATACTATTGCTATACATAATGGAAAAGAACATTTTCCTATTTATATAACAGATCGTATGGTGGGCCATAAATTGGGGGAATTCGTACCTACTATAAATTTCCGAGGACACACAAAAAATGATAATAGATCTCGTCGTTAAATGGCGATACATTTATACAAAACTTCTACCCCGAGCACACGCAATGGAGCCGTAGACAGTCAAGTGAAATCCAATCCACGAAATAATTTGATCTATGGACAGCATCATTGTAGTAAAGGTCGTAATGCCAGAGGAATCATTACCGCAGGGCATAGAGGGGGAGGTCATAAGCGTCTATACCGTAAAATAGATTTTCGACGGAATGAAAAAGACATATATGGTAGAATCGTAACCATAGAATACGACCCTAATCGAAATGCATACATTTGTCTCATACACTATGGGGATGGTGAGAAAAGATATATTTTACATCCCAGAGGGGCTATAATTGGAGATACCATTGTTTCTGGTACAGAAGTTCCTATAAAAATGGGAAATGCCCTACCTTTG---GAGGTTTTGATTGATCAAAAAGAAGAATCTACTTCAACCGATATGCCCTTAGGCACGGCCATACATAACATAGAAATCACACTTGGAAAGGGTGGACAATTAGCTAGAGCAGCAGGTGCTGTAGCGAAACTGATTGCAAAAGAGGGGAAATCGGCCACATTAAAATTACCTTCTGGGGAGGTCCGTTTGATATCCAAAAACTGCTCAGCAACAGTCGGACAAGTGGGTAATGTTGGGGTGAACCAGAAAAGTTTGGGTAGAGCCGGATCTAAATGTTGGCTAGGTAAGCGTCCTGTAGTAAGAGGAGTCGTTATGAACCCTGTAGACCATCCCCATGGGGGTGGTGAAGGGAGGGCCCCAATTGGTAGAAAAAAACCCGCAACCCCTTGGGGTTATCCTGCACTTGGAAGAAGAAGTAGAAAAAGGAATAAATATAGTGATAATTTGATTCTTCGTCGCCGTAGTAAATAGATGAATGGAATCAAATATGCAGTATTTACAGACAAAAGTATTCGGTTATTGGGTAAAAATCAATATACTTCTAATGTCGAATCGGGATCAACTAGGACAGAAATAAAGCATTGGGTCGAACGCTTCTTTGGTGTCAAGGTAATAGCTATGAATAGTCATCGACTCCCGGGAAAGGGTAGAAGAATGGGACCTATTATGGGACATACAATGCATTACAGACGTATGATCATTACGCTTCAACCGGGTTATTCTATTCCACCTCTTAGAAAGAAAAGAACTTAAATGAAAGGACATCAATTCAAATCCTGGATTTTCGAATTT------------AGAGAGATCAAGAATTCTCACTATTTCTTAGATTCATGGACCCAATTCAATTCAGTGGGATCTTTCATTCACATTTTTTTCCATCAAGAACGTTTTATAAAACTCTTGGACTCCCGAATTTGGAGTATCTTACTTTCACGCAATTCACAGGGTTCAACAAGCAATCGATATTTCACGATCAAGGGTGTAGTACTATTTGTAGTAGTGGTCCTTATATATCGTATTAACAATCGAAAGATGGTCGAAAGAAAAAATATCTATTTGACAGGACTTCTTCCTATACCTATGAATTTCATTGGACCCAGAAATGATACATTGGAAGACTCTTTTGGCTCTTCCAATATCAATAGGTTGATTGTTTCGCTCCTGTATCTTCCAAAAGGAAAAAAGATCTCTGAGAGCCTTTTCCTGGATCCGAAAGAGAGTACTTGGGCTCTCCCAATAACTAAAAAGTGTATCATGCCTGAATCTAACTGGGGTTCGCGGTGGTGGAGGAACTGGATCGGAAAAAAGAGGGATTCCAGTTGTAAGATATCTAATAATGAAACCGTCGCTGGAATTGAGATCTCATTCAAAGAGAAAGATATCAAATATCTGGAGTTTCTTTTTGTATATTATATTGATGATCCGATCCGCAAGGCCCATGATTGGGAATTGTTTGATCGTCTTTCTCCGAGGAAGAGGCGAAACAGAATCAACTTGAATTCGGGACAGCTATTCGAAATCTTAGTGAAAGACTGGATTGGTTATCTCATCTTTGCTTTTCGTGAAAAAATACC------AATTGAAGTGGAGGGTTTCTTCAAACAACAAGTAGCTGGGTCAACTATTCAATCAAATGATATTGAGCATGTTTCCTATCTCTTCTCGAGAAACAAGTGGGCTATTTCTTTGCAAAATTGTGCTCAATTTCATATGTGGCAATTCCGCCAAGATCTCTTCTTTAGTTGGGGGAAGAATCCGCACGAATCGGATTTTTTGAGGAAAATATCGAGAGAGAATTGGATTTGGTTAGACAATGTGTGGTTGGTAAACAAGGATCGGTTTTTTAGCAAGGTACGGAATGTATCGTCAAATATTCAATATGATTCCACAAGATCTAGTTTCGTTCAAGTAACGGATTCTAGCCAATTGAAAGGATCTTCTGATCAATCCAGAGATCATTTCGATTCCATTAGTAATGAGGATTCGGAATATCACACATTGATCAATCAAAGAGAGATTCAACAACTAAAAGAAGGATCGATTCTTTGGGATCCTTCCTTTCTTCAAACGGAACGAACAGAGATAGAATCAGACCGATTTCCTAAATGCCTCTCTGGATATTCCTCAATGTCCCGGCTATTCACGGAACGTGAGAAGCAGATGAATAATCATCTGCTTCCGGAAGAAATCGAAGAATTTCTTGGGAATCCTACAAGATCCATTCGTTCTTTTTTCTCTGACAGATGGTCAGAACTTCATCTGGGTTCGAATCCTACTGAGAGGTCCACTAGAGATCAGAAATTGTTGAAGAAAGAACAAGATGTTTCTTTTGTCCCTTCCAGGCGATCGGAAAATAAAGAAATAGTTAATATATTCAAGATAATTACTTATTTACAAAATACCGTCTCAATTCATCCTATTTCATCCGATCCGGGATGTGATATGGTTCCGAAGGATGAACTGGATATGGACAGTTCCAATAAGATTTCATTCTTGAACAAAAATCCATTTTTTGATTTATTT---------CGTGACCGGAACAGGGGGGGATACACGTTACACCACGATTTTGAATCAGAAGAGAGATTTCAAGAAATGGCGGATATATTCACTCTATCAATAACCGAGCCGGATCTGTCGTATCATAAGGGATTTACCTTTTCTATTGATTCCTGCAGATTGGATCAAAAACAATTCTTGAATGAGGTATTCAACTCCAGGGATGAATCGAAAAAGAAATATTTATTGGTTCTACCTCCTATTTTTTATGAAGAGAATGAATCCTTTTATCGAAGGATCAGAGAAAAATGGGTCCGGACCTCCTGCGGGAATGATTTGGAAGATCCAAAACCAAAAATAGTGGCATTTGCTAGCAACAACATAATCGAGGCAGTCA------ATCAATATAAATTGATCCGAAATCTGATTCAAATCCAATATAACACCTGTGGGTACATAATAAATGTATTGAATCGATTCTTTTTAATGAATAGATCCGATCGCAACTTCGAATATGGAATTCAAAGGGATCAAATAGGAAATGATACTCTGAATCATAGAACTATAATGAAATATACGATCAACCAACATTTATCAAATTTGAAAAAGAGCCAGAAGAAAGGGTTCGATCCTCGTAGTTTT------ATTTCTCGAACCGAGAGATCCATGAATCGGGATCCTAATGCATATAGATACAAATGGTCCAATGGGAGCAAGAATTTCCAGGAACATTTGGAACATTTCATTTCTGAACAGAAGAGCCGTTTTCATTTTCAAGTAGTGTTCGATCGATTACGTATTAATCAATATTCGATTGATTGGTCTGAGGTTATCGACAAAAAAGATTTGTCTAAGTCACTCCCTTTCTTTTTGTCCAAGTTACTTCTTTTTTTGTCCAAGTTTCTTCTCTTTTTGTCTAACTCACTTCCTTTTTTCTTTGTGAGTTTCGGGAATATCCCCATTCATAGGTCCGAGATCCACATCTATGAATTGAAAGGTCCGAATGATCAACTCTGCAATCAGTTGTTAGAATCAATAGGTCTTCAAATCGTTCATTTGAAAAAATGGAAACCCTTCTTATTGGATGATCATGATACTTCCCAGAAATCGAAATTCTTGATCAACGGAGGAACAATATCACCATTTTTGTTCAATAAGATACCAAAGTGGTGGATGATTGACTCATTCCATACTAGAAATAATCGCAGGAAATCTTTTGAGAACACGGATTCCTATTTCTCAATGATATCCCACGATCAAGACAATTGGCCGAATCCCGCGAAACCATTTCATAGAAGTTCATTGATATCTTCTTTTTATAAAGCAAATCGACTTCGATTCTTGAATAATCCACATCACTTCTGCTTCGATTGTAACAAAAGATTCCCTTTTTATGTGGAAAAGGCCCGTGTCAATAATTATGATTTTACGTATGGACAATTCCTCAATATCTTGTTCATTCGCAACAAAATATTTTCTTTGCGCGGCGGTAAAAAAAAACATGCTTTTTTGGAGAGAGATACTAT------TTCACCAATCGAGTTACAGGTATCTAACATATTCATACCTAACGATTTTCCACAAAGTGGTGACGAAAGAAGGTATAACTTGTACAAATCTTTCCATTTTCCAATTCGATCCGATCCATTCGTTCGTAGAGCTATTTACTCGATCGCAGACATTTTTGGAACACCTCTAACAGAGGGACAAATAGTCAATTTTGAAAGAACTTATTGTAAACCTCCTTCAGATATGAATTTATCTGATTCAGAGGGGAAGAACTTGCAGCAGTATCTCAATTTCAATTCAAACATGGGTTTGATTCGCACTCCATGTTCTGAGAAATATTTACCATCCGAAAAGAGGAAAAAACGGAGTCTTTGTCTAAAGAAATGCCTTGAGAAAGGGCAGATGTATAGAACCTTTCAACGAGATAGTGCTTTTTCAACTCTCTCAAAATGGAATCTATTCCAAACATATATGCCATGGTTCCTTACTTCGACAGGGTACAAATATCTAAATTTGATATTTTTAGATACTTTTTCAG---ACCTATTGCCGATACTAAGTAGCAGCCAAAAATTTGTATCCATTTTTCATGATATTATGCATGGATCAGATATATCATGGCGAATTCTTCAGAAAAAATTGTGTCTTCCACAATGGAATCTGATAAGTGAGATTTCGAGTAAGTGTTTACATAATCTTCTTCTGTCCGAAGAAATGATTCATCGAA------ATAATGAGTCACCATTGATATCGACACATCTGAGATCGCAAAATGTTCGGGAGTTCCTCTATTCAATCCTTTTCCTTCTTCTTGTTGCTGGATATCTCGTTCGTACACATCTTCTCTTTGTTTCTCGAGCCTATAGTGAGTTACAGACAGAATTCGAAAAGGTCAAATCTTTGATGATTCCATCATACATGATTGAGTTGCGAAAACTTCTGGATAGGTATCCTACATCTGAGCTGAATTCTTTCTGGTTAAAGAATCTCTTTCTAGTTGCTCTGGAACAATTAGGAGATTCTATAGAAGAAATACGGGGTTATGCTTCCGGCGGCAACATGCTATGGGGCGGTGGGCCCGCTTATGGGGTCAAATCAATACGTTCTAAGAAGAAATATTTGAATATCAATC---------TCATCGATCTCATGAGTATCATACCAAATCCCATCAATCGAATCGCTTTTTCGAGAAATACGAGACATCTAAGTCATACAAGTAAAGAGATCTATTCATTGATAAGAAAAAGAAAAAACGTGAACGGTGATTGGATTGATGATCAAATAGAATCCTGGGTCTCGAACAGTGATTCGATTGATGATAAAGAAAGAGAATTCTTGGTTCAGTTCTCCACCTTAACGACAGAAAAAAGGATTGATCAAATTCTATTGAGTCTGACTCATAGTGATCATTTATCAAAGAATGACTCTGGTTATCAAATGATTGAACAACCGGGAGCAATTTACTTACGATACTTAGTTGACATTCATAAAAAGTATCTAATGAATTATGAGTTCAATACATCCTGTTTAGCAGAAAGACGGATATTTCTTGCTCATTATCAGACAATCACTTATTCACAAACCTCGTGTGAGGCTAATAGTTTTCATTTCCCATCTCATGGAAAACCCTTTTCGCTCCGCTTAGCCCTATCCCCCTCTAGGGGTATTTTAGTGATAGGTTCTATAGGAACTGGACAATCCTATTTGGTCAAATACCTAGCGGAAAACTCCTATGTTCCTTTCATTACAGTATTTCTGAACAAGTTCCTGGATAACAAGCCTAAGGGTTTTCT---------------------------------------------------------------------TATTGATGATAGTGACGATATTGACCGTGACCTTGATACGGAGCTGGAGCTTCTAACTATGACGAATGCGCTAACTATGGATATGATGCCGGAAATAGACCGATTTTATATCACCCTTCAATTCGAATTAGCAAAAGCAATGTCTCCTTGCATAATATGGATTCCAAACATTCATGATCTAGATGTGAATGAGTCGAATTACTTATCCCTCGGTCTATTAGTGAACTATCTCTCCAGGGATTGTGAAAGACGTTCCACTAGAAATATTCTTGTTATTGCTTCGACTCATATTCCCCAAAAAGTAGATCCCGCTCTAATAGCTCCGAATAAATTAAATACATGCATTAAGATACGAAGGCTTCTTATTCCACAACAACGAAAGCACTTTTTCACTCTTTCATATACTAGGGGATTTCACTTGGAAAAGAAAATGTTCCATACTAATGCTAATGGATTCGGGTCCATAACCATGGGTTCCAATGTACGAGATCTTGTAGCACTTACCAATGAGGCCCTATCAATTAGTATTACACAGAAGAAATTAATTATAGACACTAATATAATTAGATCTGCTCTTCATAGACAAACTTGGGATTTGCGATCCCAGGTAAGATCGGTTCATGATCATGGGATCCTTTTCTATCAGATAGGAAGGGCTGTTGCACAAAATGTACTTCTAAGTAATTGCTCCATAGATCCTATATCTATCTATATGAAGAAGAAATCATGTAACGAAGGGGATTCTTATTTGTACAAATGGTACTTCGAACTTGGAACGAGCATGAAGAAATTAACGATACTTCTTTACCTTTTGAGTTGTTCTGCCGGATCGGTCGCTCAAGACCTTTGGTCTTTACCCGGACCCGATGAAAAAAATGGGATCACTTCTTATGGACTCGTTGAGAATGATTCTGATCTAGTTCATGGCCTATTAGAAGTAGAA---GGCGCCCTGGTGGGATCCTCACGGACAGAAAAAGATTGCATTCAGTTTGATAATGATCGAATGACATTGCTTCTTCGGCCCGAACCAAGGAATCCCTTAGATATGATGCAAACTGGATCTTGTTCTATCGTTGATCAGAGATTTCTCTATGAACAATACGAATCGGAGTTTGAAGAAGAAGGGGAACGAGAAGGAGTCCTCGACCCGCAACAGATAGAGGAGGATTTATTCAATCACATAGTTTGGGCTCCTAGAATATGGCGCCCTTGGGGCTTTCTATTTGATTGTATCGAAAGGCCCAATGAATTGGGATTTCCCTATTGGGCTAGGTCATTTCGGGGCAAGCGGATCATTTATGATGAAGAGGATGAGCTTCAAGAGAATGATTCGGAGTTCTTGCAGAGTGGAACCGTGCAGTACCAGACAAGAGATAGATCTTCCAAAGAACAAGGCTTTTTTCTAATAAGCCAATTCATTTGGGACCCTGCGGATCCACTTTTTTTCCTATTCAAAGATCCGCCCTTTGTCTCTGTGTTTTCACATCGAGAATTCTTTGCAGATGAAGAGATGCCAAAGGGGCTTCTTACTTACCAAACAGACCTTCCTACATCTATATATAAACGCTGGTTTATCAAGAATACGCAAGAAAAGCACTTCGAATTGTTGATTTATCGCCAGAGATGGCTTAGAACCAATAGTTCATTATCTAATGGATTTTTCCGTTCTAATACTCCATCCGAGAGTTATCAGTATTTATCAAATCTGTTCCTATCTAACGGAACGCTATTGGATCAAATGACAAAGACATTGTTGAAAAAAAGATGGCTTTTCCCGGATGAAACGAAAATTGGATTCATGTAAATGATCTGGCATGTACAGAATGAAAACTTCATTCTCGATTCTACGAGAATTTTTATGAAAGCCTTTCATTTGCTTCTCTTCGATGGAAGTCTTATTTTCCCAGAATGTATCCTAATTTTTGGCCTAATTCTTCTTCTGATGATCGATTCAACCTCTGATCAAAAAGATATACCTTGGTTATATTTCATCTCTTCAACAAGTTTAGTAATGAGCATAACGGCCCTGTTGTTCCGATGGAGAGAAGAACCTATGATTAGCTTTTCGGGAAATTTCCAAAGGAACAATTTCAACGAAATCTTTCAATTTCTTATTTTACTATGTTCAACTTTATGTATTCCTCTATCCGTAGAGTACATTGAATGTACAGAAATGGTTATAACAGAGTTTCTGTTATTCGTATTAACAGCTACTCTAGGAGGAATGTTTTTATGCGGTGCTAACGATTTAATAACTATCTTTGTAGCTCCAGAATGTTTCAGTTTATGCTCCTATCTATTATCTGGATATACCAAGAAAGATGTACGGTCTAATGAGGCTACTATGAAATATTTACTCATGGGCGGGGCAAGCTCTTCTATTCTGGTTCATGGTTTCTCTTGGCTATATGGTTCATCCGGGGGAGAGATCGAGCTTCAAGAAATAGTGAGTGGTCTTATCAATACACAAATGTATAACTCCCCAGGAATTTCAATTGCGCTTATATTCATCACTGTCGGAATTGGGTTCAAGCTTTCCCCAGCCCCTTCTCATCAATGGACTCCTGACGTATACGAAG---------------GATCTCCCACTCCAGTCGTTGCTTTTCTTTCTGTTACTTCGAAAGTAGCTGCTTCAGCTTCAGCCACTCGAATTTTCGATATTCCTTTTTATTTATCATCAAACGAATGGCATCTTCTTCTGGAAATCCTAGCTATTCTTAGCATGATATTGGGGAATCTCATTGCTATTACTCAAACAAGCATGAAACGTATGCTTGCGTATTCGTCCATAGGTCAAATCGGATATGTAATTATTGGAATAATTGTTGGAGACTCAAATGGTGGATATGCAAGCATGATAACTTATATGCTGTTCTATATCTCCATGAATCTAGGAACTTTTGCTTGCATTGTATTATTTGGTCTACGTACCGGAACTGAGAACATTCGAGATTATGCAGGATTATACACGAAAGATCCTTTTTTGGCTCTCTCTTTCGCCCTATGTCTCTTATCCTTAGGAGGTCTTCCTCCACTAGCAGGTTTTTTCGGAAAACTTCATTTATTCTGGTGTGGATGGCAGGCAGGTCTATATTTCTTGGTTTCAATAGGACTCCTTACGAGCGTTGTTTCTATCTACTATTATCTAAAGATAATCAAGTTATTAATGACTGGAAGAAACCAAGAAATAACCCCTCACGTGCGAAATTATAGAAGATCCCCTTTAAGATCAAACAATTCCATCGAATTGAGTATGATTATATGTGTGATAGCATCTACTATACCAGGAATATCAATGAACCCGATTATTGAAATTGCTCAGGATACCCTTTTTTAGATGTCACGTCGAGGTACTGCAGAAGAAAAAACTGCAAAATCCGATCCAATTTATCGTAATCGATTAGTTAACATGTTGGTTAACCGTATTCTGAAACACGGAAAAAAATCATTGGCTTATCAAATTATCTATCGAGCTATGAAAAAGATTCAACAAAAGACAGAAACAAATCCACTATCTGTTTTACGTCAAGCAATACGTGGAGTAACTCCCGACATAGCAGTAAAAGCAAGACGTGTAGGCGGATCGACTCATCAAGTTCCCATTGAAATAGGATCCGCACAAGGAAAAGCACTTGCCATTCGTTGGTTATTAGGGGCATCCCGAAAACGCCCGGGTCGAAATATGGCTTTCAAGTTAAGTTCCGAATTAGTGGATGCTGCCAAAGGGAGTGGCGATGCCATACGTAAAAAGGAAGAGACTCATAGAATGGCAGAGGCAAATAGAGCTTTTGCACATTTTCGTTAAATGGAATATACATATCAATATTTATGGTTCATACCTTTCATTCCAGTTCTAATTCCTATGTTACTAGGAGTGGGACTCCTACTTTTCCCGACGGCAACAAGAAATCTTCGGCGCACGTGGTGGGCTTTTCCTAGTGTTTTATTGTTAAGTATAGTTATGATTTTTTCATCCAATCTGTCTGTTCAGCAAATAAATAACAGTTATATATATCAATATGTATGGTCTTGGACTATCAATAATGACTTTTCTTTAGAGTTTGGACAATTGATTGATCCACTTACTTCTATTATGTCAATCTTAATTACTACTGTTGGAATTCTCGTTCTTATTTATAGCGACAATTATATGTCTTATGATCAAGGATATTTAAGATTTTTTGCTTATATGAGTTTTTTCAATACTTCAATGCTGGGATTAGTTACTAGTTCTAATTTTATACAAATTTATATTTTTTGGGAATTAGTTGGAGTATGCTCTTATCTATTAATAGGTTTTTGGTTCACACGACCTATCGCTGGGAATGCTTGTCAAAAAGCGTTTGTCACTAATCGTGTAGGAGATTTTGGTTTATTATTAGGAATTTTAGGTTTTTATTGGATAACGGGCAGTTTCGAATTTCGGGGTTTGTTTGAAATAGTCAATAGATTGATTTCTA------ATAATGAAGTTAATTTTTTATTTGTTACTTTGTGTGCTCTTTTATTATTTTCTGGTGCAATTGCCAAATCCGCCCAATTTCCCCTTCATGTATGGTTACCCGATGCTATGGAAGGACCTACTCCTATTTCGGCTCTTATACATGCTGCTACTATGGTAGCAGCAGGGATTTTTCTTGTAGCTCGGCTTCTTCCTCTTTTCATAGTTGTACCTTACATAATGAACATAATAGCTTTGATAGGGATAATCACATTACTATTAGGAGCTACTTTAGCTCTTGCTCAAAAAGATATTAAGAGAGGTTTAGCCTATTCTACAATGTCTCAATTGGGTTATATGATGTTAGCTCTAGGTATTGGGTCTTATCGATCCGCTTTATTTCATTTGATTACTCATGCTTATTCAAAAGCATTGTTGTTTTTAGGATCCGGATCAATCATCCACTCAATGGAAGCGGTTGTTGGATATTCTCCAGATAAAAGTCAGAATATGGTCCTTATGGGGGGTTTAACAAAACATGTACCAATCACAAAAACTGCTTTTTTATTAGGTATACTGTCTCTTTGCGGTATTCCACCCCTTGCCTGTTTTTGGTCCAAAGATGAAATTCTTAATGATATTTGGTTGTATTCACCGATTTTTGCAATAATTGCTTGTTCTACAGCAGGATTAACTGCATTTTATATGTTTCGGATTTATTTACTTACTTTTGAAGGATATTTCAATGTTAATTTTCAAAATTACAATGGAAAAACAAATAACTCGTTTTATTCAATGTCTCTATGGGGTAAAGAGGGGAAAAATAAAAATAAAAAAAAAATTCCTTTATTCTCTTTATTAACAATGAATAATA------AAAGGA---------------TTTCTTTTTTTTGGAATAAAATATATCCAATCAGTATTATTAATATAAGAAAGATGTCGCGACCCTTTATTACTATTACTCATTTTGGCATTACGAACACT------TTTTCGTATCCCCATGAATCGGATAGTACTATGTTATTTCCTATGTTTGTATTAGGCATATTTACTTTCTTCGTTGGGTCCATAGGAATCCCTTTTAATCAATTCAATCAACAAAGAGTGGATTTGGATATATTATCCAAATTGTTAACTCCAGATATAAACCTTTTACATCAAAATTCAAACAATTCGGTGGATTGGTATGAATTTGTGACAAATGCAGGTTTTTCGTTGAGTATAGCTTATCTGGGAATATTTATAGCGTCTTTTTTATATAAGCCTGTTTATTCATCTTTACAAAATTTTAACTTTAAAAATTCATTTGTTAAAAGTGTTCCTAATAAAAATAAAATTGTTTTTGAAAAAATAAAAAATGTCATATATGATTGGTCAGATAATCGTGGCTACATGGATGTTCTTTATGTAATATCCTTAACTGATGCTATAAGAGCGTTGGCCGAATTAACTCATTTTTTTGATAGACGAATAATTGATGGAATTACGAATGGGGTTGGTATTACAAGTTTTTTTGTAGGAGAGGGTATCAAATATATAGGAGGTGGCCGAATTTCTTCTTATCTTTTATTGTATTTATCTTATATATTAATC----TTTTTATTAATTTTAATTT---TCTTTTTAAAATTTATAAG---ATAAATGATATCTTCCATTTTAGAGCATATATTAATTCATATATCCTTTTCGGTCGTTTCAATTGTAATTACAATTCGTTTACTAATCTTATTAGTTAATGAAATCGCAGGACTATATGATTCGTCCAAAAAAGGCATAATAACAACTTTTGTCTGTATAACAGGATTATTAGTTACTCGTTGGATTTATTCGAGGCATTTACCATTAAGTGATTTATACGAATCATTCATTTTTCTTTCATGGAGTTTGTCCATTATTCATATGGTTCCATATTTTAAAAAACACAAAAACCATTTAAGTGCAATAACCGCGCCAATTGTTATTTTGACCCAAGGCTTTGCTACTTCTGGTTTTTTAACCGAAATGCATCAATCCAGAATATTAGTACCCGCTCTTCAATCTCATTGGTTAATGATGCACGTAAGTATGATGGTATTGGGCTATGCAGCTCTTTTATGCGGATCATTATTATCAGTAGCACTTATTGTCATTACATTTCGAAAAATAATAAGAACTTTTGATAAAAGCAAT---------AATGAATCATTTTCCTTTGGTGAGATCCAATACATTAACGAAAGAAACAATGTTTTATGGAACACCCCTTTTATTTCTTCTAAGAATTATTATAGGTCTCAATTGATTCAACAATTGGATCATTGGAGTTATCGTATTATTAGTCTAGGTTTTATCTTTTTAACCATGGGTATTCTTTCGGGAGCGGTATGGGCAAACGAGGCATGGGGCTCATATTGGAATTGGGATCCGAAGGAAACTTGGGCATTTATTACTTGGACTATATTCGCGATTTATTTACATATTCGAACAAATCCAAATCTGGAAGGTGTAAATTCTGCAATTGTAGCCTCCCTGGGATTTCTTATAATTTGGATATGCTATTTGGGAGTCAATCTATTAGGAATAGGGCTACATAGTTATGGTACATTTACACTAACATCTAATTG------------------------------------------AGTGTATCTTGTTTTTACTACGAATTATTTTCCTTGGTTAACAATAGTTGCCGTTTTACCAATATTCGGGGGTTCCTTAATTTTCTTTCTCCCTCATAAAGGGAATAAGGTAATTAGGCTCTATACTCTATTTATATGCATCATAGAACTCCTTCTAACAACTTATGCATTCTATTATTATTTCCAATTGGATGATCCATTAATGCAACTCACGGAGGATTATAAATGGATCGATTTTTTTGATTTTTACTGGAGATTGGGAATAGATGGACTTTCCATAGGACCCATTTTACTGACAGGGTTTATAACCACTTTAGCTACTTTAGCGGCTTGGCCGGTTACTCGAGATTCCCGATTATTCCATTTCCTGATGTTAGCAATGTATAGCGGCCAAATAGGATTATTTTCTTCTCGAGACCTTTTACTTTTTTTCATCATGTGGGAATTAGAATTAATTCCCGTTTATCTACTGATATCCGTGTGGGGGGGGAAGAAACGCTTGTATTCAGCTACAAAGTTTATTTTGTACACTGCGGGAAGCTCCGTTTTTTTATTACTGGGAGTTCTGGGTATCGGTTTATATGCTTCCAATGAACCAACATTAAATTTTGAAACATCAGCTAATCAATCCTATCCAGTAGCACTGGAAATAATATTCTATATTGGATTTCTTATTGCTTTTGCTGTTAAATCGCCGATTATACCTTTCCATACATGGTTACCAGACACCCATGGAGAGGCACATTACAGTACTTGTATGCTTCTAGCCGGAATCTTATTAAAAATGGGAGCGTATGGGTTGGTTCGGATCAATATGGAATTCTTGCCCCGCGCTCATTCTATATTTGCTCCCTGGTTGATGATAGTAGGCACAATTCAAATAATCTATGCAGCTTCAGCATCTCCTGGTCAACGTAATTTAAAAAAAAGAATAGCCTATTCCTCCGTATCTCATATGGGTTTCATAATTATAGGAATTGGCTCTCTAAGCGATATGGGCCTCAATGGAGCCTTTTTACAAATAATCTCTCATGGCTTTATTGGCGCTGCACTTTTTTTCTTGGCGGGAACGAGTTATGATAGAATACGTCTTGTTTATCTCGACGAAATGGGCGGAATGGCGGTCCTGGTTCCAAAAATATTCACGACTTTCAGTATCTTATCGATGGCTTCCCTTGCATTACCGGGGATGAGTGGTTTTGTTGCAGAATTAATAGTATTTTTTGGAATAATTACCAGTCAAAATTTTTTTTTAATACAAAAAATACTAATTACATTTGTAATGGCAATAGGAACGATATTAACACCTATTTATTCATTATCTATGTTACGCCAAATGTTCTATGGATACAAGTTTTTTAATGCCCCAAACTCTTATTTTTTTGATTCTGGACCGCGAGAGTTATTTATTTCTATCTCTATCTTTTTACCTGTAATAGGTATTGGTCTTTATCCAGATTTCGTTTTCTCACTATCAGTTGACAAGGTCGAAACTCTTATATCTAATTTTTTTT---TA---------------TAAATGTCACATTCAGTAAAGATTTATGATACGTGTATAGGGTGTACTCAATGTGTCAGAGCTTGTCCCACAGATGTATTAGAAATGATACCTTGGGACGGATGTAAAGCTAAGCAAATTGCTTCTGCTCCAAGAACAGAGGACTGTGTTGGTTGTAAGAGATGCGAATCCGCCTGTCCAACGGATTTCTTGAGTGTTCGAGTTTATTTATGGCATGAAACAACTCGAAGCATGGGCCTCGCTTATTGAATGATGCTCGAACATGTACTTGTTGTGAGTGCCTATTTATTTTCTATCGGTATCTATGGCTTGATCACAAGTCGAAATATGGTTAGAGCCCTTATGTGTCTTGAACTTATACTAAATGCAGTTAATATAAATTTTGTAACATTTTCTGATTTTTTTGATAGTCGCCAATTAAAAGGAAATATTTTTTCAATTTTTGTTATAGCTATTGCAGCCGCTGAAGCAGCTATTGGACCAGCTATTGTTTCCTCAATTTATCGTAACAGAAAATCAACTCGTATCAATCAATCGAATTTGTTGAATAAGTAGATGGGTTTGCCTGGACCGATACATGATTTTCTTTTAGTCTTTTTGGGGTCAGGTCTTATATTAGGAGGTATAGGAGTCGTATTACTTACCAACACAATTTATTCTGCCTTTTCGTTGGGACTGGTTCTTGTTTGTATATCCTTATTCTATATTCTATCAAATTCCCATTTGGTAGCTGCCGCACAGCTACTTATTTACGTGGGAGCTATAAATGTTTTAATCATATTTGCTGTGATGTTTATGAATGGTTCAGAATATTACAAAGATTTGAATCTTTGGACTGTTGGGGATGGGGTTACTTTGCTGATTTGTACAATTCTTTTTTGTCTATTAATGGCTACTATTTCAGATACGTCATGGTACGGGATTATTTGGACTACCAGATCAAACCAGATTATAGAGCAGGATTTGATAAGTAACAGTCAACAAATTGGAATTCATTTATCAACAGATTTTTTCCTTCCATTTGAACTCATTTCGATAATTCTTTTAGCTGCTTTAATAGGCGCAATTGCTGTGGCTCGTCAATAAATGTTCCCTATGGTAACCAGGGTTATGGATTATGGTCAACAAACAGTACGAGTTTCAAGATATATTGGTCAAAGTTTCATGATTACCCTATCCCATGCAAATCGTTTACCTGTAACTATTCAATATCCTTATGAAAAATTAATCACATCAGAACGTTTCCGCGGTCGAATACACTTCGAGTTTGATAAATGCATTGCTTGTGAAGTATGTGTTCGTGTATGCCCTATGGATCTACCTGTTGTTGATTGGGAACTGGAAACTAATATTCGAAAGAAACGTTTGCTTAATTACAGTATTGATTTCGGAATCTGTATATTTTGTGGTAACTGCGTTGAGTATTGTCCAACAAATTGTTTATCCATGACTGAAGAATATGAGCTTTCTACTTATGATCGTCACGAATTGAATTATAATCAAATTGCCTTGGGTCGTTTACCGATGTCAGTAATTGACGATTATACAATTCGAACAATTTTAAATTCACC------T---------------AAAAT------------AAAATAAATGATAATTGATATAAGGGAAGTACAAGATATCAATTCTTTTTACAGAGTGGAATCTTTAAAAGGGGTCTATGGAATTATATGGATGCTTGTCCCTATTTTGACTCTTGTATTAGGAATCACAATAGGCGTACTAGTAATTGTATGGTTAGAAAGAGAAATATCCGCAGGGCTACAACAACGTATTGGACCCGAATATTCCGGTCCCTTAGGAGTTCTTCAAGCTCTAGCAGATGGGACAAAATTACTTTTCAAAGAAAATCTTCTTCCATCTAGAGGAGATACTCGGTTATTCAGTATCGGACCATCCATAGCAGTTATAGCAATTCTACTAAGTTATTCAGTAATTCCTTTTGACTATCACCTTGTTTTAGCCGATCTCAATATCGGGGTTTTTTTGTGGATTGCGGTTTCAAGTATTGCTCCCATTGGACTTCTTATCTCAGGATATGGCTCAAACAATAAATATTCCTTTTTAGGTGGTCTACGAGCTGCTGCTCAATCGATTAGTTATGAAATACCATTAACTCTATGTGTATTAGCAATATCTCTA---TTATCTAATAGTTTAAGTACAGTTGATATTGTTGAGGCTCAATCAAAATATGGTTTTTGGGGTTGGAATTTGTGGCGTCAACCTATAGGGTTTATCGTTTTTCTAATCTCTTCCCTAGCAGAATGTGAGAGATTACCTTTTGATTTACCGGAAGCGGAAGAAGAATTAGTAGCGGGTTATCAAACCGAATATTCGGGTATCAAATTTGGTTTATTTTATGTTGCTTCCTATCTAAACCTATTAATTTCTTCATTATTTGTAACAGTTTTGTACTTGGGCGGTTGGAATATCTCTAT------TCCATACATATTCGTTGCCGAGCT------TTTTGAAATAAATAAAGCACGTGAGGTCTTTGGAACGACAATTGGTATCTTTATTACATTAGCCAAAACTTATTTGTTCTTGTTCATTCCTATCACAACAAGATGGACTTTACCTAGGCTAAGAATGGACCAACTATTAAATCTGGGATGGAAATTTCTTTTACCTATTTCTCTCGGCAATCTGTTATTAACAACCTCTTTCCAACTCAGTTCGCTGTAAATGAATATACCAGTTACAAGAAAGGATCTCATGATAGTCAATATGGGCCCCCACCACCCGTCAATGCATGGTGTTCTTCGACTCGTCGTTACTCTGGACGGCGAAGATGTTATTGACTGTGAACCAATATTGGGTTATTTACACAGAGGGATGGAAAAAATTGCGGAAAACCGAACTATTATACAATATCTGCCTTATGTAACCCGTTGGGATTATTTAGCTACTATGTTCACAGAAGCAATAACTGTAAATGGGCCAGAACGGCTAGGAAATATTCAAGTACCGAAAAGAGCTAGTTATATCAGAGTAATTATGTTGGAATTGAGTCGTATAGCTTCTCATTTGTTATGGCTCGGCCCTTTCATGGCAGATATTGGTGCACAGACTCCTTTCTTCTATATTTTCAGAGAAAGAGAATTAGTATATGATCTATTCGAAGCTGCTACGGGTATGAGAATGATGCATAATTATTTTCGTATCGGAGGAGTGGCGGCTGATCTACCTTATGGATGGATAGATAAATGTTTGGATTTCTGCGATTATTTTTTAACAGGAGTTACTGAATATCAAAAACTTATTACAAGAAATCCTATTTTTTTAGAACGAGTTGAGGGCGTAGGCATTATTGGTAGAGACGAAGTAATAAATTGGGGTTTATCAGGACCAATGCTGCGAGCGTCCGGAATACAATGGGATCTTCGTAAAATTGATCATTATGAGTGTTACGACGAATTTGATTGGGAAGTACAATGGCAAAAAGAAGGGGATTCATTAGCTCGTTATTTAGTCCGAATTGGCGAAATGGCAGAATCCATCAAAATTATTCAACAGGCGCTGGAAGGAATTCCGGGGGGGCCCTACGAGAATTTAGAAATACGATACTTTGATAGAAAAAGGTATCCAGAATGGCATGATTTTGAATATCGATTCATTAGTAAAAAACCCTCCCCCACTTTTGAATTGCCGAAACAAGAACTTTATGTGAGAGTCGAAGCCCCTAAAGGGGAATTGGGAATTTTTCTGATAGGGGATCAGAGTGGTTTTCCTTGGAGATGGAAAATTCGACCACCTGGTTTTATCAATTTGCAAATTCTTCCTCAGTTAGTTAAAAGAATGAAATTGGCTGATATTATGACAATACTAGGTAGCATAGATATCATTATGGGAGAAGTGGATCGTTGAATGGTACAAAACTCATTCATCTCGCTTATTTCGCAAGAAGAAAAAGAAGAAAACAGGGGATCTGTTGAATTTCAAGTATTTAGTTGGACCAATAAAATAAGAAGACTTACTTCACATTTGGAATTGCACAGAAAAGACTATTCCTCTCAAAGAGGTCTCCGTAAAATTCTGGGAAAACGTCAACGATTGCTGTCTTATTTGTCAAAGAAAAAGAGAGTACTTTATAAATACTTAATAAATCGGTTGGGTATTCGAGAATCAAAAACTCGTTAAATGTCACGTCGAGGTACTGCAGAAGAAAAAACTGCAAAATCCGATCCAATTTATCGTAATCGATTAGTTAACATGTTGGTTAACCGTATTCTGAAACACGGAAAAAAATCATTGGCTTATCAAATTATCTATCGAGCTATGAAAAAGATTCAACAAAAGACAGAAACAAATCCACTATCTGTTTTACGTCAAGCAATACGTGGAGTAACTCCCGACATAGCAGTAAAAGCAAGACGTGTAGGCGGATCGACTCATCAAGTTCCCATTGAAATAGGATCCGCACAAGGAAAAGCACTTGCCATTCGTTGGTTATTAGGGGCATCCCGAAAACGCCCGGGTCGAAATATGGCTTTCAAGTTAAGTTCCGAATTAGTGGATGCTGCCAAAGGGAGTGGCGATGCCATACGTAAAAAGGAAGAGACTCATAGAATGGCAGAGGCAAATAGAGCTTTTGCACATTTTCGTTAAATGATCTGGCATGTACAGAATGAAAACTTCATTCTCGATTCTACGAGAATTTTTATGAAAGCCTTTCATTTGCTTCTCTTCGATGGAAGTCTTATTTTCCCAGAATGTATCCTAATTTTTGGCCTAATTCTTCTTCTGATGATCGATTCAACCTCTGATCAAAAAGATATACCTTGGTTATATTTCATCTCTTCAACAAGTTTAGTAATGAGCATAACGGCCCTGTTGTTCCGATGGAGAGAAGAACCTATGATTAGCTTTTCGGGAAATTTCCAAAGGAACAATTTCAACGAAATCTTTCAATTTCTTATTTTACTATGTTCAACTTTATGTATTCCTCTATCCGTAGAGTACATTGAATGTACAGAAATGGTTATAACAGAGTTTCTGTTATTCGTATTAACAGCTACTCTAGGAGGAATGTTTTTATGCGGTGCTAACGATTTAATAACTATCTTTGTAGCTCCAGAATGTTTCAGTTTATGCTCCTATCTATTATCTGGATATACCAAGAAAGATGTACGGTCTAATGAGGCTACTATGAAATATTTACTCATGGGCGGGGCAAGCTCTTCTATTCTGGTTCATGGTTTCTCTTGGCTATATGGTTCATCCGGGGGAGAGATCGAGCTTCAAGAAATAGTGAGTGGTCTTATCAATACACAAATGTATAACTCCCCAGGAATTTCAATTGCGCTTATATTCATCACTGTCGGAATTGGGTTCAAGCTTTCCCCAGCCCCTTCTCATCAATGGACTCCTGACGTATACGAAGGA---------------TCTCCCACTCCAGTCGTTGCTTTTCTTTCTGTTACTTCGAAAGTAGCTGCTTCAGCTTCAGCCACTCGAATTTTCGATATTCCTTTTTATTTATCATCAAACGAATGGCATCTTCTTCTGGAAATCCTAGCTATTCTTAGCATGATATTGGGGAATCTCATTGCTATTACTCAAACAAGCATGAAACGTATGCTTGCGTATTCGTCCATAGGTCAAATCGGATATGTAATTATTGGAATAATTGTTGGAGACTCAAATGGTGGATATGCAAGCATGATAACTTATATGCTGTTCTATATCTCCATGAATCTAGGAACTTTTGCTTGCATTGTATTATTTGGTCTACGTACCGGAACTGAGAACATTCGAGATTATGCAGGATTATACACGAAAGATCCTTTTTTGGCTCTCTCTTTCGCCCTATGTCTCTTATCCTTAGGAGGTCTTCCTCCACTAGCAGGTTTTTTCGGAAAACTTCATTTATTCTGGTGTGGATGGCAGGCAGGTCTATATTTCTTGGTTTCAATAGGACTCCTTACGAGCGTTGTTTCTATCTACTATTATCTAAAGATAATCAAGTTATTAATGACTGGAAGAAACCAAGAAATAACCCCTCACGTGCGAAATTATAGAAGATCCCCTTTAAGATCAAACAATTCCATCGAATTGAGTATGATTATATGTGTGATAGCATCTACTATACCAGGAATATCAATGAACCCGATTATTGAAATTGCTCAGGATACCCTTTTTTAGATGAAAGGACATCAATTCAAATCCTGGATTTTCGAATTT------------AGAGAGATCAAGAATTCTCACTATTTCTTAGATTCATGGACCCAATTCAATTCAGTGGGATCTTTCATTCACATTTTTTTCCATCAAGAACGTTTTATAAAACTCTTGGACTCCCGAATTTGGAGTATCTTACTTTCACGCAATTCACAGGGTTCAACAAGCAATCGATATTTCACGATCAAGGGTGTAGTACTATTTGTAGTAGTGGTCCTTATATATCGTATTAACAATCGAAAGATGGTCGAAAGAAAAAATATCTATTTGACAGGACTTCTTCCTATACCTATGAATTTCATTGGACCCAGAAATGATACATTGGAAGACTCTTTTGGCTCTTCCAATATCAATAGGTTGATTGTTTCGCTCCTGTATCTTCCAAAAGGAAAAAAGATCTCTGAGAGCCTTTTCCTGGATCCGAAAGAGAGTACTTGGGCTCTCCCAATAACTAAAAAGTGTATCATGCCTGAATCTAACTGGGGTTCGCGGTGGTGGAGGAACTGGATCGGAAAAAAGAGGGATTCCAGTTGTAAGATATCTAATAATGAAACCGTCGCTGGAATTGAGATCTCATTCAAAGAGAAAGATATCAAATATCTGGAGTTTCTTTTTGTATATTATATTGATGATCCGATCCGCAAGGCCCATGATTGGGAATTGTTTGATCGTCTTTCTCCGAGGAAGAGGCGAAACAGAATCAACTTGAATTCGGGACAGCTATTCGAAATCTTAGTGAAAGACTGGATTGGTTATCTCATCTTTGCTTTTCGTGAAAAAATACC------AATTGAAGTGGAGGGTTTCTTCAAACAACAAGTAGCTGGGTCAACTATTCAATCAAATGATATTGAGCATGTTTCCTATCTCTTCTCGAGAAACAAGTGGGCTATTTCTTTGCAAAATTGTGCTCAATTTCATATGTGGCAATTCCGCCAAGATCTCTTCTTTAGTTGGGGGAAGAATCCGCACGAATCGGATTTTTTGAGGAAAATATCGAGAGAGAATTGGATTTGGTTAGACAATGTGTGGTTGGTAAACAAGGATCGGTTTTTTAGCAAGGTACGGAATGTATCGTCAAATATTCAATATGATTCCACAAGATCTAGTTTCGTTCAAGTAACGGATTCTAGCCAATTGAAAGGATCTTCTGATCAATCCAGAGATCATTTCGATTCCATTAGTAATGAGGATTCGGAATATCACACATTGATCAATCAAAGAGAGATTCAACAACTAAAAGAAGGATCGATTCTTTGGGATCCTTCCTTTCTTCAAACGGAACGAACAGAGATAGAATCAGACCGATTTCCTAAATGCCTCTCTGGATATTCCTCAATGTCCCGGCTATTCACGGAACGTGAGAAGCAGATGAATAATCATCTGCTTCCGGAAGAAATCGAAGAATTTCTTGGGAATCCTACAAGATCCATTCGTTCTTTTTTCTCTGACAGATGGTCAGAACTTCATCTGGGTTCGAATCCTACTGAGAGGTCCACTAGAGATCAGAAATTGTTGAAGAAAGAACAAGATGTTTCTTTTGTCCCTTCCAGGCGATCGGAAAATAAAGAAATAGTTAATATATTCAAGATAATTACTTATTTACAAAATACCGTCTCAATTCATCCTATTTCATCCGATCCGGGATGTGATATGGTTCCGAAGGATGAACTGGATATGGACAGTTCCAATAAGATTTCATTCTTGAACAAAAATCCATTTTTTGATTTATTT---------CGTGACCGGAACAGGGGGGGATACACGTTACACCACGATTTTGAATCAGAAGAGAGATTTCAAGAAATGGCGGATATATTCACTCTATCAATAACCGAGCCGGATCTGTCGTATCATAAGGGATTTACCTTTTCTATTGATTCCTGCAGATTGGATCAAAAACAATTCTTGAATGAGGTATTCAACTCCAGGGATGAATCGAAAAAGAAATATTTATTGGTTCTACCTCCTATTTTTTATGAAGAGAATGAATCCTTTTATCGAAGGATCAGAGAAAAATGGGTCCGGACCTCCTGCGGGAATGATTTGGAAGATCCAAAACCAAAAATAGTGGCATTTGCTAGCAACAACATAATCGAGGCAGTCA------ATCAATATAAATTGATCCGAAATCTGATTCAAATCCAATATAACACCTGTGGGTACATAATAAATGTATTGAATCGATTCTTTTTAATGAATAGATCCGATCGCAACTTCGAATATGGAATTCAAAGGGATCAAATAGGAAATGATACTCTGAATCATAGAACTATAATGAAATATACGATCAACCAACATTTATCAAATTTGAAAAAGAGCCAGAAGAAAGGGTTCGATCCTCGTAGTTTT------ATTTCTCGAACCGAGAGATCCATGAATCGGGATCCTAATGCATATAGATACAAATGGTCCAATGGGAGCAAGAATTTCCAGGAACATTTGGAACATTTCATTTCTGAACAGAAGAGCCGTTTTCATTTTCAAGTAGTGTTCGATCGATTACGTATTAATCAATATTCGATTGATTGGTCTGAGGTTATCGACAAAAAAGATTTGTCTAAGTCACTCCCTTTCTTTTTGTCCAAGTTACTTCTTTTTTTGTCCAAGTTTCTTCTCTTTTTGTCTAACTCACTTCCTTTTTTCTTTGTGAGTTTCGGGAATATCCCCATTCATAGGTCCGAGATCCACATCTATGAATTGAAAGGTCCGAATGATCAACTCTGCAATCAGTTGTTAGAATCAATAGGTCTTCAAATCGTTCATTTGAAAAAATGGAAACCCTTCTTATTGGATGATCATGATACTTCCCAGAAATCGAAATTCTTGATCAACGGAGGAACAATATCACCATTTTTGTTCAATAAGATACCAAAGTGGTGGATGATTGACTCATTCCATACTAGAAATAATCGCAGGAAATCTTTTGAGAACACGGATTCCTATTTCTCAATGATATCCCACGATCAAGACAATTGGCCGAATCCCGCGAAACCATTTCATAGAAGTTCATTGATATCTTCTTTTTATAAAGCAAATCGACTTCGATTCTTGAATAATCCACATCACTTCTGCTTCGATTGTAACAAAAGATTCCCTTTTTATGTGGAAAAGGCCCGTGTCAATAATTATGATTTTACGTATGGACAATTCCTCAATATCTTGTTCATTCGCAACAAAATATTTTCTTTGCGCGGCGGTAAAAAAAAACATGCTTTTTTGGAGAGAGATACTAT------TTCACCAATCGAGTTACAGGTATCTAACATATTCATACCTAACGATTTTCCACAAAGTGGTGACGAAAGAAGGTATAACTTGTACAAATCTTTCCATTTTCCAATTCGATCCGATCCATTCGTTCGTAGAGCTATTTACTCGATCGCAGACATTTTTGGAACACCTCTAACAGAGGGACAAATAGTCAATTTTGAAAGAACTTATTGTAAACCTCCTTCAGATATGAATTTATCTGATTCAGAGGGGAAGAACTTGCAGCAGTATCTCAATTTCAATTCAAACATGGGTTTGATTCGCACTCCATGTTCTGAGAAATATTTACCATCCGAAAAGAGGAAAAAACGGAGTCTTTGTCTAAAGAAATGCCTTGAGAAAGGGCAGATGTATAGAACCTTTCAACGAGATAGTGCTTTTTCAACTCTCTCAAAATGGAATCTATTCCAAACATATATGCCATGGTTCCTTACTTCGACAGGGTACAAATATCTAAATTTGATATTTTTAGATACTTTTTCAG---ACCTATTGCCGATACTAAGTAGCAGCCAAAAATTTGTATCCATTTTTCATGATATTATGCATGGATCAGATATATCATGGCGAATTCTTCAGAAAAAATTGTGTCTTCCACAATGGAATCTGATAAGTGAGATTTCGAGTAAGTGTTTACATAATCTTCTTCTGTCCGAAGAAATGATTCATCGA------AATAATGAGTCACCATTGATATCGACACATCTGAGATCGCAAAATGTTCGGGAGTTCCTCTATTCAATCCTTTTCCTTCTTCTTGTTGCTGGATATCTCGTTCGTACACATCTTCTCTTTGTTTCTCGAGCCTATAGTGAGTTACAGACAGAATTCGAAAAGGTCAAATCTTTGATGATTCCATCATACATGATTGAGTTGCGAAAACTTCTGGATAGGTATCCTACATCTGAGCTGAATTCTTTCTGGTTAAAGAATCTCTTTCTAGTTGCTCTGGAACAATTAGGAGATTCTATAGAAGAAATACGGGGTTATGCTTCCGGCGGCAACATGCTATGGGGCGGTGGGCCCGCTTATGGGGTCAAATCAATACGTTCTAAGAAGAAATATTTGAATATCAATC---------TCATCGATCTCATGAGTATCATACCAAATCCCATCAATCGAATCGCTTTTTCGAGAAATACGAGACATCTAAGTCATACAAGTAAAGAGATCTATTCATTGATAAGAAAAAGAAAAAACGTGAACGGTGATTGGATTGATGATCAAATAGAATCCTGGGTCTCGAACAGTGATTCGATTGATGATAAAGAAAGAGAATTCTTGGTTCAGTTCTCCACCTTAACGACAGAAAAAAGGATTGATCAAATTCTATTGAGTCTGACTCATAGTGATCATTTATCAAAGAATGACTCTGGTTATCAAATGATTGAACAACCGGGAGCAATTTACTTACGATACTTAGTTGACATTCATAAAAAGTATCTAATGAATTATGAGTTCAATACATCCTGTTTAGCAGAAAGACGGATATTTCTTGCTCATTATCAGACAATCACTTATTCACAAACCTCGTGTGAGGCTAATAGTTTTCATTTCCCATCTCATGGAAAACCCTTTTCGCTCCGCTTAGCCCTATCCCCCTCTAGGGGTATTTTAGTGATAGGTTCTATAGGAACTGGACAATCCTATTTGGTCAAATACCTAGCGGAAAACTCCTATGTTCCTTTCATTACAGTATTTCTGAACAAGTTCCTGGATAACAAGCCTAAGGGTTTTCTTATTGATGA---------------------------------------------------TAGTGACGAT------------------ATTGACCGTGACCTTGATACGGAGCTGGAGCTTCTAACTATGACGAATGCGCTAACTATGGATATGATGCCGGAAATAGACCGATTTTATATCACCCTTCAATTCGAATTAGCAAAAGCAATGTCTCCTTGCATAATATGGATTCCAAACATTCATGATCTAGATGTGAATGAGTCGAATTACTTATCCCTCGGTCTATTAGTGAACTATCTCTCCAGGGATTGTGAAAGACGTTCCACTAGAAATATTCTTGTTATTGCTTCGACTCATATTCCCCAAAAAGTAGATCCCGCTCTAATAGCTCCGAATAAATTAAATACATGCATTAAGATACGAAGGCTTCTTATTCCACAACAACGAAAGCACTTTTTCACTCTTTCATATACTAGGGGATTTCACTTGGAAAAGAAAATGTTCCATACTAATGCTAATGGATTCGGGTCCATAACCATGGGTTCCAATGTACGAGATCTTGTAGCACTTACCAATGAGGCCCTATCAATTAGTATTACACAGAAGAAATTAATTATAGACACTAATATAATTAGATCTGCTCTTCATAGACAAACTTGGGATTTGCGATCCCAGGTAAGATCGGTTCATGATCATGGGATCCTTTTCTATCAGATAGGAAGGGCTGTTGCACAAAATGTACTTCTAAGTAATTGCTCCATAGATCCTATATCTATCTATATGAAGAAGAAATCATGTAACGAAGGGGATTCTTATTTGTACAAATGGTACTTCGAACTTGGAACGAGCATGAAGAAATTAACGATACTTCTTTACCTTTTGAGTTGTTCTGCCGGATCGGTCGCTCAAGACCTTTGGTCTTTACCCGGACCCGATGAAAAAAATGGGATCACTTCTTATGGACTCGTTGAGAATGATTCTGATCTAGTTCATGGCCTATTAGAAGTAGAA---GGCGCCCTGGTGGGATCCTCACGGACAGAAAAAGATTGCATTCAGTTTGATAATGATCGAATGACATTGCTTCTTCGGCCCGAACCAAGGAATCCCTTAGATATGATGCAAACTGGATCTTGTTCTATCGTTGATCAGAGATTTCTCTATGAACAATACGAATCGGAGTTTGAAGAAGAAGGGGAACGAGAAGGAGTCCTCGACCCGCAACAGATAGAGGAGGATTTATTCAATCACATAGTTTGGGCTCCTAGAATATGGCGCCCTTGGGGCTTTCTATTTGATTGTATCGAAAGGCCCAATGAATTGGGATTTCCCTATTGGGCTAGGTCATTTCGGGGCAAGCGGATCATTTATGATGAAGAGGATGAGCTTCAAGAGAATGATTCGGAGTTCTTGCAGAGTGGAACCGTGCAGTACCAGACAAGAGATAGATCTTCCAAAGAACAAGGCTTTTTTCTAATAAGCCAATTCATTTGGGACCCTGCGGATCCACTTTTTTTCCTATTCAAAGATCCGCCCTTTGTCTCTGTGTTTTCACATCGAGAATTCTTTGCAGATGAAGAGATGCCAAAGGGGCTTCTTACTTACCAAACAGACCTTCCTACATCTATATATAAACGCTGGTTTATCAAGAATACGCAAGAAAAGCACTTCGAATTGTTGATTTATCGCCAGAGATGGCTTAGAACCAATAGTTCATTATCTAATGGATTTTTCCGTTCTAATACTCCATCCGAGAGTTATCAGTATTTATCAAATCTGTTCCTATCTAACGGAACGCTATTGGATCAAATGACAAAGACATTGTTGAAAAAAAGATGGCTTTTCCCGGATGAAACGAAAATTGGATTCATGTAAATGAATGGAATCAAATATGCAGTATTTACAGACAAAAGTATTCGGTTATTGGGTAAAAATCAATATACTTCTAATGTCGAATCGGGATCAACTAGGACAGAAATAAAGCATTGGGTCGAACGCTTCTTTGGTGTCAAGGTAATAGCTATGAATAGTCATCGACTCCCGGGAAAGGGTAGAAGAATGGGACCTATTATGGGACATACAATGCATTACAGACGTATGATCATTACGCTTCAACCGGGTTATTCTATTCCACCTCTTAGAAAGAAAAGAACTTAA
>Cyclobalanopsis_glauca_76cds
ATGACTGCAATTTTAGAGAGAC------GCGAAAGCGAAAGCCTATGGGGTCGCTTCTGTAACTGGATAACCAGCACTGAAAACCGTCTTTACATTGGATGGTTTGGCGTTTTGATGATCCCTACCTTATTGACCGCAACTTCTGTATTTATTATTGCTTTCATTGCTGCTCCTCCGGTGGATATTGATGGTATTCGTGAACCTGTTTCTGGATCTCTACTTTACGGAAATAATATTATTTCTGGTGCCATTATTCCTACTTCTGCAGCTATAGGTTTGCACTTTTACCCAATATGGGAAGCTGCTTCCGTTGATGAATGGTTATACAATGGCGGTCCTTATGAGCTAATTGTTCTACACTTCTTACTTGGTGTAGCTTGTTATATGGGTCGTGAGTGGGAACTTAGTTTCCGTCTGGGTATGCGCCCTTGGATTGCTGTTGCATATTCAGCTCCAGTTGCTGCTGCAACTGCCGTTTTCTTGATATATCCCATTGGTCAAGGAAGCTTTTCTGACGGTATGCCTCTAGGAATTTCTGGTACTTTCAACTTCATGATTGTATTCCAGGCTGAGCACAACATCCTTATGCACCCATTTCACATGTTAGGTGTAGCTGGTGTATTCGGCGGTTCCCTATTCAGTGCTATGCATGGTTCCTTGGTAACTTCTAGTTTGATCAGGGAAACCACAGAAAATGAATCTGCTAACGAAGGTTACAGATTCGGTCAAGAGGAAGAAACTTATAATATCGTAGCTGCTCATGGTTATTTTGGCCGATTGATTTTCCAATATGCTAGTTTCAACAATTCTCGTTCTTTACATTTCTTCCTAGCGGCTTGGCCTGTAGTAGGTATCTGGTTCACCGCTTTAGGTATCAGCACTATGGCTTTCAACTTAAATGGTTTCAATTTCAACCAATCTGTAGTTGATAGTCAAGGTCGTGTAATTAATACCTGGGCTGATATTATTAATCGTGCTAACCTTGGTATGGAAGTTATGCATGAACGTAATGCTCATAATTTCCCTCTAGACTTAGCTTCTGTCGAAGCTCCATCTACAAATGGATAAATG------GAGGAATTTCAAGGATATTTAGAACTCGATAGATTTCGGCAACATGACTTCCTATACCCACTTATCTTTCGGGAATATAGTTATGCACTTGCTCATGGTCATGGTTTAAATAGATACATG---TTGTTGGAAAATATAGGTTATGATAATAAATCTAGTTTACTGATTGTAAAACGCTTAATTACTACAATGTATCAACTGAATTATTTGATAATTTCTGCTAATGATTCTAAACAAAATCCATTTTTTGGGTACAACAAGAATTTGCATTCTAAAATTCTATCAGAAGGATTTGCAATCATTGTGGAAATTCCATTTTATCTACGATTAATATCTTCTTTAGAAGGGGCAGAAATCGTAAGATTTTACAATTTACGATCCATTCATTCAATATTTCCCTTTTTAGAGGAAAAGTTCCCACATTTAAATTATTCGGCGGATATACTAATACCCTACCCTGCCCATCTGGAAATATTGGTTCAAACCCTTCGTTACCGGGTGAAAGATGCTTCTTATTTGCATTTATTGCGGTTCTTTCTTCATGAGTATTCTAATTGTAACAGTCTTATTATTACAAATAAATCTATTTCCATTTTTTCAAAAAGTAATCCGAGATTTTTTTTATTCCTATATAATTCTTATATATGTGAATACGAATCCAGCTTCCTTTTTCTCCGTAACCAATCTTCTCATTTACGATTAACATCTTCTGGATTCCTTTTTGAACGACTCTGTTTATATAGAAAAATAGAACATTTTGCCGAAGTCTTTGCTAATGATTTTCCGGTCATCCCATGCTTTCTCAAGGATCCTTTCATGCATTATGTTAGATATCAAGGAAAATCAATTCTGGCTTCCAAAGACACACCTCTTCTAATGAATAAATGGAAATCTTACCTTGTCAATTTATGGCAATGTCATTTTGATGTATGGTCTCACGCGGCAAGTATCCGTATAAACCAATTATC------CAAGCATTCCCTCGATTTTTTGAGTTACTTT------TCAAGTGTTCGACGAAATCCTGCAGTGGTGCGGAATCAAATGCTAGAAAATTCATTTCTACTAAATAATGCTCCCAATAAACTCGATACAATAGTTCCAATTATTCCTCTGATTGGATCATTGGCTAAAGCGAAATTTTGTAACGCAGTAGGGCATCCAATTAGTAAGCTGACTCGGGCCGATTTATCGGATTTTGAGATTATCAATCGATTTTTGCATATATGCAGAAATCTTTCTCATTATTACAGCGGATCCTCAAAAAAAAAGAATATGTATCGAATAAAATATATACTTCGGCTTTCTTGTGTTAAAACTTTGGCCCGTAAACACAAAAGTACTGCACGCGCTTTTTTAAAAAGAGTGGATTCGGAATTCTTCCAAGAATTCTTTACCGAGGAAGGGGGGTTTATTTCTTTGATCTTCCCAAGAGCTTCCTTTGCTTTGCGAAGGTTATATAGCGGGCGAGTTTGGTATTTGGATATTATTTTCATCAATGGTCTGTCCAATCACGAATGA---------ATGCTTAATATCTTTAGTTTGATCTGTATTTGTCTTAATTCTGCTCTTTCTTCAAGTAGTTTTTTCTTCTCAAAATTGCCCGAGGCTTATGCTTTTTTGAATCCAATCGTAGATTTTATGCCAGTAATACCTTTGCTCTTTTTTCTCTTAGCTTTTGTTTGGCAAGCTGCTGTAAGTTTTCGATGAATGCTTACTCTTAAACTATTTGTTTACACAGTAGTGGTATTCTTTGTTTCTCTCTTTATCTTCGGATTCCTATCTAATGATCCAGGACGGAATCCTGGACGTGAAGAGTGAATGGTAACCATTCGAGCGGATGAAATTAGTAATATTATTCGGGAACGTATTGAGCAATATAATAGAGAAGTAAAGGTTGTAAATACCGGTACCGTACTTCAAGTAGGCGACGGCATTGCCCGTATTTATGGTCTTGATGAAGTAATGGCGGGTGAATTAGTAGAATTTGAAGAGGGTACAATAGGCATTGCTCTGAATTTGGAATCAAATAATGTCGGTGTTGTATTAATGGGTGGCGGTTTGATGATCCAAGAAGGAAGTTCTGTAAAAGCAACAGGAAGAATTGCTCAGATACCCGTAAGCGAGGCTTATTTAGGTCGTGTTATAAATGCCCTAGCGAAACCTATTGATGGTCGAGGTGAAATTTCAGCTTCTGAATCTAGGTTAATTGAATCACCGGCTCCTGGTATTATTTCGAGACGTTCCGTATATGAGCCCCTTCAAACAGGACTTATTGCTATCGATTCGATGATCCCTATAGGACGTGGTCAGCGAGAATTAATTATTGGGGATAGGCAGACCGGTAAAACAGCAGTAGCCACAGATACGATTCTCAATCAACAAGGGCAAAATGTAATATGTGTCTATGTCGCTATTGGTCAAAAGGCATCTTCTGTGGCTCAGGTAGTGACTACTTTACAAGAAAAGGGAGCAATGGAATACACAATTGTGGTAGCCGAAACGGCGGATTCTCCGGCTACATTACAATACCTCGCTCCTTATACAGGAGCAGCTCTGGCTGAATATTTTATGTACCGTAAACGACACACTTTAATCATTTATGATGATCCTTCCAAACAAGCACAGGCTTATCGCCAAATGTCTCTTCTATTACGAAGACCGCCGGGTCGCGAAGCTTATCCAGGAGATGTTTTTTATTTGCATTCACGACTTTTGGAAAGAGCCGCTAAATCAGGTTCGCGTTTAGGTGAAGGAAGTATGACTGCTTTACCAATAGTTGAGACCCAATCGGGAGATGTTTCAGCTTATATTCCTACTAATGTAATCTCAATTACAGATGGCCAAATTTTCTTATCCGCCGATTTATTCAATGCTGGAATCAGACCTGCCATTAACGTGGGGATTTCCGTCTCCAGAGTAGGATCTGCCGCTCAAATTAAAGCCATGAAACAAGTAGCCGGCAAACTAAAATTAGAATTGGCACAATTCGCAGAATTAGAAGCCTTTGCACAATTCGCGTCTGATCTCGATAAAGCTACTCAGAATCAATTGGCAAGAGGTCAACGATTACGCGAGTTGCTCAAACAATCTCAATCATCCCCTCTCACGGTGGAAGAACAGGTAATGACTATTTATACTGGAACGAATGGTTATCTTGATTCATTAGAAATTGGACAGGTAAAGAAATTTCTCGTTGAGTTACGTACTTATTTAAAAACGAATAAACCGCAGTTCCAAGAAATCATATCTTCTACCAAGATATTCAATGAGGAAGCGGAAGCCCTTTTGAAAGACGCTATTCAAGAACAAATGGAACGCTTTCTACTTCAGGAACAGGTATAAATGAAAAATCTAACCGATTCTTTCCTTTCCTTGGGTTTATGGTCATCCGCCGGGAGTTTCGGGTTTAATACCGATATTTTAGCAACAAATCCAATAAATCTAAGTGTAGTGCTCGGCCTATTGATTTTTTTTGGAAAGGGAGTG---------------TTAAGTGATTTATTAGATAATCGAAAACAGAGGATCTTGAAGACTATTCGAAATTCAGAAGAACTACGCAGGGGAGCCATTGAACAGCTGGAAAAAGCCCGGGCACGTTTAAGGAAAGTGGAAATGGAAGCGGATCAGTTTCGGGTGAATGGATACTCTGATATAGAACGAGAAAAGTCGAACTTGATTAATTCAACTTATCAAACTTTGGAACAATTCGAAATTTACAAAAATGAAACCATTCGTTTTGAACAACAAAGAGCGAGTAATCAAGTCCGACAACGGGTTTTCCAACAAGCCTTAAAAGGAGCTCTAGGAACTCTGACTAGTTCTTTGAACAACGAGTTACATTTACGTACCATCAATGCTAATATTGGCATGTTTGGGACGCTGACAGAAATAATCGATTAGATGAATCCACTGATTTCTGCCGCTTCCGTTATTGCTGCTGGGTTGGCCGTCGGGCTTGCTTCTATTGGACCTGGGGTTGGTCAAGGTACTGCTGCGGGCCAAGCTGTAGAAGGGATCGCGAGACAGCCCGAGGCGGAGGGAAAAATACGAGGTACTTTATTGCTTAGTCTGGCTTTTATGGAAGCTTTAACAATTTATGGACTGGTTGTAGCGTTAGCACTTTTATTTGCGAATCCCTTTGTTTAAATGAATGTTC------------------------TATTATGTTATATCAACACACTAAAAGGCTTATACGATATATCCGGTGTGGAAGTCGGCCAACATTTCTATTGGAAAATAGGAGGTTTTCAAGTCCATGCCCAAGTAATTATTACTTCTTGGGTTGTAATTGCTATCTTATTAGGTTCAGCCATTATAGCTGTTCGTAATCCACAAACCATTCCTACTGACAGTCAGAATTTCTTCGAATATGTTCTTGAATTCATTCGAGATGTGAGCAAAACTCAGATTGGCGAAGAATACGGTCCATGGGTTCCCTTTATTGGAACTTTGTTTCTATTTATTTTTGTTTCGAATTGGTCGGGTGCTCTTTTACCTTGGAAAATCATACAGTTACCTCATGGGGAATTAGCCGCGCCTACAAATGATATAAATACTACTGTTGCTTTAGCTTTACTCACGTCAGTAGCATATTTCTATGCGGGTCTTAGTAAAAAAGGATTAGGTTATTTTGGTAAATACATTCAACCAACTCCAATCCTTTTACCCATTAATATTTTAGAAGATTTCACAAAACCCCTATCACTTAGTTTTCGACTTTTCGGAAATATATTAGCTGATGAATTAGTAGTTCTTGTTCTTGTTTCTTTAGTACCTTCAGTGGTTCCTATACCCGTCATGTTACTTGGATTATTTACAAGCGGTATTCAAGCTCTTATTTTTGCAACTTTAGCTGCGGCTTATATAGGCGAATCCATGGAGGGTCATCATTGAATGACAAGAAGATATTGGAACATCCATTTGGAAGAAATGATGGAAGCAGGAGTTCATTTTGGTCATGGTACTAGTAAATGGAATCCTAGAATGGAACCTTATATCTCTTCAAAGCGTAAAGGTATTCATATTATAAATCTTATTAGAACTGCCCGTTTTTTATCAGAAGCTTGTGATTTAGTTTTTGATACAGCAAGTAGGGGAAAGCAATTCTTAATTGTTGGTACCAAAAATAAAGCAGCCGATTCAGTAGCACGGGCTGCAATAAGGGCCCGTTGTCATTATGTTAATAAAAAATGGCTAGGCGGTATGTTAACGAATTGGTATACTACGGAAACGATACTTCATAAGTTCAGGGACTTGAGAACGGAACAAAAGATGGGGAGACTCAATCGTCTTCCGAAAAGAGATTCAGCTATGTTGAAGAGACAATTATCTCACTTGCAAACATATCTGGGCGGGATCAAATATATGACTGGATTACCCGATATTGTAATAATCGTTGATCAGCAAGAAGAATATATGGCTCTTCGAGAATGTATGATTTTGGGAATTCCAACGATTTGTTTAATCGATACAAATTGTGACCCAAGTCTCGCTGATATTTCGATCCCAGCAAATGATGACGCGATAGCTTCAATCCGATTAATTCTTAACAAATTAGTATTTGCAATTTGTGAGGGTCGTTCTAGTTATATACGAAATCCTTGAATGGAGGTACTTATGGCAGAACGGGCCAATACGGTCTTTCACAATAAAGTGATAGATGGAACTGCCATTAAACGACTTATTGGCAGATTAATAGATCACTTCGGAATGGCATATACATCACACATTCTGGATCAAGTAAAGACCCTCGGGTTCCAGCAAGCCACTGCGACATCCATTTCATTAGGAATTGATGATCTTTTAACAATACCTTCTAAGGGATGGTTAGTCCAAGATGCGGAACAACAAAGTTTGGTTTTGGAAAAACACCATTATTATGGAAATGTACACGCAGTAGAAAAATTACGACAATCCATTGAGATATGGTATGCTACAAGTGAATATTTGCGACAAGAAATGAATCCTAATTTTAGGATGACTGATCCTTTTAATCCAGTACATATGATGTCTTTTTCGGGAGCTAGAGGAAATGCATCTCAAGTACACCAATTAGTAGGTATGAGAGGGTTAATGTCGGATCCACAAGGACAAATGATCGATTTACCCATTCAAAGCAATTTACGTGAAGGACTGTCTTTAACAGAATATATAATTTCTTGCTACGGAGCCCGAAAAGGAGTTGTAGATACTGCTGTACGAACATCAGATGCTGGATATCTTACACGCAGACTTGTGGAAATTGTTCAACACATTGTTGTACGTAGAACAGATTGTGGTACTATCCGAGGTATTTCTGTGAGTCCTCAAAATGGGACGATACCGGAAAGGATTTTTATACAAACATTAATTGGTCGTGTATTAGCAGATGATATATATATGGGCCCGCGATGCATTGCCGTTAGAAATCAAGATATTGGGATTGGACTTGTCAATCGATTTCTAACCTTTCAAACACAACCAATATCTATTCGAACCCCTTTTACTTGTAGTAGTACATCTTGGATCTGCCAATTATGTTATGGCCGAAGTCCTACTCATGGGGGCCTGGTCGAATTGGGAGAAGCTGTAGGTATTATCGCGGGTCAATCTATTGGGGAACCCGGCACTCAACTAACATTAAGAACCTTTCATACCGGCGGAGTATTCACAGGGGGTACTGCAGAACATGTACGAGCCCCTTCCAATGGAAAAATTAAATTCAATGAAGATTTAGTTCATCCCACACGTACACGTCATGGGCATCCCGCTTTTCTATGTTATATATACTTGTATGTAACTATTGAGAGTGAAGATATTCTACACAAGGTCACTATTCCGCCAAAAAGTTTTCTTTTAGTCCAAAACGATCAATATGTACAATCAGAACAAGTTATTGCTGAGATTCGCGCGGGAACCTATACATTTAATTTTAAAGAGGGGGTTAGAAAACATATTTATTCTAACTCAGAGGGAGAAATGCACTGGAGTACCGATGTATACCATGCACCGGAATTTACATACAGCAATGTACATCTCTTACCAAAAACAAGTCATTTATGGATAGTATCAGGAGGTTCATGCCGCTCTAGTGTAGTCTCTTTTTCGCTTCAAAAGGATCAAGATAAAATTAGCGTTTATTCTCTTTCTGCTGAAGGAAGATCTATTTCTAGTCTGTCAGGAAATAATGATCAAGTAAGACAAAAATTCTTTAGTTCAGATATCTTTGGTAAAAAAAAAAAACAAAGTGAGATTCCTGATTATTCAGAACTTAATCGA---------AGGGGTCATTGTAATTTAATATATCCTGTTATTCTCTACGAAAATTTTTATTTATTGGCAAAGAGACGAAGAAATAGATTCATCATTCCATTACAATTGATTCCAGAACGAGAAAAAGGGCTAATGCCTCCTTCCGGTATTTCGATTGAAATACCCGGAAATGGTATTTTTCGTAAAAAAAGTATTCTTGCTTATTTTGATGATCTTCAATACAGAAGAAAGAATTCAGGCATTACGAAATATGGGACTACAGGGGGGCATTCCATCCTCAAAAAGGAGGATTTGATTGAGTATCGAGGAGTCAAAGAATTGAAGCCAAAATACCAAATGAAAATAGATCGATTTTTTTTCATTCCCGAGGAAGTACATATTTTGCCAGAATCTTCTTCCATAATGGTACAGAACAATAGTCTCATTGGACTAGATACACGAATCACTTTAAATACAAGAAGCCGAGCGGGCGGATTGGTCCGAGTGGAGAGAAAAAAAAAATGGATTGAACTTAAAATCTTTTCTGGAGATATCCATTTTCCTGGAGAGATGGATAAGATATCCCGACACAATGATATCTTGCTCCCGCTTGGAGCGGCAAAAAAAAATGCTAAGGAATCAAAAAAAAAATTGAAAAATTGGATCTATGTCCAATGGATCCCACCTAACAAGAAAAAGTATTTTGTTTTGGCTCGACCCGTAATCATATATGAGATAGCGGACGGTATAAATTTAGTAACACTTTTCTCCCAGGATCTGTTGCACGAAAGGGATAATATGGAACTTAGAATTGTCAATTATATCCTTTATGGCAATGGCAAACTAATTCGGGGAATTTATGGAACAAGTATTCAATTAGTTCGGACTTGTTTATTGTTGAATTGGAAACAAGACAAAAAAAGTTCTTCTGTCGAAGAGGCCCACGCTTCCTTTGTTGAAGTAAATACAAATGGTATGAGTCGAGATTTCCTGCGAATCGATTTAGTGAAATCCCATATTTCGTATAT---CAGAAAAAGGAAAGATCCGTCAGGTTCAGGATTGATCTTTGATAAGAGGCCAGACCGCACCAGTATCAATCCATTTTATTCTATTTCTTCCAAGGCAGGGATTCAACAATCACTTAGCCAAAATCAAGTAAC------TATTCGTACGTTGTTGAAGAGGAATAAGGAATGCCAGTCTTTTATAATTTTGTCAGCATCTAATTGTTTTCAAATGGGTCCATTCAACGATGTAAAATATTACAATGATGTAATAAAAAAAGAATCAATGAAAAGAGATAGTCTAATTCCAATTAGGAATTCCTTGGGACCTTTAGGATTAGGAAGAACCCCTCAAATTGCGCATTTTTAT---TCATTTTACCATTTAATAACTTATAATCAGATCTCGGGAACTAAATATTTACAACTTGACAAT------TTCAAACAGACTTTTCAAGTGCTTAAATATTATTTAATGGATGAAAATGGTAGGGTTTCTATTTATAATAATCCCGATCCGCGCGGTAACATCGTTTTGAATCCATTCAATTTGAATTGGAATTTTCTC------------CATCATAATTATTGTGAAGAAGCGTCTAGAATAATTAGCCTTGGGCAGTTTATTTGTGAAAATTTATGTATATCCAAAAACGGACCGCACTTAAAATCGGGTCAAGTTCTAATTGTTCAAATTGACTCTGTAGTAATAAGATCGGCTAAAGCTTATTTGGCCACTCCGGGAGCAACCGTTCATGGCCATTATGGAGAAATCCTTTACAAAGGAGATACATTAGTTACATTTATATATGAAAAATCGAGATCTAGGGATATAACGCAAGGTCTTCCAAAAGTGGAACAAGTGTTAGAAGTGCGTTCGATTGATTCAATATCGATGAACCTAGAAAAGAGAATGGAGGGTTGGAACAAGAGTATAACAAAAATTATTGGAATTCCTTGGAGATTCTTGATTGGTGCTGAGCTAACTATAGTGCAAGGGCGTATCTCTTTGGTTAATAAGATCCAAAAAGTTTATAGATCTCAGGGGGTGCAGATTCATAATCGACATATAGAAATTATTGTGCGTCAAATAACATCAAAAGTGTTGGTTTCAGAAGAGGGAATGTCTAATGTTTTTTCACCCGGAGAACTGATTGAATTGTTGCGGGCGGAACGAACAGGGCGCGCTTTGGAAGAAGCGATCTGTTACCGAGCTATCTTATTGGGAATAACGAAAGCATCTCTAAATACTCAAAGTTTTATATCCGAAGCAAGTTTTCAAGAAACTGCTCGAGTTTTAGCAAAAGCCGCTCTCCGGGGTCGTATCGATTGGTTGAAAGGTCTGAAAGAGAACGTTGTTCTAGGGGGGATGATACCCGTTGGTACGGGATTCAACGGATTAGTGCAACGTTCAAGGCAACATACCAACATTCCTTTGGAAACCAAAAACAATAAACTATTCGAGGCAGAAATGCGAGATATTTTGTTCCACCACAGAGAATTATTTGATTTTTTCATTTCAAGGAATTTACACGATACACTGAGACAAT------CATTTCGAGGGTTGAATGATTCCTAA---------------------ATGATCGATCGGTATAAACATCAACAACTCCGAATTGGATCAGTTTCTCCTCAACAAATAAGTGCTTGGGCCAATAAAATCCTACCTAATGGGGAGATAGTTGGAGAGGTGACAAAACCGTATACTTTTCATTACAAAACCAATAAACCTGAAAAAGATGGATTGTTTTGTGAAAGAATTTTTGGGCCGATAAAAAGTGGGATTTGCGCTTGTGGAAATTATCGAGTAATCGGGGATGAAAAAGAAGACCCTAATTTTTGTGAACAATGCGGAGTCGAATTCGTGGATTCTCGGATACGAAGATACCAAATGGGCTATATCAAACTGGCATGCCCAGTAACCCATGTGTGGTATTTGAAGCGTCTTCCTAGTTATATCGCGAATCTTTTAGATAAACCTCTTAAAGAATTAGAAGGACTGGTATACTGCGAT---TACCCAAATTTTTCTTTTGCTAGGCCCATAGCTAAAAAACCTACTTTCTTACGATTACGAGGTTCATTCGAATATGAAATCCAATCCTGGAAATACAGCATCCCACTTTTCTTTACTACCCAAGGCTTCGATGCATTTCGAAATCGAGAAATGTCTACTGGAGCAGGTGCTATACGAGAACAATTAGCCGATCTGGATTTGCGAATTATTATAGATTATTCGTTGGTAGAATGGAAAGAATTAGGGGAAGAAGGGCCCCCGGGTAATGAGTGGGAAAATAGAAAGGTTGGAAGAAGAAAGGATTTTTTGGTTAGACGCATCGAAATAGCTAAGCATTTTATTCGAACAAATATAGAACCAGAATGGATGGTTTTATGTCTATTACCAGTTCTTCCTCCCGAGTTGAGACCGATCATTCAGATAGACGGGGGTAAACTAATGAGCTCGGATATTAATGAACTTTATAGAAGAGTTATTTATCGGAACAATACTCTTATCGATTTATTAGCAACAAGTAGATCGACACCGGGGGAATTAGTAATGTGTCAGGAGAAATTGGTACAAGAAGCTGTGGATACACTTCTTGATAATGGAATCCGCGGACAACCAATGAGGGACGGTCATAATAAGGTTTACAAGTCGTTTTCGGATGTAATTGAAGGCAAAGAGGGAAGATTTCGTGAGACTCTGCTTGGCAAACGGGTGGATTATTCGGGTCGTTCTGTCATTGTCGTGGGTCCCTCCCTTTCATTACATCAATGTGGATTGCCTCGCGAAATAGCAATAGAACTTTTCCAGCCATTTGTAATTCGTGGTCTAATTAGACAACATCGTGCTTCGAACATGGGAGTTGCTAAGAGTAAAATTCGGGAAAAAGAGTCAATTGTATGGGAAATACTTCAGGAAGTTATGCAGGGGCACCCCATATTGCTGAATAGAGCACCTACTCTGCATAGATTAGGCATACAGGCATTCCACCCCATTTTAGTGGAAGGGCGCGCTATTTGTTTACATCCATTAGTTTGTAAGGGATTCAATGCAGATTTTGATGGGGATCAAATGGCGGTTCATGTACCTTTATCTTTGGAGGCTCAAGCGGAGGCTCGTTTACTTATGTTTTCTCATATGAATCTATTGTCTCCATCTATTGGGAATCCAATTTCCCTACCAACCCAAGATATGCTTATTGGGCTCTATGTATTAACGAGCGGGAATCGCCGAGGTATTTGTGCAAATAGGTATAATCCATGTAATCGCATAAATTATCAAAATGAAAAAATGGATGCCAATAGCTATAAGTATACGAAAGAAAAAGAACCCTTTTTTTGTAATTCCTATGATGCAATTGGAGCTTATCGTCAGAAAAGAATCAATTTAGATAGTACTTTATGGCTCCGGTGGCAACTAGACCAACGCGTTATTGCTTCAAGAGAAGCTCCTATCGAAGTTCACTATGAATCTTTGGGTACTTATCATGAGATTTATGAGCACTACTTAATAGTAAGAAGTATAAAAAAAGAAATTCTTTGTACATACATTCGAACCACTGTTGGTCCTATTTCTCTTTATCGAGAAATCGAAGAAGCTATCCAAGGGTTGTGCCGGACCTGCTC---------------ATATGGTACCTAGATGCTTGGGGGTAGAAATGAGGGAATGTATACAATACCTGGGTTTAATCAAATACAATTTGAAGGGTTTTGTAGGTTCATTGATCAGGGCTTAACAGAAGAACTTTATAAGTTTCCAAAAATGGAAGATATAAATCAAGAAATTGAATTTCAATTATTTGTGGAAACATATCAATTGGTAGAACCGGTGATAAAAGAAAGGGATGCTGTATATGAATCGCTCACATATTCTTCTGAATTACATGTATCCGCGGGATTAATTTGGAAAAACAGTAGAGATATGCAAGAACAAACAATTTTTATTGGAAACATTCCTCTAATGAATTCCTTGGGAACTTCTATAGTAAATGGAATATACAGAATTGTGATCAATCAAATATTGCAAAGCCCCGGTATCTATTACCGGTCAGAATTGGACAATACCGGAATTTCGGTTTATACAGGCACCATAATATCAGATTGGGGGGGGAGATTAGAATTAGAGATTGATCGAAAGGCAAGGGTATGGGCTCGTGTGAGTAGGAAACAAAAAATATCTATTCTAGTTCTATCATCAGCTATGGGTTCGAACCTAAGAGAAATTCTAGAGAATGTTTGCTACCCTGAAATTTTTTTGTCTTTCCTGAATGATAAGGAGAAAAAAAAAATTGGGTCAAAAGAAAATGCCATTTTGGAGTTTTATCAACAATTTGCTTGTGTAGGCGGAGATCCGGTATTTTCTGAATCCTTATGTAAGGAATTACAAAAGAAATTCTTTCAACAAAAATGTGAATTAGGAAGGATTGGTCGCCGAAATATGAACCAGAGACTGAATCTTGATATACCTCAGAACATTCCATTTTTGTTACCGCGAGATATATTGGCAGCTGCGGATCATTTGATTGGAATGAAATTTGGAATGGGTACACTTGACGATATGAATCATTTGAAAAATAAACGTATTCGGTCTGTAGCGGATCTCTTACAAGATCAATTCGGAGTGGCTCTGTTTCGTTTAGAAAATATGATTAGAGGAGCTATAGGCGGAGCAATTAGGCATAAATTGATACCAACTCCTCAGAATTTAGTAACTTCAACTCCATTAACAACCACTTATGAATCTTTTTTCGGATTACACCCCCTATCTCAAGTTTTGGATCGAACTAATCCATTAACGCAAATAGTTCATGGGAGAAAATTGAGTTATTTGGGCCCTGGAGGATTGACAGGTCGAACTGCTAGTTTTCGGATACGAGATATCCATCCTAGTCACTATGGGCGCATTTGCCCAATTGACACGTCTGAAGGAATCAATGTTGGACTCATTGGATCCTTAGCAATTCATGCGAGAATTGGTCATTGGGGGTTCCTAGAAAGCCCATTTTATGAAATCTCTGAGAGATCAAAAAAAGTGCGGATGCTTTATTTATCACCAAGTCGAGACGAATACTCTATTGTAGCATCAGGAAATTCTTTGGGGCTGAATCGAGGTATTCAAGAAGAGCAGGTTGTTCCGGTTAGATACCGTCAAGAATTCCTGACCGTTGAATGGGAACAGGTACATCTTCGAAGTATTTTTACCTTCCAATATTTTTCTGTTGGAGCTTCCCTCATTCCTTTTATCGAACATAATGATGCGAATCGAGCTTTAATGAGTTCTAATATGCAACGTCAGGCAGTTCCACTTTCCCGGTCCGAAAAGTGTATTGTTGGAACTGGGTTGGAACGCCAAGCGGCTCTAGATTCAGGGGCTCTCGCTATAGCTGAACACGAGGGAAAGATCATTTCTACCGATGCTGACAAGATACTTTTATCGGGC---------AAGGTGGATAAGGGGGATATTATAAGCATTCCATTAATTATGTATCAACGTTCTAACAAAAATACTTGTATGCATCAAAAACCGAGGGTTCCGCGAGGTAAATGCATCAAAAAGGGACAAATTTTAGCGGATGGCGCTGCTACAGTTGGCGGCGAACTTGCTTTGGGAAAAAACGTATTAGTAGCTTATATGCCATGGGAGGGTTACAATTCTGAAGATGCGGTACTCATTAGCGAGCGTCTAGTATATGGAGATATTTATACTTCTTTTCACATACGGAAATATGAAATTAAGACTCATGTGACAAGCTACGGCCCTGAAAGAATCACTAATGAAATACCGCATCTCAAAGCCTACCTACTTCGAAATTTAGACAAAAATGGAATTGTGATGCTGGGGTCTTGGGTCGAAACGGGCGATATTTTAGTAGGTAAATTAACGCCTCAGGTGGCAAAAGAATCGTCGTATACCCCGGAGGACAGATTATTAAGAGCCATACTTGGCATTCAGGTATCCACTTCAAAAGAAACTTGTCTAAAACTACCCATAGGTGGTAGGGGTCGAGTTATTGATGTGAGGTGGGTCCAGAAAAAGGGAGTTTCCAGTTATAATCCAGAAAAAATTCATGTATATATTTCACAGAAACGTGAAATAAAAGTAGGTGATAAAGTCGCTGGAAGGCATGGAAATAAGGGTATCATTTCAAAAATTTTGCCTAGACAAGATATGCCGTATCTGCAAGATGGAAGATCCGTTGATATGGTCTTCAACCCATTAGGAGTACCTTCACGAATGAATGTAGGGCAGATATTTGAATGTTCGCTCGGGTTAGCGGGGGATCTGCTAGGTAGACATTATCGAATAGCACCTTTTGATGAGAGATATGAACAAGAGGCTTCGAGAAAACTAGTGTTTTCTGAATTATATGAAGCCAGTAAGCAAACAGCAAATCCATGGGTATTTGACCCCGAGTATCCGGGAAAAAGCAGAATATTGGATGGAAGAACGGGGGATCCTTTTGAGCAGCCTGTTTTAATAGGAAAGCCTTATATCTTGAAATTAATTCATCAAGTTGATGATAAAATACATGGACGTTCCAGCGGACATTATGCACTTGTTACACAACAACCCCTTAGAGGAAGGGCTAAGCAAGGAGGACAGCGGGTAGGAGAAATGGAGGTTTGGGCTCTAGAAGGGTTTGGTGTTGCTCATATTTTACAAGAGATGCTTACTTATAAATCTGATCATATTAGAGCTCGCCAAGAAATACTTGGTACTACAATCATTGGAAGAACAATACCTAAACCTGAGGATGCGCCAGAATCTTTTCGATTACTCGTTCGAGAACTACGATCTTTGGCTTTGGAACTTAATCATTTCCTTGTATCTGAGAAGAACTTCCAGATGAATAGGAAGGAAGCTTA---A------ATGGATATAGTAAGTCTCGCTTGGGCTGCTTTAATGGTAGTCTTTACATTTTCTCTTTCACTCGTAGTATGGGGTAGAAGTGGACTCTAGATGGAAGTAAATATTCTCGCATTTATTGCTACTGCACTGTTCATTCTAGTTCCGACTGCTTTTTTACTTATAATATACGTAAAAACGGTCAGTCAAAATGATTAAATGACTATAGCCCTTGGGAAATTTACCAAAGACGAAAATGATTTATTTGATATTATGGATGACTGGTTACGGAGGGACCGTTTCGTTTTTGTAGGTTGGTCCGGTCTATTGCTCTTTCCTTGCGCTTATTTCGCGTTAGGAGGTTGGTTTACAGGTACAACCTTCGTAACTTCATGGTATACACATGGATTGGCGAGTTCCTATTTGGAAGGCTGCAACTTCTTAACCGCGGCAGTTTCTACTCCTGCTAATAGTTTAGCACACTCTTTGTTGTTACTATGGGGTCCAGAAGCACAAGGAGATTTTACTCGTTGGTGTCAATTAGGTGGTCTGTGGACTTTTGTTGCTCTCCACGGCGCTTTCGGACTAATAGGTTTCATGTTACGTCAATTTGAACTTGCTCGATCTGTTCAATTGCGACCTTATAATGCAATCGCATTCTCCGCTCCAATTGCTGTTTTTGTTTCTGTATTCCTGATTTATCCGCTAGGTCAGTCTGGTTGGTTCTTTGCGCCCAGTTTTGGTGTCGCAGCTATATTTCGATTCATCCTCTTTTTCCAAGGGTTTCATAATTGGACATTGAACCCATTTCATATGATGGGGGTTGCCGGTGTATTGGGCGCTGCGCTTCTATGCGCTATTCATGGTGCTACCGTAGAAAATACTTTATTTGAAGATGGTGATGGCGCAAATACATTCCGTGCTTTTAACCCAACTCAAGCGGAAGAAACTTATTCAATGGTCACCGCTAACCGCTTTTGGTCCCAAATCTTTGGGGTTGCTTTTTCCAATAAACGTTGGTTACATTTCTTTATGTTATTTGTACCAGTAACTGGTTTATGGATGAGTGCTCTTGGAGTAGTCGGCTTGGCTCTGAACCTACGCGCCTATGACTTCGTTTCTCAGGAAATCCGTGCAGCGGAAGATCCTGAATTTGAGACGTTCTACACCAAAAATATTCTTTTAAATGAAGGCATTCGTGCTTGGATGGCGGCTCAAGATCAGCCTCATGAAAACCTTATATTCCCTGAGGAGGTTCTACCCCGTGGAAACGCTCTTTAAATGAAGGCATTCGTGCTTGGATGGCGGCTCAAGATCAGCCTCATGAAAACCTTATATTCCCTGAGGAGGTTCTACCCCGTGGAAACGCTCTTTAATGGAACTTTAGCCTTAGCCGGTCGTGACCAAGAAACCACAGGTTTCGCTTGGTGGGCCGGGAATGCCCGACTTATCAATTTATCCGGTAAATTACTGGGAGCTCATGTAGCCCATGCCGGATTAATCGTATTCTGGGCCGGAGCAATGAACCTATTTGAAGTGGCTCATTTCGTACCAGAAAAGCCCATGTATGAACAAGGATTAATTTTACTTCCCCACCTAGCTACTCTAGGTTGGGGGGTAGGTCCTGGTGGGGAAGTTATAGATACCTTTCCATACTTTGTGTCTGGAGTACTTCACTTAATTTCCTCTGCAGTATTGGGCTTTGGCGGTATTTATCACGCACTTCTGGGACCCGAGACTCTTGAAGAGTCTTTTCCATTCTTCGGTTATGTATGGAAAGATAGAAATAAAATGACTACAATTTTGGGTATTCACTTAATTTTGTTAGGTATAGGTGCTTTTCTTCTAGTATTCAAAGCTATTTATTTTGGAGGCGTATATGATACCTGGGCCCCAGGAGGGGGAGATGTAAGAAAAATTACCAACTTGACCCTTAGCCCAAGCGTCATATTTGGTTATTTACTAAAATCCCCTTTTGGAGGAGAGGGATGGATTGTTAGTGTGGACGATTTGGAAGATATAATTGGAGGGCATGTATGGTTGGGTTCCATTTGTATACTTGGTGGAATCTGGCATATCTTAACCAAACCTTTTGCATGGGCGCGCCGTGCGCTTGTATGGTCTGGGGAGGCTTACTTGTCTTATAGTTTAGGTGCTTTAGCTGTTTTTGGTTTTATTGCTTGTTGTTTTGTTTGGTTCAATAATACCGCTTATCCTAGTGAGTTTTACGGGCCCACTGGACCAGAAGCTTCTCAAGCTCAAGCATTTACTTTTCTGGTTAGAGACCAACGCCTTGGGGCTAACGTGGGGTCCGCCCAAGGACCTACCGGTTTAGGTAAATATCTAATGCGTTCTCCGACTGGAGAAGTAATTTTTGGGGGAGAAACTATGCGTTTTTGGGATTTGCGTGCTCCCTGGTTAGAACCCCTAAGGGGTCCCAATGGGTTGGACTTGAGTAGGCTGAAAAAAGACATACAACCTTGGCAAGAACGACGTTCCGCGGAATATATGACTCATGCTCCTTTAGGTTCTTTAAATTCCGTGGGTGGTGTAGCTACCGAGATCAATGCAGTCAATTATGTCTCTCCTAGAAGTTGGTTAGCTACCTCTCATTTTGTTCTAGGATTCTTCCTATTCGTAGGTCATTTATGGCATGCAGGAAGGGCTCGTGCAGCTGCAGCAGGATTTGAAAAAGGAATTGATCGCGATTTTGAACCTGTTCTTTCCATGACTCCTCTTAACTAAATGGCAAGAAAAGGTTTAATTCAGAGGGAAAAGAAGAGGCAAAAATTGGAACAAAAATATCATTTGATTCGTCGATCCCCCAAAAAAGAAATAGGTAAAGTTCCATTGTTGAGTGAGAAATGGGAAATTCACGGAAAGTTACAATCCCCACCGCGTAATAGTGCACCTACACGTCTTCATCGACGTTGTTTTTCAACCGGAAGACCGAGAGCTAACTATCGAGACTTTGGGTTATCCGGACACATACTTCGTGAAATGGTTCATGCATGTTTGTTGCCTGGAGCAACAAGGTCAAGTTGGTAAATGGCATTAAGATTTCCAAGGTTTAGCCAAGGCTTAGCTCAGGACCCCACTACTCGCCGTATTTGGTTTGGTATTGCTACCGCACACGACTTCGAAAGTCATGATGATATTACGGAGGAACGTCTTTATCAGAATATTTTTGCTTCTCATTTTGGGCAATTAGCAATAATTTTTCTGTGGACTTCCGGAAATCTGTTTCATGTAGCTTGGCAAGGAAATTTTGAGACATGGGTACAGGACCCTTTACATGTAAGGCCTATTGCTCATGCAATTTGGGATCCTCATTTTGGTCAACCGGCTGTGGAAGCTTTTACTCGGGGGGGTGCTCTTGGACCAGTAAATATCGCTTATTCTGGTGTTTATCAATGGTGGTATACAATCGGGTTACGGACTAATGGAGATCTTTATACTGGAGCGCTTTTTCTATTATTTCTTTCTGTCATATCTTTAATAGCAGGTTGGTTACACCTACAACCGAAATGGAAACCGAGCGTTTCGTGGTTTAAAAATGCCGAATCTCGTCTCAATCATCATTTGTCGGGACTATTCGGAGTAAGCTCCTTGGCTTGGACAGGACATTTAGTCCATGTCGCTATTCCTGGATCCAGGGGGGAATACGTTCGATGGAATAATTTCTTAGAGGTATTGCCGCATCCCCAAGGATTAGGCCCACTTTTTACAGGTCAGTGGAATCTTTATGCTCAAAACCCCGATTCGGGCAGTCATTTATTTGGTACCTCCCAAGGCGCAGGAACTGCTATTCTAACCCTTCTCGGGGGATTTCATCCGCAAACGCAGAGTTTATGGCTGACTGATATTGCTCATCATCATTTAGCTATTGCATTTATTTTTCTCGTTGCCGGTCATATGTATAGAACGAACTTCGGTATTGGGCACAGTATAAAAGATCTTTTAGAAGCACATACTCCTCCAGGGGGGCGATTAGGGCGTGGACATAAAGGTCTTTATGACACAATCAATAATTCGATTCATTTTCAATTAGGCCTTGCTCTAGCCTCTTTAGGGGTTATTACTTCCTTGGTAGCTCAACATATGTACTCTTTACCTGCTTATGCGTTCATAGCACAAGACTTTACTACTCAAGCCGCGTTATATACGCATCACCAATACATTGCAGGATTCATCATGACAGGAGCTTTTGCTCATGGAGCTATATTTTTTATTAGAGATTACAATCCGGAACAAAATGAGGATAATGTATTGGCAAGAATGTTGGACCATAAGGAAGCTATCATATCCCATTTAAGTTGGGCCAGCCTTTTTTTGGGATTCCATACTTTGGGACTTTATGTTCATAATGATGTCATGCTTGCTTTTGGTACTCCCGAGAAACAAATCCTGATCGAACCCATATTTGCCCAATGGATACAATCTGCTCATGGTAAAACTTTATATGGGTTCGATGTACTTTTATCTTCAACAAGCGGCCCAGCGTTCAACGCGGGTCGAAGCATATGGTTGCCCGGTTGGTTAAATGCTATTAATGAGAATAGTAATTCACTATTTTTAACAATAGGGCCTGGAGACTTCTTGGTTCATCATGCTATTGCTCTAGGTTTACATACAACTACATTGATCTTAGTAAAAGGTGCTTTAGATGCACGTGGTTCCAAGTTAATGCCAGATAAAAAGGATTTTGGTTATAGTTTTCCTTGCGATGGTCCGGGACGAGGTGGTACTTGTGATATTTCGGCTTGGGATGCATTTTATTTGGCAGTTTTTTGGATGTTAAATACCATTGGATGGGTTACTTTTTATTGGCATTGGAAGCACATCACATTATGGCAGGGTAACGTTTCACAGTTTAATGAATCTTCCACTTATTTGATGGGATGGTTAAGAGATTATCTATGGTTAAACTCTTCACAACTTATCAACGGATATAACCCTTTTGGTATGAATAGTTTATCAGTTTGGGCGTGGATGTTCTTATTTGGACATCTTGTTTGGGCTACTGGATTTATGTTCTTAATTTCCTGGCGTGGATATTGGCAAGAATTGATTGAAACTTTAGCATGGGCTCATGAACGCACACCTTTGGCTAATTTAATTCGATGGAGAGATAAACCGGTAGCTCTTTCCATTGTGCAAGCAAGATTGGTTGGATTAGCCCATTTTTCTGTAGGTTATATATTCACTTACGCGGCTTTCTTGATTGCCTCTACATCGGGCAAATTTGGTTAAATGATTATTCGTTCGCCGGAACCAGAAGTAAAAATTTTGGTAGATAGGGATCCCATAAAAACTTCTTTCGAGGAATGGGCCAGACCCGGCCATTTCTCAAGAACAATAGCTAAAGGGCCTGATACTACCACTTGGATCTGGAACCTACATGCTGATGCTCACGATTTCGACAGCCATACTAGTGATTTGGAGGAGATCTCCCGAAAAGTATTTAGTGCCCATTTCGGCCAACTCTCCATCATCTTTCTTTGGCTGAGTGGCATGTATTTCCACGGTGCTCGTTTTTCCAATTATGAAGCATGGTTAAGTGATCCTACTCACATTGGACCTAGTGCCCAGGTGGTTTGGCCGATAGTGGGCCAAGAAATATTGAATGGTGATGTAGGCGGCGGTTTCCGAGGAATACAAATAACCTCCGGTTTTTTTCAGATTTGGCGAGCATCTGGAATAACTAGTGAATTACAACTCTATTGTACCGCAATTGGTGCATTGGTCTTTGCAGCTTTAATGCTTTTTGCTGGTTGGTTCCATTACCACAAAGCTGCTCCAAAATTGGCTTGGTTCCAAGATGTAGAATCTATGTTGAATCACCATTTAGCAGGACTACTAGGACTTGGGTCTCTTTCTTGGGCGGGGCATCAAGTACATGTATCTTTACCGATTAACCAATTTCTAAATGCTGGAGTGGATCCTAAAGAGATCCCACTTCCTCATGAATTTATCTTGAATCGGGATCTTTTGGCTCAACTTTATCCCAGTTTTGCTGAGGGAGCAACCCCATTTTTCACCTTGAATTGGTCAAAATATGCGGACTTTCTTACTTTTCGTGGAGGATTAGATCCAGTAACTGGAGGTCTCTGGTTAACCGATATTGCACACCATCATTTAGCTATTGCAATTCTTTTCCTGATAGCGGGTCACATGTATAGGACCAACTGGGGCATTGGTCATGGTATAAAAGATATTTTAGAGGCTCATAAAGGTCCATTTACAGGGCAGGGACATAAAGGCCTATATGAGATCCTAACAACGTCATGGCATGCTCAATTATCTATTAACCTAGCCATGTTAGGATCTTTAACCATTGTTGTAGCTCACCATATGTATTCGATGCCCCCTTATCCATATCTAGCGACTGACTACGGTACCCAACTTTCATTGTTCACACATCACATGTGGATTGGTGGATTTCTCATAGTTGGTGCTGCTGCGCATGCAGCGATTTTTATGGTAAGAGACTATGATCCAACTACTCGATACAACGACCTATTAGATCGTGTACTTAGGCATCGTGATGCAATCATATCACACCTCAACTGGGTATGTATATTTTTAGGCTTTCACAGTTTTGGTTTGTATATTCATAATGATACCATGAGCGCTTTAGGGCGTCCCCAAGATATGTTTTCAGATACGGCTATACAATTACAACCCGTCTTTGCTCAATGGATACAAAACACCCATGCTTTAGCACCTGGTGCAACGGCCCCCGGTGCAACAACAAGCGCCAGTTTGACTTGGGGGGGTGCTGATTTAGTGTCAGTGGGCGGAAAGGTTGCTTTGTTACCTATTCCATTAGGAACCGCGGATTTTTTAGTACATCACATTCATGCATTTACGATTCATGTGACGGTATTGATACTCCTGAAAGGTGTTCTATTTGCTCGTAGCTCGCGTTTGATACCGGATAAAGCAAATCTCGGTTTTCGTTTCCCTTGTGATGGACCTGGAAGAGGGGGGACATGCCAAGTATCCGCTTGGGATCATGTCTTTTTAGGTCTATTCTGGATGTACAATGCAATTTCGGTAGTAATATTCCATTTCAGTTGGAAAATGCAGTCAGATGTTTGGGGTAGTATAAGTGATCAAGGGGTAGTAACTCATATCACGGGAGGAAACTTTGCGCAGAGTTCCACTACTATTAATGGGTGGCTCCGCGATTTCTTATGGGCACAGGCATCCCAGGTAATTCAGTCTTATGGTTCCTCATTATCTGCATATGGCCTCTTTTTCCTAGGTGCTCATTTTGTATGGGCTTTTAGTTTAATGTTTCTATTCAGCGGACGTGGTTATTGGCAAGAACTTATTGAATCCATCGTTTGGGCTCATAATAAATTAAAAGTTGCTCCTGCTATTCAGCCTCGAGCCTTGAGCATTGTCCAAGGACGTGCTGTAGGAGTAGCTCATTACCTTCTGGGCGGAATTGCCACAACATGGGCATTCTTCTTAGCAAGAATTATTGCAGTAGGATAAATGCCTAGATCTCGGATAAATGGAAATTTTATTGATAAGACCTTTTCAATTGTAGCCAATATCTTATTACGAATAATTCCGACAACTTCAGGAGAAAAAGAGGCATTCACCTATTACAGAGATGGTATGTCAGCTCAATCCGAAGGAAATTATGCGGAAGCTTTACAGAATTATTATGAAGCTATGCGACTAGAAATTGATCCCTATGATAGAAGTTATATACTCTATAACATAGGCCTTATCCATACAAGGAACGGAGAACATACGAAAGCTTTGGAATATTATTTTAGGGCGCTAGAACGAAACCCGCTCTTACCACAAGCTTTTAATAATATGGCCGTGATCTGTCATTACCGGGGAGAACAGGCCATTCGACAGGGAAATTCTGAAATTGCGGAGGCTTGGTTCGATCAAGCCGCTGAGTATTGGAAACAAGCTATAACGCTTACTCCCGGGAATTATATTGAGGCACAGAATTGGTTGAAGATCACAAGGCGTTTCGAATAGATGTCGCGTTACAGAGGGCCTCGTTTCAAAAAAATACGACGTCTGGGGGCTTTACCGGGACTAACTAGTAAAAGGCCTAAAGCCGGAAGCGATCTTAGAAACCAATCACGTTCCAGTAAAAAATCTCAATATCGTATTCGTTTAGAAGAAAAACAAAAATTGCGTTTTCATTATGGTCTTACAGAACGACAATTACTTAAATACGTTCGTATTGCCGGAAAAGCCAAAGGGTCAACGGGTCGGGTTTTACTACAATTACTTGAAATGCGTTTGGATAACATCCTTTTTCGATTGGGTATGGCCTCGACTATTCCCCAAGCCCGCCAATTAGTTAACCATAGACATATTTTAGTTAATGGTCGTATAGTAGATATACCAAGTTATCGCTGCAAACCCCAAGATATTATTACAGCGAGGGATGAACAAAAATCTAGAGCTCTGATTCAAAATTGTCTTGATTCATCCCCTCGTGATGAGGAATTACCAAAACATTTGACTTTTCACCCATTCCAATATAAAGGATTAGTCAATCAAATAATAGATAGTAAATGGGTCGGTTTGAAAATAAATGAATTGCTAGTTGTAGAATATTATTCTCGTCAGACTTAAATGCAAGGTCGTTTGTCTGCTTGGCTAGCCAAACATGGGTTAGTTCATAGATCTTTGGGCTTCGACTACCAAGGAATAGAGACTTTACAAATAAAGCCTGGGGATTGGCATTCCATTGCTGTCATTTTATATGTATATGGTTACAATTATTTACGTTCCCAATGTGCCTATGATGTAGCACCGGGCGGACTGTTAGCTAGTGTGTATCATCTTACGAGAATAGCTTATGGTA---TAGATCAACCAGAAGAGGTATGTATAAAAGTATTTGCCCCAAGGTGGAATCCTAGAATTCCGTCTGTTTTCTGGGTTTGGAAAAGTGCGGATTTTCAAGAAAGGGAATCTTATGATATGTTGGGAATCTTTTATGATAATCATCCACGTCTGAAACGTATCTTAATGCCCGAAAGTTGGATAGGATGGCCCTTACGTAAGGATTATATTGCCCCGAATTTTTATGAAATACAGGATGCTCATTAA------------------------------------------------------------------------------------------------------------------------------------------------------------------------------------------ATGAATTCCATTGAGTTTCCCTTACTTGATCGAACAGCCCCCCCAAAAAATTCAGTTATTTCAACTACATCAAATGATCTTTCAAATTGGTCAAGACTGTCCAGTTTGTGGCCGCTTCTATATGGTACCAGTTGTTGTTTCATTGAATTTGCTTCATTAATAGGCTCACGATTCGACTTTGACCGTTATGGGCTGGTACCAAGATCGAGTCCTAGACAGGCAGACCTAATTTTAACTGCGGGTACAGTAACAATGAAAATGGCTCCTTCTTTAGTGAGATTATATGAACAAATGCCTGAACCAAAATATGTTATTGCTATGGGAGCATGTACAATTACAGGGGGTATGTTCAGTACCGATTCTTATACTACTGTTCGGGGGGTCGATAAGCTAATTCCTGTAGATGTCTATTTGCCAGGTTGTCCACCTAAACCGGAGGCAGTTATAGATGCTATAACAAAACTTCGTAAAAAACTATCTCGAGAAATCTATGAAGATCGAATTAGGTCTCAACAGGGGAGTCGGTGTTTTACTATCAACCACAAGTTTTATATTGGACGAAGTACTCATACTGGAAATTATGATCGAGGATTACTCGATCAACCACCATCTACATCGACTTCGGAGATCCCTCTTGAAATATTTTTCAAATACAACAAGAGTTCGGTATCTTCCCCCGAATTAGTGAATTAGATGTTTCTACTTTACGAATATGATATTTTCTGGGCATTTCTAATAATAGCAAGTGCTATTCCTATTTTGGCATTTTTGATTTCGGGAGTTTTAGCCCCGATTCGCAAAGGGCCAGAGAAACTTTCTAGTTATGAATCGGGAATAGAACCAATGGGTGATGCTTGGCTCCAATTTCGAATTCGGTATTATATGTTTGCTCTAGTTTTTGTTGTTTTTGATGTTGAAACGGTTTTTCTTTATCCATGGGCAATGAGTTTTGATGTATTGGGTATATCTGTATTTATAGAAGCTTTCATTTTCGTGCTTATCCTAATTGTTGGTTCAGTTTATGCATGGCGAAAAGGAGCATTGGAATGGTCTTAGATGACCTTAAATCTTTGTGTATTGACCCCGAATCGAATTGTTTGGGATTCAGAAGTTAAAGAAATCATTTTATCTACTAATAGTGGACAAATTGGCATATTACCCAATCACGCGCCTATTGCCACGGCTGTAGATATAGGTATTTTGAGAATACGCCTTACTGACCAATGGCTAACGATGGCTCTGATGGGCGGTTTCGCTCGAATAGGTAATAATGAGATCACTGTTTTAGTAAATGATGCGGAAAAGGGTAGTGACATTGATCCACAAGAAGCTCAGCAAACTCTTGAAGTAGCGGAAGCTAACTTGAGTAAAGCTGAAGGCAAGAGACAAACAATTGAGGCAAATCTAGCTCTCAGACGAGCTAGGACACGAGTGGAGGCTCTTAATATGATTTCGTAAATGAGAATAAATCCTACTACTTCTGATCCTGGGGTTTCCGCGCTTGAAAAAAAAAACTTGGGACGTATAGCTCAAATCATCGGTCCGGTACTGGATGTAACTTTCCCCCCCCGGAAAATGCCTAATATTTACAACGCTCTGGTAGTTAAGGGTCGAGATACTGCCGGTCAACAAATTAATGTGACTTGTGAAGTACAACAATTATTAGGAAATAATCGAGTTAGAGCTGTAGCTATGAGTGCTACAGATGGTCTAATGAGAGGAATGGAAGTGATTGACACGGGAGCTCCTTTAAGCGTTCCGGTCGGCGGAGCGACTTTAGGACGAATTTTCAACGTGCTTGGAGAGCCCGTTGACAATTTAGGTCCTGTAGATACTCGCACAACATCTCCTATTCATAGATCCGCGCCTGCTTTTATACAGTTAGATACAAAATTATCTATTTTTGAAACAGGAATTAAAGTAGTAGATCTTTTAGCCCCTTATCGCCGTGGAGGAAAAATAGGACTATTCGGGGGAGCTGGAGTGGGTAAAACAGTACTCATTATGGAATTGATCAACAACATTGCCAAAGCTCATGGGGGTGTATCTGTATTTGGCGGAGTAGGTGAACGTACTCGTGAAGGAAATGATCTTTACATGGAAATGAAAGAATCTGGAGTAATTAATGAACAAAATATTGCAGAATCGAAAGTAGCTCTAGTATATGGTCAGATGAATGAACCGCCTGGAGCTCGTATGAGAGTTGGTTTAACTGCCCTAACCATGGCAGAATATTTCCGAGATGTTAATGAACAAGACGTACTTCTATTTATCGACAATATCTTCCGTTTCGTTCAAGCAGGATCCGAAGTATCTGCCTTATTGGGTAGAATGCCTTCCGCTGTGGGTTATCAACCCACCCTTAGTACCGAAATGGGTTCTTTACAAGAAAGAATTACTTCTACCAAAGAAGGATCCATAACTTCTATTCAAGCAGTTTATGTGCCTGCGGACGATTTGACCGATCCTGCTCCTGCCACGACATTTGCACATTTAGATGCTACTACCGTACTATCAAGAGGATTAGCTGCCAAAGGTATCTATCCAGCAGTCGATCCTTTAGATTCAACTTCAACTATGCTCCAACCTCGGATCGTTGGTGAAGAACATTATGAAACTGCGCAAAGAGTTAAACAAACTTTACAGCGGTACAAAGAACTTCAGGACATTATAGCTATCCTTGGATTGGACGAATTATCCGAAGAGGATCGCTTAACCGTAGCAAGAGCACGAAAAATTGAGCGTTTCTTATCACAACCTTTTTTCGTAGCAGAAGTATTTACGGGGTCCCCGGGAAAATATGTTGGTCTATCAGAAACCATTAGAGGGTTTAAATTGATCCTTTCCGGAGAATTGGATGGTCTTCCTGAACAGGCTTTTTATTTGGTAGGTAACATCGATGAAGCTACTGCGAAGGCTACAAACTTAGAAATGGAGAGCAAATTGAAGCAATGAATGAGTTGTAGGGAGGGACTTATGTCACCACAAACAGAGACTAAAGCAAGTGTTGGATTCAAAGCTGGTGTTAAAGATTATAAATTGACTTATTATACTCCTGACTATCAAACCAAAGATACTGATATCTTGGCAGCCTTCCGAGTAACTCCTCAACCTGGAGTTCCGCCCGAGGAAGCAGGGGCCGCGGTAGCTGCTGAATCTTCCACTGGGACATGGACAACTGTGTGGACTGACGGGCTTACCAGTCTTGATCGTTACAAAGGACGATGCTACCACATCGAGCCGGTTGCCGGAGAAGAAAATCAATTTATTGCTTATGTAGCTTACCCCTTAGACCTCTTTGAAGAAGGTTCTGTTACTAACATGTTTACTTCCATTGTGGGTAATGTATTTGGATTCAAGGCCCTGCGCGCTCTACGTCTGGAGGATTTGCGAATCCCTACTTCTTATTCTAAAACTTTCCAAGGTCCGCCTCATGGCATCCAAGTTGAGAGGGATAAATTAAACAAGTATGGCCGCCCCCTATTAGGATGTACTATTAAACCTAAATTGGGATTATCCGCTAAGAATTACGGTAGAGCAGTTTATGAATGTCTCCGCGGTGGGCTTGATTTTACCAAAGATGATGAGAACGTTAATTCCCAACCATTTATGCGTTGGAGAGACCGTTTCCTATTTTGTGCCGAAGCAATTTATAAAGCGCAGGCTGAAACAGGTGAAATCAAAGGGCATTACTTGAATGCTACTGCAGGTACATGCGAAGAAATGATCAAAAGGGCTGTATTTGCCAGAGAACTGGGAGCTCCTATCGTAATGCATGACTACTTAACCGGGGGGTTCACTGCAAATACTAGCTTGGCTCATTATTGCCGAGATAATGGTCTACTTCTTCACATCCATCGTGCAATGCATGCAGTTATTGATCGACAGAAGAATCATGGTATACACTTTCGTGTACTAGCTAAGGCATTACGTATGTCTGGTGGAGATCATATTCATGCCGGTACCGTAGTAGGTAAACTTGAAGGGGAAAGAGAAATCACTTTAGGCTTTGTTGATTTACTACGTGATGATTATATTGAAAAAGATCGAAGCCGCGGTATTTATTTCACTCAAGATTGGGTCTCTTTACCAGGTGTTCTGCCCGTGGCTTCAGGGGGTATTCACGTTTGGCATATGCCTGCTCTGACCGAAATCTTTGGAGATGATTCCGTACTACAATTTGGCGGAGGAACTTTGGGGCACCCTTGGGGAAATGCACCTGGTGCCGTAGCTAATCGAGTAGCTCTAGAAGCATGTGTACAAGCTCGTAATGAGGGACGTGATCTTGCTCGTGAGGGTAATGAAATTATTCGTGAGGCTGCTAAATGGAGTCCTGAGCTAGCTGCTGCTTGTGAAGTATGGAAAGAGATCAAATTTGAATTCCCAGCAATGGATACTTTGTAAATGACTATTCATCTATTGTATTTTTCATGTAAATATGTGCAACAAGGCTTTATGGAAAAAGGGTGGTTCAACTCGATGTTGTCCAAAAAAAAGGAGTTAGAATACGGGTATGGGCTAAGTAAATCAATGGGCAGCCTTGGTTCTATTGAAAATACCAGTGTAAGTGAAGACCCGATTAGAAATGATATAGATAAAAACACTCTTAGTGGGAGTGATAGTGACAATTCTAGTTACAGTAATGTTGATCATTTAGTCGGCGTTAGAGACATTCATAATTTCGTACCTGATGATACTTTTTTAGT------TAGGGATAATAATAGGGACAGTTATTTCATATGTTTTGATATTGAAAATCAAATTTTTGAGATTGACAATGCTCATTCTTTTCTAAGTGAACTAGAAAGCTCTTTTTCTAATTCTCGGAATTTTTGTTATCTAAATAGTGTATCTAATAGTGATGATCCCCACTATGATCCTTACATATATGATACTAAATATAGTTGGAATAAACACATTACTAGCTGTATTGACAGCTATTTTCGTTCTCAAATTTGTATTGATAGTTACATTTTAAGTGGTATTGTCAATTACAATGACAATTACATTTCTAGTTACATTTTTGATGAAAGCAGAAATAGTAGTGAAACCCAGAGTTCAAGTATAAAAACGAGTCCGGCTGGTAGTGAGTTAACTATAACA------GAAACGGAAAATTCTAATGATCTAGATTTTACTCAAAAATATAGGCATTTATGGGTTCAATGCGAAAATTGTTATGGATTAAATTATAAGAAATTTTTGAAATCAAAAATGAATATTTGCGAACACTGTGGACATCATTTGAAAATGAGTAGTTCAGATAGAATAGAACTTTTGATTGATCCGGGTACTTGGGTTCCTATGGATGAAGATATGGTCTCTGTGGATACCATTGAATTTCCGTTGGAAGAGGAATCTTACAAAGAGCGTATTGATTCTTATCAAAGAAAAACAGGATTAACTGAGGCTGTTCAAACAGGCATAGGTCAACTAAACGGTATTCCCATAGCAATTGGGGTTATGGATTTTCAGTTTATGGGGGGTAGTATGGGTTCCGTAGTTGGCGAGAAGATCACTCGTTTGATCGAATATGCTACCAATCAGTTTTTGCCTCTTATTCTAGTGTGTGCTTCCGGAGGAGCACGCATGCAAGAAGGAAGTTTGAGCTTGATGCAAATGGCTAAAATAGCTTCCGCTTTATATGATTATCAATCAAAGAAAAAGTTATTCTATGTATCAATCCTTACATCTCCTACTACTGGTGGGGTGACAGCCAGTTTTGGTATGTTGGGCGATATCATTATTGCCGAACCCAATGCCTACATTGCATTTGCGGGTAAAAGAGTAATTGAACAAACATTGAATACGACAGTACCTGAGGGCTCACAAACGGCTGAATATTTATTCCATAAGGGCCAATTCGACCTAATCGTACCACGTAATCTTTTAAAAGACGTTCTGAGTGAGTTATTTCAGCTCCACGCTTTCTTTTCTCTGAATCAAAATTCAATCAAGCGGATCCTTAATAAAAAAA---ATATATTAATTAATCAAAATATAAATTATTAT--TTTTTTT-TT------ATAAAACGAGTAGTTATT-----------------------------TAGATGACA---------AATTTACCCTCTTTTTTTGTGCCTTTCGTGGGCCTAATATTGCCGGCAATTGCGATGGCTTCTTTATCTCTTCATATTCAAAAAAACAAGATTTTTTAGATGAATTGGCGATCAGAACATATATGGATAGAACTTATAGCGGGGTCTCGAAAAACAAGTAATTTCTGCTGGGCCTTTATCCTTTTTTTAGGTTCATTAGGGTTTTTATTAGTTGGAATTTCCAGTTATCTTGGTAGAAATTTGATATCTTTATTTCCGCCTACGCAAATCATTTTTTTTCCACAGGGGATCGTGATGTCTTTCTACGGAATTGCGGGTCTCTTTATTAGCTCTTATTTGTGGTGCACAATTTCGTGGAATGTAGGTAGTGGTTATGATCGGTTCGATAGAAAAGAAGGAATAGTGTGTATTTTTCGTTGGGGATTTCCTGGAAAAAATCGTCGCATCTTCCTCCAATTCTTTATGAAAGATGTCCAGTCCATCAGAATAGAAGTGAAAGAGGGTATTTATGCTCGTCGTGTCCTTTATATGGAAATCAGAGGCCATGGCGCTATTCCTTTGACTCGTACTGATGAGAATTTGACTCCACGAGAACTTGAGCAAAAAGCTGCTGAATTGGCTTATTTCTTGCGTGTACCAATTGAAGTATTTTAAATGGCAAAAAAGAAAGCATTCATTCCCCTTCTATATCTTGCATCTATAGTATTTTTGCCCTGGTGGATCTCTCTCTCATTTACTAAAAGTCTGGAATCTTGGGTTACTAATTGGTGGGATACTAGGCAATCCGAAATTTTTTTGAATGATATTCAAGAAAAGAGTATTCTAAAAAAATTCATAGAATTAGAGGAACTCTTACTCTTGGACGAAATGATAAAGGAATACCCGGGAACACATCTAGAAAAGCTTCGTATCGGAATCTACAACGAAACGATCCAATTGATCAAGATGCACAATGAAGATTGTATCCATACGATTTTGCACTTCTCGACAAATATGATCTGTTTCGTTATTCTAAGTGGTTATTCTATGCTAGGTAATGAAGAACTTGTTATTCTTAACTATTGGGTTCAAGAATTTCTATATAACTTAAGCGACACAATCAAAGCCTTTTCCATTCTTTTAGTAACTGATTTATGTATAGGATTCCATTCGCCCCACGGTTGGGAACTAATGATTGGATCTGTCTACAAAGATTTTGGATTTGCTCATAATGATCAAATTATATCCGGTCTTGTTTCTACCTTTCCGGTCATTCTAGATACAATTTTAAAATATTTGATTTTCCGTTATTTAAATCGTGTATCTCCCTCACTTGTAGTGATTTATCATTCAATGAATGACTGAATGCAAACTATAAATACCCTTTTTTCTTGGATAAAGGAAGAGATTACTCGATCCATTTCCGTATCGCTCATGATATATATAATAACTGGGGCACCCGTTTCAAATGCCTATCCCATTTTTGCACAGCAGGGTTATGAAAATCCACGCGAAGCGACCGGCCGTATTGTATGTGCCAATTGCCATTTAGCTAATAAACCCGTGGATATTGAGGTTCCACAGGCGGTACTTCCTGATACTGTATTTGAAGCGGTTGTTCGAATTCCTTATGATATGCAATTAAAACAAGTTCTTGCTAATGGTAAAAAAGGGGCTTTGAATGTGGGGGCTGTTCTTATTTTACCTGAAGGGTTTGAATTAGCCCCCCCCGATCGTATTTCGCCCGAGATTAAAGAAAAGATAGGCAATCTGTCTTTTCAGAACTACCGCCCGACTAAAAAAAATATTCTTGTGATAGGTCCTGTTCCTGGTCAGAAATATAGCGAAATCACCTTTCCTATTCTTTCCCCGGACCCCGCTACTAAGAAAGATGTTCACTTCTTAAAATATCCCATATACGTAGGCGGGAACAGGGGAAGGGGTCAGATTTATCCCGACGGTAGCAAGAGTAACAATAATGTTTATAATGCTACAGCAGCGGGTATAGTAAGCAAAATCATACGAAAAGAAAAAGGAGGATACGAAATAACCATAGTGGATGCATCGGATGGGCGTCAAGTGGTGGATATTATCCCCCCTGGACCTGAACTTCTTGTTTCAGAAGGAGAATCCGTCCAACTTGATCAACCATTAACGAGTAATCCTAATGTAGGTGGATTTGGTCAGGGGGATGCGGAAATAGTACTTCAAGATCCATTACGTGTCCAAGGCCTTTTGTTTTTCTTGGCATCCGTTATTTTAGCACAAATATTTTTGGTTCTTAAAAAGAAACAGTTTGAGAAGGTTCAATTGTCCGAAATGAATTTCTAGATGGCCGATACTACTGGAAGGATTCCTCTTTGGATAATAGGCACTGTAACGGGTATTCTTGTGATTGGTTTAATCGGTATTTTCTTTTATGGTTCATATTCCGGATTGGGTTCATCCCTGTAGATGACACAATCAAACCCGAACGAACAAAGTGTTGAATTGAATCGTACCAGTCTCTACTGGGGGTTATTACTCATTTTTGTACTTGCTGTTTTATTTTCCAATTATTTCTTCAATTAAATGACCATAGATAGAACCTATCCCATTTTTACAGTGCGATGGTTGGCTGTTCACGGATTAGCTGTACCTACCGTTTCTTTTTTGGGGTCAATATCAGCAATGCAGTTCATACAACGATAAATGTCTGGAAGCACAGGAGAACGTTCTTTTGCTGATATTATTACCAGTATTCGATACTGGGTCATTCATAGCATTACTATACCTTCCCTTTTCATTGCGGGTTGGTTATTCGTCAGCACGGGTTTAGCTTACGATGTATTTGGAAGCCCTCGTCCAAACGAGTATTTTACAGAGAGTCGACAAGGAATTCCATTAATAACTGGCCGTTTTGATCCTTTGGAACAACTCGATGAATTTAGTAGATCTTTTTAGATGCTTACTATAACTAGTTATTTCGGTTTTCTACTAGCGGTTTTAACTATAACCTCAGCTCTATTTATCGGGTTGAACAAGATACGACTTATTTGAATGCGAGATCTAAAAACATATCTCTCCGTGGCGCCGGTAGTAAGTACTATATGGTTCGGGTTTTTAGCAGGTCTATTGATAGAGATCAATCGTTTATTTCCGGATGCGCTGATATTCCCCTTTTTTTCATTCTAGATGGCCAAGGGGAAAGATGTTCGAGTAACAGTTATTTTGGAATGTACCAATTGTGCTGTTCGAAATGATGCTAATAAGGAATCAAAGAGGGTTGGTATTTCCAGATATATTACTCAAAAGAATCGACACAATACGCCTAGTCGATTGGAATTGAGAAAATTCTGTCCCTTTTGTTACAAATATACAATTCATGGGGAGATAAAGAAATAGATGGATAAATCCAAGCGACTCTATTTTAAATCCAAGCGATCTTTTCGTAGGCGTTTGCCCCCGGTTGGGTCGGGGGATCGAATTGATTATAGAAACATGAGTTTAATTAGTCGATTTATTAGTGAACAAGGAAAGATATTATCTAGACGGGTGAATAGATTAAACTTAAAACAACAACGATTAATTACTATTGCTATCAAGCAAGCTCGTATTTTATCTTTGTTACCCTTTCTTAATAATGAGAAACAATTTGAAAGAGGTGAGTCGGCTGCTAGAACTGCGGGTCTTAGAATCAAAAAGGGGGATAGGCTTACTCTTCACTTGAATCAAAATTCCAATACGAACTCAAAGGCGGATTGAATGACCAGAATTAAACGAGGATGTATAGCTCGGAGACGTAGAACAAAAATTCGTTTATTTGCATCAAGCTTTCGAGGGGCTCATTCAAGACTTACTCGAACTATTACTCAACAGAAAATAAGAGCTTTGTTTTCGGCTTATCGGGATAGAGGTAGGCAAAAGAGATATTTTCGCCGTTTGTGGATCACTCGGATAAATGCAGCAATTCGAGGGAATTTAGTATACTATAGTTATAATATTATCATACACAATCTGTACAAGAAGCAGTTGCTTCTTAATCGTAAAATACTTGCGCAAATAGCTATATTAAATAGAAATTGTCTTTCTATGATTTCCACTGAGATTATAAAATAAATGCCAACTATTAAACAACTTATTAGAAAGACGAGAAAGCCAATCAGAAATGTTACGAAATCCCCCGCCCTTGGGGGATGCCCTCAGCGACGAGGAACATGTACTAGGGTGTA---------------------------------T---ACTATCACCCCCAAAAAACCAAACTCTGCCTTACGTAAAGTTGCCAGAGTACGCTTAACCTCTGGATTTGAAATCACTGCTTATATACCTGGTATTGGCCATAATTTACAAGAACATTCTGTAGTCTTAGTAAGAGGGGGAAGGGTTAAGGATTTACCCGGTGTGAGATATCACATTGTTCGAGGAACCCTAGATGCTGTCGGAGTAAAGGATCGTCAACAAGGGCGTTCT-AATATGGGGTCAAAAAGCCAAAATAAATGAATGCCTATTGGTGTTCCAAAAGTACCTTTTCGAAGTCCTGGAGAGGAAGATGCATCGTGGGTTGACATA---AACCGACTTTATCGAGCAAGATTACTTTTTTTAGGCCAAGAGGTTGATAGCGATCTCTCGAATCAAATTATTGGTCTTATGGTATATCTCAGTCTAGAGGATGATAGCAAAGATCTGTATTTGTTTATAAACTCTCCCGGGGGGTGGGTAATACCCGGAGTAGCTATTTATGATACTATGCAATTTGTACAACCAGATGTACAGACAATATGCATGGGATTGGCCGCTTCAATAGGATCTTTTCTTCTGGTCGGAGGAGAAATTACCAAACGTCTAGCATTCCCTCATGCTCGGAGGGTAATGATCCATCAACCTGCTAGTTCTTTTTATGAGGCACCCGCAGGAGAATTTATCCTGGAAGCGGAAGAAATGATGAAGCTGCGCGAAACCATTACAAGGGTTTATGTACAAAGAACAGGCACACCTCTATGGGTTGTATCCGAAGACATGGAAAGAGATGTTTTTATGTCAGCAACAGAAGCCCAAGCTCATGGAATTGTTGATCATGTAGGGGTAGAATAAATGGGTTTGCCTTGGTATCGTGTTCATACCGTCGTATTGAATGATCCGGGTCGTTTGATTTCTGTTCATATAATGCATACAGCTCTAGTTGCTGGTTGGGCCGGTTCGATGGCTCTATACGAACTAGCGGTTTTTGATCCCTCTGACCCCGTTCTTGATCCAATGTGGAGACAGGGTATGTTTGTTATACCCTTCATGACTCGTTTAGGAATAACCAATTCATGGGGCGGTTGGAGTATCACAGGAGGTACTATAACGAATCCGGGTATTTGGAGTTACGAAGGTGTGGCCGGGGCACATATTGTGTTTTCCGGCTTATGCTTTTTGGCAGCTATTTGGCATTGGGTGTACTGGGATCTAGAAATATTTTCTGATGAACGTACAGGAAAACCTTCTTTAGATTTACCTAAGATTTTTGGAATTCATTTATTTCTTTCAGGGTTGGCTTGTTTTGGGTTTGGCGCATTTCATGTAACGGGGTTGTATGGTCCTGGAATATGGGTGTCCGATCCTTATGGACTAACCGGAAGGGTACAATCTGTAAATCCAGCGTGGGGTGTGGAAGGTTTTGATCCTTTTGTTCCGGGAGGAATAGCCTCTCATCATATTGCAGCAGGGACATTGGGCATATTAGCCGGCCTATTCCATCTTAGTGTCCGTCCGCCCCAACGTCTATACAAAGGATTACGCATGGGAAATATTGAAACCGTCCTTTCCAGCAGTATCGCTGCTGTCTTTTTTGCCGCTTTTGTTGTTGCTGGAACTATGTGGTATGGTTCAGCAACTACCCCGATTGAATTATTTGGTCCCACTCGTTATCAATGGGATCAGGGATACTTCCAGCAAGAAATATATCGAAGAGTTAGCGCTGGGATAGCCGAAAATCAAAGTTTATCAGAGGCTTGGTCTAAAATTCCTGAAAAATTGGCTTTTTATGATTACATCGGTAATAATCCGGCAAAGGGGGGATTATTCAG---AGCGGGCTCAATGGACAACGGGGATGGAATAGCTGTTGGGTGGTTAGGACACCCTATCTTTAGAGATAAGGAAGGGCGTGAACTTTTTGTACGTCGTATGCCCACTTTTTTTGAAACATTTCCGGTTGTTTTGGTAGACGGAGACGGTATTGTTAGAGCCGATGTTCCGTTTCGAAGGGCAGAGTCGAAGTATAGTGTCGAACAAGTAGGTGTAACTGTGGAGTTCTATGGTGGCGAACTGAATGGAGTCAGTTATAGTGATCCTGCTACTGTGAAAAAATATGCTCGACGCGCTCAATTGGGCGAAATTTTTGAATTAGATCGTGCTACTTTGAAATCCGATGGTGTTTTTCGTAGCAGTCCAAGGGGTTGGTTTACTTTTGGCCATGCTTCATTTGCTCTGCTCTTCTTCTTCGGACATATTTGGCATGGCGCTAGAACCTTGTTCCGAGATGTTTTTGCCGGTATTGACCCAGATTTGGATGCTCAAGTAGAATTTGGAACATTCCAAAAACTTGGGGATCCTACTACAAGACGACAAGTAGTCTGA---------ATGGAAGCATTGGTTTATACATTCCTCTTAGTCTCGACTCTGGGAATAATATTTTTCGCCATCTTTTTTCGGGAACCACCTAAAGTTCCAACTAAAAAGATGAAATG----------------------------------------------------------------------------------------------AATGGAAACAGCAACCTTAGTTGCCATCTCTATATCTGGTTTACTTGTAAGTTTTACTGGGTACGCCTTATATACTGCTTTTGGGCAACCCTCTCAACAACTAAGAGATCCATTCGAGGAACACGGAGACTAG--------------------------------------------------------------ATGGCTACACAAACCGTTGAGAATAGTTCTAGATCTGGTCCAAGACGAACCATTGTAGGGGATTTATTGAAACCACTGAATTCGGAATATGGTAAAGTAGCTCCAGGTTGGGGAACTACTCCTTTGATGGGTATTGCAATGGCTCTATTTGCGATATTCCTATCTATTATTTTGGAGATTTATAATTCTTCCATTTTACTGGATGGAATTTCAATGAATTAGATG---------------------------------------AGTAAAGTATATGATTGGTTCGAAGAACGTCTTGAGATTCAGGCGATTGCAGATGATATAACTAGTAAATATGTCCCTCCCCATGTGAACATATTTTATTGTTTAGGCGGAATTACACTTACTTGTTTTTTAGTACAAGTAGCTACGGGATTTGCTATGACTTTTTACTATCGCCCAACGGTTACTGAGGCTTTTGCTTCCGTTCAATATATAATGACTGAAGCTAACTTTGGTTGGTTAATCCGATCAGTTCATCGATGGTCCGCAAGTATGATGGTGCTAATGATGATCCTGCACGTATTTCGTGTGTATCTCACCGGTGGCTTTAAAAAACCTCGTGAATTGACTTGGGTTACAGGTGTAGTTTTAGCTGTATTGACCGCATCTTTTGGCGTGACTGGTTATTCCTTACCCCGGGACCAAATTGGTTATTGGGCAGTCAAAATTGTAACAGGCGTACCGGAAGCTATTCCTGTAATAGGATCGCCTTTGGTAGAGTTATTGCGCGGAAGTGCTAGTGTAGGCCAATCCACCCTGACTCGTTTTTATAGTTTACACACTTTTGTATTACCTCTACTTACTGCCGTATTTATGTTAATGCACTTCCCAATGATACGTAAGCAAGGCATCTCTGGTCCTTTATAGATGG------------------------------------------GAGTGACAAAAAAACCTGACTTGAACGATCCTGTATTAAGAGCTAAGTTGGCTAAAGGTATGGGTCATAATTATTATGGAGAACCCGCATGGCCCAATGACCTTTTATATATTTTTCCAGTAGTAATTCTAGGAACTATTGCATGTAACGTAGGCTTAGCGGTTCTAGAACCATCAATGATTGGTGAACCCGCGGATCCATTTGCAACTCCTTTAGAAATATTACCCGAATGGTATTTCTTTCCCGTATTTCAAATACTTCGTACAGTGCCCAATAAGTTATTGGGGGTTCTTTTAATGGTTTTAGTACCCGCGGGTTTATTAACAGTACCTTTTTTGGAGAATGTTAATAAATTCCAAAATCCATTTCGTCGTCCAGTAGCAACAACAGTCTTTTTGATTGGTACCGCAGTAGCCCTTTGGTTGGGTATTGGAGCAACATTACCTATTGATAAATCCTTAACTTTAGGTATTTTT---------------------TAAATGGTTCGAGAGAAAGTAATAGTATCGACTCGGACACTGCAGTGGAAGTGTGTTGAATCAAGAGGAGATAGTAATAGTCTCTATTATGGACGTTTCATTCTGTCTCCACTTATGAAAGGTCAAGCCGATACAATAGGCATTGCGGTGCGAAGAGCTTTGCTCGGAGAAATAGAAGGAACATGTATCACACGCGCAAAATCTGAGAAAATACCACATGAATATTCTACCATAATAGGTATTCAAGAATCAGTACATGAAATTTTAATGAATTTGAAAGAAATTGTATTGAGAAGTAATCTGTATGGAATTAGTGGTGCGTCCATTTGTGTCAAGGGTCCCCGATATGTAACTGCTCAAGATATCATCTTACCACCTTCTGTGCAAATTGTTGATAATACACAGCATATAGCTAACCTAACGGAACCAATTAATTTGTATATTGAATTACAAATCGAAAGGGATCGCGGATATCGTATAAAAACAACAAATAACTCTCAAGACGGAAGTTATCCTATCGACGCTGTATTCATGCCTGTTCGAAATGCAAACCATAGTATTCATTCTTATGTAAATGGGAATGAAAAACAAGAGATACTTTTTCTCGAAATATGGACAAATGGAAGTTTAACTCCTAAAGAAGCACTTCATGAAGCCTCACGTAATTTGATTGAGTTATTTATTCCTTTTTTACATGCGGAAGAAGAAAAATTACATTTAGAAAATAATCAACAAAAAGTTACTTTACCCTTTTTTACTTGTCATGATAGATTGGCTAAACTAAATAAAAATTCAACAGAAATAGCATTGAAATCCATTTTTATAGACCAATCAGAATTGCCCCCTAGAATTTATAATTGCCTCAAAGGGTCCAATATACATACCCTCTTGGACCTTTTAAATAACAGTCAAACCGACTTTATGAAAATGAAACATTTTCGCAGAGAAGACATAAAACATATATTGGACATTCTTGAAATAGAAAAGGATTTCGTA------------------------TAAATGGCAAAACCCGCACCCAGAATCGGTTCACGTAGGAATGGGCGTATTGGTTTACGTAAGAATGCGCGTAGAATACCAAAAGGGGTTATTCATGTTCAAGCAAGTTTCAACAATACCATTGTGACTGTTACAGATGTACGAGGCCGGGTAATTTCTTGGTCCTCCGCCGGTACTTGTGGATTCAAGGGTACAAGAAGAGGGACACCCTTTGCGGCACAAACCGCAGCAGGAAATGCTATTCGGACGGTAGTGGATCAAGGTATGCAACGAGCCGAAGTCATGATAAAAGGCCCCGGTCTCGGACGAGATGCAGCATTAAGGGCTATTCGTAGAAGTGGTGTAATATTAAGTTTCATACGGGATGTAACCCCTATGCCACATAATGGCTGTAGGCCCCCTAAAAAAAGGCGTGTGTAAATGAAAATAAGGGCCTCCATTCGTAAAATTTGT--GAAAAATGTAGACTGATCCGTAGACGGGGACGAATTATAGTAATTTGTTCCAACCTGAGACATAAACAAAGA----------CAAGGATAAATGGGTAAAGACACTATTGCTGATATAATAACTTCTATACGCAATGCCGACATGAATAGAAAAGGAACAGTTCGAATACCATCTACTAACATCACCGAAAACCTTGTTAAAATACTGTTAAGAGAAGGTTTTATTGAAAATGTGAGGAAACATCAGGAAAACAACAAATATTTTTTGGTTTTAACCCTACGGCATAGAAGGAATAGGAAAGGTCCATGTAAAACTGTTTTAAATTTAAAACGGATCAGTCGACCCGGTCTACGAATCTATTCTAGTTATCAACGAATTCCTAGAATTTTAGGTGGGATGGGGATTGTAATTCTTTCTACCTCTCGGGGTATAATGACGGACCGAGAGGCCCGACTAGAAGGAATCGGCGGAGAAATTTTGTGTTATATATGGTAAATGATTCAACCTCAAACCCACTTAAATGTAGCGGATAACAGCGGGGCCCGACAATTAATGTGTATTCGAATCATAGGAGCTAGTAATCGACGATATGCTCATATTGGTGACGTTATTGTTGCTGTAATCAAGGAAGCAATACCAAATACACCTCTAGAAAAATCCGAAGTGATCAGAGCTGTAATTGTACGTACTTGTAAAGAACTCAAACGTGACAACGGTATGATACTACGATATGATGACAATGCTGCGGTTGTTATTGATCAAGAAGGAAATCCCAAAGGAACTAGAATTTTTGGTGCGATCGCACGGGAATTGAGACAGTTAAATTTCACTAAAATAGTTTCATTAGCACCTGAAGTATTATAAAT---GCTTAGTCCCAAAAGAGCCAGATTCCGTAAACAACATAGAGGAAGAATGAAAGGAATATCTTATCGAGGTAATCGTATTTGCTTTGGTAGATATGCTCTTCAGGCACTTGAACCCGCGTGGATCACGTCTAGACAAATAGAAGCAGGGCGGCGAGCAATGACACGAAACGTACGCCGCGGCGGAAAAATATGGGTACGTATATTTCCAGACAAACCTGTTACAGTAAGACCCGCGGAAACGCGTATGGGTTCCGGTAAAGGATCTCCCGAATATTGGGTAGCTATCGTTAAACCGGGTAGAATACTTTATGAAATGGGTGGAGTAGCAGAAAATGTAGCCAGAAAGGCTATTTCAATAGCGGCATCCAAAATGCCTATACGAACGCAATTCATTATTTCGGGATAAATGGGACAAAAAATAAATCCACTTGGTTTCAGACTTGGTGCAACCCAAGGTCATCATTCTCTTTGGTTTGCACAACCACAAAATTATTCCGAAGGGCTACAAGAAGATCAAAAAATCCGAGATTGGATCAAGAATTATGTACAAAAAAATATTCAAATATCCTCTGGTGTTGAGGGAATTGCATGCATAAAGATTCAAAAAAGAATCGATTTGATTCAGGTCATAATCTATATGGGATTCCCAAAATTATTACTAGAAGGTAAAGGTGGGCCTCGAAGAATCGAAGAATTGCAGATAGATGTACAAAAAGAAATTAATTGTGTAAACCGAAAACTCAACATTGCTCTTACAAGAATTACAAACCCTTATGGACACCCTAATATTCTCGCCGAATTTATAGCCGGACAATTAAAGAATAGGGTTTCATTTCGAAAAGCAATGAAAAAGGCTATTGAATTAACTGAACAAGCAGGTACAAAAGGAATTCAAGTACAAATTGCAGGACGTATCGACGGAAAAGAGATTGCGCGTGTCGAATGGATCAGAGAGGGTAGAGTTCCTCTACAAACCATTCGAGCTAAAATTGATTATTGTTCCTATGCAGTTGGAACTATCTATGGGGTATTAGGCATCAAAATTTGGATATTTGTAGACGAGGAAGCCTAAATGGCACGCTCACTAAAAATAAAAAAAAATCCTTTTGTAGCGAATCATTTATTAAGAAAAATAAATAAGCTTAACACAAAAGCGGAAAAAGAAATAATAATAACTTGGTCCCGAACATCTACCATTATACCCATAATGATTGGCCATACTATTGCTATACATAATGGAAAAGAACATTTTCCTATTTATATAACGGATCGTATGGTGGGCCATAAATTGGGGGAATTCGTACCTACTATAAATTTCCGAGGACACGCAAAAAATGATAATAGATCTCGTCGTTAAATGGCGATACATTTATACAAAACTTCTACCCCGAGCACACGCAATGGAGCCGTAGACAGTCAAGTGAAATCCAATCCACGAAATAATTTGATCTATGGACAGCATCATTGTAGTAAAGGTCGTAATGCCAGAGGAATCATTACCGCAGGGCATAGAGGGGGAGGTCATAAGCGTCTATACCGTAAAATAGATTTTCGACGGAATGAAAAAGACATATATGGTAGAATCGTAACCATAGAATACGACCCTAATCGAAATGCATACATTTGTCTCATACACTATGGGGATGGTGAGAAAAGATATATTTTACATCCCAGAGGGGCTATAATTGGAGATACCATTGTTTCTGGTACAGAAGTTCCTATAAAAATGGGAAATGCCCTACCTTTG---GAGGTTTTGATTGATCAAAAAGAAGAATCTACTTCAACCGATATGCCCTTAGGCACGGCCATACATAACATAGAAATCACACTTGGAAAGGGTGGACAATTAGCTAGAGCAGCAGGTGCTGTAGCGAAACTGATTGCAAAAGAGGGGAAATCGGCCACATTAAAATTACCTTCTGGGGAGGTCCGTTTGATATCCAAAAACTGCTCAGCAACAGTCGGACAAGTGGGTAATGTTGGGGTGAACCAGAAAAGTTTGGGTAGAGCCGGATCTAAATGTTGGCTAGGTAAGCGTCCTGTAGTAAGAGGAGTAGTTATGAACCCTGTAGACCATCCCCATGGGGGTGGTGAAGGGAGGGCCCCAATTGGTAGAAAAAAACCCGCAACCCCTTGGGGTTATCCTGCACTTGGAAGAAGAAGTAGAAAAAGGAATAAATATAGTGATAATTTGATTCTTCGTCGCCGTAGTAAATAGATGAATGGAATCAAATATGCAGTATTTACAGACAAAAGTATTCGGTTATTGGGTAAAAATCAATATACTTCTAATGTCGAATCGGGATCAACTAGGACAGAAATAAAGCATTGGGTCGAACGCTTCTTTGGTGTCAAGGTAATAGCTATGAATAGTCATCGACTCCCGGGAAAGGGTAGAAGAATGGGACCTATTATGGGACATACAATGCATTACAGACGTATGATCATTACGCTTCAACCGGGTTATTCTATTCCACCTCTTAGAAAGAAAAGAACTTAAATGAAAGGACATCAATTCAAATCCTGGATTTTCGAATTTAGAGAGATATTGAGAGAGATCAAGAATTCTCACTATTTCTTAGATTCATGGACCCAATTCAATTCAGTGGGATCTTTCATTCACATTTTTTTCCATCAAGAACGTTTTATAAAACTCTTGGACTCCCGAATTTGGAGTATCTTACTTTCACGCAATTCACAGGGTTCAACAAGCAATCGATATTTCACGATCAAGGGTGTAGTACTATTTGTAGTAGTGGTCCTTATATATCGTATTAACAATCGAAAGATGGTCGAAAGAAAAAATATCTATTTGACAGGACTTCTTCCTATACCTATGAATTTCATTGGACCCAGAAATGATACATTGGAAGACTCTTTTGGCTCTTCCAATATCAATAGGTTGATTGTTTCGCTCCTGTATCTTCCAAAAGGAAAAAAGATCTCTGAGAGCCTTTTCCTGGATCCGAAAGAGAGTACTTGGGCTCTCCCAATAACTAAAAAGTGTATCATGCCTGAATCTAACTGGGGTTCGCGGTGGTGGAGGAACTGGATCGGAAAAAAGAGGGATTCCAGTTGTAAGATATCTAATAATGAAACCGTCGCTGGAATTGAGATCTCATTCAAAGAGAAAGATATCAAATATCTGGAGTTTCTTTTTGTATATTATATTGATGATCCGATCCGCAAGGCCCATGATTGGGAATTGTTTGATCGTCTTTCTCCGAGGAAGAGGCGAAACAGAATCAACTTGAATTCGGGACAGCTATTCGAAATCTTAGTGAAAGACTGGATTGGTTATCTCATCTTTGCTTTTCGTGAAAAAATACC------AATTGAAGTGGAGGGTTTCTTCAAACAACAAGTAGCTGGGTCAACTATTCAATCAAATGATATTGAGCATGTTTCCTATCTCTTCTCGAGAAACAAGTGGGCTATTTCTTTGCAAAATTGTGCTCAATTTCATATGTGGCAATTCCGCCAAGATCTCTTCTTTAGTTGGGGGAAGAATCCGCACGAATCGGATTTTTTGAGGAAAATATCGAGAGAGAATTGGATTTGGTTAGACAATGTGTGGTTGGTAAACAAGGATCGGTTTTTTAGCAAGGTACGGAATGTATCGTCAAATATTCAATATGATTCCACAAGATCTAGTTTCGTTCAAGTAACGGATTCTAGCCAATTGAAAGGATCTTCTGATCAATCCAGAGATCATTTCGATTCCATTAGTAATGAGGATTCGGAATATCACACATTGATCAATCAAAGAGAGATTCAACAACTAAAAGAAGGATCGATTCTTTGGGATCCTTCCTTTCTTCAAACGGAACGAACAGAGATAGAATCAGACCGATTTCCTAAATGCCTCTCTGGATATTCCTCAATGTCCCGGCTATTCACGGAACGTGAGAAGCAGATGAATAATCATCTGCTTCCGGAAGAAATCGAAGAATTTCTTGGGAATCCTACAAGATCCATTCGTTCTTTTTTCTCTGACAGATGGTCAGAACTTCATCTGGGTTCGAATCCTACTGAGAGGTCCACTAGAGATCAGAAATTGTTGAAGAAAGAACAAGATGTTTCTTTTGTCCCTTCCAGGCGATCGGAAAATAAAGAAATAGTTAATATATTCAAGATAATTACTTATTTACAAAATACCGTCTCAATTCATCCTATTTCATCCGATCCGGGATGTGATATGGTTCCGAAGGATGAACTGGATATGGACAGTTCCAATAAGATTTCATTCTTGAACAAAAATCCATTTTTTGATTTATTT---------CGTGACCGGAACAGGGGGGGATACACGTTACACCACGATTTTGAATCAGAAGAGAGATTTCAAGAAATGGCGGATATATTCACTCTATCAATAACCGAGCCGGATCTGTCGTATCATAAGGGATTTACCTTTTCTATTGATTCCTGCAGATTGGATCAAAAACAATTCTTGAATGAGG---------CCAGGGATGAATCGAAAAAGAAATATTTATTGGTTCTACCTCCTATTTTTTATGAAGAGAATGAATCCTTTTATCGAAGGATCAGAGAAAAATGGGTCCGGACCTCCTGCGGGAATGATTTGGAAGATCCAAAACCAAAAATAGTGGCATTTGCTAGCAACAACATAATCGAGGCAGTCA------ATCAATATAAATTGATCCGAAATCTGATTCAAATCCAATATAACACCTGTGGGTACATAATAAATGTATTGAATCGATTCTTTTTAATGAATAGATCCGATCGCAACTTCGAATATGGAATTCAAAGGGATCAAATAGGAAATGATACTCTGAATCATAGAACTATAATGAAATATACGATCAACCAACATTTATCAAATTTGAAAAAGAGCCAGAAGAAAGGGTTCGATCCTCGTAGTTTT------ATTTCTCGAACCGAGAGATCCATGAATCGGGATCCTAATGCATATAGATACAAATGGTCCAATGGGAGCAAGAATTTCCAGGAACATTTGGAACATTTCATTTCTGAACAGAAGAGCCGTTTTCATTTTCAAGTAGTGTTCGATCGATTACGTATTAATCAATATTCGATTGATTGGTCTGAGGTTATCGACAAAAAAGATTTGTCTAAGTCACTTCCTTTCTTTTTGTCCAAGTTACTTCTTTTTTTGTCCAAGTTTCTTCTCTTTTTGTCTAACTCACTTCCTTTTTTCTTTGTGAGTTTCGGGAATATCCCCATTCATAGGTCCGAGATCCACATCTATGAATTGAAAGGTCCGAATGATCAACTCTGCAATCAGTTGTTAGAATCAATAGGTCTTCAAATCGTTCATTTGAAAAAATTGAAACCCTTCTTATTGGATGATCATGATACTTCCCAGAAATCGAAATTCTTGATCAACGGAGGAACAATATCACCATTTTTGTTCAATAAGATACCAAAGTGGTGGATGATTGACTCATTCCATACTAGAAATAATCGCAGGAAATCTTTTGAGAACACGGATTCCTATTTCTCAATGATATCCCACGATCAAGACAATTGGCCGAATCCCGCGAAACCATTTCATAGAAGTTCATTGATATCTTCTTTTTATAAAGCAAATCGACTTCGATTCTTGAATAATCCACATCACTTCTGCTTCGATTGTAACAAAAGATTCCCTTTTTATGTGGAAAAGGCCCGTGTCAATAATTATGATTTTACGTATGGACAATTCCTCAATATCTTGTTCATTCGCAACAAAATATTTTCTTTGCGCGGCGGTAAAAAAAAACATGCTTTTTTGGAGAGAGATACTAT------TTCACCAATCGAGTTACAGGTATCTAACATATTCATACCTAACGATTTTCCACAAAGTGGTGACGAAAGAAGGTATAACTTGTACAAATCTTTCCATTTTCCAATTCGATCCGATCCATTCGTTCGTAGAGCTATTTACTCGATCGCAGACATTTTTGGAACACCTCTAACAGAGGGACAAATAGTCAATTTTGAAAGAACTTATTGTAAACCTCCTTCAGATATGAATTTATCTGATTCAGAGGGGAAGAACTTGCAGCAGTATCTCAATTTCAATTCAAACATGGGTTTGATTCGCACTCCATGTTCTGAGAAATATTTACCATCCGAAAAGAGGAAAAAACGGAGTCTTTGTCTAAAGAAATGCCTTGAGAAAGGGCAGATGTATAGAACCTTGCAACGAGATAGTGCTTTTTCAACTCTCTCAAAATGGAATCTATTCCAAACATATATGCCATGGTTCCTTACTTCGACAGGGTACAAATATCTAAATTTGATATTTTTAGATACTTTTTCAG---ACCTATTGCCGATACTAAGTAGCAGCCAAAAATTTGTATCCATTTTTCATGATATTATGCATGGATCAGATATATCATGGCGAATTCTTCAGAAAAAATTGTGTCTTCCACAATGGAATCTGATAAGTGAGATTTCGAGTAAGTGTTTACATAATCTTCTTCTGTCCGAAGAAATGATTCATCGAA------ATAATGAGTCACCATTGATATCGACACATCTGAGATCGCAAAATGTTCGGGAGTTCCTCTATTCAATCCTTTTCCTTCTTCTTGTTGCTGGATATCTCGTTCGTACACATCTTCTCTTTGTTTCTCGAGCCTATAGTGAGTTACAGACAGAATTCGAAAAGGTCAAATCTTTGATGATTCCATCATACATGATTGAGTTGCGAAAACTTCTGGATAGGTATCCTACATCTGAGCTGAATTCTTTCTGGTTAAAGAATCTCTTTCTAGTTGCTCTGGAACAATTAGGAGATTCTATAGAAGAAATACGGGGTTATGCTTCCGGCGGCAACATGCTATGGGGCGGTGGGCCCGCTTATGGGGTCAAATCAATACGTTCTAAGAAGAAATATTTGAATATCAATC---------TCATCGATCTCATGAGTATCATACCAAATCCCATCAATCGAATCGCTTTTTCGAGAAATACGAGACATCTAAGTCATACAAGTAAAGAGATCTATTCATTGATAAGAAAAAGAAAAAACGTGAACGGTGATTGGATTGATGATCAAATAGAATCCTGGGTCTCGAACAGTGATTCGATTGATGATAAAGAAAGAGAATTCTTGGTTCAGTTCTCCACCTTAACGACAGAAAAAAGGATTGATCAAATTCTATTGAGTCTGACTCATAGTGATCATTTATCAAAGAATGACTCTGGTTATCAAATGATTGAACAACCGGGAGCAATTTACTTACGATACTTAGTTGACATTCATAAAAAGTATCTAATGAATTATGAGTTCAATACATCCTGTTTAGCAGAAAGACGGATATTTCTTGCTCATTATCAGACAATCACTTATTCACAAACCTCGTGTGAGGCTAATAGTTTTCATTTCCCATCTCATGGAAAACCCTTTTCGCTCCGCTTAGCCCTATCCCCCTCTAGGGGTATTTTAGTGATAGGTTCTATAGGAACTGGACAATCCTATTTGGTCAAATACCTAGCGGAAAACTCCTATGTTCCTTTCATTACAGTATTTCTGAACAAGTTCCTGGATAACAAGCCTAAGGGTTTTCT---------------------------------------------------------------------TATTGATGATAGTGACGATATTGACCGTGACCTTGATACGGAGCTGGAGCTTCTAACTATGACGAATGCGCTAACTATGGATATGATGCCGGAAATAGACCGATTTTATATCACCCTTCAATTCGAATTAGCAAAAGCAATGTCTCCTTGCATAATATGGATTCCAAACATTCATGATCTAGATGTGAATGAGTCGAATTACTTATCCCTCGGTCTATTAGTGAACTATCTCTCCAGGGATTGTGAAAGACGTTCCACTAGAAATATTCTTGTTATTGCTTCGACTCATATTCCCCAAAAAGTAGATCCCGCTCTAATAGCTCCGAATAAATTAAATACATGCATTAAGATACGAAGGCTTCTTATTCCACAACAACGAAAGCACTTTTTCACTCTTTCATATACTAGGGGATTTCACTTGGAAAAGAAAATGTTCCATACTAATGCTAATGGATTCGGGTCCATAACCATGGGTTCCAATGTACGAGATCTTGTAGCACTTACCAATGAGGCCCTATCAATTAGTATTACACAGAAGAAATTCATTATAGACACTAATATAATTAGATCTGCTCTTCATAGACAAACTTGGGATTTGCGATCCCAGGTAAGATCGGTTCATGATCGTGGGATCCTTTTCTATCAGATAGGAAGGGCTGTTGCACAAAATGTACTTCTAAGTAATTGCTCCATAGATCCTATATCTATCTATATGAAGAAGAAATCATGTAACGAAGGGGATTCTTATTTGTACAAATGGTACTTCGAACTTGGAACGAGCATGAAGAAATTAACGATACTTCTTTACCTTTTGAGTTGTTCTGCCGGATCGGTCGCTCAAGACCTTTGGTCTTTACCCGGACCCGATGAAAAAAATGGGATCACTTCTTATGGACTCGTTGAGAATGATTCTGATCTAGTTCATGGCCTATTAGAAGTAGAA---GGCGCCCTGGTGGGATCCTCACGGACAGAAAAAGATTGCATTCAGTTTGATAATGATCGAATGACATTGCTTCTTCGGCCCGAACCAAGGAATCCCTTAGATATGATGCAAACTGGATCTTGTTCTATCGTTGATCAGAGATTTCTCTATGAACAATACGAATCGGAGTTTGAAGAAGAAGGGGAACGAGAAGGAGTCCTCGACCCGCAACAGATAGAGGAGGATTTATTCAATCACATAGTTTGGGCTCCTAGAATATGGCGCCCTTGGGGCTTTCTATTTGATTGTATCGAAAGGCCCAATGAATTGGGATTTCCCTATTGGGCTAGGTCATTTCGGGGCAAGCGGATCATTTATGATGAAGAGGATGAGCTTCAAGAGAATGATTCGGAGTTCTTGCAGAGTGGAACCGTGCAGTACCAGACAAGAGATAGATCTTCCAAAGAACAAGGCTTTTTTCTAATAAGCCAATTCATTTGGGACCCTGCGGATCCACTTTTTTTCCTATTCAAAGATCCGCCCTTTGTCTCTGTGTTTTCACATCGAGAATTCTTTGCAGATGAAGAGATGCCAAAGGGGCTTCTTACTTACCAAACAGACCTTCCTACATCTATATATAAACGCTGGTTTATCAAGAATACGCAAGAAAAGCACTTCGAATTGTTGATTTATCGCCAGAGATGGCTTAGAACCAATAGTTCATTATCTAATGGATTTTTCCGTTCTAATACTCCATCCGAGAGTTATCAGTATTTATCAAATCTGTTCCTATCTAACGGAACGCTATTGGATCAAATGACAAAGACATTGTTGAAAAAAAGATGGCTTTTCCCGGATGAAACGAAAATTGGATTCATGTAAATGATCTGGCATGTACAGAATGAAAACTTCATTCTCGATTCTACGAGAATTTTTATGAAAGCCTTTCATTTGCTTCTCTTCGATGGAAGTCTTATTTTCCCAGAATGTATCCTAATTTTTGGCCTAATTCTTCTTCTGATGATCGATTCAACCTCTGATCAAAAAGATATACCTTGGTTATATTTCATCTCTTCAACAAGTTTAGTAATGAGCATAACGGCCCTGTTGTTCCGATGGAGAGAAGAACCTATGATTAGCTTTTCGGGAAATTTCCAAAGGAACAATTTCAACGAAATCTTTCAATTTCTTATTTTACTATGTTCAACTTTATGTATTCCTCTATCCGTAGAGTACATTGAATGTACAGAAATGGTTATAACAGAGTTTCTGTTATTCGTATTAACAGCTACTCTAGGAGGAATGTTTTTATGCGGTGCTAACGATTTAATAACTATCTTTGTAGCTCCAGAATGTTTCAGTTTATGCTCCTATCTATTATCTGGATATACCAAGAAAGATGTACGGTCTAATGAGGCTACTATGAAATATTTACTCATGGGCGGGGCAAGCTCTTCTATTCTGGTTCATGGTTTCTCTTGGCTATATGGTTCATCCGGGGGAGAGATCGAGCTTCAAGAAATAGTGAGTGGTCTTATCAATACACAAATGTATAACTCCCCAGGAATTTCAATTGCGCTTATATTCATCACTGTCGGAATTGGGTTCAAGCTTTCCCCAGCCCCTTCTCATCAATGGACTCCTGACGTATACGAAG---------------GATCTCCCACTCCAGTCGTTGCTTTTCTTTCTGTTACTTCGAAAGTAGCTGCTTCAGCTTCAGCCACTCGAATTTTCGATATTCCTTTTTATTTATCATCAAACGAATGGCATCTTCTTCTGGAAATCCTAGCTATTCTTAGCATGATATTGGGGAATCTCATTGCTATTACTCAAACAAGCATGAAACGTATGCTTGCGTATTCGTCCATAGGTCAAATCGGATATGTAATTATTGGAATAATTGTTGGAGACTCAAATGGTGGATATGCAAGCATGATAACTTATATGCTGTTCTATATCTCCATGAATCTAGGAACTTTTGCTTGCATTGTATTATTTGGTCTACGTACCGGAACTGAGAACATTCGAGATTATGCAGGATTATACACGAAAGATCCTTTTTTGGCTCTCTCTTTCGCCCTATGTCTCTTATCCTTAGGAGGTCTTCCTCCACTAGCAGGTTTTTTCGGAAAACTTCATTTATTCTGGTGTGGATGGCAGGCAGGTCTATATTTCTTGGTTTCAATAGGACTCCTTACGAGCGTTGTTTCTATCTACTATTATCTAAAGATAATCAAGTTATTAATGACTGGAAGAAACCAAGAAATAACCCCTCACGTGCGAAATTATAGAAGATCCCCTTTAAGATCAAACAATTCCATCGAATTGAGTATGATTATATGTGTGATAGCATCTACTATACCAGGAATATCAATGAACCCGATTATTGAAATTGCTCAGGATACCCTTTTTTAGATGTCACGTCGAGGTACTGCAGAAGAAAAAACTGCAAAATCCGATCCAATTTATCGTAATCGATTAGTTAACATGTTGGTTAACCGTATTCTGAAACACGGAAAAAAATCATTGGCTTATCAAATTATCTATCGAGCTATGAAAAAGATTCAACAAAAGACAGAAACAAATCCACTATCTGTTTTACGTCAAGCAATACGTGGAGTAACTCCCGACATAGCAGTAAAAGCAAGACGTGTAGGCGGATCGACTCATCAAGTTCCCATTGAAATAGGATCCGCACAAGGAAAAGCACTTGCCATTCGTTGGTTATTAGGGGCATCCCGAAAACGCCCGGGTCGAAATATGGCTTTCAAGTTAAGTTCCGAATTAGTGGATGCTGCCAAAGGGAGTGGCGATGCCATACGTAAAAAGGAAGAGACTCATAGAATGGCAGAGGCAAATAGAGCTTTTGCACATTTTCGTTAAATGGAATATACATATCAATATTTATGGTTCATACCTTTCATTCCAGTTCTAATTCCTATGTTACTAGGAGTGGGACTCCTACTTTTCCCGACGGCAACAAGAAATCTTCGGCGCAC---GTGGGCTTTTCCTAGTGTTTTATTGTTAAGTATAGTTATGATTTTTTCATCCAATCTGTCTGTTCAGCAAATAAATAACAGTTATATATATCAATATGTATGGTCTTGGACTATCAATAATGACTTTTCTTTAGAGTTTGGACAATTGATTGATCCACTTACTTCTATTATGTCAATCTTAATTACTACTGTTGGAATTCTCGTTCTTATTTATAGCGACAATTATATGTCTTATGATCAAGGATATTTAAGATTTTTTGCTTATATGAGTTTTTTCAATACTTCAATGCTGGGATTAGTTACTAGTTCTAATTTTATACAAATTTATATTTTTTGGGAATTAGTTGGAGTATGCTCTTATCTATTAATAGGTTTTTGGTTCACACGACCTATCGCTGGGAATGCTTGTCAAAAAGCGTTTGTCACTAATCGTGTAGGAGATTTTGGTTTATTATTAGGAATTTTAGGTTTTTATTGGATAACGGGCAGTTTCGAATTTCGGGGTTTGTTTGAAATAGTCAATAGATTGATTTCTA------ATAATGAAGTTAATTTTTTATTTGTTACTTTGTGTGCTCTTTTATTATTTTCTGGTGCAATTGCCAAATCCGCCCAATTTCCCCTTCATGTATGGTTACCCGATGCTATGGAAGGACCTACTCCTATTTCGGCTCTTATACATGCTGCTACTATGGTAGCAGCAGGGATTTTTCTTGTAGCTCGGCTTCTTCCTCTTTTCATAGTTGTACCTTACATAATGAACATAATAGCTTTGATAGGGATAATAACATTACTATTAGGAGCTACTTTAGCTCTTGCTCAAAAAGATATTAAGAGAGGTTTAGCCTATTCTACAATGTCTCAATTGGGTTATATGATGTTAGCTCTAGGTATTGGGTCTTATCGATCCGCTTTATTTCATTTGATTACTCATGCTTATTCAAAAGCATTGTTGTTTTTAGGATCCGGATCAATCATCCACTCAATGGAAGCGGTTGTTGGATATTCTCCAGAGAAAAGTCAGAATATGGTCCTTATGGGGGGTTTAACAAAACATGTACCAATCACAAAAACTGCTTTTTTATTAGGTATACTGTCTCTTTGCGGTATTCCACCCCTTGCCTGTTTTTGGTCCAAAGATGAAATTCTTAATTATACTTGGTTGTATTCACCGATTTTTGCAATAATTGCTTGTTCTACAGCAGGATTAACTGCATTTTATATGTTTCGGATTTATTTACTTACTTTTGAAGGATATTTAAATGTTAATTTTCAAAATTACAATGGAAAAACAAATAACTCGTTTTATTCAATGTCTCTATGGGGTAAAGAGGGGAAAAATAAAAAT------AAAATTCCTTTATTCTCTTTATTAACAATGAATAATA------AAAGGA---------------TTTCTTTTTTTTGGAATAAAATATATCCAATCAGTATTATTAATATAAGAAAGATGTCGCGACCCTTTATTACTATTACTCATTTTGGCATTACGAACACT------TTTTCGTATCCCCATGAATCGGATAGTACTATGTTATTTCCTATGTTTGTATTGGGCATATTTACTTTCTTCGTTGGGTCCATAGGAATCCCTTTTAATCAATTCAATCAACAAAGAGTGGGTTTGGATATATTATCCAAATCGTTAACTCCAGATATAAACCTTTTACATCAAAATTCAAACAATTCGGTGGATTGGTATGAATTTGTGACAAATGCGGGCTTTTCGTTGAGTATAGCTTATCTCGGAATATTTATAGCGTCTTTTTTATATAAGCCTGTTTATTCATCTTTACAAAATTTTAACTTTAAAAATTCATTTGTTAAAAGTGTTCCTAATAAAAATAAAATTGTTTTTGAAAAAATAAAAAATGTCATATATGATTGGTCAGATAATCGTGGCTACATGGATGTTCTTTATGTAATATCCTTAACTGATGCTATAAGAGCATTGGCCGAATTTACTCATTTTTTTGATAGACGAATAATTGATGGAATTACGAATGGGGTTGGTATTACAAGTTTTTTTGTAGGAGAGGGTATCAAATATATAGGAGGTGGCCGAATTTCTTCTTATCTTTTATTGTATTTATCTTATATATTAATC----TTTTTATTAATTTTAATTT---TCTTTTTAAAATTTATAAATTTATAAATGATATCTTCAATTTTAGAGCATATATTAATTCATATATCCTTTTCGGTCGTTTCAATTGTAATTACAATTCGTTTACTAATCTTATTAGTTAATGAAATCGCAGGACTATATGATTCGTCCAAAAAAGGCATAATAACTACTTTTGTCTGTATAACAGGATTATTAGTTACTCGTTGGATTTATTCGAGGCATTTACCATTAAGTGATTTATACGAATCATTCATTTTTCTTTCATGGAGTTTGTCCATTATTCATATGGTTACATATTTAAAAAAACACAAAAACCATTTAAGTGCAATAACCGCGCCAATTGTTATTTTGACCCAAGGCTTTGCTACTTCTGGTTTTTTAACCGAAATGCATCAATCCAGAATATTAGTACCCGCTCTTCAATCTCATTGGTTAATGATGCACGTAAGTATGATGGTATTGGGCTATGCAGCTCTTTTATGCGGATCATTATTATCAGTAGCACTTATTGTCATTACATTTCGAAAAATAATAAGAACTTTTGATAAAAGCAAT---------AATGAATCATTTTCCTTTGGTGAGATCCAATACATTAACGAAAGAAACAATGTTTTATGGAACACCCCTTTTATTTCTTCTAAGAATTATTATAGGTCTCAATTGATTCAACAATTGGATCATTGGAGTTATCGTATTATTAGTCTAGGTTTTATCTTTTTAACCATGGGTATTCTTTCGGGAGCGGTATGGGCAAACGAGGCATGGGGCTCATATTGGAATTGGGATCCGAAGGAAACTTGGGCATTTATTACTTGGACTATATTCGCGATTTATTTACATATTCGAACAAATCCAAATCTGGAAGGTGTAAATTCTGCAATTGTAGCCTCCCTGGGATTTCTTATAATTTGGATATGCTATTTGGGAGTCAATCTATTAGGAATAGGGCTACATAGTTATGGTACATTTACACTAACATCTAATTG------------------------------------------AGTGTATCTTGTTTTTACTACGAATTATTTTCCTTGGTTAACAATAGTTGCCGTTTTACCAATATTCGGGGGTTCCTTAATTTTCTTTCTCCCTCATAAAGGGAATAAGGTAATTAGGCTCTATACTCTATTTATATGCATCATAGAACTCCTTCTAACAACTTATGCATTCTATTATTATTTCCAATTGGATGATCCATTAATGCAACTCACGGAGGATTATAAATGGATCGATTTTTTTGATTTTTACTGGAGATTGGGAATAGATGGACTTTCCATAGGACCCATTTTACTGACAGGGTTTATAACCACTTTAGCTACTTTAGCGGCTTGGCCGGTTACTCGAGATTCCCGATTATTCCATTTCCTGATGTTAGCAATGTATAGCGGCCAAATAGGATTATTTTCTTCTCGAGACCTTTTACTTTTTTTCATCATGTGGGAATTAGAATTAATTCCCGTTTATCTACTTATATCCGTGTGGGGGGGGAAGAAACGCCTGTATTCAGCTACAAAGTTTATTTTGTACACTGCGGGAAGCTCCGTTTTTTTATTACTGGGAGTTCTGGGTATCGGTTTATATGCTTCCAATGAACCAACATTAAATTTTGAAACATCAGTTAATCAATCCTATCCAGTAGCACTGGAAATAATATTCTATATTGGATTTCTTATTGCTTTTGCTGTTAAATCGCCGATTATACCTTTCCATACATGGTTACCAGACACCCATGGAGAGGCACATTACAGTACTTGTATGCTTCTAGCCGGAATCTTATTAAAAATGGGAGCGTATGGGTTGGTTCGGATCAATATGGAATTCTTGCCCCGCGCTCATTCTATATTTGCTCCCTGGTTGATGATAGTAGGCACAATTCAAATAATCTATGCAGCTTCAGCATCTCCTGGTCAACGTAATTTAAAAAAAAGAATAGCCTATTCCTCCGTATCTCATATGGGTTTCATAATTATAGGAATTGGCTCTCTAAGCGATATGGGCCTCAATGGAGCCTTTTTACAAATAATCTCTCATGGCTTTATTGGCGCTGCACTTTTTTTCTTGGCGGGAACGAGTTATGATAGAATACGTCTTGTTTATCTCGACGAAACGGGCGGAATGGCGGTCCCGGTTCCAAAAATATTCACGACTTTCAGTATCTTATCGATGGCTTCCCTTGCATTACCGGGGATGAGTGGTTTTGTTGCAGAATTAATAGTATTTTTTGGAATAATTACCAGTCAAAATTTTTTTTTAATACAAAAAATACTAATTACATTTGTAATGGCAATAGGAACGATATTAACACCTATTTATTCATTATCTATGTTACGCCAAATGTTCTATGGATACAAGTTTTTTAATGCCCCAAACTCTTATTTTTTTGATTCTGGACCGCGAGAGTTATTTATTTCTATCTCTATCTTTTTACCTGTAATAGGTATTGGTCTTTATCCAGATTTCGTTTTCTCACTATCAGTTGACAAGGTCGAAACTCTTATATCTAATTTTTTTT---TA---------------TAAATGTCACATTCAGTAAAGATTTATGATACGTGTATAGGGTGTACTCAATGTGTCAGAGCTTGTCCCACAGATGTATTAGAAATGATACCTTGGGACGGGTGTAAAGCTAAGCAAATTGCTTCTGCTCCAAGAACAGAGGACTGTGTTGGTTGTAAGAGATGCGAATCCGCCTGTCCAACGGATTTCTTGAGTGTTCGAGTTTATTTATGGCATGAAACAACTCGAAGCATGGGCCTCGCTTATTGAATGATGCTCGAACATGTACTTGTTGTGAGTGCCTATTTATTTTCTATCGGTATCTATGGCTTGATCACAAGTCGAAATATGGTTAGAGCCCTTATGTGTCTTGAACTTATACTAAATGCAGTTAATATAAATTTTGTAACATTTTCTGATTTTTTTGATAGTCGCCAATTAAAGGGAAATATTTTTTCAATTTTTGTTATAGCTATTGCAGCCGCTGAAGCAGCTATTGGACCAGCTATTGTTTCCTCAATTTATCGTAACAGAAAATCAACCCGTATCAATCAATCGAATTTGTTGAATAAGTAGATGGGTTTGCCTGGACCGATACATGATTTTCTTTTAGTCTTTTTGGGGTCAGGTCTTATATTAGGAGGTATAGGAGTCGTATTACTTACCAACACAATTTATTCTGCCTTTTCGTTGGGACTGGTTCTTGTTTGTATATCCTTATTCTATATTCTATCAAATTCCCATTTGGTAGCTGCCGCACAGCTACTTATTTACGTGGGAGCTATAAATGTTTTAATCATATTTGCTGTGATGTTTATGAATGGTTCAGAATATTACAAAGATTTGAATCTTTGGACTGTTGGGGATGGGGTTACTTTGCTGATTTGTACAATTCTTTTTTGTCTATTAATGGCTACTATTTCAGATACGTCATGGTACGGGATTATTTGGACTACCAGATCAAACCAGATTATAGAGCAGGATTTGATAAGTAACAGTCAACAAATTGGAATTCATTTATCAACAGATTTTTTCCTTCCATTTGAACTCATTTCGATAATTCTTTTAGCCGCTTTAATAGGCGCAATTGCTGTGGCTCGTCAATAAATGTTCCCTATGGTAACCAGGGTTATGGATTATGGTCAACAAACAGTACGAGTTGCAAGATATATTGGTCAAAGTTTCATGATTACCCTATCCCATGCAAATCGTTTACCTGTAACTATTCAATATCCTTATGAAAAATTAATCACATCAGAACGTTTCCGCGGTCGAATACACTTCGAGTTTGATAAATGCATTGCTTGTGAAGTATGTGTTCGTGTATGCCCTATGGATCTACCTGTTGTTGATTGGGAACTGGAAACTAATATTAGAAAGAAACGTTTGCTTAATTACAGTATTGATTTCGGAATCTGTATATTTTGTGGTAACTGCGTTGAGTATTGTCCAACAAATTGTTTATCCATGACTGAAGAATATGAGCTTTCTACTTATGATCGTCACGAATTGAATTATAATCAAATTGCCTTGGGTCGTTTACCGATGTCAGTAATTGACGATTATACAATTCGAACAATTTTAAATTCACC------T---------------AAAAT------------AAAATAAATGATAATTGATATAAGGGAAGTACAAGATATCAATTCTTTTTACAGAGTGGAATCTTTAAAAGGGGTCTATGGAATTATATGGGTGCTTGTCCCTATTTTGACTCTTGTATTAGGAATCACAATAGGCGTACTAGTAATTGTATGGTTAGAAAGAGAAATATCCGCAGGGCTACAACAACGTATTGGACCCGAATATTCCGGTCCCTTAGGAGTTCTTCAAGCTCTAGCAGATGGGACAAAATTACTTTTCAAAGAAAATCTTCTTCCATCTAGAGGAGATACTCGGTTATTCAGTATCGGACCATCCATAGCAGTTATAGCAATTCTACTAAGTTATTCAGTAATTCCTTTTGACTATCACCTTGTTTTAGCCGATCTCAATATCGGGGTTTTTTTGTGGATTGCGGTTTCAAGTATTGCTCCCATTGGACTTCTTATCTCAGGATATGGCTCAAACAATAAATATTCCTTTTTAGGTGGTCTACGAGCTGCTGCTCAATCGATTAGTTATGAAATACCATTAACTCTATGTGTATTAGCAATATCTCTA---TTATCTAATAGTTTAAGTACAGTTGATATTGTTGAGGCTCAATCAAAATATGGTTTTTGGGGTTGGAATTTGTGGCGTCAACCTATAGGGTTTATCGTTTTTCTAATCTCTTCCCTAGCAGAATGTGAGAGATTACCTTTTGATTTACCGGAAGCGGAAGAAGAATTAGTAGCGGGTTATCAAACCGAATATTCGGGTATCAAATTTGGTTTATTTTATGTTGCTTCCTATCTAAACCTATTAATTTCTTCATTATTTGTAACAGTTTTGTACTTGGGCGGTTGGAATATCTCTAT------TCCATACATATTCGTTGCCGAGCT------TTTTGAAATAAATAAAGCACGTGAGGTCTTTGGAACGACAATTGGTATCTTTATTACATTAGCCAAAACTTATTTGTTCTTGTTCATTCCTATCACAACAAGATGGACTTTACCTAGGCTAAGAATGGACCAACTATTAAATCTGGGATGGAAATTTCTTTTACCTATTTCTCTCGGCAATCTGTTATTAACAACCTCTTTCCAACTCAGTTCGCTGTAAATGAATATACCAGTTACAAGAGAGGATCTCATGATAGTCAATATGGGCCCCCACCACCCGTCAATGCATGGTGTTCTTCGACTCGTCGTTACTCTGGACGGCGAAGATGTTATTGACTGTGAACCAATATTGGGTTATTTACACAGAGGGATGGAAAAAATTGCGGAAAACCGAACCATTATACAATACCTGCCTTATGTAACCCGTTGGGATTATTTAGCTACTATGTTCACAGAAGCAATAAGTGTAAATGGGCCAGAACGGCTAGGAAATATTCAAGTACCGAAAAGAGCTAGTTATATCAGAGTAATTATGTTGGAATTGAGTCGTATAGCTTCTCATTTGTTATGGCTCGGCCCTTTCATGGCAGATATTGGTGCACAGACTCCTTTCTTCTATATTTTCAGAGAAAGAGAATTAGTATATGATCTATTCGAAGCTGCTACGGGTATGAGAATGATGCATAATTATTTTCGTATCGGAGGAGTGGCGGCTGATCTACCTTATGGATGGATAGATAAATGTTTGGATTTCTGCGATTATTTTTTAACAGGAGTTACTGAATATCAAAAACTTATTACAAGAAATCCTATTTTTCTAGAACGAGTTGAGGGCGTAGGCATTATTGGTAGAGACGAAGTAATAAATTGGGGTTTATCAGGACCAATGCTGCGAGCGTCCGGAATACAATGGGATCTTCGTAAAATTGATCATTATGAGTGTTACGACGGATTTGATTGGGAAGTACAATGGCAAAAAGAAGGGGATTCATTAGCTCGTTATTTAGTCCGAATTGGCGAAATGGCAGAATCCATCAAAATTATTCAACAGGCGCTGGAAGGAATTCCGGGGGGGCCCTACGAGAATTTAGAAATACGATACTTTGATAGAAAAGGGTATCCGGAATGGCATGATTTTGAATATCGATTCATTAGTAAAAAACCCTCCCCCACTTTTGAATTGCCGAAACAAGAACTTTATGTGAGAGTAGAAGCCCCTAAAGGGGAATTGGGAATTTTTCTGATAGGGGATCAGAGTGGTTTTCCTTGGAGATGGAAAATTCGACCACCTGGTTTTATCAATTTGCAAATTCTTCCTCAGTTAGTTAAAAGAATGAAATTGGCTGATATTATGACAATACTAGGTAGCATAGATATCATTATGGGAGAAGTTGATCGTTGAATGGTACAAAACTCATTCATCTCGCTTATTTCGCAAGAAGAAAAAGAAGAAAACAGGGGATCTGTCGAATTTCAAGTATTTAGTTGGACCAATAAAATAAGAAGACTTACTTCACATTTGGAATTGCACAGAAAAGACTATTCCTCTCAAAGAGGTCTCCGTAAAATTCTGGGAAAACGTCAACGATTGCTGTCTTATTTGTCAAAGAAAAAGAGAATACTTTATAAATACTTAATAAATCAGTTGGGTATTCGAGAATCAAAAACTCGTTAAATGTCACGTCGAGGTACTGCAGAAGAAAAAACTGCAAAATCCGATCCAATTTATCGTAATCGATTAGTTAACATGTTGGTTAACCGTATTCTGAAACACGGAAAAAAATCATTGGCTTATCAAATTATCTATCGAGCTATGAAAAAGATTCAACAAAAGACAGAAACAAATCCACTATCTGTTTTACGTCAAGCAATACGTGGAGTAACTCCCGACATAGCAGTAAAAGCAAGACGTGTAGGCGGATCGACTCATCAAGTTCCCATTGAAATAGGATCCGCACAAGGAAAAGCACTTGCCATTCGTTGGTTATTAGGGGCATCCCGAAAACGCCCGGGTCGAAATATGGCTTTCAAGTTAAGTTCCGAATTAGTGGATGCTGCCAAAGGGAGTGGCGATGCCATACGTAAAAAGGAAGAGACTCATAGAATGGCAGAGGCAAATAGAGCTTTTGCACATTTTCGTTAAATGATCTGGCATGTACAGAATGAAAACTTCATTCTCGATTCTACGAGAATTTTTATGAAAGCCTTTCATTTGCTTCTCTTCGATGGAAGTCTTATTTTCCCAGAATGTATCCTAATTTTTGGCCTAATTCTTCTTCTGATGATCGATTCAACCTCTGATCAAAAAGATATACCTTGGTTATATTTCATCTCTTCAACAAGTTTAGTAATGAGCATAACGGCCCTGTTGTTCCGATGGAGAGAAGAACCTATGATTAGCTTTTCGGGAAATTTCCAAAGGAACAATTTCAACGAAATCTTTCAATTTCTTATTTTACTATGTTCAACTTTATGTATTCCTCTATCCGTAGAGTACATTGAATGTACAGAAATGGTTATAACAGAGTTTCTGTTATTCGTATTAACAGCTACTCTAGGAGGAATGTTTTTATGCGGTGCTAACGATTTAATAACTATCTTTGTAGCTCCAGAATGTTTCAGTTTATGCTCCTATCTATTATCTGGATATACCAAGAAAGATGTACGGTCTAATGAGGCTACTATGAAATATTTACTCATGGGCGGGGCAAGCTCTTCTATTCTGGTTCATGGTTTCTCTTGGCTATATGGTTCATCCGGGGGAGAGATCGAGCTTCAAGAAATAGTGAGTGGTCTTATCAATACACAAATGTATAACTCCCCAGGAATTTCAATTGCGCTTATATTCATCACTGTCGGAATTGGGTTCAAGCTTTCCCCAGCCCCTTCTCATCAATGGACTCCTGACGTATACGAAGGA---------------TCTCCCACTCCAGTCGTTGCTTTTCTTTCTGTTACTTCGAAAGTAGCTGCTTCAGCTTCAGCCACTCGAATTTTCGATATTCCTTTTTATTTATCATCAAACGAATGGCATCTTCTTCTGGAAATCCTAGCTATTCTTAGCATGATATTGGGGAATCTCATTGCTATTACTCAAACAAGCATGAAACGTATGCTTGCGTATTCGTCCATAGGTCAAATCGGATATGTAATTATTGGAATAATTGTTGGAGACTCAAATGGTGGATATGCAAGCATGATAACTTATATGCTGTTCTATATCTCCATGAATCTAGGAACTTTTGCTTGCATTGTATTATTTGGTCTACGTACCGGAACTGAGAACATTCGAGATTATGCAGGATTATACACGAAAGATCCTTTTTTGGCTCTCTCTTTCGCCCTATGTCTCTTATCCTTAGGAGGTCTTCCTCCACTAGCAGGTTTTTTCGGAAAACTTCATTTATTCTGGTGTGGATGGCAGGCAGGTCTATATTTCTTGGTTTCAATAGGACTCCTTACGAGCGTTGTTTCTATCTACTATTATCTAAAGATAATCAAGTTATTAATGACTGGAAGAAACCAAGAAATAACCCCTCACGTGCGAAATTATAGAAGATCCCCTTTAAGATCAAACAATTCCATCGAATTGAGTATGATTATATGTGTGATAGCATCTACTATACCAGGAATATCAATGAACCCGATTATTGAAATTGCTCAGGATACCCTTTTTTAGATGAAAGGACATCAATTCAAATCCTGGATTTTCGAATTTAGAGAGATATTGAGAGAGATCAAGAATTCTCACTATTTCTTAGATTCATGGACCCAATTCAATTCAGTGGGATCTTTCATTCACATTTTTTTCCATCAAGAACGTTTTATAAAACTCTTGGACTCCCGAATTTGGAGTATCTTACTTTCACGCAATTCACAGGGTTCAACAAGCAATCGATATTTCACGATCAAGGGTGTAGTACTATTTGTAGTAGTGGTCCTTATATATCGTATTAACAATCGAAAGATGGTCGAAAGAAAAAATATCTATTTGACAGGACTTCTTCCTATACCTATGAATTTCATTGGACCCAGAAATGATACATTGGAAGACTCTTTTGGCTCTTCCAATATCAATAGGTTGATTGTTTCGCTCCTGTATCTTCCAAAAGGAAAAAAGATCTCTGAGAGCCTTTTCCTGGATCCGAAAGAGAGTACTTGGGCTCTCCCAATAACTAAAAAGTGTATCATGCCTGAATCTAACTGGGGTTCGCGGTGGTGGAGGAACTGGATCGGAAAAAAGAGGGATTCCAGTTGTAAGATATCTAATAATGAAACCGTCGCTGGAATTGAGATCTCATTCAAAGAGAAAGATATCAAATATCTGGAGTTTCTTTTTGTATATTATATTGATGATCCGATCCGCAAGGCCCATGATTGGGAATTGTTTGATCGTCTTTCTCCGAGGAAGAGGCGAAACAGAATCAACTTGAATTCGGGACAGCTATTCGAAATCTTAGTGAAAGACTGGATTGGTTATCTCATCTTTGCTTTTCGTGAAAAAATACC------AATTGAAGTGGAGGGTTTCTTCAAACAACAAGTAGCTGGGTCAACTATTCAATCAAATGATATTGAGCATGTTTCCTATCTCTTCTCGAGAAACAAGTGGGCTATTTCTTTGCAAAATTGTGCTCAATTTCATATGTGGCAATTCCGCCAAGATCTCTTCTTTAGTTGGGGGAAGAATCCGCACGAATCGGATTTTTTGAGGAAAATATCGAGAGAGAATTGGATTTGGTTAGACAATGTGTGGTTGGTAAACAAGGATCGGTTTTTTAGCAAGGTACGGAATGTATCGTCAAATATTCAATATGATTCCACAAGATCTAGTTTCGTTCAAGTAACGGATTCTAGCCAATTGAAAGGATCTTCTGATCAATCCAGAGATCATTTCGATTCCATTAGTAATGAGGATTCGGAATATCACACATTGATCAATCAAAGAGAGATTCAACAACTAAAAGAAGGATCGATTCTTTGGGATCCTTCCTTTCTTCAAACGGAACGAACAGAGATAGAATCAGACCGATTTCCTAAATGCCTCTCTGGATATTCCTCAATGTCCCGGCTATTCACGGAACGTGAGAAGCAGATGAATAATCATCTGCTTCCGGAAGAAATCGAAGAATTTCTTGGGAATCCTACAAGATCCATTCGTTCTTTTTTCTCTGACAGATGGTCAGAACTTCATCTGGGTTCGAATCCTACTGAGAGGTCCACTAGAGATCAGAAATTGTTGAAGAAAGAACAAGATGTTTCTTTTGTCCCTTCCAGGCGATCGGAAAATAAAGAAATAGTTAATATATTCAAGATAATTACTTATTTACAAAATACCGTCTCAATTCATCCTATTTCATCCGATCCGGGATGTGATATGGTTCCGAAGGATGAACTGGATATGGACAGTTCCAATAAGATTTCATTCTTGAACAAAAATCCATTTTTTGATTTATTT---------CGTGACCGGAACAGGGGGGGATACACGTTACACCACGATTTTGAATCAGAAGAGAGATTTCAAGAAATGGCGGATATATTCACTCTATCAATAACCGAGCCGGATCTGTCGTATCATAAGGGATTTACCTTTTCTATTGATTCCTGCAGATTGGATCAAAAACAATTCTTGAATGAGG---------CCAGGGATGAATCGAAAAAGAAATATTTATTGGTTCTACCTCCTATTTTTTATGAAGAGAATGAATCCTTTTATCGAAGGATCAGAGAAAAATGGGTCCGGACCTCCTGCGGGAATGATTTGGAAGATCCAAAACCAAAAATAGTGGCATTTGCTAGCAACAACATAATCGAGGCAGTCA------ATCAATATAAATTGATCCGAAATCTGATTCAAATCCAATATAACACCTGTGGGTACATAATAAATGTATTGAATCGATTCTTTTTAATGAATAGATCCGATCGCAACTTCGAATATGGAATTCAAAGGGATCAAATAGGAAATGATACTCTGAATCATAGAACTATAATGAAATATACGATCAACCAACATTTATCAAATTTGAAAAAGAGCCAGAAGAAAGGGTTCGATCCTCGTAGTTTT------ATTTCTCGAACCGAGAGATCCATGAATCGGGATCCTAATGCATATAGATACAAATGGTCCAATGGGAGCAAGAATTTCCAGGAACATTTGGAACATTTCATTTCTGAACAGAAGAGCCGTTTTCATTTTCAAGTAGTGTTCGATCGATTACGTATTAATCAATATTCGATTGATTGGTCTGAGGTTATCGACAAAAAAGATTTGTCTAAGTCACTTCCTTTCTTTTTGTCCAAGTTACTTCTTTTTTTGTCCAAGTTTCTTCTCTTTTTGTCTAACTCACTTCCTTTTTTCTTTGTGAGTTTCGGGAATATCCCCATTCATAGGTCCGAGATCCACATCTATGAATTGAAAGGTCCGAATGATCAACTCTGCAATCAGTTGTTAGAATCAATAGGTCTTCAAATCGTTCATTTGAAAAAATTGAAACCCTTCTTATTGGATGATCATGATACTTCCCAGAAATCGAAATTCTTGATCAACGGAGGAACAATATCACCATTTTTGTTCAATAAGATACCAAAGTGGTGGATGATTGACTCATTCCATACTAGAAATAATCGCAGGAAATCTTTTGAGAACACGGATTCCTATTTCTCAATGATATCCCACGATCAAGACAATTGGCCGAATCCCGCGAAACCATTTCATAGAAGTTCATTGATATCTTCTTTTTATAAAGCAAATCGACTTCGATTCTTGAATAATCCACATCACTTCTGCTTCGATTGTAACAAAAGATTCCCTTTTTATGTGGAAAAGGCCCGTGTCAATAATTATGATTTTACGTATGGACAATTCCTCAATATCTTGTTCATTCGCAACAAAATATTTTCTTTGCGCGGCGGTAAAAAAAAACATGCTTTTTTGGAGAGAGATACTAT------TTCACCAATCGAGTTACAGGTATCTAACATATTCATACCTAACGATTTTCCACAAAGTGGTGACGAAAGAAGGTATAACTTGTACAAATCTTTCCATTTTCCAATTCGATCCGATCCATTCGTTCGTAGAGCTATTTACTCGATCGCAGACATTTTTGGAACACCTCTAACAGAGGGACAAATAGTCAATTTTGAAAGAACTTATTGTAAACCTCCTTCAGATATGAATTTATCTGATTCAGAGGGGAAGAACTTGCAGCAGTATCTCAATTTCAATTCAAACATGGGTTTGATTCGCACTCCATGTTCTGAGAAATATTTACCATCCGAAAAGAGGAAAAAACGGAGTCTTTGTCTAAAGAAATGCCTTGAGAAAGGGCAGATGTATAGAACCTTGCAACGAGATAGTGCTTTTTCAACTCTCTCAAAATGGAATCTATTCCAAACATATATGCCATGGTTCCTTACTTCGACAGGGTACAAATATCTAAATTTGATATTTTTAGATACTTTTTCAG---ACCTATTGCCGATACTAAGTAGCAGCCAAAAATTTGTATCCATTTTTCATGATATTATGCATGGATCAGATATATCATGGCGAATTCTTCAGAAAAAATTGTGTCTTCCACAATGGAATCTGATAAGTGAGATTTCGAGTAAGTGTTTACATAATCTTCTTCTGTCCGAAGAAATGATTCATCGA------AATAATGAGTCACCATTGATATCGACACATCTGAGATCGCAAAATGTTCGGGAGTTCCTCTATTCAATCCTTTTCCTTCTTCTTGTTGCTGGATATCTCGTTCGTACACATCTTCTCTTTGTTTCTCGAGCCTATAGTGAGTTACAGACAGAATTCGAAAAGGTCAAATCTTTGATGATTCCATCATACATGATTGAGTTGCGAAAACTTCTGGATAGGTATCCTACATCTGAGCTGAATTCTTTCTGGTTAAAGAATCTCTTTCTAGTTGCTCTGGAACAATTAGGAGATTCTATAGAAGAAATACGGGGTTATGCTTCCGGCGGCAACATGCTATGGGGCGGTGGGCCCGCTTATGGGGTCAAATCAATACGTTCTAAGAAGAAATATTTGAATATCAATC---------TCATCGATCTCATGAGTATCATACCAAATCCCATCAATCGAATCGCTTTTTCGAGAAATACGAGACATCTAAGTCATACAAGTAAAGAGATCTATTCATTGATAAGAAAAAGAAAAAACGTGAACGGTGATTGGATTGATGATCAAATAGAATCCTGGGTCTCGAACAGTGATTCGATTGATGATAAAGAAAGAGAATTCTTGGTTCAGTTCTCCACCTTAACGACAGAAAAAAGGATTGATCAAATTCTATTGAGTCTGACTCATAGTGATCATTTATCAAAGAATGACTCTGGTTATCAAATGATTGAACAACCGGGAGCAATTTACTTACGATACTTAGTTGACATTCATAAAAAGTATCTAATGAATTATGAGTTCAATACATCCTGTTTAGCAGAAAGACGGATATTTCTTGCTCATTATCAGACAATCACTTATTCACAAACCTCGTGTGAGGCTAATAGTTTTCATTTCCCATCTCATGGAAAACCCTTTTCGCTCCGCTTAGCCCTATCCCCCTCTAGGGGTATTTTAGTGATAGGTTCTATAGGAACTGGACAATCCTATTTGGTCAAATACCTAGCGGAAAACTCCTATGTTCCTTTCATTACAGTATTTCTGAACAAGTTCCTGGATAACAAGCCTAAGGGTTTTCTTATTGATGA---------------------------------------------------TAGTGACGAT------------------ATTGACCGTGACCTTGATACGGAGCTGGAGCTTCTAACTATGACGAATGCGCTAACTATGGATATGATGCCGGAAATAGACCGATTTTATATCACCCTTCAATTCGAATTAGCAAAAGCAATGTCTCCTTGCATAATATGGATTCCAAACATTCATGATCTAGATGTGAATGAGTCGAATTACTTATCCCTCGGTCTATTAGTGAACTATCTCTCCAGGGATTGTGAAAGACGTTCCACTAGAAATATTCTTGTTATTGCTTCGACTCATATTCCCCAAAAAGTAGATCCCGCTCTAATAGCTCCGAATAAATTAAATACATGCATTAAGATACGAAGGCTTCTTATTCCACAACAACGAAAGCACTTTTTCACTCTTTCATATACTAGGGGATTTCACTTGGAAAAGAAAATGTTCCATACTAATGCTAATGGATTCGGGTCCATAACCATGGGTTCCAATGTACGAGATCTTGTAGCACTTACCAATGAGGCCCTATCAATTAGTATTACACAGAAGAAATTCATTATAGACACTAATATAATTAGATCTGCTCTTCATAGACAAACTTGGGATTTGCGATCCCAGGTAAGATCGGTTCATGATCGTGGGATCCTTTTCTATCAGATAGGAAGGGCTGTTGCACAAAATGTACTTCTAAGTAATTGCTCCATAGATCCTATATCTATCTATATGAAGAAGAAATCATGTAACGAAGGGGATTCTTATTTGTACAAATGGTACTTCGAACTTGGAACGAGCATGAAGAAATTAACGATACTTCTTTACCTTTTGAGTTGTTCTGCCGGATCGGTCGCTCAAGACCTTTGGTCTTTACCCGGACCCGATGAAAAAAATGGGATCACTTCTTATGGACTCGTTGAGAATGATTCTGATCTAGTTCATGGCCTATTAGAAGTAGAA---GGCGCCCTGGTGGGATCCTCACGGACAGAAAAAGATTGCATTCAGTTTGATAATGATCGAATGACATTGCTTCTTCGGCCCGAACCAAGGAATCCCTTAGATATGATGCAAACTGGATCTTGTTCTATCGTTGATCAGAGATTTCTCTATGAACAATACGAATCGGAGTTTGAAGAAGAAGGGGAACGAGAAGGAGTCCTCGACCCGCAACAGATAGAGGAGGATTTATTCAATCACATAGTTTGGGCTCCTAGAATATGGCGCCCTTGGGGCTTTCTATTTGATTGTATCGAAAGGCCCAATGAATTGGGATTTCCCTATTGGGCTAGGTCATTTCGGGGCAAGCGGATCATTTATGATGAAGAGGATGAGCTTCAAGAGAATGATTCGGAGTTCTTGCAGAGTGGAACCGTGCAGTACCAGACAAGAGATAGATCTTCCAAAGAACAAGGCTTTTTTCTAATAAGCCAATTCATTTGGGACCCTGCGGATCCACTTTTTTTCCTATTCAAAGATCCGCCCTTTGTCTCTGTGTTTTCACATCGAGAATTCTTTGCAGATGAAGAGATGCCAAAGGGGCTTCTTACTTACCAAACAGACCTTCCTACATCTATATATAAACGCTGGTTTATCAAGAATACGCAAGAAAAGCACTTCGAATTGTTGATTTATCGCCAGAGATGGCTTAGAACCAATAGTTCATTATCTAATGGATTTTTCCGTTCTAATACTCCATCCGAGAGTTATCAGTATTTATCAAATCTGTTCCTATCTAACGGAACGCTATTGGATCAAATGACAAAGACATTGTTGAAAAAAAGATGGCTTTTCCCGGATGAAACGAAAATTGGATTCATGTAAATGAATGGAATCAAATATGCAGTATTTACAGACAAAAGTATTCGGTTATTGGGTAAAAATCAATATACTTCTAATGTCGAATCGGGATCAACTAGGACAGAAATAAAGCATTGGGTCGAACGCTTCTTTGGTGTCAAGGTAATAGCTATGAATAGTCATCGACTCCCGGGAAAGGGTAGAAGAATGGGACCTATTATGGGACATACAATGCATTACAGACGTATGATCATTACGCTTCAACCGGGTTATTCTATTCCACCTCTTAGAAAGAAAAGAACTTAA
>Quercus_aquifolioides_76cds
[truncated: 939,383 more chars]
